# Supplementary material for: Identification of pathogenic variants in cancer genes using base editing screens with editing efficiency correction
Source: Genome Biol. 2021 Mar 10;22:80. doi: 10.1186/s13059-021-02305-2 (PMC7945310; doi:10.1186/s13059-021-02305-2)
Supplement: Supplementary file 2 — Additional file 2: Table S1. Detailed data of CCK-8 growth assay and qPCR for Figure S1a-d, Fig. 4h, Fig. 6h,i and Figure S6a-b. [file 13059_2021_2305_MOESM2_ESM.xlsx]

## Sheet: Table S1
Table S1. Detailed data of CCK-8 growth assay and qPCR for Figure S1a-d, Figure 4h, Figure 6h,i and Figure S6a-b
related to Figure S1a,b	BRCA1 NC	BRCA1-2	BRCA1-3	BRCA2 NC	BRCA2-1	BRCA2-2
gene expression of rep1	0.95611	0.251796	0.206249	0.910885	0.605252	0.315015
gene expression of rep2	1.07466	0.293258	0.37427	0.958416	0.378283	0.522086
gene expression of rep3	0.96923	0.388461	0.449132	1.1307	0.581424	0.599826
t test p-value between experimental and control group		p=0.0002(***)	p=0.0013(**)		p=0.0082(**)	p=0.0085(**)
related to Figure S1c,d	BRCA1 NC	BRCA1-2	BRCA1-3	BRCA2 NC	BRCA2-1	BRCA2-2
Absorbance at 450 nm of rep1	1.38468	0.59008	0.49688	1.38468	1.14688	0.84218
Absorbance at 450 nm of rep2	1.31188	0.58728	0.46888	1.31188	1.01328	0.97038
Absorbance at 450 nm of rep3	1.17078	0.52448	0.44398	1.17078	0.94468	1.19378
Absorbance at 450 nm of rep4	1.40398	0.68328	0.53728	1.40398	0.80358	1.01808
Absorbance at 450 nm of rep5	1.31978	0.57228	0.68538	1.31978	0.82218	1.11688
t test p-value between experimental and control group		p<0.001(***)	p<0.001(***)		p=0.0012(**)	p=0.0041(**)
related to Figure 4h	C-T NGG non-targeting	BRCA1_G_41243569(Q1327X)	BRCA2_C_32971149(Q3206X)	BRCA1_C_41246223(C442Y)	BRCA1_C_41258494 (C64Y)	BRCA2_C_32912996(Q1502X)	BRCA1_C_41246187(S454N)	A-G NGG non-targeting	BRCA1_A_41277286 (splicing)	BRCA2_A_32973148(UTR3)	BRCA2_A_32936722 (Y2624C)	BRCA1_T_41246045 (K501E)
Absorbance at 450 nm of rep1	1.946	0.801	1.48033	1.203	1.66787	1.38933	2.067	1.95347	0.875	1.32	2.05857	1.84067
Absorbance at 450 nm of rep2	2.16733	0.621333	1.30967	1.68033	1.7929	1.21067	2.09667	2.0484	0.959267	1.32033	1.85443	1.5715
Absorbance at 450 nm of rep3	2.395	0.819333	1.42467	1.747	1.97277	1.121	1.942	2.13403	0.9791	1.4495	2.17227	2.1535
Absorbance t test p-value of mutation and non-targeting		0.0094(**)	0.0378(*)	0.0139(*)	0.0137(*)	0.0464(*)	0.5097		0.0005(***)	0.0016(**)	0.8694	0.3287
Growth delay(fold change)		0.34443	0.64758	0.711447	0.834858	0.571729	0.938131		0.458509	0.666542	0.991748	0.907066
Fold change in screen		0.670744	0.857907	0.838747	0.848077	0.747399	0.845133		0.517648	0.849047	0.615396	0.818223
related to Figure 6h,i	BRCA1_non-targeting	BRCA1_G_41277328(c.-1215C>T)	BRCA1_G_41277308(c.-1195C>T)	BRCA1_T_41277289(c.-1178A)	BRCA2 non-targeting	BRCA2_A_32889633(c.-963A>G)	BRCA2_T_32889692(c.-906T>C)	BRCA2_C_32889802(c.-796C>T)
gene expression of rep1	1.00987	1.02472	0.942324	0.29269	0.914223	0.18619	0.0873027	0.281927
gene expression of rep2	1.00339	0.948433	1.05688	0.286901	1.12928	0.13587	0.125405	0.175266
gene expression of rep3	0.986734	0.933545	1.04162	0.28244	0.9565	0.127542	0.102569	0.196341
t test p-value between experimental and control group		p=0.3449	p=0.7286	p<0.0001(***)		p=0.0002(***)	p=0.0002(***)	p=0.0004(***)
related to Figure S7	Non-targeting	BRCA2_C_32889802(c.-796C>T)	BRCA1_G_41277328(c.-1215C>T)	BRCA1_G_41277308(c.-1195C>T)	BRCA2_A_32889633(c.-963A>G)	BRCA2_T_32889692(c.-906T>C)	BRCA1_T_41277289(c.-1178A)
Absorbance at 450 nm of rep1	1.02033	0.477333	0.711	0.764667	0.565333	0.662167	0.453667
Absorbance at 450 nm of rep2	0.951333	0.480667	0.701333	0.773667	0.582	0.622767	0.490667
Absorbance at 450 nm of rep3	1.07967	0.607333	0.818667	0.861333	0.674333	0.704867	0.506
t test p-value between experimental and control group		p=0.0009(***)	p=0.0066(**)	p=0.0108(*)	p=0.0012(**)	p=0.0013(**)	p=0.0002(***)
