# Supplementary material for: Identification of pathogenic variants in cancer genes using base editing screens with editing efficiency correction
Source: Genome Biol. 2021 Mar 10;22:80. doi: 10.1186/s13059-021-02305-2 (PMC7945310; doi:10.1186/s13059-021-02305-2)
Supplement: Supplementary file 3 — Additional file 3: Table S2. Sequences of sgRNAs and MAGeCK scores for BRCA1/2-NGG and BRCA1/2-NG screens. [file 13059_2021_2305_MOESM3_ESM.xlsx]

## Sheet: Table S2
Table S2. Sequences of sgRNAs and MAGeCK scores for BRCA1/2-NGG and BRCA1/2-NG screens
#sgRNA:	sgRNA ID, unique label to distinguish different sgRNA, including the information of gene,target base and position of reference(hg19)
#gene	gene name
#lib_type:	library type
#targets classification	category of sgRNA targets
#seq:	library sequence
#mageck_beta-score:	beta score of mageck results
#mageck_wald-pvalue	wald p value of mageck results
#mageck_wald-fdr	wald fdr of mageck results
#target-num	number of sgRNA targeting sites
sgRNA	gene	lib-type	targets classification	seq	mageck_beta-score	mageck_wald-pvalue	mageck_wald-fdr	target_number
BRCA1_C_41222944_NGG	BRCA1	BRCA1-CG-NGG	BRCA1 targets	AATGATACGTCGACCACCGAgtggaaaggacgaaacaccgTCACAAATTCTTCTGGGGTCgttttagagctagaaatagcACACTCTGTCCCTACACGAC	-0.016513	0.83412	0.914	1
BRCA1_C_41222960_NGG	BRCA1	BRCA1-CG-NGG	BRCA1 targets	AATGATACGTCGACCACCGAgtggaaaggacgaaacaccgGGTCAGGCCAGACACCACCAgttttagagctagaaatagcACACTCTGTCCCTACACGAC	-0.26047	0.12456	0.55966	1
BRCA1_C_41223082_NGG	BRCA1	BRCA1-CG-NGG	BRCA1 targets	AATGATACGTCGACCACCGAgtggaaaggacgaaacaccgATGAGCAGCAGCTGGACTCTgttttagagctagaaatagcACACTCTGTCCCTACACGAC	-0.011308	0.90172	0.95508	1
BRCA1_C_41223106_NGG	BRCA1	BRCA1-CG-NGG	BRCA1 targets	AATGATACGTCGACCACCGAgtggaaaggacgaaacaccgGATTCTGCAACTTTCAATTGgttttagagctagaaatagcACACTCTGTCCCTACACGAC	0.087483	0.45001	0.72245	1
BRCA1_C_41223136_NGG	BRCA1	BRCA1-CG-NGG	BRCA1 targets	AATGATACGTCGACCACCGAgtggaaaggacgaaacaccgTTCAATGCAGAGGTTGAAGAgttttagagctagaaatagcACACTCTGTCCCTACACGAC	0.13114	0.25918	0.60348	1
BRCA1_C_41223159_NGG	BRCA1	BRCA1-CG-NGG	BRCA1 targets	AATGATACGTCGACCACCGAgtggaaaggacgaaacaccgTTGCCAACACGAGCTGACTCgttttagagctagaaatagcACACTCTGTCCCTACACGAC	-0.053709	0.6117	0.80712	1
BRCA1_C_41223160_NGG	BRCA1	BRCA1-CG-NGG	BRCA1 targets	AATGATACGTCGACCACCGAgtggaaaggacgaaacaccgTGCCAACACGAGCTGACTCTgttttagagctagaaatagcACACTCTGTCCCTACACGAC	0.072414	0.12975	0.55966	1
BRCA1_C_41223163_NGG	BRCA1	BRCA1-CG-NGG	BRCA1 targets	AATGATACGTCGACCACCGAgtggaaaggacgaaacaccgGCCAACACGAGCTGACTCTGgttttagagctagaaatagcACACTCTGTCCCTACACGAC	0.019651	0.79298	0.9	1
BRCA1_C_41223181_NGG	BRCA1	BRCA1-CG-NGG	BRCA1 targets	AATGATACGTCGACCACCGAgtggaaaggacgaaacaccgTCTGGGGCTCTGTCTTCAGAgttttagagctagaaatagcACACTCTGTCCCTACACGAC	-0.15404	0.17031	0.57151	1
BRCA1_C_41223190_NGG	BRCA1	BRCA1-CG-NGG	BRCA1 targets	AATGATACGTCGACCACCGAgtggaaaggacgaaacaccgCTTCAGAAGGATCAGATTCAgttttagagctagaaatagcACACTCTGTCCCTACACGAC	-0.18536	0.095224	0.55924	1
BRCA1_C_41223205_NGG	BRCA1	BRCA1-CG-NGG	BRCA1 targets	AATGATACGTCGACCACCGAgtggaaaggacgaaacaccgATTCAGGGTCATCAGAGAAGgttttagagctagaaatagcACACTCTGTCCCTACACGAC	-0.029377	0.79152	0.9	1
BRCA1_C_41223225_NGG	BRCA1	BRCA1-CG-NGG	BRCA1 targets	AATGATACGTCGACCACCGAgtggaaaggacgaaacaccgAGAGGCTGATTCCAGATTCCgttttagagctagaaatagcACACTCTGTCCCTACACGAC	0.20769	0.17418	0.57967	1
BRCA1_C_41223231_NGG	BRCA1	BRCA1-CG-NGG	BRCA1 targets	AATGATACGTCGACCACCGAgtggaaaggacgaaacaccgGATTCCAGATTCCAGGTAAGgttttagagctagaaatagcACACTCTGTCCCTACACGAC	-0.0020843	0.97755	0.98888	1
BRCA1_C_41223252_NGG	BRCA1	BRCA1-CG-NGG	BRCA1 targets	AATGATACGTCGACCACCGAgtggaaaggacgaaacaccgGGGTTCCCTCTGAAAGGAATgttttagagctagaaatagcACACTCTGTCCCTACACGAC	0.07834	0.48832	0.74168	1
BRCA1_C_41256138_NGG	BRCA1	BRCA1-CG-NGG	BRCA1 targets	AATGATACGTCGACCACCGAgtggaaaggacgaaacaccgTTTACCAAGGAAGGATTTTCgttttagagctagaaatagcACACTCTGTCCCTACACGAC	0.31127	0.19509	0.58156	1
BRCA1_C_41256161_NGG	BRCA1	BRCA1-CG-NGG	BRCA1 targets	AATGATACGTCGACCACCGAgtggaaaggacgaaacaccgTTCACTCTGTAGAAGTCTTTgttttagagctagaaatagcACACTCTGTCCCTACACGAC	-0.24398	0.18729	0.58156	1
BRCA1_C_41256188_NGG	BRCA1	BRCA1-CG-NGG	BRCA1 targets	AATGATACGTCGACCACCGAgtggaaaggacgaaacaccgGGTTTCTGTAGCCCATACTTgttttagagctagaaatagcACACTCTGTCCCTACACGAC	0.15702	0.46371	0.735	1
BRCA1_C_41256219_NGG	BRCA1	BRCA1-CG-NGG	BRCA1 targets	AATGATACGTCGACCACCGAgtggaaaggacgaaacaccgACTTCATCTTTTAGATGTTCgttttagagctagaaatagcACACTCTGTCCCTACACGAC	-0.10628	0.62461	0.81041	1
BRCA1_C_41256276_NGG	BRCA1	BRCA1-CG-NGG	BRCA1 targets	AATGATACGTCGACCACCGAgtggaaaggacgaaacaccgTTTGCATCTGTAAAATACAAgttttagagctagaaatagcACACTCTGTCCCTACACGAC	0.15355	0.087771	0.55924	1
BRCA1_C_41256953_NGG	BRCA1	BRCA1-CG-NGG	BRCA1 targets	AATGATACGTCGACCACCGAgtggaaaggacgaaacaccgTAAATCTCGTACTTTCTTGTgttttagagctagaaatagcACACTCTGTCCCTACACGAC	0.056597	0.59667	0.8022	1
BRCA1_C_41277198_NGG	BRCA1	BRCA1-CG-NGG	BRCA1 targets	AATGATACGTCGACCACCGAgtggaaaggacgaaacaccgGAATACCCATCTGTCAGCTTgttttagagctagaaatagcACACTCTGTCCCTACACGAC	-0.062114	0.65698	0.83075	1
BRCA1_C_41277239_NGG	BRCA1	BRCA1-CG-NGG	BRCA1 targets	AATGATACGTCGACCACCGAgtggaaaggacgaaacaccgAGTACCCCAGAGCATCACTTgttttagagctagaaatagcACACTCTGTCCCTACACGAC	-0.061367	0.57371	0.78828	1
BRCA1_C_41277258_NGG	BRCA1	BRCA1-CG-NGG	BRCA1 targets	AATGATACGTCGACCACCGAgtggaaaggacgaaacaccgGGGCCCCCTGTCCCTTTCCCgttttagagctagaaatagcACACTCTGTCCCTACACGAC	-0.52149	0.05157	0.55924	1
BRCA1_C_41277287_NGG	BRCA1	BRCA1-CG-NGG	BRCA1 targets	AATGATACGTCGACCACCGAgtggaaaggacgaaacaccgCTACCTTTACCCAGAGCAGAgttttagagctagaaatagcACACTCTGTCCCTACACGAC	-0.1838	0.49978	0.74168	1
BRCA1_C_41277293_NGG	BRCA1	BRCA1-CG-NGG	BRCA1 targets	AATGATACGTCGACCACCGAgtggaaaggacgaaacaccgTTACCCAGAGCAGAGGGTGAgttttagagctagaaatagcACACTCTGTCCCTACACGAC	0.092624	0.12129	0.55966	1
BRCA1_C_41277313_NGG	BRCA1	BRCA1-CG-NGG	BRCA1 targets	AATGATACGTCGACCACCGAgtggaaaggacgaaacaccgTGAAGGCCTCCTGAGCGCAGgttttagagctagaaatagcACACTCTGTCCCTACACGAC	-0.10379	0.21786	0.58156	1
BRCA1_C_41258486_NGG	BRCA1	BRCA1-CG-NGG	BRCA1 targets	AATGATACGTCGACCACCGAgtggaaaggacgaaacaccgGTTATATCATTCTTACATAAgttttagagctagaaatagcACACTCTGTCCCTACACGAC	0.085285	0.47199	0.74121	1
BRCA1_C_41258494_NGG	BRCA1	BRCA1-CG-NGG	BRCA1 targets	AATGATACGTCGACCACCGAgtggaaaggacgaaacaccgTTACATAAAGGACACTGTGAgttttagagctagaaatagcACACTCTGTCCCTACACGAC	-0.16427	0.15665	0.56517	1
BRCA1_C_41277428_NGG	BRCA1	BRCA1-CG-NGG	BRCA1 targets	AATGATACGTCGACCACCGAgtggaaaggacgaaacaccgCCCGCGCTTTTCCGTTGCCAgttttagagctagaaatagcACACTCTGTCCCTACACGAC	0.031474	0.78556	0.9	1
BRCA1_C_41277436_NGG	BRCA1	BRCA1-CG-NGG	BRCA1 targets	AATGATACGTCGACCACCGAgtggaaaggacgaaacaccgTTCCGTTGCCACGGAAACCAgttttagagctagaaatagcACACTCTGTCCCTACACGAC	0.054254	0.48004	0.74168	1
BRCA1_C_41226347_NGG	BRCA1	BRCA1-CG-NGG	BRCA1 targets	AATGATACGTCGACCACCGAgtggaaaggacgaaacaccgATATTACCTAGATCTTGCCTgttttagagctagaaatagcACACTCTGTCCCTACACGAC	-0.0082516	0.95	0.97829	1
BRCA1_C_41226378_NGG	BRCA1	BRCA1-CG-NGG	BRCA1 targets	AATGATACGTCGACCACCGAgtggaaaggacgaaacaccgGATGTTTCCGTCAAATCGTGgttttagagctagaaatagcACACTCTGTCCCTACACGAC	0.025828	0.60986	0.80622	1
BRCA1_C_41226442_NGG	BRCA1	BRCA1-CG-NGG	BRCA1 targets	AATGATACGTCGACCACCGAgtggaaaggacgaaacaccgTAATGAGCTCCTCTTGAGATgttttagagctagaaatagcACACTCTGTCCCTACACGAC	-0.068753	0.50994	0.74444	1
BRCA1_C_41226500_NGG	BRCA1	BRCA1-CG-NGG	BRCA1 targets	AATGATACGTCGACCACCGAgtggaaaggacgaaacaccgTACCACCTATCATCTAATGAgttttagagctagaaatagcACACTCTGTCCCTACACGAC	0.22741	0.4396	0.71636	1
BRCA1_C_41226502_NGG	BRCA1	BRCA1-CG-NGG	BRCA1 targets	AATGATACGTCGACCACCGAgtggaaaggacgaaacaccgACCACCTATCATCTAATGATgttttagagctagaaatagcACACTCTGTCCCTACACGAC	0.023092	0.88637	0.94894	1
BRCA1_C_41226538_NGG	BRCA1	BRCA1-CG-NGG	BRCA1 targets	AATGATACGTCGACCACCGAgtggaaaggacgaaacaccgGGATGACCTAGAAAGATAAAgttttagagctagaaatagcACACTCTGTCCCTACACGAC	-0.0075987	0.92588	0.97183	1
BRCA1_C_41277493_NGG	BRCA1	BRCA1-CG-NGG	BRCA1 targets	AATGATACGTCGACCACCGAgtggaaaggacgaaacaccgCGAAATCAAGGTACAATCAGgttttagagctagaaatagcACACTCTGTCCCTACACGAC	-0.051884	0.65395	0.83075	1
BRCA1_C_41277500_NGG	BRCA1	BRCA1-CG-NGG	BRCA1 targets	AATGATACGTCGACCACCGAgtggaaaggacgaaacaccgGGTACAATCAGAGGATGGGAgttttagagctagaaatagcACACTCTGTCCCTACACGAC	-0.40141	0.22947	0.58156	1
BRCA1_C_41228557_NGG	BRCA1	BRCA1-CG-NGG	BRCA1 targets	AATGATACGTCGACCACCGAgtggaaaggacgaaacaccgCCTCAAACTTGTCAGCAGAAgttttagagctagaaatagcACACTCTGTCCCTACACGAC	0.010639	0.80987	0.91074	1
BRCA1_C_41228566_NGG	BRCA1	BRCA1-CG-NGG	BRCA1 targets	AATGATACGTCGACCACCGAgtggaaaggacgaaacaccgTTGTCAGCAGAAAGGCCTTCgttttagagctagaaatagcACACTCTGTCCCTACACGAC	0.053082	0.3796	0.68505	1
BRCA1_C_41228581_NGG	BRCA1	BRCA1-CG-NGG	BRCA1 targets	AATGATACGTCGACCACCGAgtggaaaggacgaaacaccgCTTCTGGATTCTGGCTTATAgttttagagctagaaatagcACACTCTGTCCCTACACGAC	-0.011633	0.94325	0.97557	1
BRCA1_C_41196391_NGG	BRCA1	BRCA1-CG-NGG	BRCA1 targets	AATGATACGTCGACCACCGAgtggaaaggacgaaacaccgCTTCACTGCCCTTGCACACTgttttagagctagaaatagcACACTCTGTCCCTACACGAC	-0.060915	0.13408	0.56042	1
BRCA1_C_41196393_NGG	BRCA1	BRCA1-CG-NGG	BRCA1 targets	AATGATACGTCGACCACCGAgtggaaaggacgaaacaccgTCACTGCCCTTGCACACTGGgttttagagctagaaatagcACACTCTGTCCCTACACGAC	-0.039461	0.60445	0.80293	1
BRCA1_C_41196396_NGG	BRCA1	BRCA1-CG-NGG	BRCA1 targets	AATGATACGTCGACCACCGAgtggaaaggacgaaacaccgACTGCCCTTGCACACTGGGGgttttagagctagaaatagcACACTCTGTCCCTACACGAC	0.018045	0.8864	0.94894	1
BRCA1_C_41196402_NGG	BRCA1	BRCA1-CG-NGG	BRCA1 targets	AATGATACGTCGACCACCGAgtggaaaggacgaaacaccgCTTGCACACTGGGGGGGCTAgttttagagctagaaatagcACACTCTGTCCCTACACGAC	-0.051003	0.403	0.69455	1
BRCA1_C_41196439_NGG	BRCA1	BRCA1-CG-NGG	BRCA1 targets	AATGATACGTCGACCACCGAgtggaaaggacgaaacaccgCCAACAGCTATAAACAGTCCgttttagagctagaaatagcACACTCTGTCCCTACACGAC	-0.16697	0.17857	0.58156	1
BRCA1_C_41196449_NGG	BRCA1	BRCA1-CG-NGG	BRCA1 targets	AATGATACGTCGACCACCGAgtggaaaggacgaaacaccgTATAAACAGTCCTGGATAATgttttagagctagaaatagcACACTCTGTCCCTACACGAC	0.087516	0.25335	0.59945	1
BRCA1_C_41196527_NGG	BRCA1	BRCA1-CG-NGG	BRCA1 targets	AATGATACGTCGACCACCGAgtggaaaggacgaaacaccgGTTTCAGCAACAGGGAGCAAgttttagagctagaaatagcACACTCTGTCCCTACACGAC	0.19323	0.1498	0.56517	1
BRCA1_C_41196568_NGG	BRCA1	BRCA1-CG-NGG	BRCA1 targets	AATGATACGTCGACCACCGAgtggaaaggacgaaacaccgGAAAGCAACAGCTTCCTTCCgttttagagctagaaatagcACACTCTGTCCCTACACGAC	-0.0035808	0.9695	0.98503	1
BRCA1_C_41196571_NGG	BRCA1	BRCA1-CG-NGG	BRCA1 targets	AATGATACGTCGACCACCGAgtggaaaggacgaaacaccgGCAACAGCTTCCTTCCTGGTgttttagagctagaaatagcACACTCTGTCCCTACACGAC	0.086273	0.33657	0.66318	1
BRCA1_C_41196630_NGG	BRCA1	BRCA1-CG-NGG	BRCA1 targets	AATGATACGTCGACCACCGAgtggaaaggacgaaacaccgCAGAGGTCTTATATTTTAAGgttttagagctagaaatagcACACTCTGTCCCTACACGAC	0.036571	0.87471	0.94237	1
BRCA1_C_41196685_NGG	BRCA1	BRCA1-CG-NGG	BRCA1 targets	AATGATACGTCGACCACCGAgtggaaaggacgaaacaccgCATTTTACTTATTACTAATGgttttagagctagaaatagcACACTCTGTCCCTACACGAC	0.05347	0.36328	0.68347	1
BRCA1_C_41196711_NGG	BRCA1	BRCA1-CG-NGG	BRCA1 targets	AATGATACGTCGACCACCGAgtggaaaggacgaaacaccgAGAAGACTGTCTTTGGAAACgttttagagctagaaatagcACACTCTGTCCCTACACGAC	-0.01539	0.86269	0.93648	1
BRCA1_C_41196847_NGG	BRCA1	BRCA1-CG-NGG	BRCA1 targets(SINE/Alu)	AATGATACGTCGACCACCGAgtggaaaggacgaaacaccgCCACAGTCTCACTGTCACCCgttttagagctagaaatagcACACTCTGTCCCTACACGAC	-0.094095	0.16125	0.56517	1
BRCA1_C_41196851_NGG	BRCA1	BRCA1-CG-NGG	BRCA1 targets(SINE/Alu)	AATGATACGTCGACCACCGAgtggaaaggacgaaacaccgAGTCTCACTGTCACCCAGGCgttttagagctagaaatagcACACTCTGTCCCTACACGAC	-1.1638	0.018236	0.55924	537
BRCA1_C_41196861_NGG	BRCA1	BRCA1-CG-NGG	BRCA1 targets(SINE/Alu)	AATGATACGTCGACCACCGAgtggaaaggacgaaacaccgTCACCCAGGCTGGAGTGCCGgttttagagctagaaatagcACACTCTGTCCCTACACGAC	-1.3182	0.010565	0.55924	524
BRCA1_C_41196875_NGG	BRCA1	BRCA1-CG-NGG	BRCA1 targets(SINE/Alu)	AATGATACGTCGACCACCGAgtggaaaggacgaaacaccgGGAGTGCCGTGGTATGATCTgttttagagctagaaatagcACACTCTGTCCCTACACGAC	-0.68254	0.048427	0.55924	7
BRCA1_C_41196896_NGG	BRCA1	BRCA1-CG-NGG	BRCA1 targets(SINE/Alu)	AATGATACGTCGACCACCGAgtggaaaggacgaaacaccgTCACTGCAACCTCCACCTCCgttttagagctagaaatagcACACTCTGTCCCTACACGAC	-0.91093	0.048962	0.55924	32452
BRCA1_C_41196899_NGG	BRCA1	BRCA1-CG-NGG	BRCA1 targets(SINE/Alu)	AATGATACGTCGACCACCGAgtggaaaggacgaaacaccgCACTGCAACCTCCACCTCCCgttttagagctagaaatagcACACTCTGTCCCTACACGAC	-1.0282	0.02954	0.55924	30918
BRCA1_C_41196940_NGG	BRCA1	BRCA1-CG-NGG	BRCA1 targets(SINE/Alu)	AATGATACGTCGACCACCGAgtggaaaggacgaaacaccgCCTTAGCCACCTGAGTAGCTgttttagagctagaaatagcACACTCTGTCCCTACACGAC	-0.59921	0.037358	0.55924	44
BRCA1_C_41196968_NGG	BRCA1	BRCA1-CG-NGG	BRCA1 targets(SINE/Alu)	AATGATACGTCGACCACCGAgtggaaaggacgaaacaccgCAGGTGTCCACCACCATGACgttttagagctagaaatagcACACTCTGTCCCTACACGAC	-1.4966	0.0045307	0.55924	3
BRCA1_C_41197017_NGG	BRCA1	BRCA1-CG-NGG	BRCA1 targets(SINE/Alu)	AATGATACGTCGACCACCGAgtggaaaggacgaaacaccgTTTCACCATGTTGGCCAGGCgttttagagctagaaatagcACACTCTGTCCCTACACGAC	-1.1564	0.013961	0.55924	87851
BRCA1_C_41197055_NGG	BRCA1	BRCA1-CG-NGG	BRCA1 targets(SINE/Alu)	AATGATACGTCGACCACCGAgtggaaaggacgaaacaccgCTCCAGTGATCTGCCCACCTgttttagagctagaaatagcACACTCTGTCCCTACACGAC	-0.79006	0.0327	0.55924	69
BRCA1_C_41197075_NGG	BRCA1	BRCA1-CG-NGG	BRCA1 targets(SINE/Alu)	AATGATACGTCGACCACCGAgtggaaaggacgaaacaccgCCTTGGCCTCCCAAAGTGCTgttttagagctagaaatagcACACTCTGTCCCTACACGAC	-1.3384	0.017504	0.55924	84004
BRCA1_C_41197080_NGG	BRCA1	BRCA1-CG-NGG	BRCA1 targets(SINE/Alu)	AATGATACGTCGACCACCGAgtggaaaggacgaaacaccgTCCCAAAGTGCTGGGATTACgttttagagctagaaatagcACACTCTGTCCCTACACGAC	-0.97138	0.027443	0.55924	283881
BRCA1_C_41197100_NGG	BRCA1	BRCA1-CG-NGG	BRCA1 targets(SINE/Alu)	AATGATACGTCGACCACCGAgtggaaaggacgaaacaccgAGGCGTGAGCCACCATGCCCgttttagagctagaaatagcACACTCTGTCCCTACACGAC	-0.66009	0.19992	0.58156	131
BRCA1_C_41197184_NGG	BRCA1	BRCA1-CG-NGG	BRCA1 targets	AATGATACGTCGACCACCGAgtggaaaggacgaaacaccgCAACATTTGAGAACTGCCCAgttttagagctagaaatagcACACTCTGTCCCTACACGAC	0.0493	0.38599	0.68505	1
BRCA1_C_41197240_NGG	BRCA1	BRCA1-CG-NGG	BRCA1 targets	AATGATACGTCGACCACCGAgtggaaaggacgaaacaccgAAGCACTCTCCTTCCATTGAgttttagagctagaaatagcACACTCTGTCCCTACACGAC	0.091083	0.083557	0.55924	1
BRCA1_C_41197242_NGG	BRCA1	BRCA1-CG-NGG	BRCA1 targets	AATGATACGTCGACCACCGAgtggaaaggacgaaacaccgAGCACTCTCCTTCCATTGAAgttttagagctagaaatagcACACTCTGTCCCTACACGAC	0.070286	0.28065	0.61797	1
BRCA1_C_41197270_NGG	BRCA1	BRCA1-CG-NGG	BRCA1 targets	AATGATACGTCGACCACCGAgtggaaaggacgaaacaccgTCTCTGCCTTTGTGAACACAgttttagagctagaaatagcACACTCTGTCCCTACACGAC	-0.027616	0.33982	0.66465	1
BRCA1_C_41197315_NGG	BRCA1	BRCA1-CG-NGG	BRCA1 targets	AATGATACGTCGACCACCGAgtggaaaggacgaaacaccgGGAAACCAGCTATTCTCTTGgttttagagctagaaatagcACACTCTGTCCCTACACGAC	0.050039	0.67546	0.83835	1
BRCA1_C_41197372_NGG	BRCA1	BRCA1-CG-NGG	BRCA1 targets	AATGATACGTCGACCACCGAgtggaaaggacgaaacaccgCAGCCTGAATAGAAAGAATAgttttagagctagaaatagcACACTCTGTCCCTACACGAC	0.0091967	0.9385	0.97481	1
BRCA1_C_41197408_NGG	BRCA1	BRCA1-CG-NGG	BRCA1 targets	AATGATACGTCGACCACCGAgtggaaaggacgaaacaccgGAATCAGCATCTTGCTCAATgttttagagctagaaatagcACACTCTGTCCCTACACGAC	0.006154	0.97303	0.98717	1
BRCA1_C_41197411_NGG	BRCA1	BRCA1-CG-NGG	BRCA1 targets	AATGATACGTCGACCACCGAgtggaaaggacgaaacaccgTCAGCATCTTGCTCAATTGGgttttagagctagaaatagcACACTCTGTCCCTACACGAC	-0.070224	0.43697	0.71636	1
BRCA1_C_41197469_NGG	BRCA1	BRCA1-CG-NGG	BRCA1 targets	AATGATACGTCGACCACCGAgtggaaaggacgaaacaccgTTACCATAATTTTGTGCTCAgttttagagctagaaatagcACACTCTGTCCCTACACGAC	0.05721	0.19245	0.58156	2
BRCA1_C_41197482_NGG	BRCA1	BRCA1-CG-NGG	BRCA1 targets	AATGATACGTCGACCACCGAgtggaaaggacgaaacaccgGTGCTCATGGCAGATTTCCAgttttagagctagaaatagcACACTCTGTCCCTACACGAC	0.077263	0.72825	0.86623	1
BRCA1_C_41197484_NGG	BRCA1	BRCA1-CG-NGG	BRCA1 targets	AATGATACGTCGACCACCGAgtggaaaggacgaaacaccgTGCTCATGGCAGATTTCCAAgttttagagctagaaatagcACACTCTGTCCCTACACGAC	-0.01799	0.90154	0.95508	1
BRCA1_C_41197509_NGG	BRCA1	BRCA1-CG-NGG	BRCA1 targets	AATGATACGTCGACCACCGAgtggaaaggacgaaacaccgCTTCAAGCAGAAAATCTTTAgttttagagctagaaatagcACACTCTGTCCCTACACGAC	0.18394	0.32398	0.66318	1
BRCA1_C_41197513_NGG	BRCA1	BRCA1-CG-NGG	BRCA1 targets	AATGATACGTCGACCACCGAgtggaaaggacgaaacaccgTTCAAGCAGAAAATCTTTAAgttttagagctagaaatagcACACTCTGTCCCTACACGAC	-0.076567	0.63396	0.81342	1
BRCA1_C_41197542_NGG	BRCA1	BRCA1-CG-NGG	BRCA1 targets	AATGATACGTCGACCACCGAgtggaaaggacgaaacaccgCATAGCCAGAAGTCCTTTTCgttttagagctagaaatagcACACTCTGTCCCTACACGAC	-0.45564	0.037887	0.55924	2
BRCA1_C_41197585_NGG	BRCA1	BRCA1-CG-NGG	BRCA1 targets	AATGATACGTCGACCACCGAgtggaaaggacgaaacaccgTTAGTAGCCAGGACAGTAGAgttttagagctagaaatagcACACTCTGTCCCTACACGAC	0.042161	0.686	0.84748	1
BRCA1_C_41197619_NGG	BRCA1	BRCA1-CG-NGG	BRCA1 targets	AATGATACGTCGACCACCGAgtggaaaggacgaaacaccgGGAGCTCCCAGGGCCTGGAAgttttagagctagaaatagcACACTCTGTCCCTACACGAC	0.0072482	0.94399	0.97557	2
BRCA1_C_41197641_NGG	BRCA1	BRCA1-CG-NGG	BRCA1 targets	AATGATACGTCGACCACCGAgtggaaaggacgaaacaccgCCACTTTGTAAGCTCATTCTgttttagagctagaaatagcACACTCTGTCCCTACACGAC	0.061688	0.25271	0.59945	2
BRCA1_C_41197652_NGG	BRCA1	BRCA1-CG-NGG	BRCA1 targets	AATGATACGTCGACCACCGAgtggaaaggacgaaacaccgAGCTCATTCTTGGGGTCCTGgttttagagctagaaatagcACACTCTGTCCCTACACGAC	0.090144	0.64814	0.82556	1
BRCA1_C_41197665_NGG	BRCA1	BRCA1-CG-NGG	BRCA1 targets	AATGATACGTCGACCACCGAgtggaaaggacgaaacaccgGTCCTGTGGCTCTGTACCTGgttttagagctagaaatagcACACTCTGTCCCTACACGAC	-0.056602	0.4966	0.74168	1
BRCA1_C_41197671_NGG	BRCA1	BRCA1-CG-NGG	BRCA1 targets	AATGATACGTCGACCACCGAgtggaaaggacgaaacaccgTGTGGCTCTGTACCTGTGGCgttttagagctagaaatagcACACTCTGTCCCTACACGAC	-0.65326	0.054452	0.55924	1
BRCA1_C_41197685_NGG	BRCA1	BRCA1-CG-NGG	BRCA1 targets	AATGATACGTCGACCACCGAgtggaaaggacgaaacaccgTGGCTGGCTGCAGTCAGTAGgttttagagctagaaatagcACACTCTGTCCCTACACGAC	-0.0013117	0.98798	0.9951	1
BRCA1_C_41197692_NGG	BRCA1	BRCA1-CG-NGG	BRCA1 targets	AATGATACGTCGACCACCGAgtggaaaggacgaaacaccgCTGCAGTCAGTAGTGGCTGTgttttagagctagaaatagcACACTCTGTCCCTACACGAC	0.02095	0.73008	0.86666	1
BRCA1_C_41197696_NGG	BRCA1	BRCA1-CG-NGG	BRCA1 targets	AATGATACGTCGACCACCGAgtggaaaggacgaaacaccgGCAGTCAGTAGTGGCTGTGGgttttagagctagaaatagcACACTCTGTCCCTACACGAC	0.16077	0.090364	0.55924	1
BRCA1_C_41197705_NGG	BRCA1	BRCA1-CG-NGG	BRCA1 targets	AATGATACGTCGACCACCGAgtggaaaggacgaaacaccgTAGTGGCTGTGGGGGATCTGgttttagagctagaaatagcACACTCTGTCCCTACACGAC	0.052958	0.74151	0.87384	1
BRCA1_C_41197716_NGG	BRCA1	BRCA1-CG-NGG	BRCA1 targets	AATGATACGTCGACCACCGAgtggaaaggacgaaacaccgGGGGATCTGGGGTATCAGGTgttttagagctagaaatagcACACTCTGTCCCTACACGAC	0.094399	0.46912	0.73916	1
BRCA1_C_41197736_NGG	BRCA1	BRCA1-CG-NGG	BRCA1 targets	AATGATACGTCGACCACCGAgtggaaaggacgaaacaccgAGGTGTCCAGCTCCTGGCACgttttagagctagaaatagcACACTCTGTCCCTACACGAC	0.062404	0.33247	0.66318	2
BRCA1_C_41197769_NGG	BRCA1	BRCA1-CG-NGG	BRCA1 targets	AATGATACGTCGACCACCGAgtggaaaggacgaaacaccgACTGTCCAACACCCACTCTCgttttagagctagaaatagcACACTCTGTCCCTACACGAC	-0.068066	0.52439	0.7584	1
BRCA1_C_41197777_NGG	BRCA1	BRCA1-CG-NGG	BRCA1 targets	AATGATACGTCGACCACCGAgtggaaaggacgaaacaccgACCCACTCTCGGGTCACCACgttttagagctagaaatagcACACTCTGTCCCTACACGAC	-0.10798	0.4735	0.74121	1
BRCA1_C_41197804_NGG	BRCA1	BRCA1-CG-NGG	BRCA1 targets	AATGATACGTCGACCACCGAgtggaaaggacgaaacaccgTCACACATCTGCCCAATTGCgttttagagctagaaatagcACACTCTGTCCCTACACGAC	-0.074098	0.56871	0.78762	1
BRCA1_C_41231350_NGG	BRCA1	BRCA1-CG-NGG	BRCA1 targets	AATGATACGTCGACCACCGAgtggaaaggacgaaacaccgGCACCTGATATATGTTCTCTgttttagagctagaaatagcACACTCTGTCCCTACACGAC	-0.23839	0.089579	0.55924	3
BRCA1_C_41231370_NGG	BRCA1	BRCA1-CG-NGG	BRCA1 targets	AATGATACGTCGACCACCGAgtggaaaggacgaaacaccgTCTAGGCCTTTTAGAAAACAgttttagagctagaaatagcACACTCTGTCCCTACACGAC	-0.10769	0.50644	0.7442	46
BRCA1_C_41231382_NGG	BRCA1	BRCA1-CG-NGG	BRCA1 targets	AATGATACGTCGACCACCGAgtggaaaggacgaaacaccgAAAACATGGAGTTGTTCCTTgttttagagctagaaatagcACACTCTGTCCCTACACGAC	-0.28703	0.16717	0.56643	53
BRCA1_C_41231412_NGG	BRCA1	BRCA1-CG-NGG	BRCA1 targets	AATGATACGTCGACCACCGAgtggaaaggacgaaacaccgTATATGCGAATCTGTAAGAAgttttagagctagaaatagcACACTCTGTCCCTACACGAC	0.1204	0.20925	0.58156	1
BRCA1_C_41199668_NGG	BRCA1	BRCA1-CG-NGG	BRCA1 targets	AATGATACGTCGACCACCGAgtggaaaggacgaaacaccgGAAGCCATTGTCCTCTGTCCgttttagagctagaaatagcACACTCTGTCCCTACACGAC	-0.070521	0.39931	0.69287	1
BRCA1_C_41199675_NGG	BRCA1	BRCA1-CG-NGG	BRCA1 targets	AATGATACGTCGACCACCGAgtggaaaggacgaaacaccgTTGTCCTCTGTCCAGGCATCgttttagagctagaaatagcACACTCTGTCCCTACACGAC	-0.46724	0.14096	0.56486	1
BRCA1_C_41199694_NGG	BRCA1	BRCA1-CG-NGG	BRCA1 targets	AATGATACGTCGACCACCGAgtggaaaggacgaaacaccgCTGGCTGCACAACCACAATTgttttagagctagaaatagcACACTCTGTCCCTACACGAC	0.014322	0.93841	0.97481	1
BRCA1_C_41199697_NGG	BRCA1	BRCA1-CG-NGG	BRCA1 targets	AATGATACGTCGACCACCGAgtggaaaggacgaaacaccgGCTGCACAACCACAATTGGGgttttagagctagaaatagcACACTCTGTCCCTACACGAC	-0.11903	0.24596	0.59859	1
BRCA1_C_41199705_NGG	BRCA1	BRCA1-CG-NGG	BRCA1 targets	AATGATACGTCGACCACCGAgtggaaaggacgaaacaccgCCACAATTGGGTGGACACCCgttttagagctagaaatagcACACTCTGTCCCTACACGAC	0.037532	0.55345	0.78215	1
BRCA1_C_41199717_NGG	BRCA1	BRCA1-CG-NGG	BRCA1 targets	AATGATACGTCGACCACCGAgtggaaaggacgaaacaccgGGTGGACACCCTGGATCCCCgttttagagctagaaatagcACACTCTGTCCCTACACGAC	0.058925	0.64145	0.82002	1
BRCA1_C_41199719_NGG	BRCA1	BRCA1-CG-NGG	BRCA1 targets	AATGATACGTCGACCACCGAgtggaaaggacgaaacaccgGACACCCTGGATCCCCAGGAgttttagagctagaaatagcACACTCTGTCCCTACACGAC	-0.71363	0.036627	0.55924	1
BRCA1_C_41277478_NGG	BRCA1	BRCA1-CG-NGG	BRCA1 targets	AATGATACGTCGACCACCGAgtggaaaggacgaaacaccgCCTCTCAGAATACGAAATCAgttttagagctagaaatagcACACTCTGTCCCTACACGAC	-0.060353	0.59741	0.8022	1
BRCA1_C_41201203_NGG	BRCA1	BRCA1-CG-NGG	BRCA1 targets	AATGATACGTCGACCACCGAgtggaaaggacgaaacaccgCCATTCCAGTTGATCTAAAAgttttagagctagaaatagcACACTCTGTCCCTACACGAC	0.14321	0.38416	0.68505	1
BRCA1_C_41234427_NGG	BRCA1	BRCA1-CG-NGG	BRCA1 targets	AATGATACGTCGACCACCGAgtggaaaggacgaaacaccgTTTTCTGATGTGCTTTGTTCgttttagagctagaaatagcACACTCTGTCCCTACACGAC	0.013605	0.8198	0.91165	1
BRCA1_C_41234450_NGG	BRCA1	BRCA1-CG-NGG	BRCA1 targets	AATGATACGTCGACCACCGAgtggaaaggacgaaacaccgTGGATTTCGCAGGTCCTCAAgttttagagctagaaatagcACACTCTGTCCCTACACGAC	0.059604	0.19692	0.58156	1
BRCA1_C_41234475_NGG	BRCA1	BRCA1-CG-NGG	BRCA1 targets	AATGATACGTCGACCACCGAgtggaaaggacgaaacaccgAAGAGTCACTTATGATGGAAgttttagagctagaaatagcACACTCTGTCCCTACACGAC	0.066044	0.26822	0.6095	1
BRCA1_C_41234541_NGG	BRCA1	BRCA1-CG-NGG	BRCA1 targets	AATGATACGTCGACCACCGAgtggaaaggacgaaacaccgCTAGTTCAGCCATTTCCTGCgttttagagctagaaatagcACACTCTGTCCCTACACGAC	0.012808	0.89191	0.95046	1
BRCA1_C_41234550_NGG	BRCA1	BRCA1-CG-NGG	BRCA1 targets	AATGATACGTCGACCACCGAgtggaaaggacgaaacaccgTTTCCTGCTGGAGCTTTATCgttttagagctagaaatagcACACTCTGTCCCTACACGAC	-0.078636	0.73711	0.87263	1
BRCA1_C_41234566_NGG	BRCA1	BRCA1-CG-NGG	BRCA1 targets	AATGATACGTCGACCACCGAgtggaaaggacgaaacaccgCTTTATCAGGTTATGTTGCAgttttagagctagaaatagcACACTCTGTCCCTACACGAC	0.22867	0.11275	0.55924	1
BRCA1_C_41267742_NGG	BRCA1	BRCA1-CG-NGG	BRCA1 targets	AATGATACGTCGACCACCGAgtggaaaggacgaaacaccgAAACTTACTTGCAAAATATGgttttagagctagaaatagcACACTCTGTCCCTACACGAC	0.11647	0.10511	0.55924	1
BRCA1_C_41267759_NGG	BRCA1	BRCA1-CG-NGG	BRCA1 targets	AATGATACGTCGACCACCGAgtggaaaggacgaaacaccgTGGTCACACTTTGTGGAGACgttttagagctagaaatagcACACTCTGTCCCTACACGAC	-0.13775	0.33113	0.66318	1
BRCA1_C_41267787_NGG	BRCA1	BRCA1-CG-NGG	BRCA1 targets	AATGATACGTCGACCACCGAgtggaaaggacgaaacaccgTGATCAACTCCAGACTAGCAgttttagagctagaaatagcACACTCTGTCCCTACACGAC	-0.09011	0.38444	0.68505	1
BRCA1_C_41267790_NGG	BRCA1	BRCA1-CG-NGG	BRCA1 targets	AATGATACGTCGACCACCGAgtggaaaggacgaaacaccgCAACTCCAGACTAGCAGGGTgttttagagctagaaatagcACACTCTGTCCCTACACGAC	-0.057974	0.60057	0.8022	1
BRCA1_C_41267792_NGG	BRCA1	BRCA1-CG-NGG	BRCA1 targets	AATGATACGTCGACCACCGAgtggaaaggacgaaacaccgACTCCAGACTAGCAGGGTAGgttttagagctagaaatagcACACTCTGTCCCTACACGAC	-0.0081623	0.95688	0.97854	1
BRCA1_C_41267793_NGG	BRCA1	BRCA1-CG-NGG	BRCA1 targets	AATGATACGTCGACCACCGAgtggaaaggacgaaacaccgCTCCAGACTAGCAGGGTAGGgttttagagctagaaatagcACACTCTGTCCCTACACGAC	-0.2299	0.054299	0.55924	1
BRCA1_C_41203079_NGG	BRCA1	BRCA1-CG-NGG	BRCA1 targets	AATGATACGTCGACCACCGAgtggaaaggacgaaacaccgGCTCTTACCTGTGGGCATGTgttttagagctagaaatagcACACTCTGTCCCTACACGAC	-0.054168	0.20885	0.58156	1
BRCA1_C_41203119_NGG	BRCA1	BRCA1-CG-NGG	BRCA1 targets	AATGATACGTCGACCACCGAgtggaaaggacgaaacaccgTTTCTAGCCCCCTGAAGATCgttttagagctagaaatagcACACTCTGTCCCTACACGAC	-0.0085705	0.85332	0.92889	1
BRCA1_C_41209086_NGG	BRCA1	BRCA1-CG-NGG	BRCA1 targets	AATGATACGTCGACCACCGAgtggaaaggacgaaacaccgTGGGATTCTCTTGCTCGCTTgttttagagctagaaatagcACACTCTGTCCCTACACGAC	0.023699	0.713	0.85806	1
BRCA1_C_41209092_NGG	BRCA1	BRCA1-CG-NGG	BRCA1 targets	AATGATACGTCGACCACCGAgtggaaaggacgaaacaccgTTGCTCGCTTTGGACCTTGGgttttagagctagaaatagcACACTCTGTCCCTACACGAC	-0.030442	0.82873	0.91325	1
BRCA1_C_41243539_NGG	BRCA1	BRCA1-CG-NGG	BRCA1 targets	AATGATACGTCGACCACCGAgtggaaaggacgaaacaccgTGTCACTCAGACCAACTCCCgttttagagctagaaatagcACACTCTGTCCCTACACGAC	0.043419	0.60622	0.80293	1
BRCA1_C_41243567_NGG	BRCA1	BRCA1-CG-NGG	BRCA1 targets	AATGATACGTCGACCACCGAgtggaaaggacgaaacaccgAGACTGATGCCTCATTTGTTgttttagagctagaaatagcACACTCTGTCCCTACACGAC	-0.06974	0.69456	0.85096	1
BRCA1_C_41243593_NGG	BRCA1	BRCA1-CG-NGG	BRCA1 targets	AATGATACGTCGACCACCGAgtggaaaggacgaaacaccgAACCAATCAAGAAAGGATCCgttttagagctagaaatagcACACTCTGTCCCTACACGAC	-0.077953	0.61613	0.80838	1
BRCA1_C_41243597_NGG	BRCA1	BRCA1-CG-NGG	BRCA1 targets	AATGATACGTCGACCACCGAgtggaaaggacgaaacaccgACCAATCAAGAAAGGATCCTgttttagagctagaaatagcACACTCTGTCCCTACACGAC	0.065172	0.15048	0.56517	1
BRCA1_C_41243713_NGG	BRCA1	BRCA1-CG-NGG	BRCA1 targets	AATGATACGTCGACCACCGAgtggaaaggacgaaacaccgATGCCTTTGCCAATATTACCgttttagagctagaaatagcACACTCTGTCCCTACACGAC	-0.32036	0.20956	0.58156	1
BRCA1_C_41243786_NGG	BRCA1	BRCA1-CG-NGG	BRCA1 targets	AATGATACGTCGACCACCGAgtggaaaggacgaaacaccgTGTGTTCTTAGACAGACACTgttttagagctagaaatagcACACTCTGTCCCTACACGAC	-0.24825	0.10002	0.55924	1
BRCA1_C_41243792_NGG	BRCA1	BRCA1-CG-NGG	BRCA1 targets	AATGATACGTCGACCACCGAgtggaaaggacgaaacaccgAGACAGACACTCGGTAGCAAgttttagagctagaaatagcACACTCTGTCCCTACACGAC	0.209	0.1794	0.58156	1
BRCA1_C_41243819_NGG	BRCA1	BRCA1-CG-NGG	BRCA1 targets	AATGATACGTCGACCACCGAgtggaaaggacgaaacaccgCTATGCCTAGTAGACTGAGAgttttagagctagaaatagcACACTCTGTCCCTACACGAC	-0.029076	0.78585	0.9	1
BRCA1_C_41243853_NGG	BRCA1	BRCA1-CG-NGG	BRCA1 targets	AATGATACGTCGACCACCGAgtggaaaggacgaaacaccgCTTTACCAAATAACAAGTGTgttttagagctagaaatagcACACTCTGTCCCTACACGAC	-0.086464	0.69578	0.85096	1
BRCA1_C_41243861_NGG	BRCA1	BRCA1-CG-NGG	BRCA1 targets	AATGATACGTCGACCACCGAgtggaaaggacgaaacaccgAATAACAAGTGTTGGAAGCAgttttagagctagaaatagcACACTCTGTCCCTACACGAC	0.11076	0.2158	0.58156	1
BRCA1_C_41243927_NGG	BRCA1	BRCA1-CG-NGG	BRCA1 targets	AATGATACGTCGACCACCGAgtggaaaggacgaaacaccgCTAATTTCTTGGCCCCTCTTgttttagagctagaaatagcACACTCTGTCCCTACACGAC	0.16718	0.17464	0.57967	1
BRCA1_C_41243947_NGG	BRCA1	BRCA1-CG-NGG	BRCA1 targets	AATGATACGTCGACCACCGAgtggaaaggacgaaacaccgAACCCTGAGCCAAATGTGTAgttttagagctagaaatagcACACTCTGTCCCTACACGAC	0.078674	0.47361	0.74121	1
BRCA1_C_41243948_NGG	BRCA1	BRCA1-CG-NGG	BRCA1 targets	AATGATACGTCGACCACCGAgtggaaaggacgaaacaccgACCCTGAGCCAAATGTGTATgttttagagctagaaatagcACACTCTGTCCCTACACGAC	-0.097031	0.5681	0.78762	1
BRCA1_C_41243988_NGG	BRCA1	BRCA1-CG-NGG	BRCA1 targets	AATGATACGTCGACCACCGAgtggaaaggacgaaacaccgTCCTGCTAAGCTCTCCTTTCgttttagagctagaaatagcACACTCTGTCCCTACACGAC	-0.038808	0.6214	0.81041	1
BRCA1_C_41244076_NGG	BRCA1	BRCA1-CG-NGG	BRCA1 targets	AATGATACGTCGACCACCGAgtggaaaggacgaaacaccgTTATTTCACCATCATCTAACgttttagagctagaaatagcACACTCTGTCCCTACACGAC	-0.19388	0.09752	0.55924	1
BRCA1_C_41244082_NGG	BRCA1	BRCA1-CG-NGG	BRCA1 targets	AATGATACGTCGACCACCGAgtggaaaggacgaaacaccgCCATCATCTAACAGGTCATCgttttagagctagaaatagcACACTCTGTCCCTACACGAC	0.11232	0.33729	0.66318	1
BRCA1_C_41244124_NGG	BRCA1	BRCA1-CG-NGG	BRCA1 targets	AATGATACGTCGACCACCGAgtggaaaggacgaaacaccgGATGCATGACTACTTCCCATgttttagagctagaaatagcACACTCTGTCCCTACACGAC	0.058714	0.41882	0.70443	1
BRCA1_C_41244157_NGG	BRCA1	BRCA1-CG-NGG	BRCA1 targets	AATGATACGTCGACCACCGAgtggaaaggacgaaacaccgAAGTTATCTGAAATCAGATAgttttagagctagaaatagcACACTCTGTCCCTACACGAC	-0.0367	0.72847	0.86623	1
BRCA1_C_41244214_NGG	BRCA1	BRCA1-CG-NGG	BRCA1 targets	AATGATACGTCGACCACCGAgtggaaaggacgaaacaccgTATTCTTGCTTTTTTATTTCgttttagagctagaaatagcACACTCTGTCCCTACACGAC	0.052019	0.69872	0.85096	1
BRCA1_C_41244236_NGG	BRCA1	BRCA1-CG-NGG	BRCA1 targets	AATGATACGTCGACCACCGAgtggaaaggacgaaacaccgGGATGCTTACAATTACTTCCgttttagagctagaaatagcACACTCTGTCCCTACACGAC	-0.059047	0.6143	0.80832	1
BRCA1_C_41244258_NGG	BRCA1	BRCA1-CG-NGG	BRCA1 targets	AATGATACGTCGACCACCGAgtggaaaggacgaaacaccgAGACTTTGTTTATAGACCTCgttttagagctagaaatagcACACTCTGTCCCTACACGAC	0.040657	0.77303	0.89334	1
BRCA1_C_41244299_NGG	BRCA1	BRCA1-CG-NGG	BRCA1 targets	AATGATACGTCGACCACCGAgtggaaaggacgaaacaccgCTAAGCATAGCATTCAATTTgttttagagctagaaatagcACACTCTGTCCCTACACGAC	-0.036583	0.6467	0.82522	1
BRCA1_C_41244363_NGG	BRCA1	BRCA1-CG-NGG	BRCA1 targets	AATGATACGTCGACCACCGAgtggaaaggacgaaacaccgGGAACCTATTTCATTAATACgttttagagctagaaatagcACACTCTGTCCCTACACGAC	-0.0097923	0.9379	0.97481	1
BRCA1_C_41244384_NGG	BRCA1	BRCA1-CG-NGG	BRCA1 targets	AATGATACGTCGACCACCGAgtggaaaggacgaaacaccgGGAGCCCACTTCATTAGTACgttttagagctagaaatagcACACTCTGTCCCTACACGAC	-0.04141	0.53734	0.76819	1
BRCA1_C_41244451_NGG	BRCA1	BRCA1-CG-NGG	BRCA1 targets	AATGATACGTCGACCACCGAgtggaaaggacgaaacaccgCATTTTCTCTAATGTTATTAgttttagagctagaaatagcACACTCTGTCCCTACACGAC	0.12676	0.21052	0.58156	1
BRCA1_C_41244504_NGG	BRCA1	BRCA1-CG-NGG	BRCA1 targets	AATGATACGTCGACCACCGAgtggaaaggacgaaacaccgTCATTTCCCATTTCTCTTTCgttttagagctagaaatagcACACTCTGTCCCTACACGAC	-0.16471	0.13984	0.56486	1
BRCA1_C_41244580_NGG	BRCA1	BRCA1-CG-NGG	BRCA1 targets	AATGATACGTCGACCACCGAgtggaaaggacgaaacaccgGTTTTAACAAATGACTTGATgttttagagctagaaatagcACACTCTGTCCCTACACGAC	-0.032108	0.69691	0.85096	1
BRCA1_C_41244587_NGG	BRCA1	BRCA1-CG-NGG	BRCA1 targets	AATGATACGTCGACCACCGAgtggaaaggacgaaacaccgAATGACTTGATGGGAAAAAGgttttagagctagaaatagcACACTCTGTCCCTACACGAC	-0.077101	0.53613	0.76819	1
BRCA1_C_41277441_NGG	BRCA1	BRCA1-CG-NGG	BRCA1 targets	AATGATACGTCGACCACCGAgtggaaaggacgaaacaccgCCGTTGCCACGGAAACCAAGgttttagagctagaaatagcACACTCTGTCCCTACACGAC	0.088393	0.18063	0.58156	1
BRCA1_C_41244705_NGG	BRCA1	BRCA1-CG-NGG	BRCA1 targets	AATGATACGTCGACCACCGAgtggaaaggacgaaacaccgGCCTCCTTTGATACTACATTgttttagagctagaaatagcACACTCTGTCCCTACACGAC	-0.038102	0.68958	0.8489	1
BRCA1_C_41244717_NGG	BRCA1	BRCA1-CG-NGG	BRCA1 targets	AATGATACGTCGACCACCGAgtggaaaggacgaaacaccgCTACATTTGGCATTATCAACgttttagagctagaaatagcACACTCTGTCCCTACACGAC	0.053674	0.76487	0.8876	1
BRCA1_C_41244742_NGG	BRCA1	BRCA1-CG-NGG	BRCA1 targets	AATGATACGTCGACCACCGAgtggaaaggacgaaacaccgTTATCTTTCTGACCAACCACgttttagagctagaaatagcACACTCTGTCCCTACACGAC	-0.0076489	0.94363	0.97557	1
BRCA1_C_41244840_NGG	BRCA1	BRCA1-CG-NGG	BRCA1 targets	AATGATACGTCGACCACCGAgtggaaaggacgaaacaccgTCACATTCAAAAGTGACTTTgttttagagctagaaatagcACACTCTGTCCCTACACGAC	-0.069204	0.53083	0.76395	1
BRCA1_C_41244861_NGG	BRCA1	BRCA1-CG-NGG	BRCA1 targets	AATGATACGTCGACCACCGAgtggaaaggacgaaacaccgTTTTGGACTTTGTTTCTTTAgttttagagctagaaatagcACACTCTGTCCCTACACGAC	-0.057932	0.69935	0.85096	1
BRCA1_C_41244869_NGG	BRCA1	BRCA1-CG-NGG	BRCA1 targets	AATGATACGTCGACCACCGAgtggaaaggacgaaacaccgTTTCTTTAAGGACCCAGAGTgttttagagctagaaatagcACACTCTGTCCCTACACGAC	0.033924	0.89058	0.95046	1
BRCA1_C_41244907_NGG	BRCA1	BRCA1-CG-NGG	BRCA1 targets	AATGATACGTCGACCACCGAgtggaaaggacgaaacaccgCATTCCTCTTCTGCATTTCCgttttagagctagaaatagcACACTCTGTCCCTACACGAC	-0.099509	0.69978	0.85096	1
BRCA1_C_41244921_NGG	BRCA1	BRCA1-CG-NGG	BRCA1 targets	AATGATACGTCGACCACCGAgtggaaaggacgaaacaccgGCATTTCCTGGATTTGAAAAgttttagagctagaaatagcACACTCTGTCCCTACACGAC	0.16089	0.16488	0.56517	1
BRCA1_C_41244935_NGG	BRCA1	BRCA1-CG-NGG	BRCA1 targets	AATGATACGTCGACCACCGAgtggaaaggacgaaacaccgTTGAAAACGGAGCAAATGACgttttagagctagaaatagcACACTCTGTCCCTACACGAC	0.095168	0.62749	0.81041	1
BRCA1_C_41245017_NGG	BRCA1	BRCA1-CG-NGG	BRCA1 targets	AATGATACGTCGACCACCGAgtggaaaggacgaaacaccgCTATGCTTGTTTCCCGACTGgttttagagctagaaatagcACACTCTGTCCCTACACGAC	-0.024607	0.59389	0.8022	1
BRCA1_C_41245039_NGG	BRCA1	BRCA1-CG-NGG	BRCA1 targets	AATGATACGTCGACCACCGAgtggaaaggacgaaacaccgTGGTTAACTTCATGTCCCAAgttttagagctagaaatagcACACTCTGTCCCTACACGAC	-0.012622	0.82081	0.91165	1
BRCA1_C_41245075_NGG	BRCA1	BRCA1-CG-NGG	BRCA1 targets	AATGATACGTCGACCACCGAgtggaaaggacgaaacaccgTGTGTCATTTCTATTATCTTgttttagagctagaaatagcACACTCTGTCCCTACACGAC	-0.18647	0.21975	0.58156	1
BRCA1_C_41245098_NGG	BRCA1	BRCA1-CG-NGG	BRCA1 targets	AATGATACGTCGACCACCGAgtggaaaggacgaaacaccgCAACCATGAATTAGTCCCTTgttttagagctagaaatagcACACTCTGTCCCTACACGAC	-0.032329	0.60604	0.80293	1
BRCA1_C_41245099_NGG	BRCA1	BRCA1-CG-NGG	BRCA1 targets	AATGATACGTCGACCACCGAgtggaaaggacgaaacaccgAACCATGAATTAGTCCCTTGgttttagagctagaaatagcACACTCTGTCCCTACACGAC	-0.12578	0.41032	0.69775	1
BRCA1_C_41245140_NGG	BRCA1	BRCA1-CG-NGG	BRCA1 targets	AATGATACGTCGACCACCGAgtggaaaggacgaaacaccgCACTGACTCACACATTTATTgttttagagctagaaatagcACACTCTGTCCCTACACGAC	0.15308	0.29238	0.63383	1
BRCA1_C_41245215_NGG	BRCA1	BRCA1-CG-NGG	BRCA1 targets	AATGATACGTCGACCACCGAgtggaaaggacgaaacaccgTGAGTGCCATAATCAGTACCgttttagagctagaaatagcACACTCTGTCCCTACACGAC	-0.062256	0.49909	0.74168	1
BRCA1_C_41245290_NGG	BRCA1	BRCA1-CG-NGG	BRCA1 targets	AATGATACGTCGACCACCGAgtggaaaggacgaaacaccgCCACTTAACATGAGATCTTTgttttagagctagaaatagcACACTCTGTCCCTACACGAC	-0.043229	0.57494	0.78843	1
BRCA1_C_41245295_NGG	BRCA1	BRCA1-CG-NGG	BRCA1 targets	AATGATACGTCGACCACCGAgtggaaaggacgaaacaccgCACTTAACATGAGATCTTTGgttttagagctagaaatagcACACTCTGTCCCTACACGAC	0.046481	0.34859	0.66789	1
BRCA1_C_41245351_NGG	BRCA1	BRCA1-CG-NGG	BRCA1 targets	AATGATACGTCGACCACCGAgtggaaaggacgaaacaccgTTCTCTTCTTTTTCTTCTCTgttttagagctagaaatagcACACTCTGTCCCTACACGAC	0.035531	0.74239	0.87384	1
BRCA1_C_41245354_NGG	BRCA1	BRCA1-CG-NGG	BRCA1 targets	AATGATACGTCGACCACCGAgtggaaaggacgaaacaccgCTTCTTTTTCTTCTCTTGGAgttttagagctagaaatagcACACTCTGTCCCTACACGAC	0.10204	0.10201	0.55924	1
BRCA1_C_41245360_NGG	BRCA1	BRCA1-CG-NGG	BRCA1 targets	AATGATACGTCGACCACCGAgtggaaaggacgaaacaccgTTTTCTTCTCTTGGAAGGCTgttttagagctagaaatagcACACTCTGTCCCTACACGAC	0.090284	0.27313	0.6118	1
BRCA1_C_41245413_NGG	BRCA1	BRCA1-CG-NGG	BRCA1 targets	AATGATACGTCGACCACCGAgtggaaaggacgaaacaccgGAACACTTAGTAAAAGAACCgttttagagctagaaatagcACACTCTGTCCCTACACGAC	-0.25615	0.075974	0.55924	1
BRCA1_C_41245482_NGG	BRCA1	BRCA1-CG-NGG	BRCA1 targets	AATGATACGTCGACCACCGAgtggaaaggacgaaacaccgCTTTTACTTGTCTGTTCATTgttttagagctagaaatagcACACTCTGTCCCTACACGAC	-0.089153	0.42688	0.71201	1
BRCA1_C_41245499_NGG	BRCA1	BRCA1-CG-NGG	BRCA1 targets	AATGATACGTCGACCACCGAgtggaaaggacgaaacaccgATTTGGCTTGTTACTCTTCTgttttagagctagaaatagcACACTCTGTCCCTACACGAC	-0.069335	0.7266	0.86623	1
BRCA1_C_41245511_NGG	BRCA1	BRCA1-CG-NGG	BRCA1 targets	AATGATACGTCGACCACCGAgtggaaaggacgaaacaccgCTCTTCTTGGCTCCAGTTGCgttttagagctagaaatagcACACTCTGTCCCTACACGAC	0.13678	0.52588	0.7584	1
BRCA1_C_41245536_NGG	BRCA1	BRCA1-CG-NGG	BRCA1 targets	AATGATACGTCGACCACCGAgtggaaaggacgaaacaccgCTTTACCTTCCATGAGTTGTgttttagagctagaaatagcACACTCTGTCCCTACACGAC	0.020629	0.84922	0.92618	1
BRCA1_C_41245557_NGG	BRCA1	BRCA1-CG-NGG	BRCA1 targets	AATGATACGTCGACCACCGAgtggaaaggacgaaacaccgAGGTTTCTGCTGTGCCTGACgttttagagctagaaatagcACACTCTGTCCCTACACGAC	0.033076	0.58736	0.79762	1
BRCA1_C_41245565_NGG	BRCA1	BRCA1-CG-NGG	BRCA1 targets	AATGATACGTCGACCACCGAgtggaaaggacgaaacaccgTGCTGTGCCTGACTGGCATTgttttagagctagaaatagcACACTCTGTCCCTACACGAC	-0.083029	0.2328	0.58241	1
BRCA1_C_41245631_NGG	BRCA1	BRCA1-CG-NGG	BRCA1 targets	AATGATACGTCGACCACCGAgtggaaaggacgaaacaccgATTTGCAATTCAGTACAATTgttttagagctagaaatagcACACTCTGTCCCTACACGAC	-0.077688	0.40297	0.69455	1
BRCA1_C_41245636_NGG	BRCA1	BRCA1-CG-NGG	BRCA1 targets	AATGATACGTCGACCACCGAgtggaaaggacgaaacaccgGCAATTCAGTACAATTAGGTgttttagagctagaaatagcACACTCTGTCCCTACACGAC	0.13653	0.20353	0.58156	1
BRCA1_C_41245682_NGG	BRCA1	BRCA1-CG-NGG	BRCA1 targets	AATGATACGTCGACCACCGAgtggaaaggacgaaacaccgTTCAAGCGCATGAATATGCCgttttagagctagaaatagcACACTCTGTCCCTACACGAC	-0.14369	0.62925	0.81041	1
BRCA1_C_41245713_NGG	BRCA1	BRCA1-CG-NGG	BRCA1 targets	AATGATACGTCGACCACCGAgtggaaaggacgaaacaccgCTCCTCAGCCTATTCTTTTTgttttagagctagaaatagcACACTCTGTCCCTACACGAC	-0.045972	0.62929	0.81041	1
BRCA1_C_41245773_NGG	BRCA1	BRCA1-CG-NGG	BRCA1 targets	AATGATACGTCGACCACCGAgtggaaaggacgaaacaccgTTGCTTATACTGCTGCTTATgttttagagctagaaatagcACACTCTGTCCCTACACGAC	-0.19459	0.16544	0.56517	1
BRCA1_C_41245825_NGG	BRCA1	BRCA1-CG-NGG	BRCA1 targets	AATGATACGTCGACCACCGAgtggaaaggacgaaacaccgCTTTTTCGAGTGATTCTATTgttttagagctagaaatagcACACTCTGTCCCTACACGAC	-0.034438	0.71167	0.85806	1
BRCA1_C_41245920_NGG	BRCA1	BRCA1-CG-NGG	BRCA1 targets	AATGATACGTCGACCACCGAgtggaaaggacgaaacaccgCTTGACCATTCTGCTCCGTTgttttagagctagaaatagcACACTCTGTCCCTACACGAC	0.037996	0.83163	0.91325	1
BRCA1_C_41245944_NGG	BRCA1	BRCA1-CG-NGG	BRCA1 targets	AATGATACGTCGACCACCGAgtggaaaggacgaaacaccgGTTCCCTGATTTATCATTTCgttttagagctagaaatagcACACTCTGTCCCTACACGAC	0.011222	0.85436	0.92889	1
BRCA1_C_41245991_NGG	BRCA1	BRCA1-CG-NGG	BRCA1 targets	AATGATACGTCGACCACCGAgtggaaaggacgaaacaccgGCTTTCTTGATAAAATCCTCgttttagagctagaaatagcACACTCTGTCCCTACACGAC	0.14441	0.080336	0.55924	1
BRCA1_C_41246039_NGG	BRCA1	BRCA1-CG-NGG	BRCA1 targets	AATGATACGTCGACCACCGAgtggaaaggacgaaacaccgACGCTTTAATTTATTTGTGAgttttagagctagaaatagcACACTCTGTCCCTACACGAC	0.12907	0.20281	0.58156	1
BRCA1_C_41246061_NGG	BRCA1	BRCA1-CG-NGG	BRCA1 targets	AATGATACGTCGACCACCGAgtggaaaggacgaaacaccgGGACGCTCTTGTATTATCTGgttttagagctagaaatagcACACTCTGTCCCTACACGAC	0.19355	0.07953	0.55924	1
BRCA1_C_41246119_NGG	BRCA1	BRCA1-CG-NGG	BRCA1 targets	AATGATACGTCGACCACCGAgtggaaaggacgaaacaccgTTACATGGCTTAAGTTGGGGgttttagagctagaaatagcACACTCTGTCCCTACACGAC	0.036547	0.828	0.91325	1
BRCA1_C_41246139_NGG	BRCA1	BRCA1-CG-NGG	BRCA1 targets	AATGATACGTCGACCACCGAgtggaaaggacgaaacaccgGAGGCTTGCCTTCTTCCGATgttttagagctagaaatagcACACTCTGTCCCTACACGAC	-0.059761	0.44029	0.71636	1
BRCA1_C_41246187_NGG	BRCA1	BRCA1-CG-NGG	BRCA1 targets	AATGATACGTCGACCACCGAgtggaaaggacgaaacaccgAATATTACTCTCTACTGATTgttttagagctagaaatagcACACTCTGTCCCTACACGAC	-0.1679	0.16599	0.56517	1
BRCA1_C_41246223_NGG	BRCA1	BRCA1-CG-NGG	BRCA1 targets	AATGATACGTCGACCACCGAgtggaaaggacgaaacaccgTTACATATTAAAGCCTCATGgttttagagctagaaatagcACACTCTGTCCCTACACGAC	-0.17552	0.33163	0.66318	1
BRCA1_C_41246233_NGG	BRCA1	BRCA1-CG-NGG	BRCA1 targets	AATGATACGTCGACCACCGAgtggaaaggacgaaacaccgTAAAGCCTCATGAGGATCACgttttagagctagaaatagcACACTCTGTCCCTACACGAC	0.04457	0.50553	0.7442	1
BRCA1_C_41246309_NGG	BRCA1	BRCA1-CG-NGG	BRCA1 targets	AATGATACGTCGACCACCGAgtggaaaggacgaaacaccgGTCCAATACATCAGCTACTTgttttagagctagaaatagcACACTCTGTCCCTACACGAC	0.08834	0.21505	0.58156	1
BRCA1_C_41246372_NGG	BRCA1	BRCA1-CG-NGG	BRCA1 targets	AATGATACGTCGACCACCGAgtggaaaggacgaaacaccgACCTAACAGTTCATCACTTCgttttagagctagaaatagcACACTCTGTCCCTACACGAC	0.21476	0.1257	0.55966	1
BRCA1_C_41246418_NGG	BRCA1	BRCA1-CG-NGG	BRCA1 targets	AATGATACGTCGACCACCGAgtggaaaggacgaaacaccgCTGCTATTTAGTGTTATCCAgttttagagctagaaatagcACACTCTGTCCCTACACGAC	-0.013017	0.81318	0.91165	1
BRCA1_C_41246440_NGG	BRCA1	BRCA1-CG-NGG	BRCA1 targets	AATGATACGTCGACCACCGAgtggaaaggacgaaacaccgGGAACATCTTCAGTATCTCTgttttagagctagaaatagcACACTCTGTCCCTACACGAC	0.22064	0.094137	0.55924	1
BRCA1_C_41246454_NGG	BRCA1	BRCA1-CG-NGG	BRCA1 targets	AATGATACGTCGACCACCGAgtggaaaggacgaaacaccgTCTCTAGGATTCTCTGAGCAgttttagagctagaaatagcACACTCTGTCCCTACACGAC	-0.15246	0.10645	0.55924	1
BRCA1_C_41246494_NGG	BRCA1	BRCA1-CG-NGG	BRCA1 targets	AATGATACGTCGACCACCGAgtggaaaggacgaaacaccgCATTCTTTTCTCTCACACAGgttttagagctagaaatagcACACTCTGTCCCTACACGAC	0.023486	0.6774	0.83835	1
BRCA1_C_41246530_NGG	BRCA1	BRCA1-CG-NGG	BRCA1 targets	AATGATACGTCGACCACCGAgtggaaaggacgaaacaccgTCTACCTTTTTTTCTGTGCTgttttagagctagaaatagcACACTCTGTCCCTACACGAC	-0.045079	0.45024	0.72245	1
BRCA1_C_41246581_NGG	BRCA1	BRCA1-CG-NGG	BRCA1 targets	AATGATACGTCGACCACCGAgtggaaaggacgaaacaccgTTCCAGCCCATCTGTTATGTgttttagagctagaaatagcACACTCTGTCCCTACACGAC	-0.15679	0.27141	0.6111	1
BRCA1_C_41246601_NGG	BRCA1	BRCA1-CG-NGG	BRCA1 targets	AATGATACGTCGACCACCGAgtggaaaggacgaaacaccgTGTTGGCTCCTTGCTAAGCCgttttagagctagaaatagcACACTCTGTCCCTACACGAC	-0.028242	0.62618	0.81041	1
BRCA1_C_41246690_NGG	BRCA1	BRCA1-CG-NGG	BRCA1 targets	AATGATACGTCGACCACCGAgtggaaaggacgaaacaccgGTTCTCATGCTGTAATGAGCgttttagagctagaaatagcACACTCTGTCCCTACACGAC	-0.037556	0.49951	0.74168	1
BRCA1_C_41246757_NGG	BRCA1	BRCA1-CG-NGG	BRCA1 targets	AATGATACGTCGACCACCGAgtggaaaggacgaaacaccgGAACTACCCTGATACTTTTCgttttagagctagaaatagcACACTCTGTCCCTACACGAC	-0.05701	0.5766	0.78885	1
BRCA1_C_41246788_NGG	BRCA1	BRCA1-CG-NGG	BRCA1 targets	AATGATACGTCGACCACCGAgtggaaaggacgaaacaccgCTCAGCTGCACGCTTCTCAGgttttagagctagaaatagcACACTCTGTCCCTACACGAC	-0.11965	0.3437	0.6673	1
BRCA1_C_41246810_NGG	BRCA1	BRCA1-CG-NGG	BRCA1 targets	AATGATACGTCGACCACCGAgtggaaaggacgaaacaccgGTGTTCAAATCATTATTACTgttttagagctagaaatagcACACTCTGTCCCTACACGAC	-0.05433	0.65556	0.83075	1
BRCA1_C_41247879_NGG	BRCA1	BRCA1-CG-NGG	BRCA1 targets	AATGATACGTCGACCACCGAgtggaaaggacgaaacaccgATCCAAACTGATTTCATCCCgttttagagctagaaatagcACACTCTGTCCCTACACGAC	-0.15889	0.25838	0.60348	1
BRCA1_C_41247890_NGG	BRCA1	BRCA1-CG-NGG	BRCA1 targets	AATGATACGTCGACCACCGAgtggaaaggacgaaacaccgTTTCATCCCTGGTTCCTTGAgttttagagctagaaatagcACACTCTGTCCCTACACGAC	0.081733	0.48688	0.74168	1
BRCA1_C_41247893_NGG	BRCA1	BRCA1-CG-NGG	BRCA1 targets	AATGATACGTCGACCACCGAgtggaaaggacgaaacaccgTTCATCCCTGGTTCCTTGAGgttttagagctagaaatagcACACTCTGTCCCTACACGAC	-0.31624	0.07323	0.55924	1
BRCA1_C_41247932_NGG	BRCA1	BRCA1-CG-NGG	BRCA1 targets	AATGATACGTCGACCACCGAgtggaaaggacgaaacaccgTCTTGATCTCCCACACTATAgttttagagctagaaatagcACACTCTGTCCCTACACGAC	0.1644	0.10726	0.55924	1
BRCA1_C_41215366_NGG	BRCA1	BRCA1-CG-NGG	BRCA1 targets	AATGATACGTCGACCACCGAgtggaaaggacgaaacaccgTTTTCTTTCTTTAATAGACTgttttagagctagaaatagcACACTCTGTCCCTACACGAC	0.19263	0.10512	0.55924	1
BRCA1_C_41251807_NGG	BRCA1	BRCA1-CG-NGG	BRCA1 targets	AATGATACGTCGACCACCGAgtggaaaggacgaaacaccgATGTAGACAGACGTCTTTTGgttttagagctagaaatagcACACTCTGTCCCTACACGAC	-0.015881	0.91058	0.95865	1
BRCA1_C_41251860_NGG	BRCA1	BRCA1-CG-NGG	BRCA1 targets	AATGATACGTCGACCACCGAgtggaaaggacgaaacaccgCAGTTCCAAGGTTAGAGAGTgttttagagctagaaatagcACACTCTGTCCCTACACGAC	-0.031777	0.72126	0.86353	1
BRCA1_C_41251894_NGG	BRCA1	BRCA1-CG-NGG	BRCA1 targets	AATGATACGTCGACCACCGAgtggaaaggacgaaacaccgTGGTTTCCTGCTAAACAGTAgttttagagctagaaatagcACACTCTGTCCCTACACGAC	-0.038062	0.72091	0.86353	1
BRCA1_C_41277352_NGG	BRCA1	BRCA1-CG-NGG	BRCA1 targets	AATGATACGTCGACCACCGAgtggaaaggacgaaacaccgCCACAGCCTGTCCCCCGTCCgttttagagctagaaatagcACACTCTGTCCCTACACGAC	0.42719	0.2099	0.58156	1
BRCA1_G_41277468_NGG	BRCA1	BRCA1-CG-NGG	BRCA1 targets	AATGATACGTCGACCACCGAgtggaaaggacgaaacaccgGCTGCTTAGCGGTAGCCCCTgttttagagctagaaatagcACACTCTGTCCCTACACGAC	0.097365	0.59961	0.8022	1
BRCA1_G_41222979_NGG	BRCA1	BRCA1-CG-NGG	BRCA1 targets	AATGATACGTCGACCACCGAgtggaaaggacgaaacaccgAGAATGTCCATGGTGGTGTCgttttagagctagaaatagcACACTCTGTCCCTACACGAC	0.063522	0.3355	0.66318	1
BRCA1_G_41222990_NGG	BRCA1	BRCA1-CG-NGG	BRCA1 targets	AATGATACGTCGACCACCGAgtggaaaggacgaaacaccgCAACAAAAGAATGTCCATGGgttttagagctagaaatagcACACTCTGTCCCTACACGAC	0.038376	0.57145	0.78795	1
BRCA1_G_41222993_NGG	BRCA1	BRCA1-CG-NGG	BRCA1 targets	AATGATACGTCGACCACCGAgtggaaaggacgaaacaccgGGTCAACAAAAGAATGTCCAgttttagagctagaaatagcACACTCTGTCCCTACACGAC	0.092455	0.1873	0.58156	1
BRCA1_G_41223012_NGG	BRCA1	BRCA1-CG-NGG	BRCA1 targets	AATGATACGTCGACCACCGAgtggaaaggacgaaacaccgATTGACAGCTTCAACAGAAAgttttagagctagaaatagcACACTCTGTCCCTACACGAC	0.087558	0.25971	0.60348	1
BRCA1_G_41223063_NGG	BRCA1	BRCA1-CG-NGG	BRCA1 targets	AATGATACGTCGACCACCGAgtggaaaggacgaaacaccgTACTGCTGGGTATAATGCAAgttttagagctagaaatagcACACTCTGTCCCTACACGAC	-0.046057	0.75692	0.88646	1
BRCA1_G_41223075_NGG	BRCA1	BRCA1-CG-NGG	BRCA1 targets	AATGATACGTCGACCACCGAgtggaaaggacgaaacaccgCTCATACTACTGATACTGCTgttttagagctagaaatagcACACTCTGTCCCTACACGAC	0.04202	0.82206	0.91165	1
BRCA1_G_41223079_NGG	BRCA1	BRCA1-CG-NGG	BRCA1 targets	AATGATACGTCGACCACCGAgtggaaaggacgaaacaccgGCTCATACTACTGATACTGCgttttagagctagaaatagcACACTCTGTCCCTACACGAC	-0.085906	0.47631	0.74168	1
BRCA1_G_41223177_NGG	BRCA1	BRCA1-CG-NGG	BRCA1 targets	AATGATACGTCGACCACCGAgtggaaaggacgaaacaccgGCCCCAGAGTCAGCTCGTGTgttttagagctagaaatagcACACTCTGTCCCTACACGAC	-0.34234	0.042574	0.55924	1
BRCA1_G_41223246_NGG	BRCA1	BRCA1-CG-NGG	BRCA1 targets	AATGATACGTCGACCACCGAgtggaaaggacgaaacaccgGGAACCCCTTACCTGGAATCgttttagagctagaaatagcACACTCTGTCCCTACACGAC	-0.18241	0.099105	0.55924	1
BRCA1_G_41256154_NGG	BRCA1	BRCA1-CG-NGG	BRCA1 targets	AATGATACGTCGACCACCGAgtggaaaggacgaaacaccgTGAACCCGAAAATCCTTCCTgttttagagctagaaatagcACACTCTGTCCCTACACGAC	-0.14457	0.22361	0.58156	1
BRCA1_G_41256212_NGG	BRCA1	BRCA1-CG-NGG	BRCA1 targets	AATGATACGTCGACCACCGAgtggaaaggacgaaacaccgGTTTCTATCATCCAAAGTATgttttagagctagaaatagcACACTCTGTCCCTACACGAC	0.14319	0.16344	0.56517	1
BRCA1_G_41256268_NGG	BRCA1	BRCA1-CG-NGG	BRCA1 targets	AATGATACGTCGACCACCGAgtggaaaggacgaaacaccgCAGCTATAATTTTGCAAAAAgttttagagctagaaatagcACACTCTGTCCCTACACGAC	0.12364	0.45631	0.73051	1
BRCA1_G_41256903_NGG	BRCA1	BRCA1-CG-NGG	BRCA1 targets	AATGATACGTCGACCACCGAgtggaaaggacgaaacaccgTTTTCAGCTTGACACAGGTTgttttagagctagaaatagcACACTCTGTCCCTACACGAC	-0.070277	0.28401	0.62339	1
BRCA1_G_41256911_NGG	BRCA1	BRCA1-CG-NGG	BRCA1 targets	AATGATACGTCGACCACCGAgtggaaaggacgaaacaccgTGTGCTTTTCAGCTTGACACgttttagagctagaaatagcACACTCTGTCCCTACACGAC	-0.084957	0.41367	0.69913	1
BRCA1_G_41277214_NGG	BRCA1	BRCA1-CG-NGG	BRCA1 targets	AATGATACGTCGACCACCGAgtggaaaggacgaaacaccgGATTTCCGAAGCTGACAGATgttttagagctagaaatagcACACTCTGTCCCTACACGAC	-0.061971	0.49878	0.74168	1
BRCA1_G_41277236_NGG	BRCA1	BRCA1-CG-NGG	BRCA1 targets	AATGATACGTCGACCACCGAgtggaaaggacgaaacaccgGGGGTACTGGCGTGGGAGAGgttttagagctagaaatagcACACTCTGTCCCTACACGAC	-0.17891	0.13147	0.55966	1
BRCA1_G_41277244_NGG	BRCA1	BRCA1-CG-NGG	BRCA1 targets	AATGATACGTCGACCACCGAgtggaaaggacgaaacaccgATGCTCTGGGGTACTGGCGTgttttagagctagaaatagcACACTCTGTCCCTACACGAC	-0.11564	0.66631	0.8336	1
BRCA1_G_41277255_NGG	BRCA1	BRCA1-CG-NGG	BRCA1 targets	AATGATACGTCGACCACCGAgtggaaaggacgaaacaccgGGGGCCCAAGTGATGCTCTGgttttagagctagaaatagcACACTCTGTCCCTACACGAC	0.38048	0.21855	0.58156	1
BRCA1_G_41277275_NGG	BRCA1	BRCA1-CG-NGG	BRCA1 targets	AATGATACGTCGACCACCGAgtggaaaggacgaaacaccgAGTCCCGGGAAAGGGACAGGgttttagagctagaaatagcACACTCTGTCCCTACACGAC	-0.43103	0.16197	0.56517	1
BRCA1_G_41277302_NGG	BRCA1	BRCA1-CG-NGG	BRCA1 targets	AATGATACGTCGACCACCGAgtggaaaggacgaaacaccgTCACCCTCTGCTCTGGGTAAgttttagagctagaaatagcACACTCTGTCCCTACACGAC	-0.10065	0.23959	0.59302	1
BRCA1_G_41277308_NGG	BRCA1	BRCA1-CG-NGG	BRCA1 targets	AATGATACGTCGACCACCGAgtggaaaggacgaaacaccgAGGCCTTCACCCTCTGCTCTgttttagagctagaaatagcACACTCTGTCCCTACACGAC	-0.3628	0.07173	0.55924	1
BRCA1_G_41277328_NGG	BRCA1	BRCA1-CG-NGG	BRCA1 targets	AATGATACGTCGACCACCGAgtggaaaggacgaaacaccgACTGGGCCCCTGCGCTCAGGgttttagagctagaaatagcACACTCTGTCCCTACACGAC	-0.18662	0.46438	0.735	1
BRCA1_G_41277334_NGG	BRCA1	BRCA1-CG-NGG	BRCA1 targets	AATGATACGTCGACCACCGAgtggaaaggacgaaacaccgATAACTGGGCCCCTGCGCTCgttttagagctagaaatagcACACTCTGTCCCTACACGAC	-0.37349	0.056507	0.55924	1
BRCA1_G_41258478_NGG	BRCA1	BRCA1-CG-NGG	BRCA1 targets	AATGATACGTCGACCACCGAgtggaaaggacgaaacaccgTAACCAAAAGGTATATAATTgttttagagctagaaatagcACACTCTGTCCCTACACGAC	0.21265	0.1315	0.55966	1
BRCA1_G_41258529_NGG	BRCA1	BRCA1-CG-NGG	BRCA1 targets	AATGATACGTCGACCACCGAgtggaaaggacgaaacaccgAACTTCTCAACCAGAAGAAAgttttagagctagaaatagcACACTCTGTCCCTACACGAC	0.23428	0.11431	0.55924	1
BRCA1_G_41258534_NGG	BRCA1	BRCA1-CG-NGG	BRCA1 targets	AATGATACGTCGACCACCGAgtggaaaggacgaaacaccgAAACTTCTCAACCAGAAGAAgttttagagctagaaatagcACACTCTGTCCCTACACGAC	0.27625	0.10296	0.55924	1
BRCA1_G_41277365_NGG	BRCA1	BRCA1-CG-NGG	BRCA1 targets	AATGATACGTCGACCACCGAgtggaaaggacgaaacaccgTGGACGGGGGACAGGCTGTGgttttagagctagaaatagcACACTCTGTCCCTACACGAC	-0.7797	0.047295	0.55924	1
BRCA1_G_41277374_NGG	BRCA1	BRCA1-CG-NGG	BRCA1 targets	AATGATACGTCGACCACCGAgtggaaaggacgaaacaccgAGACTTCCTGGACGGGGGACgttttagagctagaaatagcACACTCTGTCCCTACACGAC	-0.19236	0.35293	0.67143	1
BRCA1_G_41277380_NGG	BRCA1	BRCA1-CG-NGG	BRCA1 targets	AATGATACGTCGACCACCGAgtggaaaggacgaaacaccgTCGCTGAGACTTCCTGGACGgttttagagctagaaatagcACACTCTGTCCCTACACGAC	-0.20498	0.27455	0.6118	1
BRCA1_G_41277382_NGG	BRCA1	BRCA1-CG-NGG	BRCA1 targets	AATGATACGTCGACCACCGAgtggaaaggacgaaacaccgGCTCGCTGAGACTTCCTGGAgttttagagctagaaatagcACACTCTGTCCCTACACGAC	-0.28728	0.16175	0.56517	1
BRCA1_G_41277384_NGG	BRCA1	BRCA1-CG-NGG	BRCA1 targets	AATGATACGTCGACCACCGAgtggaaaggacgaaacaccgGTGAGCTCGCTGAGACTTCCgttttagagctagaaatagcACACTCTGTCCCTACACGAC	-0.16331	0.21403	0.58156	1
BRCA1_G_41244674_NGG	BRCA1	BRCA1-CG-NGG	BRCA1 targets	AATGATACGTCGACCACCGAgtggaaaggacgaaacaccgCAGTTCAGAGGCAACGAAACgttttagagctagaaatagcACACTCTGTCCCTACACGAC	0.14082	0.38011	0.68505	1
BRCA1_G_41277454_NGG	BRCA1	BRCA1-CG-NGG	BRCA1 targets	AATGATACGTCGACCACCGAgtggaaaggacgaaacaccgCCCCTTGGTTTCCGTGGCAAgttttagagctagaaatagcACACTCTGTCCCTACACGAC	0.060558	0.099563	0.55924	1
BRCA1_G_41277456_NGG	BRCA1	BRCA1-CG-NGG	BRCA1 targets	AATGATACGTCGACCACCGAgtggaaaggacgaaacaccgCGGTAGCCCCTTGGTTTCCGgttttagagctagaaatagcACACTCTGTCCCTACACGAC	0.014691	0.8784	0.94472	1
BRCA1_G_41226362_NGG	BRCA1	BRCA1-CG-NGG	BRCA1 targets	AATGATACGTCGACCACCGAgtggaaaggacgaaacaccgTACTTGCCAAGGCAAGATCTgttttagagctagaaatagcACACTCTGTCCCTACACGAC	-0.10333	0.2686	0.6095	1
BRCA1_G_41226374_NGG	BRCA1	BRCA1-CG-NGG	BRCA1 targets	AATGATACGTCGACCACCGAgtggaaaggacgaaacaccgCGGAAACATCTTACTTGCCAgttttagagctagaaatagcACACTCTGTCCCTACACGAC	-0.010584	0.83213	0.91325	1
BRCA1_G_41226393_NGG	BRCA1	BRCA1-CG-NGG	BRCA1 targets	AATGATACGTCGACCACCGAgtggaaaggacgaaacaccgGTCTGGGCCACACGATTTGAgttttagagctagaaatagcACACTCTGTCCCTACACGAC	0.10068	0.76295	0.8876	1
BRCA1_G_41226411_NGG	BRCA1	BRCA1-CG-NGG	BRCA1 targets	AATGATACGTCGACCACCGAgtggaaaggacgaaacaccgAGCAACAGCTGGAAGAGTCTgttttagagctagaaatagcACACTCTGTCCCTACACGAC	-0.30487	0.23011	0.58156	1
BRCA1_G_41226414_NGG	BRCA1	BRCA1-CG-NGG	BRCA1 targets	AATGATACGTCGACCACCGAgtggaaaggacgaaacaccgGAGCAACAGCTGGAAGAGTCgttttagagctagaaatagcACACTCTGTCCCTACACGAC	0.15847	0.49947	0.74168	1
BRCA1_G_41226439_NGG	BRCA1	BRCA1-CG-NGG	BRCA1 targets	AATGATACGTCGACCACCGAgtggaaaggacgaaacaccgGCTCATTAAGGTTGTTGATGgttttagagctagaaatagcACACTCTGTCCCTACACGAC	0.04853	0.82013	0.91165	1
BRCA1_G_41226450_NGG	BRCA1	BRCA1-CG-NGG	BRCA1 targets	AATGATACGTCGACCACCGAgtggaaaggacgaaacaccgATCTCAAGAGGAGCTCATTAgttttagagctagaaatagcACACTCTGTCCCTACACGAC	0.090641	0.37496	0.68505	1
BRCA1_G_41226460_NGG	BRCA1	BRCA1-CG-NGG	BRCA1 targets	AATGATACGTCGACCACCGAgtggaaaggacgaaacaccgTAGAAACTACCCATCTCAAGgttttagagctagaaatagcACACTCTGTCCCTACACGAC	-0.017327	0.92965	0.97222	1
BRCA1_G_41226496_NGG	BRCA1	BRCA1-CG-NGG	BRCA1 targets	AATGATACGTCGACCACCGAgtggaaaggacgaaacaccgGGTACATGCACAGTTGCTCTgttttagagctagaaatagcACACTCTGTCCCTACACGAC	0.12324	0.30366	0.64424	1
BRCA1_G_41226515_NGG	BRCA1	BRCA1-CG-NGG	BRCA1 targets	AATGATACGTCGACCACCGAgtggaaaggacgaaacaccgGCCCATCATTAGATGATAGGgttttagagctagaaatagcACACTCTGTCCCTACACGAC	-0.066271	0.50996	0.74444	1
BRCA1_G_41226519_NGG	BRCA1	BRCA1-CG-NGG	BRCA1 targets	AATGATACGTCGACCACCGAgtggaaaggacgaaacaccgAATGCCCATCATTAGATGATgttttagagctagaaatagcACACTCTGTCCCTACACGAC	-0.22227	0.37638	0.68505	1
BRCA1_G_41228571_NGG	BRCA1	BRCA1-CG-NGG	BRCA1 targets	AATGATACGTCGACCACCGAgtggaaaggacgaaacaccgCCTTTCTGCTGACAAGTTTGgttttagagctagaaatagcACACTCTGTCCCTACACGAC	0.47098	0.17523	0.57967	1
BRCA1_G_41196342_NGG	BRCA1	BRCA1-CG-NGG	BRCA1 targets	AATGATACGTCGACCACCGAgtggaaaggacgaaacaccgGTTAACACTGCAAATAAACTgttttagagctagaaatagcACACTCTGTCCCTACACGAC	0.0012046	0.98997	0.99568	1
BRCA1_G_41196411_NGG	BRCA1	BRCA1-CG-NGG	BRCA1 targets	AATGATACGTCGACCACCGAgtggaaaggacgaaacaccgCTAGCCCCCCCAGTGTGCAAgttttagagctagaaatagcACACTCTGTCCCTACACGAC	0.0884	0.097911	0.55924	1
BRCA1_G_41196441_NGG	BRCA1	BRCA1-CG-NGG	BRCA1 targets	AATGATACGTCGACCACCGAgtggaaaggacgaaacaccgTTATAGCTGTTGGAAGGACTgttttagagctagaaatagcACACTCTGTCCCTACACGAC	-0.089855	0.62516	0.81041	1
BRCA1_G_41196451_NGG	BRCA1	BRCA1-CG-NGG	BRCA1 targets	AATGATACGTCGACCACCGAgtggaaaggacgaaacaccgCCAGGACTGTTTATAGCTGTgttttagagctagaaatagcACACTCTGTCCCTACACGAC	-0.071935	0.29603	0.63383	1
BRCA1_G_41196471_NGG	BRCA1	BRCA1-CG-NGG	BRCA1 targets	AATGATACGTCGACCACCGAgtggaaaggacgaaacaccgTTTTCATAAACCCATTATCCgttttagagctagaaatagcACACTCTGTCCCTACACGAC	-0.16745	0.27522	0.6118	1
BRCA1_G_41196573_NGG	BRCA1	BRCA1-CG-NGG	BRCA1 targets	AATGATACGTCGACCACCGAgtggaaaggacgaaacaccgGGAAGCTGTTGCTTTCTTTGgttttagagctagaaatagcACACTCTGTCCCTACACGAC	-0.13108	0.37028	0.68505	1
BRCA1_G_41196594_NGG	BRCA1	BRCA1-CG-NGG	BRCA1 targets	AATGATACGTCGACCACCGAgtggaaaggacgaaacaccgAATGACAGATCCCACCAGGAgttttagagctagaaatagcACACTCTGTCCCTACACGAC	0.021683	0.6664	0.8336	1
BRCA1_G_41196877_NGG	BRCA1	BRCA1-CG-NGG	BRCA1 targets(SINE/Alu)	AATGATACGTCGACCACCGAgtggaaaggacgaaacaccgATACCACGGCACTCCAGCCTgttttagagctagaaatagcACACTCTGTCCCTACACGAC	-1.0433	0.018611	0.55924	15
BRCA1_G_41196890_NGG	BRCA1	BRCA1-CG-NGG	BRCA1 targets(SINE/Alu)	AATGATACGTCGACCACCGAgtggaaaggacgaaacaccgAGTGAGCCAAGATCATACCAgttttagagctagaaatagcACACTCTGTCCCTACACGAC	-0.15624	0.38695	0.68505	7
BRCA1_G_41196919_NGG	BRCA1	BRCA1-CG-NGG	BRCA1 targets(SINE/Alu)	AATGATACGTCGACCACCGAgtggaaaggacgaaacaccgCACTTCAGCCCGGGAGGTGGgttttagagctagaaatagcACACTCTGTCCCTACACGAC	-0.14254	0.35521	0.67288	4
BRCA1_G_41196922_NGG	BRCA1	BRCA1-CG-NGG	BRCA1 targets(SINE/Alu)	AATGATACGTCGACCACCGAgtggaaaggacgaaacaccgAATCACTTCAGCCCGGGAGGgttttagagctagaaatagcACACTCTGTCCCTACACGAC	-0.83136	0.072297	0.55924	8
BRCA1_G_41196946_NGG	BRCA1	BRCA1-CG-NGG	BRCA1 targets(SINE/Alu)	AATGATACGTCGACCACCGAgtggaaaggacgaaacaccgGCTACTCAGGTGGCTAAGGCgttttagagctagaaatagcACACTCTGTCCCTACACGAC	-1.0876	0.025646	0.55924	31
BRCA1_G_41196951_NGG	BRCA1	BRCA1-CG-NGG	BRCA1 targets(SINE/Alu)	AATGATACGTCGACCACCGAgtggaaaggacgaaacaccgCCCAGCTACTCAGGTGGCTAgttttagagctagaaatagcACACTCTGTCCCTACACGAC	-0.74938	0.069584	0.55924	42
BRCA1_G_41196955_NGG	BRCA1	BRCA1-CG-NGG	BRCA1 targets(SINE/Alu)	AATGATACGTCGACCACCGAgtggaaaggacgaaacaccgTGTAATCCCAGCTACTCAGGgttttagagctagaaatagcACACTCTGTCCCTACACGAC	-1.158	0.03071	0.55924	53701
BRCA1_G_41196983_NGG	BRCA1	BRCA1-CG-NGG	BRCA1 targets(SINE/Alu)	AATGATACGTCGACCACCGAgtggaaaggacgaaacaccgAAATTAGCCGGTCATGGTGGgttttagagctagaaatagcACACTCTGTCCCTACACGAC	-0.048229	0.35303	0.67143	78
BRCA1_G_41196993_NGG	BRCA1	BRCA1-CG-NGG	BRCA1 targets(SINE/Alu)	AATGATACGTCGACCACCGAgtggaaaggacgaaacaccgATACAGAAATTAGCCGGTCAgttttagagctagaaatagcACACTCTGTCCCTACACGAC	0.24584	0.10943	0.55924	1
BRCA1_G_41197035_NGG	BRCA1	BRCA1-CG-NGG	BRCA1 targets(SINE/Alu)	AATGATACGTCGACCACCGAgtggaaaggacgaaacaccgCGAAACCAGCCTGGCCAACAgttttagagctagaaatagcACACTCTGTCCCTACACGAC	-0.19114	0.25015	0.5986	1466
BRCA1_G_41197064_NGG	BRCA1	BRCA1-CG-NGG	BRCA1 targets(SINE/Alu)	AATGATACGTCGACCACCGAgtggaaaggacgaaacaccgTGGGCAGATCACTGGAGGTCgttttagagctagaaatagcACACTCTGTCCCTACACGAC	-0.033424	0.7991	0.90353	71
BRCA1_G_41197073_NGG	BRCA1	BRCA1-CG-NGG	BRCA1 targets(SINE/Alu)	AATGATACGTCGACCACCGAgtggaaaggacgaaacaccgGGCCAAGGTGGGCAGATCACgttttagagctagaaatagcACACTCTGTCCCTACACGAC	-0.76158	0.035515	0.55924	62
BRCA1_G_41197084_NGG	BRCA1	BRCA1-CG-NGG	BRCA1 targets(SINE/Alu)	AATGATACGTCGACCACCGAgtggaaaggacgaaacaccgGCACTTTGGGAGGCCAAGGTgttttagagctagaaatagcACACTCTGTCCCTACACGAC	-1.1171	0.023319	0.55924	28651
BRCA1_G_41197086_NGG	BRCA1	BRCA1-CG-NGG	BRCA1 targets(SINE/Alu)	AATGATACGTCGACCACCGAgtggaaaggacgaaacaccgCCCAGCACTTTGGGAGGCCAgttttagagctagaaatagcACACTCTGTCCCTACACGAC	-1.0788	0.017949	0.55924	78950
BRCA1_G_41197090_NGG	BRCA1	BRCA1-CG-NGG	BRCA1 targets(SINE/Alu)	AATGATACGTCGACCACCGAgtggaaaggacgaaacaccgTGTAATCCCAGCACTTTGGGgttttagagctagaaatagcACACTCTGTCCCTACACGAC	-1.1531	0.019068	0.55924	287495
BRCA1_G_41197098_NGG	BRCA1	BRCA1-CG-NGG	BRCA1 targets(SINE/Alu)	AATGATACGTCGACCACCGAgtggaaaggacgaaacaccgCGCCTGTAATCCCAGCACTTgttttagagctagaaatagcACACTCTGTCCCTACACGAC	-0.82976	0.052789	0.55924	121216
BRCA1_G_41197126_NGG	BRCA1	BRCA1-CG-NGG	BRCA1 targets	AATGATACGTCGACCACCGAgtggaaaggacgaaacaccgGGAAACTTGAAACCTGGGCAgttttagagctagaaatagcACACTCTGTCCCTACACGAC	0.21819	0.098829	0.55924	1
BRCA1_G_41197191_NGG	BRCA1	BRCA1-CG-NGG	BRCA1 targets	AATGATACGTCGACCACCGAgtggaaaggacgaaacaccgGCAGTTCTCAAATGTTGGAGgttttagagctagaaatagcACACTCTGTCCCTACACGAC	-0.0033109	0.94482	0.97557	1
BRCA1_G_41197196_NGG	BRCA1	BRCA1-CG-NGG	BRCA1 targets	AATGATACGTCGACCACCGAgtggaaaggacgaaacaccgCTTGGGCAGTTCTCAAATGTgttttagagctagaaatagcACACTCTGTCCCTACACGAC	0.017037	0.82699	0.91325	1
BRCA1_G_41197212_NGG	BRCA1	BRCA1-CG-NGG	BRCA1 targets	AATGATACGTCGACCACCGAgtggaaaggacgaaacaccgTTAAAGTCAGAATAGTCCTTgttttagagctagaaatagcACACTCTGTCCCTACACGAC	-0.22385	0.085206	0.55924	1
BRCA1_G_41197264_NGG	BRCA1	BRCA1-CG-NGG	BRCA1 targets	AATGATACGTCGACCACCGAgtggaaaggacgaaacaccgGAGTCAGACCCTTCAATGGAgttttagagctagaaatagcACACTCTGTCCCTACACGAC	0.10946	0.098084	0.55924	1
BRCA1_G_41197288_NGG	BRCA1	BRCA1-CG-NGG	BRCA1 targets	AATGATACGTCGACCACCGAgtggaaaggacgaaacaccgCTAAAACCCTGTGTTCACAAgttttagagctagaaatagcACACTCTGTCCCTACACGAC	0.04729	0.73886	0.87263	1
BRCA1_G_41197331_NGG	BRCA1	BRCA1-CG-NGG	BRCA1 targets	AATGATACGTCGACCACCGAgtggaaaggacgaaacaccgCTTGGCCTCAAGAGAATAGCgttttagagctagaaatagcACACTCTGTCCCTACACGAC	-0.14973	0.31668	0.65982	1
BRCA1_G_41197354_NGG	BRCA1	BRCA1-CG-NGG	BRCA1 targets	AATGATACGTCGACCACCGAgtggaaaggacgaaacaccgTTAGGGCTGGAAGCACAGAGgttttagagctagaaatagcACACTCTGTCCCTACACGAC	-0.16615	0.14907	0.56517	1
BRCA1_G_41197371_NGG	BRCA1	BRCA1-CG-NGG	BRCA1 targets	AATGATACGTCGACCACCGAgtggaaaggacgaaacaccgTTCAGGCTGTTGTTGGCTTAgttttagagctagaaatagcACACTCTGTCCCTACACGAC	0.16124	0.09495	0.55924	1
BRCA1_G_41197375_NGG	BRCA1	BRCA1-CG-NGG	BRCA1 targets	AATGATACGTCGACCACCGAgtggaaaggacgaaacaccgATTCAGGCTGTTGTTGGCTTgttttagagctagaaatagcACACTCTGTCCCTACACGAC	-0.14999	0.40559	0.6973	1
BRCA1_G_41197380_NGG	BRCA1	BRCA1-CG-NGG	BRCA1 targets	AATGATACGTCGACCACCGAgtggaaaggacgaaacaccgCTTTCTATTCAGGCTGTTGTgttttagagctagaaatagcACACTCTGTCCCTACACGAC	0.14671	0.43047	0.71201	1
BRCA1_G_41197389_NGG	BRCA1	BRCA1-CG-NGG	BRCA1 targets	AATGATACGTCGACCACCGAgtggaaaggacgaaacaccgCAGCCCTATTCTTTCTATTCgttttagagctagaaatagcACACTCTGTCCCTACACGAC	-0.1859	0.12221	0.55966	1
BRCA1_G_41197487_NGG	BRCA1	BRCA1-CG-NGG	BRCA1 targets	AATGATACGTCGACCACCGAgtggaaaggacgaaacaccgCTGCCATGAGCACAAAATTAgttttagagctagaaatagcACACTCTGTCCCTACACGAC	0.036282	0.73833	0.87263	2
BRCA1_G_41197512_NGG	BRCA1	BRCA1-CG-NGG	BRCA1 targets	AATGATACGTCGACCACCGAgtggaaaggacgaaacaccgTTTCTGCTTGAAGTCTCCCTgttttagagctagaaatagcACACTCTGTCCCTACACGAC	0.021935	0.54408	0.77346	1
BRCA1_G_41197548_NGG	BRCA1	BRCA1-CG-NGG	BRCA1 targets	AATGATACGTCGACCACCGAgtggaaaggacgaaacaccgAAGGACTTCTGGCTATGCAAgttttagagctagaaatagcACACTCTGTCCCTACACGAC	0.4141	0.22582	0.58156	1
BRCA1_G_41197558_NGG	BRCA1	BRCA1-CG-NGG	BRCA1 targets	AATGATACGTCGACCACCGAgtggaaaggacgaaacaccgATCAGCCTGAAAAGGACTTCgttttagagctagaaatagcACACTCTGTCCCTACACGAC	-0.045142	0.38243	0.68505	2
BRCA1_G_41197565_NGG	BRCA1	BRCA1-CG-NGG	BRCA1 targets	AATGATACGTCGACCACCGAgtggaaaggacgaaacaccgTTATGTACATCAGCCTGAAAgttttagagctagaaatagcACACTCTGTCCCTACACGAC	0.095397	0.22467	0.58156	1
BRCA1_G_41197600_NGG	BRCA1	BRCA1-CG-NGG	BRCA1 targets	AATGATACGTCGACCACCGAgtggaaaggacgaaacaccgCTTCAGTCCTTCTACTGTCCgttttagagctagaaatagcACACTCTGTCCCTACACGAC	0.097909	0.3479	0.66789	1
BRCA1_G_41197636_NGG	BRCA1	BRCA1-CG-NGG	BRCA1 targets	AATGATACGTCGACCACCGAgtggaaaggacgaaacaccgAAGTGGCCTTTCCAGGCCCTgttttagagctagaaatagcACACTCTGTCCCTACACGAC	0.50541	0.23079	0.58156	2
BRCA1_G_41197645_NGG	BRCA1	BRCA1-CG-NGG	BRCA1 targets	AATGATACGTCGACCACCGAgtggaaaggacgaaacaccgGCTTACAAAGTGGCCTTTCCgttttagagctagaaatagcACACTCTGTCCCTACACGAC	-0.20524	0.21333	0.58156	2
BRCA1_G_41197681_NGG	BRCA1	BRCA1-CG-NGG	BRCA1 targets	AATGATACGTCGACCACCGAgtggaaaggacgaaacaccgAGCCACAGGTACAGAGCCACgttttagagctagaaatagcACACTCTGTCCCTACACGAC	0.13115	0.30266	0.64407	1
BRCA1_G_41197694_NGG	BRCA1	BRCA1-CG-NGG	BRCA1 targets	AATGATACGTCGACCACCGAgtggaaaggacgaaacaccgTACTGACTGCAGCCAGCCACgttttagagctagaaatagcACACTCTGTCCCTACACGAC	0.10671	0.57024	0.78795	1
BRCA1_G_41197751_NGG	BRCA1	BRCA1-CG-NGG	BRCA1 targets	AATGATACGTCGACCACCGAgtggaaaggacgaaacaccgACTCTACCAGTGCCAGGAGCgttttagagctagaaatagcACACTCTGTCCCTACACGAC	0.030018	0.56812	0.78762	2
BRCA1_G_41197757_NGG	BRCA1	BRCA1-CG-NGG	BRCA1 targets	AATGATACGTCGACCACCGAgtggaaaggacgaaacaccgTGTAGCACTCTACCAGTGCCgttttagagctagaaatagcACACTCTGTCCCTACACGAC	-0.0074359	0.92768	0.97222	1
BRCA1_G_41197784_NGG	BRCA1	BRCA1-CG-NGG	BRCA1 targets	AATGATACGTCGACCACCGAgtggaaaggacgaaacaccgGGTGACCCGAGAGTGGGTGTgttttagagctagaaatagcACACTCTGTCCCTACACGAC	-0.10307	0.35572	0.67288	1
BRCA1_G_41197795_NGG	BRCA1	BRCA1-CG-NGG	BRCA1 targets	AATGATACGTCGACCACCGAgtggaaaggacgaaacaccgCACCTGTGGTGACCCGAGAGgttttagagctagaaatagcACACTCTGTCCCTACACGAC	-0.033475	0.79997	0.90353	1
BRCA1_G_41231368_NGG	BRCA1	BRCA1-CG-NGG	BRCA1 targets	AATGATACGTCGACCACCGAgtggaaaggacgaaacaccgAGGCCTAGAGAACATATATCgttttagagctagaaatagcACACTCTGTCCCTACACGAC	-0.12988	0.08506	0.55924	22
BRCA1_G_41231385_NGG	BRCA1	BRCA1-CG-NGG	BRCA1 targets	AATGATACGTCGACCACCGAgtggaaaggacgaaacaccgACAACTCCATGTTTTCTAAAgttttagagctagaaatagcACACTCTGTCCCTACACGAC	-0.08156	0.44766	0.72245	48
BRCA1_G_41231411_NGG	BRCA1	BRCA1-CG-NGG	BRCA1 targets	AATGATACGTCGACCACCGAgtggaaaggacgaaacaccgATTCGCATATACATGGCCAAgttttagagctagaaatagcACACTCTGTCCCTACACGAC	-0.15728	0.15383	0.56517	6
BRCA1_G_41199673_NGG	BRCA1	BRCA1-CG-NGG	BRCA1 targets	AATGATACGTCGACCACCGAgtggaaaggacgaaacaccgGGACAATGGCTTCCATGGTAgttttagagctagaaatagcACACTCTGTCCCTACACGAC	0.021894	0.71034	0.85806	1
BRCA1_G_41199685_NGG	BRCA1	BRCA1-CG-NGG	BRCA1 targets	AATGATACGTCGACCACCGAgtggaaaggacgaaacaccgGATGCCTGGACAGAGGACAAgttttagagctagaaatagcACACTCTGTCCCTACACGAC	-0.17861	0.24572	0.59859	1
BRCA1_G_41199692_NGG	BRCA1	BRCA1-CG-NGG	BRCA1 targets	AATGATACGTCGACCACCGAgtggaaaggacgaaacaccgGCAGCCAGATGCCTGGACAGgttttagagctagaaatagcACACTCTGTCCCTACACGAC	-0.044254	0.62414	0.81041	1
BRCA1_G_41201141_NGG	BRCA1	BRCA1-CG-NGG	BRCA1 targets	AATGATACGTCGACCACCGAgtggaaaggacgaaacaccgCCCTTGGCACAGTAAGTATTgttttagagctagaaatagcACACTCTGTCCCTACACGAC	0.18213	0.14243	0.56486	1
BRCA1_G_41201146_NGG	BRCA1	BRCA1-CG-NGG	BRCA1 targets	AATGATACGTCGACCACCGAgtggaaaggacgaaacaccgACCCTTGGCACAGTAAGTATgttttagagctagaaatagcACACTCTGTCCCTACACGAC	-0.092185	0.32501	0.66318	1
BRCA1_G_41201157_NGG	BRCA1	BRCA1-CG-NGG	BRCA1 targets	AATGATACGTCGACCACCGAgtggaaaggacgaaacaccgGAGCTTTCATCATTCACCCTgttttagagctagaaatagcACACTCTGTCCCTACACGAC	-0.11887	0.16344	0.56517	1
BRCA1_G_41201188_NGG	BRCA1	BRCA1-CG-NGG	BRCA1 targets	AATGATACGTCGACCACCGAgtggaaaggacgaaacaccgACAGCTGTGTGGTGCTTCTGgttttagagctagaaatagcACACTCTGTCCCTACACGAC	0.02111	0.86888	0.94174	1
BRCA1_G_41201209_NGG	BRCA1	BRCA1-CG-NGG	BRCA1 targets	AATGATACGTCGACCACCGAgtggaaaggacgaaacaccgTTTAGATCAACTGGAATGGAgttttagagctagaaatagcACACTCTGTCCCTACACGAC	0.039457	0.28983	0.63383	1
BRCA1_G_41234439_NGG	BRCA1	BRCA1-CG-NGG	BRCA1 targets	AATGATACGTCGACCACCGAgtggaaaggacgaaacaccgGAACAAAGCACATCAGAAAAgttttagagctagaaatagcACACTCTGTCCCTACACGAC	-0.01314	0.90487	0.95697	1
BRCA1_G_41234473_NGG	BRCA1	BRCA1-CG-NGG	BRCA1 targets	AATGATACGTCGACCACCGAgtggaaaggacgaaacaccgAAGTGACTCTTCTGCCCTTGgttttagagctagaaatagcACACTCTGTCCCTACACGAC	0.24181	0.12011	0.55966	1
BRCA1_G_41234531_NGG	BRCA1	BRCA1-CG-NGG	BRCA1 targets	AATGATACGTCGACCACCGAgtggaaaggacgaaacaccgAAGCTGTGTTAGAACAGCATgttttagagctagaaatagcACACTCTGTCCCTACACGAC	-0.063047	0.66167	0.8336	1
BRCA1_G_41234559_NGG	BRCA1	BRCA1-CG-NGG	BRCA1 targets	AATGATACGTCGACCACCGAgtggaaaggacgaaacaccgGATAAAGCTCCAGCAGGAAAgttttagagctagaaatagcACACTCTGTCCCTACACGAC	0.14592	0.11618	0.55924	1
BRCA1_G_41234568_NGG	BRCA1	BRCA1-CG-NGG	BRCA1 targets	AATGATACGTCGACCACCGAgtggaaaggacgaaacaccgTAACCTGATAAAGCTCCAGCgttttagagctagaaatagcACACTCTGTCCCTACACGAC	-0.04686	0.70499	0.85431	1
BRCA1_G_41267795_NGG	BRCA1	BRCA1-CG-NGG	BRCA1 targets	AATGATACGTCGACCACCGAgtggaaaggacgaaacaccgTGCTAGTCTGGAGTTGATCAgttttagagctagaaatagcACACTCTGTCCCTACACGAC	-0.064415	0.52486	0.7584	1
BRCA1_G_41203082_NGG	BRCA1	BRCA1-CG-NGG	BRCA1 targets	AATGATACGTCGACCACCGAgtggaaaggacgaaacaccgATGCCCACAGGTAAGAGCCTgttttagagctagaaatagcACACTCTGTCCCTACACGAC	0.02104	0.59735	0.8022	1
BRCA1_G_41203094_NGG	BRCA1	BRCA1-CG-NGG	BRCA1 targets	AATGATACGTCGACCACCGAgtggaaaggacgaaacaccgCCCTTCACCAACATGCCCACgttttagagctagaaatagcACACTCTGTCCCTACACGAC	0.023918	0.71874	0.86348	1
BRCA1_G_41203122_NGG	BRCA1	BRCA1-CG-NGG	BRCA1 targets	AATGATACGTCGACCACCGAgtggaaaggacgaaacaccgGGGCTAGAAATCTGTTGCTAgttttagagctagaaatagcACACTCTGTCCCTACACGAC	0.16879	0.21358	0.58156	1
BRCA1_G_41209095_NGG	BRCA1	BRCA1-CG-NGG	BRCA1 targets	AATGATACGTCGACCACCGAgtggaaaggacgaaacaccgAAAGCGAGCAAGAGAATCCCgttttagagctagaaatagcACACTCTGTCCCTACACGAC	0.085343	0.2955	0.63383	1
BRCA1_G_41209152_NGG	BRCA1	BRCA1-CG-NGG	BRCA1 targets	AATGATACGTCGACCACCGAgtggaaaggacgaaacaccgCAGCATGATTTTGAAGTCAGgttttagagctagaaatagcACACTCTGTCCCTACACGAC	0.33033	0.13392	0.56042	1
BRCA1_G_41242976_NGG	BRCA1	BRCA1-CG-NGG	BRCA1 targets	AATGATACGTCGACCACCGAgtggaaaggacgaaacaccgGAGTGACATTTTAACCACTCgttttagagctagaaatagcACACTCTGTCCCTACACGAC	0.062696	0.49524	0.74168	1
BRCA1_G_41243010_NGG	BRCA1	BRCA1-CG-NGG	BRCA1 targets	AATGATACGTCGACCACCGAgtggaaaggacgaaacaccgGCGTCTCTGAAGACTGCTCAgttttagagctagaaatagcACACTCTGTCCCTACACGAC	-0.011062	0.93795	0.97481	1
BRCA1_G_41276051_NGG	BRCA1	BRCA1-CG-NGG	BRCA1 targets	AATGATACGTCGACCACCGAgtggaaaggacgaaacaccgAAATCTTAGAGTGTCCCATCgttttagagctagaaatagcACACTCTGTCCCTACACGAC	-0.11285	0.30936	0.64864	1
BRCA1_G_41243456_NGG	BRCA1	BRCA1-CG-NGG	BRCA1 targets	AATGATACGTCGACCACCGAgtggaaaggacgaaacaccgCAAACTTAGGTATTGGAACCgttttagagctagaaatagcACACTCTGTCCCTACACGAC	0.13609	0.29712	0.63421	1
BRCA1_G_41243460_NGG	BRCA1	BRCA1-CG-NGG	BRCA1 targets	AATGATACGTCGACCACCGAgtggaaaggacgaaacaccgATGGATTCAAACTTAGGTATgttttagagctagaaatagcACACTCTGTCCCTACACGAC	0.10064	0.20577	0.58156	1
BRCA1_G_41243468_NGG	BRCA1	BRCA1-CG-NGG	BRCA1 targets	AATGATACGTCGACCACCGAgtggaaaggacgaaacaccgCAAAGCATGGATTCAAACTTgttttagagctagaaatagcACACTCTGTCCCTACACGAC	0.049155	0.49564	0.74168	1
BRCA1_G_41243482_NGG	BRCA1	BRCA1-CG-NGG	BRCA1 targets	AATGATACGTCGACCACCGAgtggaaaggacgaaacaccgTAATCAAGAAGAGCAAAGCAgttttagagctagaaatagcACACTCTGTCCCTACACGAC	-0.4199	0.10009	0.55924	1
BRCA1_G_41243523_NGG	BRCA1	BRCA1-CG-NGG	BRCA1 targets	AATGATACGTCGACCACCGAgtggaaaggacgaaacaccgGTTTCAGATGATGAAGAAAGgttttagagctagaaatagcACACTCTGTCCCTACACGAC	0.091663	0.19657	0.58156	1
BRCA1_G_41243545_NGG	BRCA1	BRCA1-CG-NGG	BRCA1 targets	AATGATACGTCGACCACCGAgtggaaaggacgaaacaccgTGGTCTGAGTGACAAGGAATgttttagagctagaaatagcACACTCTGTCCCTACACGAC	-0.024905	0.74792	0.87739	1
BRCA1_G_41243565_NGG	BRCA1	BRCA1-CG-NGG	BRCA1 targets	AATGATACGTCGACCACCGAgtggaaaggacgaaacaccgCAGTCTGAAAGCCAGGGAGTgttttagagctagaaatagcACACTCTGTCCCTACACGAC	0.080821	0.66298	0.8336	1
BRCA1_G_41243569_NGG	BRCA1	BRCA1-CG-NGG	BRCA1 targets	AATGATACGTCGACCACCGAgtggaaaggacgaaacaccgAGGCATCAGTCTGAAAGCCAgttttagagctagaaatagcACACTCTGTCCCTACACGAC	-0.39788	0.1626	0.56517	1
BRCA1_G_41243589_NGG	BRCA1	BRCA1-CG-NGG	BRCA1 targets	AATGATACGTCGACCACCGAgtggaaaggacgaaacaccgTTGGTTCTTCCAAACAAATGgttttagagctagaaatagcACACTCTGTCCCTACACGAC	0.046341	0.63268	0.81328	1
BRCA1_G_41243611_NGG	BRCA1	BRCA1-CG-NGG	BRCA1 targets	AATGATACGTCGACCACCGAgtggaaaggacgaaacaccgACCCAGGATCCTTTCTTGATgttttagagctagaaatagcACACTCTGTCCCTACACGAC	-0.10562	0.39238	0.68642	1
BRCA1_G_41243625_NGG	BRCA1	BRCA1-CG-NGG	BRCA1 targets	AATGATACGTCGACCACCGAgtggaaaggacgaaacaccgGACTGCAAATACAAACACCCgttttagagctagaaatagcACACTCTGTCCCTACACGAC	-0.16427	0.21204	0.58156	1
BRCA1_G_41243653_NGG	BRCA1	BRCA1-CG-NGG	BRCA1 targets	AATGATACGTCGACCACCGAgtggaaaggacgaaacaccgTTCTTCACAGTGCAGTGAATgttttagagctagaaatagcACACTCTGTCCCTACACGAC	-0.055215	0.35854	0.67638	1
BRCA1_G_41243701_NGG	BRCA1	BRCA1-CG-NGG	BRCA1 targets	AATGATACGTCGACCACCGAgtggaaaggacgaaacaccgTCAGGAACATCACCTTAGTGgttttagagctagaaatagcACACTCTGTCCCTACACGAC	-0.4589	0.053738	0.55924	1
BRCA1_G_41243731_NGG	BRCA1	BRCA1-CG-NGG	BRCA1 targets	AATGATACGTCGACCACCGAgtggaaaggacgaaacaccgTAACCAGGTAATATTGGCAAgttttagagctagaaatagcACACTCTGTCCCTACACGAC	-0.10542	0.48537	0.74168	1
BRCA1_G_41243738_NGG	BRCA1	BRCA1-CG-NGG	BRCA1 targets	AATGATACGTCGACCACCGAgtggaaaggacgaaacaccgCTGCAGTAACCAGGTAATATgttttagagctagaaatagcACACTCTGTCCCTACACGAC	0.1299	0.29442	0.63383	1
BRCA1_G_41243794_NGG	BRCA1	BRCA1-CG-NGG	BRCA1 targets	AATGATACGTCGACCACCGAgtggaaaggacgaaacaccgGTGTCTGTCTAAGAACACAGgttttagagctagaaatagcACACTCTGTCCCTACACGAC	-0.021427	0.76534	0.8876	1
BRCA1_G_41243835_NGG	BRCA1	BRCA1-CG-NGG	BRCA1 targets	AATGATACGTCGACCACCGAgtggaaaggacgaaacaccgATATACCTTCTCAGTCTACTgttttagagctagaaatagcACACTCTGTCCCTACACGAC	-0.1041	0.51087	0.74444	1
BRCA1_G_41243869_NGG	BRCA1	BRCA1-CG-NGG	BRCA1 targets	AATGATACGTCGACCACCGAgtggaaaggacgaaacaccgTGCTTCCAACACTTGTTATTgttttagagctagaaatagcACACTCTGTCCCTACACGAC	0.048003	0.67091	0.8374	1
BRCA1_G_41243950_NGG	BRCA1	BRCA1-CG-NGG	BRCA1 targets	AATGATACGTCGACCACCGAgtggaaaggacgaaacaccgGGCTCAGGGTTACCGAAGAGgttttagagctagaaatagcACACTCTGTCCCTACACGAC	-0.65069	0.05757	0.55924	1
BRCA1_G_41243952_NGG	BRCA1	BRCA1-CG-NGG	BRCA1 targets	AATGATACGTCGACCACCGAgtggaaaggacgaaacaccgTGGCTCAGGGTTACCGAAGAgttttagagctagaaatagcACACTCTGTCCCTACACGAC	-0.70448	0.057919	0.55924	1
BRCA1_G_41243961_NGG	BRCA1	BRCA1-CG-NGG	BRCA1 targets	AATGATACGTCGACCACCGAgtggaaaggacgaaacaccgACCCATACACATTTGGCTCAgttttagagctagaaatagcACACTCTGTCCCTACACGAC	-0.025153	0.79125	0.9	1
BRCA1_G_41243966_NGG	BRCA1	BRCA1-CG-NGG	BRCA1 targets	AATGATACGTCGACCACCGAgtggaaaggacgaaacaccgCACCCATACACATTTGGCTCgttttagagctagaaatagcACACTCTGTCCCTACACGAC	0.43647	0.26599	0.6095	1
BRCA1_G_41243969_NGG	BRCA1	BRCA1-CG-NGG	BRCA1 targets	AATGATACGTCGACCACCGAgtggaaaggacgaaacaccgCCCTTTCACCCATACACATTgttttagagctagaaatagcACACTCTGTCCCTACACGAC	-0.087294	0.07814	0.55924	1
BRCA1_G_41244014_NGG	BRCA1	BRCA1-CG-NGG	BRCA1 targets	AATGATACGTCGACCACCGAgtggaaaggacgaaacaccgTTTAGCAAAAGCGTCCAGAAgttttagagctagaaatagcACACTCTGTCCCTACACGAC	-0.050643	0.37578	0.68505	1
BRCA1_G_41244051_NGG	BRCA1	BRCA1-CG-NGG	BRCA1 targets	AATGATACGTCGACCACCGAgtggaaaggacgaaacaccgTTTTGCTGAAAATGACATTAgttttagagctagaaatagcACACTCTGTCCCTACACGAC	0.012305	0.78073	0.9	1
BRCA1_G_41244152_NGG	BRCA1	BRCA1-CG-NGG	BRCA1 targets	AATGATACGTCGACCACCGAgtggaaaggacgaaacaccgGATAACTTAGAACAGCCTATgttttagagctagaaatagcACACTCTGTCCCTACACGAC	-0.034544	0.78881	0.9	1
BRCA1_G_41244303_NGG	BRCA1	BRCA1-CG-NGG	BRCA1 targets	AATGATACGTCGACCACCGAgtggaaaggacgaaacaccgGAATGCTATGCTTAGATTAGgttttagagctagaaatagcACACTCTGTCCCTACACGAC	0.19671	0.10302	0.55924	1
BRCA1_G_41244334_NGG	BRCA1	BRCA1-CG-NGG	BRCA1 targets	AATGATACGTCGACCACCGAgtggaaaggacgaaacaccgCAGAACTAGGTAGAAACAGAgttttagagctagaaatagcACACTCTGTCCCTACACGAC	0.12795	0.18686	0.58156	1
BRCA1_G_41244347_NGG	BRCA1	BRCA1-CG-NGG	BRCA1 targets	AATGATACGTCGACCACCGAgtggaaaggacgaaacaccgGAAAACATTCAAGCAGAACTgttttagagctagaaatagcACACTCTGTCCCTACACGAC	-0.028379	0.784	0.9	1
BRCA1_G_41244380_NGG	BRCA1	BRCA1-CG-NGG	BRCA1 targets	AATGATACGTCGACCACCGAgtggaaaggacgaaacaccgGGCTCCAGTATTAATGAAATgttttagagctagaaatagcACACTCTGTCCCTACACGAC	0.096008	0.33021	0.66318	1
BRCA1_G_41244401_NGG	BRCA1	BRCA1-CG-NGG	BRCA1 targets	AATGATACGTCGACCACCGAgtggaaaggacgaaacaccgGGTTCCAGTACTAATGAAGTgttttagagctagaaatagcACACTCTGTCCCTACACGAC	0.1152	0.10735	0.55924	1
BRCA1_G_41244422_NGG	BRCA1	BRCA1-CG-NGG	BRCA1 targets	AATGATACGTCGACCACCGAgtggaaaggacgaaacaccgTCAAGCAATATTAATGAAGTgttttagagctagaaatagcACACTCTGTCCCTACACGAC	0.060732	0.40927	0.69775	1
BRCA1_G_41244519_NGG	BRCA1	BRCA1-CG-NGG	BRCA1 targets	AATGATACGTCGACCACCGAgtggaaaggacgaaacaccgATGTCACCTGAAAGAGAAATgttttagagctagaaatagcACACTCTGTCCCTACACGAC	-0.12437	0.30712	0.64765	1
BRCA1_G_41244553_NGG	BRCA1	BRCA1-CG-NGG	BRCA1 targets	AATGATACGTCGACCACCGAgtggaaaggacgaaacaccgTCTGCTAGAGGAAAACTTTGgttttagagctagaaatagcACACTCTGTCCCTACACGAC	0.12191	0.26409	0.6095	1
BRCA1_G_41244648_NGG	BRCA1	BRCA1-CG-NGG	BRCA1 targets	AATGATACGTCGACCACCGAgtggaaaggacgaaacaccgCTCATTACTCCAAATAAACAgttttagagctagaaatagcACACTCTGTCCCTACACGAC	-0.044337	0.67184	0.8374	1
BRCA1_G_41277440_NGG	BRCA1	BRCA1-CG-NGG	BRCA1 targets	AATGATACGTCGACCACCGAgtggaaaggacgaaacaccgCCGTGGCAACGGAAAAGCGCgttttagagctagaaatagcACACTCTGTCCCTACACGAC	-0.05861	0.42855	0.71201	1
BRCA1_G_41244684_NGG	BRCA1	BRCA1-CG-NGG	BRCA1 targets	AATGATACGTCGACCACCGAgtggaaaggacgaaacaccgTGTCTATCATCTCAGTTCAGgttttagagctagaaatagcACACTCTGTCCCTACACGAC	-0.14976	0.19478	0.58156	1
BRCA1_G_41244710_NGG	BRCA1	BRCA1-CG-NGG	BRCA1 targets	AATGATACGTCGACCACCGAgtggaaaggacgaaacaccgGTAGTATCAAAGGAGGCTCTgttttagagctagaaatagcACACTCTGTCCCTACACGAC	0.1037	0.14169	0.56486	1
BRCA1_G_41244722_NGG	BRCA1	BRCA1-CG-NGG	BRCA1 targets	AATGATACGTCGACCACCGAgtggaaaggacgaaacaccgAATGCCAAATGTAGTATCAAgttttagagctagaaatagcACACTCTGTCCCTACACGAC	0.026064	0.79218	0.9	1
BRCA1_G_41244768_NGG	BRCA1	BRCA1-CG-NGG	BRCA1 targets	AATGATACGTCGACCACCGAgtggaaaggacgaaacaccgACTGCAGGCTTTCCTGTGGTgttttagagctagaaatagcACACTCTGTCCCTACACGAC	0.21117	0.49613	0.74168	1
BRCA1_G_41244771_NGG	BRCA1	BRCA1-CG-NGG	BRCA1 targets	AATGATACGTCGACCACCGAgtggaaaggacgaaacaccgTATCACTGCAGGCTTTCCTGgttttagagctagaaatagcACACTCTGTCCCTACACGAC	0.21697	0.20742	0.58156	1
BRCA1_G_41244783_NGG	BRCA1	BRCA1-CG-NGG	BRCA1 targets	AATGATACGTCGACCACCGAgtggaaaggacgaaacaccgCAGACAGTTAATATCACTGCgttttagagctagaaatagcACACTCTGTCCCTACACGAC	0.025818	0.72401	0.86535	1
BRCA1_G_41244835_NGG	BRCA1	BRCA1-CG-NGG	BRCA1 targets	AATGATACGTCGACCACCGAgtggaaaggacgaaacaccgGAACAAAAGGAAGAAAATCAgttttagagctagaaatagcACACTCTGTCCCTACACGAC	0.14659	0.3142	0.65663	1
BRCA1_G_41244893_NGG	BRCA1	BRCA1-CG-NGG	BRCA1 targets	AATGATACGTCGACCACCGAgtggaaaggacgaaacaccgCAACATTCTCTGCCCACTCTgttttagagctagaaatagcACACTCTGTCCCTACACGAC	0.18422	0.38515	0.68505	1
BRCA1_G_41244924_NGG	BRCA1	BRCA1-CG-NGG	BRCA1 targets	AATGATACGTCGACCACCGAgtggaaaggacgaaacaccgAAATCCAGGAAATGCAGAAGgttttagagctagaaatagcACACTCTGTCCCTACACGAC	-0.095057	0.50154	0.74168	1
BRCA1_G_41244936_NGG	BRCA1	BRCA1-CG-NGG	BRCA1 targets	AATGATACGTCGACCACCGAgtggaaaggacgaaacaccgTTTGCTCCGTTTTCAAATCCgttttagagctagaaatagcACACTCTGTCCCTACACGAC	0.12953	0.40004	0.69287	1
BRCA1_G_41244976_NGG	BRCA1	BRCA1-CG-NGG	BRCA1 targets	AATGATACGTCGACCACCGAgtggaaaggacgaaacaccgGTATTTGCAGAATACATTCAgttttagagctagaaatagcACACTCTGTCCCTACACGAC	0.23628	0.13981	0.56486	1
BRCA1_G_41245064_NGG	BRCA1	BRCA1-CG-NGG	BRCA1 targets	AATGATACGTCGACCACCGAgtggaaaggacgaaacaccgGAAGGCTTTAAGTATCCATTgttttagagctagaaatagcACACTCTGTCCCTACACGAC	0.22806	0.099645	0.55924	1
BRCA1_G_41245115_NGG	BRCA1	BRCA1-CG-NGG	BRCA1 targets	AATGATACGTCGACCACCGAgtggaaaggacgaaacaccgAACCCCAAGGGACTAATTCAgttttagagctagaaatagcACACTCTGTCCCTACACGAC	-0.26166	0.042325	0.55924	1
BRCA1_G_41245128_NGG	BRCA1	BRCA1-CG-NGG	BRCA1 targets	AATGATACGTCGACCACCGAgtggaaaggacgaaacaccgGCAGCATTTGAAAACCCCAAgttttagagctagaaatagcACACTCTGTCCCTACACGAC	0.14467	0.12926	0.55966	1
BRCA1_G_41245192_NGG	BRCA1	BRCA1-CG-NGG	BRCA1 targets	AATGATACGTCGACCACCGAgtggaaaggacgaaacaccgTTACTGGAAGTTAGCACTCTgttttagagctagaaatagcACACTCTGTCCCTACACGAC	0.26001	0.1149	0.55924	1
BRCA1_G_41245224_NGG	BRCA1	BRCA1-CG-NGG	BRCA1 targets	AATGATACGTCGACCACCGAgtggaaaggacgaaacaccgTGGTACTGATTATGGCACTCgttttagagctagaaatagcACACTCTGTCCCTACACGAC	0.096744	0.15685	0.56517	1
BRCA1_G_41245230_NGG	BRCA1	BRCA1-CG-NGG	BRCA1 targets	AATGATACGTCGACCACCGAgtggaaaggacgaaacaccgTTGGTACCTGGTACTGATTAgttttagagctagaaatagcACACTCTGTCCCTACACGAC	0.097826	0.33118	0.66318	1
BRCA1_G_41245298_NGG	BRCA1	BRCA1-CG-NGG	BRCA1 targets	AATGATACGTCGACCACCGAgtggaaaggacgaaacaccgTCTCATGTTAAGTGGAGAAAgttttagagctagaaatagcACACTCTGTCCCTACACGAC	-0.032236	0.48667	0.74168	1
BRCA1_G_41245552_NGG	BRCA1	BRCA1-CG-NGG	BRCA1 targets	AATGATACGTCGACCACCGAgtggaaaggacgaaacaccgAGAAACCTACAACTCATGGAgttttagagctagaaatagcACACTCTGTCCCTACACGAC	-0.13383	0.4965	0.74168	1
BRCA1_G_41245559_NGG	BRCA1	BRCA1-CG-NGG	BRCA1 targets	AATGATACGTCGACCACCGAgtggaaaggacgaaacaccgCAGCAGAAACCTACAACTCAgttttagagctagaaatagcACACTCTGTCCCTACACGAC	0.086062	0.43465	0.71553	1
BRCA1_G_41245580_NGG	BRCA1	BRCA1-CG-NGG	BRCA1 targets	AATGATACGTCGACCACCGAgtggaaaggacgaaacaccgAGTACAACCAAATGCCAGTCgttttagagctagaaatagcACACTCTGTCCCTACACGAC	-0.1509	0.26895	0.6095	1
BRCA1_G_41245731_NGG	BRCA1	BRCA1-CG-NGG	BRCA1 targets	AATGATACGTCGACCACCGAgtggaaaggacgaaacaccgCACCTAAAAAGAATAGGCTGgttttagagctagaaatagcACACTCTGTCCCTACACGAC	0.29217	0.14904	0.56517	1
BRCA1_G_41245734_NGG	BRCA1	BRCA1-CG-NGG	BRCA1 targets	AATGATACGTCGACCACCGAgtggaaaggacgaaacaccgCAAAAGCACCTAAAAAGAATgttttagagctagaaatagcACACTCTGTCCCTACACGAC	0.20184	0.094636	0.55924	1
BRCA1_G_41245781_NGG	BRCA1	BRCA1-CG-NGG	BRCA1 targets	AATGATACGTCGACCACCGAgtggaaaggacgaaacaccgAAGCAGCAGTATAAGCAATAgttttagagctagaaatagcACACTCTGTCCCTACACGAC	-0.082643	0.34512	0.6673	1
BRCA1_G_41245891_NGG	BRCA1	BRCA1-CG-NGG	BRCA1 targets	AATGATACGTCGACCACCGAgtggaaaggacgaaacaccgGGTCATGAGAATAAAACAAAgttttagagctagaaatagcACACTCTGTCCCTACACGAC	0.013545	0.9195	0.96658	1
BRCA1_G_41245936_NGG	BRCA1	BRCA1-CG-NGG	BRCA1 targets	AATGATACGTCGACCACCGAgtggaaaggacgaaacaccgACTAACCAAACGGAGCAGAAgttttagagctagaaatagcACACTCTGTCCCTACACGAC	-0.13006	0.24626	0.59859	1
BRCA1_G_41245948_NGG	BRCA1	BRCA1-CG-NGG	BRCA1 targets	AATGATACGTCGACCACCGAgtggaaaggacgaaacaccgAAATCAGGGAACTAACCAAAgttttagagctagaaatagcACACTCTGTCCCTACACGAC	0.065342	0.46284	0.735	1
BRCA1_G_41245962_NGG	BRCA1	BRCA1-CG-NGG	BRCA1 targets	AATGATACGTCGACCACCGAgtggaaaggacgaaacaccgACTCCTGAAATGATAAATCAgttttagagctagaaatagcACACTCTGTCCCTACACGAC	0.12383	0.15889	0.56517	1
BRCA1_G_41245994_NGG	BRCA1	BRCA1-CG-NGG	BRCA1 targets	AATGATACGTCGACCACCGAgtggaaaggacgaaacaccgTTTTATCAAGAAAGCAGATTgttttagagctagaaatagcACACTCTGTCCCTACACGAC	0.15063	0.33994	0.66465	1
BRCA1_G_41246019_NGG	BRCA1	BRCA1-CG-NGG	BRCA1 targets	AATGATACGTCGACCACCGAgtggaaaggacgaaacaccgTACATCAGGCCTTCATCCTGgttttagagctagaaatagcACACTCTGTCCCTACACGAC	-0.064599	0.87486	0.94237	1
BRCA1_G_41246115_NGG	BRCA1	BRCA1-CG-NGG	BRCA1 targets	AATGATACGTCGACCACCGAgtggaaaggacgaaacaccgGTAACTGAAAATCTAATTATgttttagagctagaaatagcACACTCTGTCCCTACACGAC	0.087414	0.37833	0.68505	1
BRCA1_G_41246249_NGG	BRCA1	BRCA1-CG-NGG	BRCA1 targets	AATGATACGTCGACCACCGAgtggaaaggacgaaacaccgACTGGCCAGTGATCCTCATGgttttagagctagaaatagcACACTCTGTCCCTACACGAC	-0.13211	0.39635	0.68991	1
BRCA1_G_41246327_NGG	BRCA1	BRCA1-CG-NGG	BRCA1 targets	AATGATACGTCGACCACCGAgtggaaaggacgaaacaccgTGCCAAAGTAGCTGATGTATgttttagagctagaaatagcACACTCTGTCCCTACACGAC	-0.12436	0.1265	0.55966	1
BRCA1_G_41246364_NGG	BRCA1	BRCA1-CG-NGG	BRCA1 targets	AATGATACGTCGACCACCGAgtggaaaggacgaaacaccgGTTCTGATGACTCACATGATgttttagagctagaaatagcACACTCTGTCCCTACACGAC	-0.00069915	0.99238	0.99576	1
BRCA1_G_41246410_NGG	BRCA1	BRCA1-CG-NGG	BRCA1 targets	AATGATACGTCGACCACCGAgtggaaaggacgaaacaccgGCATTCAGAAAGTTAATGAGgttttagagctagaaatagcACACTCTGTCCCTACACGAC	-0.19873	0.20793	0.58156	1
BRCA1_G_41246448_NGG	BRCA1	BRCA1-CG-NGG	BRCA1 targets	AATGATACGTCGACCACCGAgtggaaaggacgaaacaccgGAGATACTGAAGATGTTCCTgttttagagctagaaatagcACACTCTGTCCCTACACGAC	0.090097	0.16139	0.56517	1
BRCA1_G_41246546_NGG	BRCA1	BRCA1-CG-NGG	BRCA1 targets	AATGATACGTCGACCACCGAgtggaaaggacgaaacaccgGACTCCCAGCACAGAAAAAAgttttagagctagaaatagcACACTCTGTCCCTACACGAC	-0.032316	0.82081	0.91165	1
BRCA1_G_41246568_NGG	BRCA1	BRCA1-CG-NGG	BRCA1 targets	AATGATACGTCGACCACCGAgtggaaaggacgaaacaccgAGGAAACATGTAATGATAGGgttttagagctagaaatagcACACTCTGTCCCTACACGAC	0.21297	0.26818	0.6095	1
BRCA1_G_41246591_NGG	BRCA1	BRCA1-CG-NGG	BRCA1 targets	AATGATACGTCGACCACCGAgtggaaaggacgaaacaccgTAACAGATGGGCTGGAAGTAgttttagagctagaaatagcACACTCTGTCCCTACACGAC	-0.12782	0.36531	0.68361	1
BRCA1_G_41246596_NGG	BRCA1	BRCA1-CG-NGG	BRCA1 targets	AATGATACGTCGACCACCGAgtggaaaggacgaaacaccgAGCCAACATAACAGATGGGCgttttagagctagaaatagcACACTCTGTCCCTACACGAC	-0.016509	0.84456	0.92254	1
BRCA1_G_41246600_NGG	BRCA1	BRCA1-CG-NGG	BRCA1 targets	AATGATACGTCGACCACCGAgtggaaaggacgaaacaccgAAGGAGCCAACATAACAGATgttttagagctagaaatagcACACTCTGTCCCTACACGAC	0.23615	0.080937	0.55924	1
BRCA1_G_41246620_NGG	BRCA1	BRCA1-CG-NGG	BRCA1 targets	AATGATACGTCGACCACCGAgtggaaaggacgaaacaccgGCAAACAGCCTGGCTTAGCAgttttagagctagaaatagcACACTCTGTCCCTACACGAC	-0.0060419	0.95035	0.97829	1
BRCA1_G_41246663_NGG	BRCA1	BRCA1-CG-NGG	BRCA1 targets	AATGATACGTCGACCACCGAgtggaaaggacgaaacaccgAGACAGAATGAATGTAGAAAgttttagagctagaaatagcACACTCTGTCCCTACACGAC	0.045194	0.56319	0.78682	1
BRCA1_G_41246740_NGG	BRCA1	BRCA1-CG-NGG	BRCA1 targets	AATGATACGTCGACCACCGAgtggaaaggacgaaacaccgAACTTGCATGTGGAGCCATGgttttagagctagaaatagcACACTCTGTCCCTACACGAC	0.064468	0.48293	0.74168	1
BRCA1_G_41246775_NGG	BRCA1	BRCA1-CG-NGG	BRCA1 targets	AATGATACGTCGACCACCGAgtggaaaggacgaaacaccgAGGCATCCAGAAAAGTATCAgttttagagctagaaatagcACACTCTGTCCCTACACGAC	0.017378	0.87221	0.94237	1
BRCA1_G_41247871_NGG	BRCA1	BRCA1-CG-NGG	BRCA1 targets	AATGATACGTCGACCACCGAgtggaaaggacgaaacaccgGATTCTGCAAAAAAGGGTAAgttttagagctagaaatagcACACTCTGTCCCTACACGAC	-0.0058426	0.95431	0.97854	1
BRCA1_G_41247897_NGG	BRCA1	BRCA1-CG-NGG	BRCA1 targets	AATGATACGTCGACCACCGAgtggaaaggacgaaacaccgAACCAGGGATGAAATCAGTTgttttagagctagaaatagcACACTCTGTCCCTACACGAC	-0.12073	0.43001	0.71201	1
BRCA1_G_41247908_NGG	BRCA1	BRCA1-CG-NGG	BRCA1 targets	AATGATACGTCGACCACCGAgtggaaaggacgaaacaccgAATCACCCCTCAAGGAACCAgttttagagctagaaatagcACACTCTGTCCCTACACGAC	-0.10023	0.27867	0.61635	1
BRCA1_G_41247917_NGG	BRCA1	BRCA1-CG-NGG	BRCA1 targets	AATGATACGTCGACCACCGAgtggaaaggacgaaacaccgTTGTTACAAATCACCCCTCAgttttagagctagaaatagcACACTCTGTCCCTACACGAC	-0.10174	0.4807	0.74168	1
BRCA1_G_41215930_NGG	BRCA1	BRCA1-CG-NGG	BRCA1 targets	AATGATACGTCGACCACCGAgtggaaaggacgaaacaccgTATTTTCTAGGAATTGCGGGgttttagagctagaaatagcACACTCTGTCCCTACACGAC	-0.18636	0.23059	0.58156	1
BRCA1_G_41215942_NGG	BRCA1	BRCA1-CG-NGG	BRCA1 targets	AATGATACGTCGACCACCGAgtggaaaggacgaaacaccgCGGACACTGAAATATTTTCTgttttagagctagaaatagcACACTCTGTCCCTACACGAC	0.12643	0.25127	0.5986	1
BRCA1_G_41215965_NGG	BRCA1	BRCA1-CG-NGG	BRCA1 targets	AATGATACGTCGACCACCGAgtggaaaggacgaaacaccgATGCTGAGTTTGTGTGTGAAgttttagagctagaaatagcACACTCTGTCCCTACACGAC	-0.12999	0.096049	0.55924	1
BRCA1_G_41251802_NGG	BRCA1	BRCA1-CG-NGG	BRCA1 targets	AATGATACGTCGACCACCGAgtggaaaggacgaaacaccgGTCTACATTGAATTGGGTAAgttttagagctagaaatagcACACTCTGTCCCTACACGAC	-0.044618	0.49798	0.74168	1
BRCA1_G_41251805_NGG	BRCA1	BRCA1-CG-NGG	BRCA1 targets	AATGATACGTCGACCACCGAgtggaaaggacgaaacaccgTGTCTACATTGAATTGGGTAgttttagagctagaaatagcACACTCTGTCCCTACACGAC	0.05435	0.6584	0.83103	1
BRCA1_G_41251809_NGG	BRCA1	BRCA1-CG-NGG	BRCA1 targets	AATGATACGTCGACCACCGAgtggaaaggacgaaacaccgACGTCTGTCTACATTGAATTgttttagagctagaaatagcACACTCTGTCCCTACACGAC	0.29583	0.12103	0.55966	1
BRCA1_G_41251846_NGG	BRCA1	BRCA1-CG-NGG	BRCA1 targets	AATGATACGTCGACCACCGAgtggaaaggacgaaacaccgGAACTCTGAGGACAAAGCAGgttttagagctagaaatagcACACTCTGTCCCTACACGAC	0.11212	0.55595	0.78237	1
BRCA1_G_41251857_NGG	BRCA1	BRCA1-CG-NGG	BRCA1 targets	AATGATACGTCGACCACCGAgtggaaaggacgaaacaccgTTGGAACTGTGAGAACTCTGgttttagagctagaaatagcACACTCTGTCCCTACACGAC	-0.067134	0.54972	0.77988	1
BRCA1_G_41251876_NGG	BRCA1	BRCA1-CG-NGG	BRCA1 targets	AATGATACGTCGACCACCGAgtggaaaggacgaaacaccgAGTGTCCAACTCTCTAACCTgttttagagctagaaatagcACACTCTGTCCCTACACGAC	-0.32204	0.11128	0.55924	1
BRCA1_G_41219643_NGG	BRCA1	BRCA1-CG-NGG	BRCA1 targets	AATGATACGTCGACCACCGAgtggaaaggacgaaacaccgACTCATGTTGTTATGAAAACgttttagagctagaaatagcACACTCTGTCCCTACACGAC	0.13871	0.17926	0.58156	1
BRCA1_C_G_nontargeting_1	NA	BRCA1-CG-NGG	negative	AATGATACGTCGACCACCGAgtggaaaggacgaaacaccgACGGAGGCTAAGCGTCGCAAgttttagagctagaaatagcACACTCTGTCCCTACACGAC	NA	NA	NA	NA
BRCA1_C_G_nontargeting_2	NA	BRCA1-CG-NGG	negative	AATGATACGTCGACCACCGAgtggaaaggacgaaacaccgCGCTTCCGCGGCCCGTTCAAgttttagagctagaaatagcACACTCTGTCCCTACACGAC	NA	NA	NA	NA
BRCA1_C_G_nontargeting_3	NA	BRCA1-CG-NGG	negative	AATGATACGTCGACCACCGAgtggaaaggacgaaacaccgATCGTTTCCGCTTAACGGCGgttttagagctagaaatagcACACTCTGTCCCTACACGAC	NA	NA	NA	NA
BRCA1_C_G_nontargeting_4	NA	BRCA1-CG-NGG	negative	AATGATACGTCGACCACCGAgtggaaaggacgaaacaccgGTAGGCGCGCCGCTCTCTACgttttagagctagaaatagcACACTCTGTCCCTACACGAC	NA	NA	NA	NA
BRCA1_C_G_nontargeting_5	NA	BRCA1-CG-NGG	negative	AATGATACGTCGACCACCGAgtggaaaggacgaaacaccgCCATATCGGGGCGAGACATGgttttagagctagaaatagcACACTCTGTCCCTACACGAC	NA	NA	NA	NA
BRCA1_C_G_nontargeting_6	NA	BRCA1-CG-NGG	negative	AATGATACGTCGACCACCGAgtggaaaggacgaaacaccgTACTAACGCCGCTCCTACAGgttttagagctagaaatagcACACTCTGTCCCTACACGAC	NA	NA	NA	NA
BRCA1_C_G_nontargeting_7	NA	BRCA1-CG-NGG	negative	AATGATACGTCGACCACCGAgtggaaaggacgaaacaccgTGAGGATCATGTCGAGCGCCgttttagagctagaaatagcACACTCTGTCCCTACACGAC	NA	NA	NA	NA
BRCA1_C_G_nontargeting_8	NA	BRCA1-CG-NGG	negative	AATGATACGTCGACCACCGAgtggaaaggacgaaacaccgGGGCCCGCATAGGATATCGCgttttagagctagaaatagcACACTCTGTCCCTACACGAC	NA	NA	NA	NA
BRCA1_C_G_nontargeting_9	NA	BRCA1-CG-NGG	negative	AATGATACGTCGACCACCGAgtggaaaggacgaaacaccgTAGACAACCGCGGAGAATGCgttttagagctagaaatagcACACTCTGTCCCTACACGAC	NA	NA	NA	NA
BRCA1_C_G_nontargeting_10	NA	BRCA1-CG-NGG	negative	AATGATACGTCGACCACCGAgtggaaaggacgaaacaccgACGGGCGGCTATCGCTGACTgttttagagctagaaatagcACACTCTGTCCCTACACGAC	NA	NA	NA	NA
BRCA1_C_G_nontargeting_11	NA	BRCA1-CG-NGG	negative	AATGATACGTCGACCACCGAgtggaaaggacgaaacaccgCGCGGAAATTTTACCGACGAgttttagagctagaaatagcACACTCTGTCCCTACACGAC	NA	NA	NA	NA
BRCA1_C_G_nontargeting_12	NA	BRCA1-CG-NGG	negative	AATGATACGTCGACCACCGAgtggaaaggacgaaacaccgCTTACAATCGTCGGTCCAATgttttagagctagaaatagcACACTCTGTCCCTACACGAC	NA	NA	NA	NA
BRCA1_C_G_nontargeting_13	NA	BRCA1-CG-NGG	negative	AATGATACGTCGACCACCGAgtggaaaggacgaaacaccgGCGTGCGTCCCGGGTTACCCgttttagagctagaaatagcACACTCTGTCCCTACACGAC	NA	NA	NA	NA
BRCA1_C_G_nontargeting_14	NA	BRCA1-CG-NGG	negative	AATGATACGTCGACCACCGAgtggaaaggacgaaacaccgCGGAGTAACAAGCGGACGGAgttttagagctagaaatagcACACTCTGTCCCTACACGAC	NA	NA	NA	NA
BRCA1_C_G_nontargeting_15	NA	BRCA1-CG-NGG	negative	AATGATACGTCGACCACCGAgtggaaaggacgaaacaccgCGAGTGTTATACGCACCGTTgttttagagctagaaatagcACACTCTGTCCCTACACGAC	NA	NA	NA	NA
BRCA1_C_G_nontargeting_16	NA	BRCA1-CG-NGG	negative	AATGATACGTCGACCACCGAgtggaaaggacgaaacaccgCGACTAACCGGAAACTTTTTgttttagagctagaaatagcACACTCTGTCCCTACACGAC	NA	NA	NA	NA
BRCA1_C_G_nontargeting_17	NA	BRCA1-CG-NGG	negative	AATGATACGTCGACCACCGAgtggaaaggacgaaacaccgCAACGGGTTCTCCCGGCTACgttttagagctagaaatagcACACTCTGTCCCTACACGAC	NA	NA	NA	NA
BRCA1_C_G_nontargeting_18	NA	BRCA1-CG-NGG	negative	AATGATACGTCGACCACCGAgtggaaaggacgaaacaccgCAGGAGTCGCCGATACGCGTgttttagagctagaaatagcACACTCTGTCCCTACACGAC	NA	NA	NA	NA
BRCA1_C_G_nontargeting_19	NA	BRCA1-CG-NGG	negative	AATGATACGTCGACCACCGAgtggaaaggacgaaacaccgTTCACGTCGTCTCGCGACCAgttttagagctagaaatagcACACTCTGTCCCTACACGAC	NA	NA	NA	NA
BRCA1_C_G_nontargeting_20	NA	BRCA1-CG-NGG	negative	AATGATACGTCGACCACCGAgtggaaaggacgaaacaccgGTGTCGGATTCCGCCGCTTAgttttagagctagaaatagcACACTCTGTCCCTACACGAC	NA	NA	NA	NA
BRCA1_C_G_nontargeting_21	NA	BRCA1-CG-NGG	negative	AATGATACGTCGACCACCGAgtggaaaggacgaaacaccgCACGAACTCACACCGCGCGAgttttagagctagaaatagcACACTCTGTCCCTACACGAC	NA	NA	NA	NA
BRCA1_C_G_nontargeting_22	NA	BRCA1-CG-NGG	negative	AATGATACGTCGACCACCGAgtggaaaggacgaaacaccgCGCTAGTACGCTCCTCTATAgttttagagctagaaatagcACACTCTGTCCCTACACGAC	NA	NA	NA	NA
BRCA1_C_G_nontargeting_23	NA	BRCA1-CG-NGG	negative	AATGATACGTCGACCACCGAgtggaaaggacgaaacaccgTCGCGCTTGGGTTATACGCTgttttagagctagaaatagcACACTCTGTCCCTACACGAC	NA	NA	NA	NA
BRCA1_C_G_nontargeting_24	NA	BRCA1-CG-NGG	negative	AATGATACGTCGACCACCGAgtggaaaggacgaaacaccgCTATCTCGAGTGGTAATGCGgttttagagctagaaatagcACACTCTGTCCCTACACGAC	NA	NA	NA	NA
BRCA1_C_G_nontargeting_25	NA	BRCA1-CG-NGG	negative	AATGATACGTCGACCACCGAgtggaaaggacgaaacaccgAATCGACTCGAACTTCGTGTgttttagagctagaaatagcACACTCTGTCCCTACACGAC	NA	NA	NA	NA
BRCA1_C_G_nontargeting_26	NA	BRCA1-CG-NGG	negative	AATGATACGTCGACCACCGAgtggaaaggacgaaacaccgCCCGATGGACTATACCGAACgttttagagctagaaatagcACACTCTGTCCCTACACGAC	NA	NA	NA	NA
BRCA1_C_G_nontargeting_27	NA	BRCA1-CG-NGG	negative	AATGATACGTCGACCACCGAgtggaaaggacgaaacaccgACGTTCGAGTACGACCAGCTgttttagagctagaaatagcACACTCTGTCCCTACACGAC	NA	NA	NA	NA
BRCA1_C_G_nontargeting_28	NA	BRCA1-CG-NGG	negative	AATGATACGTCGACCACCGAgtggaaaggacgaaacaccgCGCGACGACTCAACCTAGTCgttttagagctagaaatagcACACTCTGTCCCTACACGAC	NA	NA	NA	NA
BRCA1_C_G_nontargeting_29	NA	BRCA1-CG-NGG	negative	AATGATACGTCGACCACCGAgtggaaaggacgaaacaccgGGTCACCGATCGAGAGCTAGgttttagagctagaaatagcACACTCTGTCCCTACACGAC	NA	NA	NA	NA
BRCA1_C_G_nontargeting_30	NA	BRCA1-CG-NGG	negative	AATGATACGTCGACCACCGAgtggaaaggacgaaacaccgCTCAACCGACCGTATGGTCAgttttagagctagaaatagcACACTCTGTCCCTACACGAC	NA	NA	NA	NA
BRCA1_C_G_nontargeting_31	NA	BRCA1-CG-NGG	negative	AATGATACGTCGACCACCGAgtggaaaggacgaaacaccgCGTATTCGACTCTCAACGCGgttttagagctagaaatagcACACTCTGTCCCTACACGAC	NA	NA	NA	NA
BRCA1_C_G_nontargeting_32	NA	BRCA1-CG-NGG	negative	AATGATACGTCGACCACCGAgtggaaaggacgaaacaccgCTAGCCGCCCAGATCGAGCCgttttagagctagaaatagcACACTCTGTCCCTACACGAC	NA	NA	NA	NA
BRCA1_C_G_nontargeting_33	NA	BRCA1-CG-NGG	negative	AATGATACGTCGACCACCGAgtggaaaggacgaaacaccgGAATCGACCGACACTAATGTgttttagagctagaaatagcACACTCTGTCCCTACACGAC	NA	NA	NA	NA
BRCA1_C_G_nontargeting_34	NA	BRCA1-CG-NGG	negative	AATGATACGTCGACCACCGAgtggaaaggacgaaacaccgACTTCAGTTCGGCGTAGTCAgttttagagctagaaatagcACACTCTGTCCCTACACGAC	NA	NA	NA	NA
BRCA1_C_G_nontargeting_35	NA	BRCA1-CG-NGG	negative	AATGATACGTCGACCACCGAgtggaaaggacgaaacaccgGTGCGATGTCGCTTCAACGTgttttagagctagaaatagcACACTCTGTCCCTACACGAC	NA	NA	NA	NA
BRCA1_C_G_nontargeting_36	NA	BRCA1-CG-NGG	negative	AATGATACGTCGACCACCGAgtggaaaggacgaaacaccgCGCCTAATTTCCGGATCAATgttttagagctagaaatagcACACTCTGTCCCTACACGAC	NA	NA	NA	NA
BRCA1_C_G_nontargeting_37	NA	BRCA1-CG-NGG	negative	AATGATACGTCGACCACCGAgtggaaaggacgaaacaccgCGTGGCCGGAACCGTCATAGgttttagagctagaaatagcACACTCTGTCCCTACACGAC	NA	NA	NA	NA
BRCA1_C_G_nontargeting_38	NA	BRCA1-CG-NGG	negative	AATGATACGTCGACCACCGAgtggaaaggacgaaacaccgACCCTCCGAATCGTAACGGAgttttagagctagaaatagcACACTCTGTCCCTACACGAC	NA	NA	NA	NA
BRCA1_C_G_nontargeting_39	NA	BRCA1-CG-NGG	negative	AATGATACGTCGACCACCGAgtggaaaggacgaaacaccgAAACGGTACGACAGCGTGTGgttttagagctagaaatagcACACTCTGTCCCTACACGAC	NA	NA	NA	NA
BRCA1_C_G_nontargeting_40	NA	BRCA1-CG-NGG	negative	AATGATACGTCGACCACCGAgtggaaaggacgaaacaccgACATAGTCGACGGCTCGATTgttttagagctagaaatagcACACTCTGTCCCTACACGAC	NA	NA	NA	NA
BRCA1_C_G_nontargeting_41	NA	BRCA1-CG-NGG	negative	AATGATACGTCGACCACCGAgtggaaaggacgaaacaccgGATGGCGCTTCAGTCGTCGGgttttagagctagaaatagcACACTCTGTCCCTACACGAC	NA	NA	NA	NA
BRCA1_C_G_nontargeting_42	NA	BRCA1-CG-NGG	negative	AATGATACGTCGACCACCGAgtggaaaggacgaaacaccgATAATCCGGAAACGCTCGACgttttagagctagaaatagcACACTCTGTCCCTACACGAC	NA	NA	NA	NA
BRCA1_C_G_nontargeting_43	NA	BRCA1-CG-NGG	negative	AATGATACGTCGACCACCGAgtggaaaggacgaaacaccgCGCCGGGCTGACAATTAACGgttttagagctagaaatagcACACTCTGTCCCTACACGAC	NA	NA	NA	NA
DYNC1I2172563856	DYNC1I2	BRCA1-CG-NGG	positive	AATGATACGTCGACCACCGAgtggaaaggacgaaacaccgGGAAGCCAAGACTCTGGAGAgttttagagctagaaatagcACACTCTGTCCCTACACGAC	-0.57493	0.086716	0.55924	2
DYNC1I2172569288	DYNC1I2	BRCA1-CG-NGG	positive	AATGATACGTCGACCACCGAgtggaaaggacgaaacaccgTCCCAATGCAGCGTCCTAAAgttttagagctagaaatagcACACTCTGTCCCTACACGAC	0.16238	0.25102	0.5986	1
DYNC1I2172571839	DYNC1I2	BRCA1-CG-NGG	positive	AATGATACGTCGACCACCGAgtggaaaggacgaaacaccgAGACGAGGACCTATTAAACTgttttagagctagaaatagcACACTCTGTCCCTACACGAC	0.075384	0.60111	0.8022	2
PSMD1231927257	PSMD1	BRCA1-CG-NGG	positive	AATGATACGTCGACCACCGAgtggaaaggacgaaacaccgTCGGCAGTTTGCAGCCTTAGgttttagagctagaaatagcACACTCTGTCCCTACACGAC	-0.072082	0.69212	0.85052	1
PSMD1231934793	PSMD1	BRCA1-CG-NGG	positive	AATGATACGTCGACCACCGAgtggaaaggacgaaacaccgTAATGCAGAATAAACAGTTTgttttagagctagaaatagcACACTCTGTCCCTACACGAC	-0.0065179	0.90716	0.95793	1
PSMD1231937044	PSMD1	BRCA1-CG-NGG	positive	AATGATACGTCGACCACCGAgtggaaaggacgaaacaccgATCCAGAATCTTCGAACTGTgttttagagctagaaatagcACACTCTGTCCCTACACGAC	-0.045626	0.61492	0.80832	1
RPL1389627420	RPL13	BRCA1-CG-NGG	positive	AATGATACGTCGACCACCGAgtggaaaggacgaaacaccgTGCCAGTCCTTGTGGAAGTGgttttagagctagaaatagcACACTCTGTCCCTACACGAC	-0.088952	0.070665	0.55924	4
RPL1389627421	RPL13	BRCA1-CG-NGG	positive	AATGATACGTCGACCACCGAgtggaaaggacgaaacaccgCTGCCAGTCCTTGTGGAAGTgttttagagctagaaatagcACACTCTGTCCCTACACGAC	-0.099911	0.22918	0.58156	5
RPL1389628070	RPL13	BRCA1-CG-NGG	positive	AATGATACGTCGACCACCGAgtggaaaggacgaaacaccgCCCTGCAGGCCAACGTGCAGgttttagagctagaaatagcACACTCTGTCCCTACACGAC	-0.16779	0.25758	0.60348	2
MED30118533179	MED30	BRCA1-CG-NGG	positive	AATGATACGTCGACCACCGAgtggaaaggacgaaacaccgCCAGGCTCAGCAGGCCGCCCgttttagagctagaaatagcACACTCTGTCCCTACACGAC	-0.95595	0.021979	0.55924	1
MED30118533227	MED30	BRCA1-CG-NGG	positive	AATGATACGTCGACCACCGAgtggaaaggacgaaacaccgCATCGGGCAGGAGACAGTGCgttttagagctagaaatagcACACTCTGTCCCTACACGAC	-0.14746	0.1283	0.55966	1
MED30118533290	MED30	BRCA1-CG-NGG	positive	AATGATACGTCGACCACCGAgtggaaaggacgaaacaccgGAACATGCAGGTAGGAAGGCgttttagagctagaaatagcACACTCTGTCCCTACACGAC	0.055652	0.55468	0.78215	1
RRM14141132	RRM1	BRCA1-CG-NGG	positive	AATGATACGTCGACCACCGAgtggaaaggacgaaacaccgGCTCGATATGTGGATCAAGGgttttagagctagaaatagcACACTCTGTCCCTACACGAC	0.11131	0.42718	0.71201	1
RRM14141144	RRM1	BRCA1-CG-NGG	positive	AATGATACGTCGACCACCGAgtggaaaggacgaaacaccgTGTGGATCAAGGTGGGAACAgttttagagctagaaatagcACACTCTGTCCCTACACGAC	-0.59018	0.029969	0.55924	1
RRM14142978	RRM1	BRCA1-CG-NGG	positive	AATGATACGTCGACCACCGAgtggaaaggacgaaacaccgGAAACGAGTGGAGACTAATCgttttagagctagaaatagcACACTCTGTCCCTACACGAC	0.10738	0.086791	0.55924	1
RPL2741154769	RPL27	BRCA1-CG-NGG	positive	AATGATACGTCGACCACCGAgtggaaaggacgaaacaccgCAAGGCCCGACGGGAGGCCAgttttagagctagaaatagcACACTCTGTCCCTACACGAC	0.17457	0.095431	0.55924	1
SNRPD119203798	SNRPD1	BRCA1-CG-NGG	positive	AATGATACGTCGACCACCGAgtggaaaggacgaaacaccgGTATTCGAGGAAATAACATTgttttagagctagaaatagcACACTCTGTCCCTACACGAC	-0.24458	0.23246	0.58241	2
RPL10A35437207	RPL10A	BRCA1-CG-NGG	positive	AATGATACGTCGACCACCGAgtggaaaggacgaaacaccgGGACCAGCAGCACTGTGACGgttttagagctagaaatagcACACTCTGTCCCTACACGAC	-0.3063	0.22171	0.58156	4
RPL10A35438000	RPL10A	BRCA1-CG-NGG	positive	AATGATACGTCGACCACCGAgtggaaaggacgaaacaccgAAGCAGATTCCACGAATCCTgttttagagctagaaatagcACACTCTGTCCCTACACGAC	-0.08	0.19484	0.58156	3
RPL10A35438009	RPL10A	BRCA1-CG-NGG	positive	AATGATACGTCGACCACCGAgtggaaaggacgaaacaccgATTCCACGAATCCTCGGCCCgttttagagctagaaatagcACACTCTGTCCCTACACGAC	-0.34019	0.092326	0.55924	2
RPL18A17972105	RPL18A	BRCA1-CG-NGG	positive	AATGATACGTCGACCACCGAgtggaaaggacgaaacaccgCTACGAGAGTACAAGGTAGTgttttagagctagaaatagcACACTCTGTCCCTACACGAC	0.0053005	0.95751	0.97854	2
RPL18A17972217	RPL18A	BRCA1-CG-NGG	positive	AATGATACGTCGACCACCGAgtggaaaggacgaaacaccgAAAGTACCAGAAGCGGGACTgttttagagctagaaatagcACACTCTGTCCCTACACGAC	-0.23661	0.22052	0.58156	5
RPL18A17972279	RPL18A	BRCA1-CG-NGG	positive	AATGATACGTCGACCACCGAgtggaaaggacgaaacaccgGGGCAGGTATGGAGAGGCCGgttttagagctagaaatagcACACTCTGTCCCTACACGAC	0.042277	0.4372	0.71636	1
COX1013980319	COX10	BRCA1-CG-NGG	positive	AATGATACGTCGACCACCGAgtggaaaggacgaaacaccgCTGCAAGTGTATGATTTGCCgttttagagctagaaatagcACACTCTGTCCCTACACGAC	0.18025	0.63833	0.81754	1
COX1014005492	COX10	BRCA1-CG-NGG	positive	AATGATACGTCGACCACCGAgtggaaaggacgaaacaccgCAGGGCCAGTCAAAAGGGCCgttttagagctagaaatagcACACTCTGTCCCTACACGAC	-0.24909	0.14054	0.56486	1
COX1014095509	COX10	BRCA1-CG-NGG	positive	AATGATACGTCGACCACCGAgtggaaaggacgaaacaccgCTGTCCAGCCCATGACAGGCgttttagagctagaaatagcACACTCTGTCCCTACACGAC	-0.28113	0.13327	0.56042	2
ACTL6A179292159	ACTL6A	BRCA1-CG-NGG	positive	AATGATACGTCGACCACCGAgtggaaaggacgaaacaccgAGTATTCCACTTGAGAAGAGgttttagagctagaaatagcACACTCTGTCCCTACACGAC	-0.47786	0.077482	0.55924	1
ACTL6A179294666	ACTL6A	BRCA1-CG-NGG	positive	AATGATACGTCGACCACCGAgtggaaaggacgaaacaccgTGCCTCAGGTTACGAGGTCTgttttagagctagaaatagcACACTCTGTCCCTACACGAC	-0.55341	0.019591	0.55924	1
ACTL6A179294682	ACTL6A	BRCA1-CG-NGG	positive	AATGATACGTCGACCACCGAgtggaaaggacgaaacaccgTGCCAAGACCTCGTAACCTGgttttagagctagaaatagcACACTCTGTCCCTACACGAC	-0.5737	0.10408	0.55924	1
CSE1L47682816	CSE1L	BRCA1-CG-NGG	positive	AATGATACGTCGACCACCGAgtggaaaggacgaaacaccgCCCAGAGCAAATTCAGAAGCgttttagagctagaaatagcACACTCTGTCCCTACACGAC	0.096633	0.3308	0.66318	1
CSE1L47705919	CSE1L	BRCA1-CG-NGG	positive	AATGATACGTCGACCACCGAgtggaaaggacgaaacaccgATCTTACAAAATGATGTGCAgttttagagctagaaatagcACACTCTGTCCCTACACGAC	0.15491	0.30563	0.64646	1
CSE1L47705931	CSE1L	BRCA1-CG-NGG	positive	AATGATACGTCGACCACCGAgtggaaaggacgaaacaccgTGATGTGCAAGGTAAGTTAAgttttagagctagaaatagcACACTCTGTCCCTACACGAC	0.034398	0.57864	0.78885	1
SNRNP2770122333	SNRNP27	BRCA1-CG-NGG	positive	AATGATACGTCGACCACCGAgtggaaaggacgaaacaccgCACCGAAGACGCTCCCGGTAgttttagagctagaaatagcACACTCTGTCCCTACACGAC	0.035782	0.44804	0.72245	1
SNRNP2770130361	SNRNP27	BRCA1-CG-NGG	positive	AATGATACGTCGACCACCGAgtggaaaggacgaaacaccgTCTCTCAGAAGAGGAAGTACgttttagagctagaaatagcACACTCTGTCCCTACACGAC	-0.43071	0.092071	0.55924	2
SNRNP2770131387	SNRNP27	BRCA1-CG-NGG	positive	AATGATACGTCGACCACCGAgtggaaaggacgaaacaccgAGGCAGTACATGAATCGAAAgttttagagctagaaatagcACACTCTGTCCCTACACGAC	-0.1027	0.1952	0.58156	1
CPSF39570921	CPSF3	BRCA1-CG-NGG	positive	AATGATACGTCGACCACCGAgtggaaaggacgaaacaccgCTACAGAAGACAAGTTTCAAgttttagagctagaaatagcACACTCTGTCCCTACACGAC	0.085936	0.5784	0.78885	1
CPSF39570964	CPSF3	BRCA1-CG-NGG	positive	AATGATACGTCGACCACCGAgtggaaaggacgaaacaccgCCACAAAAGCTATTTATAGAgttttagagctagaaatagcACACTCTGTCCCTACACGAC	-0.11468	0.40792	0.69775	1
CPSF39593075	CPSF3	BRCA1-CG-NGG	positive	AATGATACGTCGACCACCGAgtggaaaggacgaaacaccgGAACAAGGCCAGCGGGTCTCgttttagagctagaaatagcACACTCTGTCCCTACACGAC	-0.034349	0.33212	0.66318	1
IMP4131100719	IMP4	BRCA1-CG-NGG	positive	AATGATACGTCGACCACCGAgtggaaaggacgaaacaccgGGAGGCGCAGCGCTCAGCCCgttttagagctagaaatagcACACTCTGTCCCTACACGAC	-0.14303	0.23678	0.58987	1
IMP4131100731	IMP4	BRCA1-CG-NGG	positive	AATGATACGTCGACCACCGAgtggaaaggacgaaacaccgCAGCCCAGGAGAGGAAGGAGgttttagagctagaaatagcACACTCTGTCCCTACACGAC	-1.0717	0.016644	0.55924	1
IMP4131102978	IMP4	BRCA1-CG-NGG	positive	AATGATACGTCGACCACCGAgtggaaaggacgaaacaccgATACCGATGGGCAGGAGTCGgttttagagctagaaatagcACACTCTGTCCCTACACGAC	-0.22379	0.10562	0.55924	1
DDX4919030596	DDX49	BRCA1-CG-NGG	positive	AATGATACGTCGACCACCGAgtggaaaggacgaaacaccgGTGGAACAATGTCGGCAGCTgttttagagctagaaatagcACACTCTGTCCCTACACGAC	-0.14966	0.23042	0.58156	1
DDX4919031457	DDX49	BRCA1-CG-NGG	positive	AATGATACGTCGACCACCGAgtggaaaggacgaaacaccgCATCTTGCAGAAGCTGTCTGgttttagagctagaaatagcACACTCTGTCCCTACACGAC	0.13482	0.10699	0.55924	1
DDX4919032497	DDX49	BRCA1-CG-NGG	positive	AATGATACGTCGACCACCGAgtggaaaggacgaaacaccgCAGAGCAGTTCCGGGTCCTGgttttagagctagaaatagcACACTCTGTCCCTACACGAC	-0.10188	0.30945	0.64864	1
RPS1942365264	RPS19	BRCA1-CG-NGG	positive	AATGATACGTCGACCACCGAgtggaaaggacgaaacaccgTAGAACCAGTTCTCATCGTAgttttagagctagaaatagcACACTCTGTCCCTACACGAC	-0.68812	0.07449	0.55924	1
RPS1942373133	RPS19	BRCA1-CG-NGG	positive	AATGATACGTCGACCACCGAgtggaaaggacgaaacaccgCAGCGCCACCCCGGAGGTACgttttagagctagaaatagcACACTCTGTCCCTACACGAC	0.094701	0.083065	0.55924	1
RPS1942373139	RPS19	BRCA1-CG-NGG	positive	AATGATACGTCGACCACCGAgtggaaaggacgaaacaccgCAACCCCAGCGCCACCCCGGgttttagagctagaaatagcACACTCTGTCCCTACACGAC	-0.70052	0.048354	0.55924	1
PSMD1130773977	PSMD11	BRCA1-CG-NGG	positive	AATGATACGTCGACCACCGAgtggaaaggacgaaacaccgCATTCAGGAAAACGATGAAGgttttagagctagaaatagcACACTCTGTCCCTACACGAC	-0.76453	0.045066	0.55924	1
PSMD1130774013	PSMD11	BRCA1-CG-NGG	positive	AATGATACGTCGACCACCGAgtggaaaggacgaaacaccgGAGCAGAGCATCCTGGAACTgttttagagctagaaatagcACACTCTGTCCCTACACGAC	0.079477	0.67475	0.83835	1
PSMD1130791127	PSMD11	BRCA1-CG-NGG	positive	AATGATACGTCGACCACCGAgtggaaaggacgaaacaccgTTACGCCAAGCTTTGGAGGTgttttagagctagaaatagcACACTCTGTCCCTACACGAC	-0.051462	0.48086	0.74168	1
DNM210828991	DNM2	BRCA1-CG-NGG	positive	AATGATACGTCGACCACCGAgtggaaaggacgaaacaccgCATCGGCCAGAGCTGCCACCgttttagagctagaaatagcACACTCTGTCCCTACACGAC	0.090301	0.38242	0.68505	1
DNM210829015	DNM2	BRCA1-CG-NGG	positive	AATGATACGTCGACCACCGAgtggaaaggacgaaacaccgCCGCAGATCGCTGTAGTGGGgttttagagctagaaatagcACACTCTGTCCCTACACGAC	-0.22885	0.40938	0.69775	1
DNM210883286	DNM2	BRCA1-CG-NGG	positive	AATGATACGTCGACCACCGAgtggaaaggacgaaacaccgCTTCGAGTCTACTCGCCACAgttttagagctagaaatagcACACTCTGTCCCTACACGAC	-0.022926	0.766	0.8876	1
GAPDH6645862	GAPDH	BRCA1-CG-NGG	positive	AATGATACGTCGACCACCGAgtggaaaggacgaaacaccgTTCCAATATGATTCCACCCAgttttagagctagaaatagcACACTCTGTCCCTACACGAC	-0.5324	0.074374	0.55924	1
GAPDH6646109	GAPDH	BRCA1-CG-NGG	positive	AATGATACGTCGACCACCGAgtggaaaggacgaaacaccgTCGCCCCACTTGATTTTGGAgttttagagctagaaatagcACACTCTGTCCCTACACGAC	-0.024484	0.84121	0.92032	2
GAPDH6646276	GAPDH	BRCA1-CG-NGG	positive	AATGATACGTCGACCACCGAgtggaaaggacgaaacaccgTTTGCAGGGGGGAGCCAAAAgttttagagctagaaatagcACACTCTGTCCCTACACGAC	0.25272	0.13108	0.55966	3
EIF5B99977974	EIF5B	BRCA1-CG-NGG	positive	AATGATACGTCGACCACCGAgtggaaaggacgaaacaccgAAAAATCAGAAAAACAAGCCgttttagagctagaaatagcACACTCTGTCCCTACACGAC	0.14953	0.11616	0.55924	1
EIF5B99978160	EIF5B	BRCA1-CG-NGG	positive	AATGATACGTCGACCACCGAgtggaaaggacgaaacaccgAAAGGATCAGAGTAAACAAAgttttagagctagaaatagcACACTCTGTCCCTACACGAC	0.071225	0.22491	0.58156	1
EIF5B99978169	EIF5B	BRCA1-CG-NGG	positive	AATGATACGTCGACCACCGAgtggaaaggacgaaacaccgGTAAACAAAAGGAATCTCAAgttttagagctagaaatagcACACTCTGTCCCTACACGAC	-0.049906	0.76443	0.8876	1
USP3985843367	USP39	BRCA1-CG-NGG	positive	AATGATACGTCGACCACCGAgtggaaaggacgaaacaccgAAGCGAGAGTCTGAGTCGCGgttttagagctagaaatagcACACTCTGTCCCTACACGAC	-0.87968	0.033202	0.55924	1
USP3985843412	USP39	BRCA1-CG-NGG	positive	AATGATACGTCGACCACCGAgtggaaaggacgaaacaccgGCGGGAGCGAGATCGGGAGCgttttagagctagaaatagcACACTCTGTCCCTACACGAC	-0.13945	0.157	0.56517	1
USP3985843583	USP39	BRCA1-CG-NGG	positive	AATGATACGTCGACCACCGAgtggaaaggacgaaacaccgGGTGCGAGGTGCGCGGGGCCgttttagagctagaaatagcACACTCTGTCCCTACACGAC	-0.25195	0.15602	0.56517	1
KPNB145730183	KPNB1	BRCA1-CG-NGG	positive	AATGATACGTCGACCACCGAgtggaaaggacgaaacaccgAGGCACAATATCAGCAGAGGgttttagagctagaaatagcACACTCTGTCCCTACACGAC	-0.40986	0.13783	0.56486	1
KPNB145734321	KPNB1	BRCA1-CG-NGG	positive	AATGATACGTCGACCACCGAgtggaaaggacgaaacaccgGTTCTGGCCACTGGTTTACTgttttagagctagaaatagcACACTCTGTCCCTACACGAC	-0.048967	0.76086	0.8876	1
KPNB145738527	KPNB1	BRCA1-CG-NGG	positive	AATGATACGTCGACCACCGAgtggaaaggacgaaacaccgCACACAGTGTCCAGATACGAgttttagagctagaaatagcACACTCTGTCCCTACACGAC	-0.027491	0.87332	0.94237	1
NCBP1100409812	NCBP1	BRCA1-CG-NGG	positive	AATGATACGTCGACCACCGAgtggaaaggacgaaacaccgGCAGTCCATACCTGTAACATgttttagagctagaaatagcACACTCTGTCCCTACACGAC	-0.19451	0.29587	0.63383	1
NCBP1100409835	NCBP1	BRCA1-CG-NGG	positive	AATGATACGTCGACCACCGAgtggaaaggacgaaacaccgCATCCACAAGAAGAGGTAAAgttttagagctagaaatagcACACTCTGTCCCTACACGAC	-0.22461	0.076804	0.55924	1
NCBP1100410317	NCBP1	BRCA1-CG-NGG	positive	AATGATACGTCGACCACCGAgtggaaaggacgaaacaccgCCAGATTCAGAAATTGAAAAgttttagagctagaaatagcACACTCTGTCCCTACACGAC	0.05568	0.66579	0.8336	1
CCNK99959085	CCNK	BRCA1-CG-NGG	positive	AATGATACGTCGACCACCGAgtggaaaggacgaaacaccgAGTACCAACATGGCTTTGTGgttttagagctagaaatagcACACTCTGTCCCTACACGAC	-0.34499	0.1451	0.56517	1
CCNK99961937	CCNK	BRCA1-CG-NGG	positive	AATGATACGTCGACCACCGAgtggaaaggacgaaacaccgGATGTACAATTTGGCCAGTTgttttagagctagaaatagcACACTCTGTCCCTACACGAC	0.2186	0.37031	0.68505	1
CCNK99967710	CCNK	BRCA1-CG-NGG	positive	AATGATACGTCGACCACCGAgtggaaaggacgaaacaccgAATTCAAAAGTTGGTTCAAAgttttagagctagaaatagcACACTCTGTCCCTACACGAC	0.16818	0.18606	0.58156	1
DKC1153994550	DKC1	BRCA1-CG-NGG	positive	AATGATACGTCGACCACCGAgtggaaaggacgaaacaccgAATCCAGGCTACCACCTCATgttttagagctagaaatagcACACTCTGTCCCTACACGAC	-0.20116	0.11347	0.55924	1
DKC1153994555	DKC1	BRCA1-CG-NGG	positive	AATGATACGTCGACCACCGAgtggaaaggacgaaacaccgGATTCGACGGATACTTCGGGgttttagagctagaaatagcACACTCTGTCCCTACACGAC	-0.43019	0.053903	0.55924	1
DKC1153994639	DKC1	BRCA1-CG-NGG	positive	AATGATACGTCGACCACCGAgtggaaaggacgaaacaccgCATAGAACGAGCCACTCGCTgttttagagctagaaatagcACACTCTGTCCCTACACGAC	-0.00013265	0.99954	0.99994	1
RPS73624146	RPS7	BRCA1-CG-NGG	positive	AATGATACGTCGACCACCGAgtggaaaggacgaaacaccgCTTTCCAGAAAATCCAAGTCgttttagagctagaaatagcACACTCTGTCCCTACACGAC	-0.34582	0.12225	0.55966	6
RPS73625348	RPS7	BRCA1-CG-NGG	positive	AATGATACGTCGACCACCGAgtggaaaggacgaaacaccgATAAGCAAAAGCGTCCCAGGgttttagagctagaaatagcACACTCTGTCCCTACACGAC	-0.37677	0.24178	0.59634	1
RPS73627827	RPS7	BRCA1-CG-NGG	positive	AATGATACGTCGACCACCGAgtggaaaggacgaaacaccgCAAAGCACAGCAGAACAATGgttttagagctagaaatagcACACTCTGTCCCTACACGAC	0.044025	0.67714	0.83835	8
COPS699687035	COPS6	BRCA1-CG-NGG	positive	AATGATACGTCGACCACCGAgtggaaaggacgaaacaccgGCCTGTGCAGGGTGAGTGTTgttttagagctagaaatagcACACTCTGTCCCTACACGAC	0.31902	0.11213	0.55924	1
COPS699688027	COPS6	BRCA1-CG-NGG	positive	AATGATACGTCGACCACCGAgtggaaaggacgaaacaccgTAAACAGGTGTTCAAGGAGCgttttagagctagaaatagcACACTCTGTCCCTACACGAC	0.0027147	0.97702	0.98888	1
COPS699688739	COPS6	BRCA1-CG-NGG	positive	AATGATACGTCGACCACCGAgtggaaaggacgaaacaccgGTAGCCCGAATGACAGCAACgttttagagctagaaatagcACACTCTGTCCCTACACGAC	-0.10787	0.38963	0.68505	1
RBM1466384427	RBM14	BRCA1-CG-NGG	positive	AATGATACGTCGACCACCGAgtggaaaggacgaaacaccgTTCCAAGTATTAAGAGGCCTgttttagagctagaaatagcACACTCTGTCCCTACACGAC	0.072709	0.27429	0.6118	1
RBM1466391798	RBM14	BRCA1-CG-NGG	positive	AATGATACGTCGACCACCGAgtggaaaggacgaaacaccgAAGGGTCAGAAGAAGGGGCCgttttagagctagaaatagcACACTCTGTCCCTACACGAC	0.028612	0.81027	0.91074	1
RBM1466392014	RBM14	BRCA1-CG-NGG	positive	AATGATACGTCGACCACCGAgtggaaaggacgaaacaccgACCTCCCCGAGCCTCTTATGgttttagagctagaaatagcACACTCTGTCCCTACACGAC	0.35908	0.22184	0.58156	1
RPL37A217364687	RPL37A	BRCA1-CG-NGG	positive	AATGATACGTCGACCACCGAgtggaaaggacgaaacaccgAGAGACGAGCTGTGGGGATCgttttagagctagaaatagcACACTCTGTCCCTACACGAC	-0.35888	0.15774	0.56517	2
RPA11733397	RPA1	BRCA1-CG-NGG	positive	AATGATACGTCGACCACCGAgtggaaaggacgaaacaccgGGTCGGCCAACTGAGCGAGGgttttagagctagaaatagcACACTCTGTCCCTACACGAC	-0.060797	0.44875	0.72245	1
RPA11747256	RPA1	BRCA1-CG-NGG	positive	AATGATACGTCGACCACCGAgtggaaaggacgaaacaccgTATCGACTGCTCATGAGTGAgttttagagctagaaatagcACACTCTGTCCCTACACGAC	0.1969	0.39101	0.68573	1
RPA11747889	RPA1	BRCA1-CG-NGG	positive	AATGATACGTCGACCACCGAgtggaaaggacgaaacaccgGACACAGTTGAACCCTCTCGgttttagagctagaaatagcACACTCTGTCCCTACACGAC	-0.49028	0.092952	0.55924	1
ISCU108956495	ISCU	BRCA1-CG-NGG	positive	AATGATACGTCGACCACCGAgtggaaaggacgaaacaccgGGCCCGACTCTATCACAAGAgttttagagctagaaatagcACACTCTGTCCCTACACGAC	-0.20588	0.24958	0.5986	1
ISCU108959100	ISCU	BRCA1-CG-NGG	positive	AATGATACGTCGACCACCGAgtggaaaggacgaaacaccgAGATTCAAGTGGATGAAAAGgttttagagctagaaatagcACACTCTGTCCCTACACGAC	0.0079219	0.95166	0.97829	1
ISCU108962657	ISCU	BRCA1-CG-NGG	positive	AATGATACGTCGACCACCGAgtggaaaggacgaaacaccgTTGAAACAAGAACCCAAAAAgttttagagctagaaatagcACACTCTGTCCCTACACGAC	0.074732	0.3653	0.68361	1
SUPV3L170940073	SUPV3L1	BRCA1-CG-NGG	positive	AATGATACGTCGACCACCGAgtggaaaggacgaaacaccgCCGAGCCCACAATAGGGCACgttttagagctagaaatagcACACTCTGTCCCTACACGAC	-0.54628	0.010346	0.55924	1
SUPV3L170940096	SUPV3L1	BRCA1-CG-NGG	positive	AATGATACGTCGACCACCGAgtggaaaggacgaaacaccgGGGGCGCCAGGCTGGCCACCgttttagagctagaaatagcACACTCTGTCCCTACACGAC	-0.17642	0.070983	0.55924	1
SUPV3L170940261	SUPV3L1	BRCA1-CG-NGG	positive	AATGATACGTCGACCACCGAgtggaaaggacgaaacaccgCCTCAGGGCCCCAGCGCCGAgttttagagctagaaatagcACACTCTGTCCCTACACGAC	-0.7703	0.059185	0.55924	1
CPSF292600681	CPSF2	BRCA1-CG-NGG	positive	AATGATACGTCGACCACCGAgtggaaaggacgaaacaccgTCTCAGATTGTGAATTTGAAgttttagagctagaaatagcACACTCTGTCCCTACACGAC	-0.0032079	0.9653	0.98362	1
CPSF292609355	CPSF2	BRCA1-CG-NGG	positive	AATGATACGTCGACCACCGAgtggaaaggacgaaacaccgATCCATTCTACCTAACATGGgttttagagctagaaatagcACACTCTGTCCCTACACGAC	-0.10754	0.27904	0.61635	1
CPSF292609356	CPSF2	BRCA1-CG-NGG	positive	AATGATACGTCGACCACCGAgtggaaaggacgaaacaccgCATCCATTCTACCTAACATGgttttagagctagaaatagcACACTCTGTCCCTACACGAC	-0.44671	0.11063	0.55924	1
EIF3B2394560	EIF3B	BRCA1-CG-NGG	positive	AATGATACGTCGACCACCGAgtggaaaggacgaaacaccgCATGCAGGACGCGGAGAACGgttttagagctagaaatagcACACTCTGTCCCTACACGAC	-0.66359	0.052676	0.55924	1
EIF3B2394866	EIF3B	BRCA1-CG-NGG	positive	AATGATACGTCGACCACCGAgtggaaaggacgaaacaccgCCGGCACAGGGCGAGGCCCCgttttagagctagaaatagcACACTCTGTCCCTACACGAC	0.80077	0.46398	0.735	1
EIF3B2394920	EIF3B	BRCA1-CG-NGG	positive	AATGATACGTCGACCACCGAgtggaaaggacgaaacaccgCCGGGCCCAGGCGGTGTCCGgttttagagctagaaatagcACACTCTGTCCCTACACGAC	0.078144	0.50617	0.7442	1
CCT510254875	CCT5	BRCA1-CG-NGG	positive	AATGATACGTCGACCACCGAgtggaaaggacgaaacaccgTCATCAGATTGCCAAGCTGAgttttagagctagaaatagcACACTCTGTCCCTACACGAC	-0.32369	0.21916	0.58156	1
CCT510254911	CCT5	BRCA1-CG-NGG	positive	AATGATACGTCGACCACCGAgtggaaaggacgaaacaccgAAGTCTCAGGATGATGAAATgttttagagctagaaatagcACACTCTGTCCCTACACGAC	0.12153	0.33309	0.66318	2
CCT510256099	CCT5	BRCA1-CG-NGG	positive	AATGATACGTCGACCACCGAgtggaaaggacgaaacaccgGCGGAGCAATTGCTAGACCGgttttagagctagaaatagcACACTCTGTCCCTACACGAC	0.074412	0.38884	0.68505	1
TUBB30688305	TUBB	BRCA1-CG-NGG	positive	AATGATACGTCGACCACCGAgtggaaaggacgaaacaccgCACATCCAGGCTGGTCAGTGgttttagagctagaaatagcACACTCTGTCCCTACACGAC	-0.62113	0.040786	0.55924	1
TUBB30688314	TUBB	BRCA1-CG-NGG	positive	AATGATACGTCGACCACCGAgtggaaaggacgaaacaccgGGTCAGTGTGGCAACCAGATgttttagagctagaaatagcACACTCTGTCCCTACACGAC	-0.031106	0.82283	0.91165	1
TUBB30688326	TUBB	BRCA1-CG-NGG	positive	AATGATACGTCGACCACCGAgtggaaaggacgaaacaccgTGGCAACCAGATCGGTGCCAgttttagagctagaaatagcACACTCTGTCCCTACACGAC	-0.10492	0.34763	0.66789	1
RPL1937359268	RPL19	BRCA1-CG-NGG	positive	AATGATACGTCGACCACCGAgtggaaaggacgaaacaccgCAATGCCCGAATGCCAGAGAgttttagagctagaaatagcACACTCTGTCCCTACACGAC	-0.038708	0.56356	0.78682	4
RPL1937359290	RPL19	BRCA1-CG-NGG	positive	AATGATACGTCGACCACCGAgtggaaaggacgaaacaccgCTCATCCATGTGACCTTCTCgttttagagctagaaatagcACACTCTGTCCCTACACGAC	-0.032154	0.8221	0.91165	3
RPL1937360782	RPL19	BRCA1-CG-NGG	positive	AATGATACGTCGACCACCGAgtggaaaggacgaaacaccgGTGACCAGGCTGAGGCCCGCgttttagagctagaaatagcACACTCTGTCCCTACACGAC	-0.16293	0.13764	0.56486	1
SARS109756681	SARS	BRCA1-CG-NGG	positive	AATGATACGTCGACCACCGAgtggaaaggacgaaacaccgGACGCAGGAGAAGCGCTTCAgttttagagctagaaatagcACACTCTGTCCCTACACGAC	0.019303	0.91052	0.95865	1
SARS109756744	SARS	BRCA1-CG-NGG	positive	AATGATACGTCGACCACCGAgtggaaaggacgaaacaccgGTGGCGACGATGTAAGTACCgttttagagctagaaatagcACACTCTGTCCCTACACGAC	-1.5466	0.0027356	0.55924	1
SARS109756747	SARS	BRCA1-CG-NGG	positive	AATGATACGTCGACCACCGAgtggaaaggacgaaacaccgCGACGATGTAAGTACCGGGAgttttagagctagaaatagcACACTCTGTCCCTACACGAC	-0.71118	0.045839	0.55924	1
UBA147058642	UBA1	BRCA1-CG-NGG	positive	AATGATACGTCGACCACCGAgtggaaaggacgaaacaccgGCTCCAGACATCCAGTGTCCgttttagagctagaaatagcACACTCTGTCCCTACACGAC	-0.29754	0.12114	0.55966	1
UBA147058741	UBA1	BRCA1-CG-NGG	positive	AATGATACGTCGACCACCGAgtggaaaggacgaaacaccgTGACCAGGGCACTGCCCAGTgttttagagctagaaatagcACACTCTGTCCCTACACGAC	-0.2695	0.10818	0.55924	1
UBA147058757	UBA1	BRCA1-CG-NGG	positive	AATGATACGTCGACCACCGAgtggaaaggacgaaacaccgCAGCCCACTGGGCAGTGCCCgttttagagctagaaatagcACACTCTGTCCCTACACGAC	-0.095435	0.38844	0.68505	1
RPS12133137685	RPS12	BRCA1-CG-NGG	positive	AATGATACGTCGACCACCGAgtggaaaggacgaaacaccgACACCAAATCAACCTAATTAgttttagagctagaaatagcACACTCTGTCCCTACACGAC	-0.070436	0.56041	0.78682	8
TRRAP98478792	TRRAP	BRCA1-CG-NGG	positive	AATGATACGTCGACCACCGAgtggaaaggacgaaacaccgTGCAACACAGGGGGCCACGGgttttagagctagaaatagcACACTCTGTCCCTACACGAC	-0.14644	0.41085	0.69775	1
TRRAP98488051	TRRAP	BRCA1-CG-NGG	positive	AATGATACGTCGACCACCGAgtggaaaggacgaaacaccgTCTTCAGGAGAAACCAGCACgttttagagctagaaatagcACACTCTGTCCCTACACGAC	-0.714	0.030458	0.55924	1
TRRAP98501023	TRRAP	BRCA1-CG-NGG	positive	AATGATACGTCGACCACCGAgtggaaaggacgaaacaccgTATTCTCAGCAGATGGTGAAgttttagagctagaaatagcACACTCTGTCCCTACACGAC	-0.039479	0.58895	0.79823	1
RBM176139107	RBM17	BRCA1-CG-NGG	positive	AATGATACGTCGACCACCGAgtggaaaggacgaaacaccgACTTCTGCAGTCTCAGCTTCgttttagagctagaaatagcACACTCTGTCCCTACACGAC	0.037281	0.49525	0.74168	4
RBM176139113	RBM17	BRCA1-CG-NGG	positive	AATGATACGTCGACCACCGAgtggaaaggacgaaacaccgGTCTCAGCTTCAGGTGAAGAgttttagagctagaaatagcACACTCTGTCCCTACACGAC	-0.6342	0.046045	0.55924	2
RBM176147008	RBM17	BRCA1-CG-NGG	positive	AATGATACGTCGACCACCGAgtggaaaggacgaaacaccgAGAGGAACGACAGAGACAGCgttttagagctagaaatagcACACTCTGTCCCTACACGAC	0.13149	0.70252	0.8528	1
PSMA358730456	PSMA3	BRCA1-CG-NGG	positive	AATGATACGTCGACCACCGAgtggaaaggacgaaacaccgAGCCAGGCAAGCTGCAAAGAgttttagagctagaaatagcACACTCTGTCCCTACACGAC	-0.084609	0.18522	0.58156	1
NUTF267902494	NUTF2	BRCA1-CG-NGG	positive	AATGATACGTCGACCACCGAgtggaaaggacgaaacaccgTGTGGGCCAGCTTAAGGTAAgttttagagctagaaatagcACACTCTGTCCCTACACGAC	0.10332	0.18247	0.58156	1
RUVBL249502624	RUVBL2	BRCA1-CG-NGG	positive	AATGATACGTCGACCACCGAgtggaaaggacgaaacaccgGAGCGAATCGGTGAGTGAGTgttttagagctagaaatagcACACTCTGTCCCTACACGAC	0.080788	0.38878	0.68505	1
RUVBL249506589	RUVBL2	BRCA1-CG-NGG	positive	AATGATACGTCGACCACCGAgtggaaaggacgaaacaccgCTCGGCAGGTAGAGCAGAGGgttttagagctagaaatagcACACTCTGTCCCTACACGAC	-0.21482	0.24698	0.59859	1
RUVBL249507531	RUVBL2	BRCA1-CG-NGG	positive	AATGATACGTCGACCACCGAgtggaaaggacgaaacaccgCCCACAGGCTTCGCAAGGCAgttttagagctagaaatagcACACTCTGTCCCTACACGAC	0.11574	0.5012	0.74168	1
RPP3815145329	RPP38	BRCA1-CG-NGG	positive	AATGATACGTCGACCACCGAgtggaaaggacgaaacaccgGCTCCTCAAGCACCGGGGCGgttttagagctagaaatagcACACTCTGTCCCTACACGAC	-0.053667	0.53817	0.76819	1
RPP3815145411	RPP38	BRCA1-CG-NGG	positive	AATGATACGTCGACCACCGAgtggaaaggacgaaacaccgCGCTCCAGCGGATGATGTATgttttagagctagaaatagcACACTCTGTCCCTACACGAC	-0.20612	0.25714	0.60348	1
RPP3815145449	RPP38	BRCA1-CG-NGG	positive	AATGATACGTCGACCACCGAgtggaaaggacgaaacaccgTCCTACAGACGCTTGAGGACgttttagagctagaaatagcACACTCTGTCCCTACACGAC	-0.36118	0.082106	0.55924	1
PRPF3154621764	PRPF31	BRCA1-CG-NGG	positive	AATGATACGTCGACCACCGAgtggaaaggacgaaacaccgTGTGCAGGAGGAGACACAGCgttttagagctagaaatagcACACTCTGTCCCTACACGAC	0.55459	0.37619	0.68505	1
PRPF3154621776	PRPF31	BRCA1-CG-NGG	positive	AATGATACGTCGACCACCGAgtggaaaggacgaaacaccgGACACAGCTGGATCTTTCCGgttttagagctagaaatagcACACTCTGTCCCTACACGAC	-0.41567	0.11222	0.55924	1
PRPF3154621822	PRPF31	BRCA1-CG-NGG	positive	AATGATACGTCGACCACCGAgtggaaaggacgaaacaccgACTATCCCATAGCTTGGCGAgttttagagctagaaatagcACACTCTGTCCCTACACGAC	-0.13493	0.27018	0.61031	1
GABPA27121359	GABPA	BRCA1-CG-NGG	positive	AATGATACGTCGACCACCGAgtggaaaggacgaaacaccgGAACGAAGTTTATTTGACCAgttttagagctagaaatagcACACTCTGTCCCTACACGAC	0.079046	0.22408	0.58156	2
GABPA27121374	GABPA	BRCA1-CG-NGG	positive	AATGATACGTCGACCACCGAgtggaaaggacgaaacaccgGACCAAGGAGTAAAAACAGAgttttagagctagaaatagcACACTCTGTCCCTACACGAC	0.0039775	0.96226	0.98196	2
GABPA27121401	GABPA	BRCA1-CG-NGG	positive	AATGATACGTCGACCACCGAgtggaaaggacgaaacaccgAACTGTACAGCTTAGTGTACgttttagagctagaaatagcACACTCTGTCCCTACACGAC	-1.6828e-05	0.99994	0.99994	2
RPL1440500157	RPL14	BRCA1-CG-NGG	positive	AATGATACGTCGACCACCGAgtggaaaggacgaaacaccgTTGCACTCAAGTGAGGAGACgttttagagctagaaatagcACACTCTGTCCCTACACGAC	-0.41885	0.090962	0.55924	2
RPL1440502917	RPL14	BRCA1-CG-NGG	positive	AATGATACGTCGACCACCGAgtggaaaggacgaaacaccgTGTCCGACAAGCCTGGCAGAgttttagagctagaaatagcACACTCTGTCCCTACACGAC	-0.76856	0.041533	0.55924	1
SRSF336564658	SRSF3	BRCA1-CG-NGG	positive	AATGATACGTCGACCACCGAgtggaaaggacgaaacaccgGCAACCCACACACTTCGGAGgttttagagctagaaatagcACACTCTGTCCCTACACGAC	-1.1367	0.022365	0.55924	1
SRSF336564729	SRSF3	BRCA1-CG-NGG	positive	AATGATACGTCGACCACCGAgtggaaaggacgaaacaccgCAGTCCGAGAGCTAGATGGAgttttagagctagaaatagcACACTCTGTCCCTACACGAC	-0.65295	0.066407	0.55924	1
SRSF336566707	SRSF3	BRCA1-CG-NGG	positive	AATGATACGTCGACCACCGAgtggaaaggacgaaacaccgGACGACCCCAAGAGGGAGGTgttttagagctagaaatagcACACTCTGTCCCTACACGAC	0.13736	0.60075	0.8022	1
SUPT5H39949514	SUPT5H	BRCA1-CG-NGG	positive	AATGATACGTCGACCACCGAgtggaaaggacgaaacaccgCCTGCAAAACCTCTGGAGGTgttttagagctagaaatagcACACTCTGTCCCTACACGAC	-0.16879	0.21461	0.58156	1
SUPT5H39949524	SUPT5H	BRCA1-CG-NGG	positive	AATGATACGTCGACCACCGAgtggaaaggacgaaacaccgACCTCCAGAGGTTTTGCAGGgttttagagctagaaatagcACACTCTGTCCCTACACGAC	-0.28065	0.12661	0.55966	1
SUPT5H39949649	SUPT5H	BRCA1-CG-NGG	positive	AATGATACGTCGACCACCGAgtggaaaggacgaaacaccgGACCAGCGAGAAGAAGAACTgttttagagctagaaatagcACACTCTGTCCCTACACGAC	-0.33063	0.16899	0.56983	1
CLTC57697520	CLTC	BRCA1-CG-NGG	positive	AATGATACGTCGACCACCGAgtggaaaggacgaaacaccgTCGTTTTCAGGAGCATCTCCgttttagagctagaaatagcACACTCTGTCCCTACACGAC	-0.16517	0.14446	0.56517	1
CLTC57697532	CLTC	BRCA1-CG-NGG	positive	AATGATACGTCGACCACCGAgtggaaaggacgaaacaccgCTCCAGGTGCGGCCGGGCCCgttttagagctagaaatagcACACTCTGTCCCTACACGAC	-0.41348	0.066416	0.55924	1
CLTC57725601	CLTC	BRCA1-CG-NGG	positive	AATGATACGTCGACCACCGAgtggaaaggacgaaacaccgTTATAGCAAAATCGTGTGGTgttttagagctagaaatagcACACTCTGTCCCTACACGAC	-0.083829	0.37644	0.68505	1
RAN131357148	RAN	BRCA1-CG-NGG	positive	AATGATACGTCGACCACCGAgtggaaaggacgaaacaccgGGCTGCGCAGGGAGAGCCCCgttttagagctagaaatagcACACTCTGTCCCTACACGAC	-0.20645	0.095877	0.55924	1
RAN131357160	RAN	BRCA1-CG-NGG	positive	AATGATACGTCGACCACCGAgtggaaaggacgaaacaccgCCCCAGGTCCAGTTCAAAGTgttttagagctagaaatagcACACTCTGTCCCTACACGAC	-0.7369	0.038537	0.55924	1
RAN131357617	RAN	BRCA1-CG-NGG	positive	AATGATACGTCGACCACCGAgtggaaaggacgaaacaccgTCCCATACATTGAACTTAATgttttagagctagaaatagcACACTCTGTCCCTACACGAC	-0.26842	0.10515	0.55924	2
COPZ154734385	COPZ1	BRCA1-CG-NGG	positive	AATGATACGTCGACCACCGAgtggaaaggacgaaacaccgTGGAGATCGACTTTTTGCCAgttttagagctagaaatagcACACTCTGTCCCTACACGAC	-0.032554	0.78886	0.9	1
COPZ154739289	COPZ1	BRCA1-CG-NGG	positive	AATGATACGTCGACCACCGAgtggaaaggacgaaacaccgAGCCAGATGCTGAGGTGAGCgttttagagctagaaatagcACACTCTGTCCCTACACGAC	-0.27567	0.22655	0.58156	1
COPZ154741806	COPZ1	BRCA1-CG-NGG	positive	AATGATACGTCGACCACCGAgtggaaaggacgaaacaccgTCCCCAGCAGGTGGTACACCgttttagagctagaaatagcACACTCTGTCCCTACACGAC	0.012702	0.90134	0.95508	1
POLR1B113300039	POLR1B	BRCA1-CG-NGG	positive	AATGATACGTCGACCACCGAgtggaaaggacgaaacaccgTGTACCGAGAGACTGGCGTCgttttagagctagaaatagcACACTCTGTCCCTACACGAC	-0.12144	0.38315	0.68505	2
POLR1B113300162	POLR1B	BRCA1-CG-NGG	positive	AATGATACGTCGACCACCGAgtggaaaggacgaaacaccgACAGCAAAAGGCAGCGTTGCgttttagagctagaaatagcACACTCTGTCCCTACACGAC	0.29398	0.20986	0.58156	1
POLR1B113300177	POLR1B	BRCA1-CG-NGG	positive	AATGATACGTCGACCACCGAgtggaaaggacgaaacaccgAGCGTTGCAGGAGCTGACGCgttttagagctagaaatagcACACTCTGTCCCTACACGAC	0.23117	0.12744	0.55966	1
RPL1124019099	RPL11	BRCA1-CG-NGG	positive	AATGATACGTCGACCACCGAgtggaaaggacgaaacaccgGCAGCAGGATCAAGGTGAAAgttttagagctagaaatagcACACTCTGTCCCTACACGAC	-0.022578	0.88616	0.94894	1
RPL1124019195	RPL11	BRCA1-CG-NGG	positive	AATGATACGTCGACCACCGAgtggaaaggacgaaacaccgGACGCGAGCAGCCAAGGTGTgttttagagctagaaatagcACACTCTGTCCCTACACGAC	-0.50754	0.046277	0.55924	1
RPL1124021213	RPL11	BRCA1-CG-NGG	positive	AATGATACGTCGACCACCGAgtggaaaggacgaaacaccgATCCAGGAACACATCGATCTgttttagagctagaaatagcACACTCTGTCCCTACACGAC	0.18235	0.56362	0.78682	1
RPS1149999726	RPS11	BRCA1-CG-NGG	positive	AATGATACGTCGACCACCGAgtggaaaggacgaaacaccgGACATTCAGGTGCGGACTCGgttttagagctagaaatagcACACTCTGTCCCTACACGAC	-1.0235	0.018261	0.55924	1
RPS1150000487	RPS11	BRCA1-CG-NGG	positive	AATGATACGTCGACCACCGAgtggaaaggacgaaacaccgCATCTTTCAAAACAAGAAGAgttttagagctagaaatagcACACTCTGTCCCTACACGAC	0.028193	0.7668	0.8876	2
RPS1150000834	RPS11	BRCA1-CG-NGG	positive	AATGATACGTCGACCACCGAgtggaaaggacgaaacaccgATTCGAGGGCGGATCCTCTCgttttagagctagaaatagcACACTCTGTCCCTACACGAC	-0.070244	0.44511	0.72245	2
NUP9356855455	NUP93	BRCA1-CG-NGG	positive	AATGATACGTCGACCACCGAgtggaaaggacgaaacaccgACACCTGCAGCCTAACCTGGgttttagagctagaaatagcACACTCTGTCCCTACACGAC	-0.034284	0.62248	0.81041	1
NUP9356862932	NUP93	BRCA1-CG-NGG	positive	AATGATACGTCGACCACCGAgtggaaaggacgaaacaccgGCATCAGGCCCAGCTGGGCGgttttagagctagaaatagcACACTCTGTCCCTACACGAC	-0.20514	0.34261	0.6673	1
NUP9356862938	NUP93	BRCA1-CG-NGG	positive	AATGATACGTCGACCACCGAgtggaaaggacgaaacaccgGCCCAGCTGGGCGGGGTGCCgttttagagctagaaatagcACACTCTGTCCCTACACGAC	-0.1324	0.51608	0.75046	1
GNL352721277	GNL3	BRCA1-CG-NGG	positive	AATGATACGTCGACCACCGAgtggaaaggacgaaacaccgTCATCGAAAATTAAGAAAGGgttttagagctagaaatagcACACTCTGTCCCTACACGAC	-0.26512	0.1658	0.56517	1
GNL352721536	GNL3	BRCA1-CG-NGG	positive	AATGATACGTCGACCACCGAgtggaaaggacgaaacaccgAACAGCAGCAGAAACTTGACgttttagagctagaaatagcACACTCTGTCCCTACACGAC	-0.11824	0.39456	0.68851	1
GNL352722194	GNL3	BRCA1-CG-NGG	positive	AATGATACGTCGACCACCGAgtggaaaggacgaaacaccgGTACTGCCAAGAACTTAAAAgttttagagctagaaatagcACACTCTGTCCCTACACGAC	0.1809	0.32816	0.66318	1
PSMD4151238504	PSMD4	BRCA1-CG-NGG	positive	AATGATACGTCGACCACCGAgtggaaaggacgaaacaccgAGAGCAGCGGCAGCGGCAGGgttttagagctagaaatagcACACTCTGTCCCTACACGAC	-0.16255	0.16082	0.56517	2
PSMD4151238510	PSMD4	BRCA1-CG-NGG	positive	AATGATACGTCGACCACCGAgtggaaaggacgaaacaccgGCGGCAGCGGCAGGAGGAGGgttttagagctagaaatagcACACTCTGTCCCTACACGAC	-0.10633	0.24862	0.5986	3
PSMD4151238516	PSMD4	BRCA1-CG-NGG	positive	AATGATACGTCGACCACCGAgtggaaaggacgaaacaccgAGCGGCAGGAGGAGGAGGCCgttttagagctagaaatagcACACTCTGTCCCTACACGAC	-0.20844	0.41768	0.70421	2
MED1270338683	MED12	BRCA1-CG-NGG	positive	AATGATACGTCGACCACCGAgtggaaaggacgaaacaccgCCCTCAGGACCCCAAACAGAgttttagagctagaaatagcACACTCTGTCCCTACACGAC	-0.01569	0.80761	0.91068	1
MED1270339265	MED12	BRCA1-CG-NGG	positive	AATGATACGTCGACCACCGAgtggaaaggacgaaacaccgTAACCAGCCTGCTGTCTCTGgttttagagctagaaatagcACACTCTGTCCCTACACGAC	0.21335	0.47649	0.74168	1
MED1270339614	MED12	BRCA1-CG-NGG	positive	AATGATACGTCGACCACCGAgtggaaaggacgaaacaccgGAAGCCCCAAGTGAACCAGAgttttagagctagaaatagcACACTCTGTCCCTACACGAC	0.12677	0.33689	0.66318	1
CCT773466852	CCT7	BRCA1-CG-NGG	positive	AATGATACGTCGACCACCGAgtggaaaggacgaaacaccgTGCCTGCCAGGTGATTGCTGgttttagagctagaaatagcACACTCTGTCCCTACACGAC	-0.28208	0.14166	0.56486	1
CCT773467660	CCT7	BRCA1-CG-NGG	positive	AATGATACGTCGACCACCGAgtggaaaggacgaaacaccgAAATCCCAAGATGCTGAGGTgttttagagctagaaatagcACACTCTGTCCCTACACGAC	-0.51961	0.10052	0.55924	1
CCT773470183	CCT7	BRCA1-CG-NGG	positive	AATGATACGTCGACCACCGAgtggaaaggacgaaacaccgGAAGCAGGTGAAACCCTATGgttttagagctagaaatagcACACTCTGTCCCTACACGAC	-0.32768	0.097258	0.55924	1
PRPF38A52871456	PRPF38A	BRCA1-CG-NGG	positive	AATGATACGTCGACCACCGAgtggaaaggacgaaacaccgGCTTCAAATTCAACCCGAGAgttttagagctagaaatagcACACTCTGTCCCTACACGAC	-0.27621	0.18343	0.58156	2
PRPF38A52874347	PRPF38A	BRCA1-CG-NGG	positive	AATGATACGTCGACCACCGAgtggaaaggacgaaacaccgAAGAGCCAGAACCGAAATGGgttttagagctagaaatagcACACTCTGTCCCTACACGAC	-0.6661	0.039912	0.55924	1
PRPF38A52874353	PRPF38A	BRCA1-CG-NGG	positive	AATGATACGTCGACCACCGAgtggaaaggacgaaacaccgAACCGAAATGGGGGTAAGTAgttttagagctagaaatagcACACTCTGTCCCTACACGAC	-0.025016	0.74596	0.87656	1
SF3A22243427	SF3A2	BRCA1-CG-NGG	positive	AATGATACGTCGACCACCGAgtggaaaggacgaaacaccgGACTTCCAGCATCGCCCCGGgttttagagctagaaatagcACACTCTGTCCCTACACGAC	-0.92229	0.037969	0.55924	1
SF3A22245452	SF3A2	BRCA1-CG-NGG	positive	AATGATACGTCGACCACCGAgtggaaaggacgaaacaccgGGCCCGGCGAGCAGCCAAGGgttttagagctagaaatagcACACTCTGTCCCTACACGAC	0.29414	0.10274	0.55924	1
SF3A22245485	SF3A2	BRCA1-CG-NGG	positive	AATGATACGTCGACCACCGAgtggaaaggacgaaacaccgTGCCCAGCCCGCGCCTGAGAgttttagagctagaaatagcACACTCTGTCCCTACACGAC	-0.083187	0.43856	0.71636	1
DDX18118575106	DDX18	BRCA1-CG-NGG	positive	AATGATACGTCGACCACCGAgtggaaaggacgaaacaccgAAACAAAAGCCCATGAATGTgttttagagctagaaatagcACACTCTGTCCCTACACGAC	0.32538	0.11439	0.55924	1
DDX18118579572	DDX18	BRCA1-CG-NGG	positive	AATGATACGTCGACCACCGAgtggaaaggacgaaacaccgAAGCACAGAAACTTGGTAATgttttagagctagaaatagcACACTCTGTCCCTACACGAC	-0.052654	0.50976	0.74444	1
DDX18118582183	DDX18	BRCA1-CG-NGG	positive	AATGATACGTCGACCACCGAgtggaaaggacgaaacaccgAACTCGAAAAGTTGAAGACCgttttagagctagaaatagcACACTCTGTCCCTACACGAC	-0.11574	0.49296	0.74168	2
RPS375110601	RPS3	BRCA1-CG-NGG	positive	AATGATACGTCGACCACCGAgtggaaaggacgaaacaccgCAGTGCAAATATCCAAGAAGgttttagagctagaaatagcACACTCTGTCCCTACACGAC	-0.56669	0.06623	0.55924	1
RPS375111825	RPS3	BRCA1-CG-NGG	positive	AATGATACGTCGACCACCGAgtggaaaggacgaaacaccgAGGTGCGAGTTACACCAACCgttttagagctagaaatagcACACTCTGTCCCTACACGAC	-0.036486	0.60222	0.8022	1
HAUS143684405	HAUS1	BRCA1-CG-NGG	positive	AATGATACGTCGACCACCGAgtggaaaggacgaaacaccgAGAAACGCAGGTGATGGGGCgttttagagctagaaatagcACACTCTGTCCCTACACGAC	0.017067	0.79843	0.90353	1
HAUS143698158	HAUS1	BRCA1-CG-NGG	positive	AATGATACGTCGACCACCGAgtggaaaggacgaaacaccgGTATCTTCAAGACCTTCTCAgttttagagctagaaatagcACACTCTGTCCCTACACGAC	-0.43436	0.1274	0.55966	2
HAUS143703268	HAUS1	BRCA1-CG-NGG	positive	AATGATACGTCGACCACCGAgtggaaaggacgaaacaccgTAGGAGCAACTTTCAGCCAGgttttagagctagaaatagcACACTCTGTCCCTACACGAC	0.13601	0.33708	0.66318	1
PSMD13237074	PSMD13	BRCA1-CG-NGG	positive	AATGATACGTCGACCACCGAgtggaaaggacgaaacaccgCTACAGCAGAGCCAGAACTCgttttagagctagaaatagcACACTCTGTCCCTACACGAC	-0.18059	0.19535	0.58156	1
PSMD13237077	PSMD13	BRCA1-CG-NGG	positive	AATGATACGTCGACCACCGAgtggaaaggacgaaacaccgTACAGCAGAGCCAGAACTCCgttttagagctagaaatagcACACTCTGTCCCTACACGAC	-0.20043	0.4328	0.71417	1
PSMD13237083	PSMD13	BRCA1-CG-NGG	positive	AATGATACGTCGACCACCGAgtggaaaggacgaaacaccgAGAGCCAGAACTCCGGGCCCgttttagagctagaaatagcACACTCTGTCCCTACACGAC	-0.31631	0.060683	0.55924	1
U2AF256166516	U2AF2	BRCA1-CG-NGG	positive	AATGATACGTCGACCACCGAgtggaaaggacgaaacaccgTAAACAAGGTGAGGGCACCGgttttagagctagaaatagcACACTCTGTCCCTACACGAC	-0.38727	0.079837	0.55924	1
U2AF256170677	U2AF2	BRCA1-CG-NGG	positive	AATGATACGTCGACCACCGAgtggaaaggacgaaacaccgGGACCAGCGGAGCGCCTCCCgttttagagctagaaatagcACACTCTGTCCCTACACGAC	0.060109	0.55398	0.78215	1
U2AF256170701	U2AF2	BRCA1-CG-NGG	positive	AATGATACGTCGACCACCGAgtggaaaggacgaaacaccgAGGCGACGACGCAGGTACTAgttttagagctagaaatagcACACTCTGTCCCTACACGAC	0.1264	0.16003	0.56517	1
SF3B265819935	SF3B2	BRCA1-CG-NGG	positive	AATGATACGTCGACCACCGAgtggaaaggacgaaacaccgGCCCAGGCGCCATAGTGGCCgttttagagctagaaatagcACACTCTGTCCCTACACGAC	-0.16916	0.29283	0.63383	1
SF3B265819936	SF3B2	BRCA1-CG-NGG	positive	AATGATACGTCGACCACCGAgtggaaaggacgaaacaccgGGGCAGCCCAGGCGCCATAGgttttagagctagaaatagcACACTCTGTCCCTACACGAC	0.023588	0.78739	0.9	1
SF3B265819985	SF3B2	BRCA1-CG-NGG	positive	AATGATACGTCGACCACCGAgtggaaaggacgaaacaccgCGATCCAGGGTGAGGAACACgttttagagctagaaatagcACACTCTGTCCCTACACGAC	-0.31345	0.17939	0.58156	1
CCT6A56119584	CCT6A	BRCA1-CG-NGG	positive	AATGATACGTCGACCACCGAgtggaaaggacgaaacaccgGGCCCGAGCGCAGGCGGCGCgttttagagctagaaatagcACACTCTGTCCCTACACGAC	0.0030474	0.9831	0.99306	1
CCT6A56119590	CCT6A	BRCA1-CG-NGG	positive	AATGATACGTCGACCACCGAgtggaaaggacgaaacaccgCCGAGCGCAGGCGGCGCTGGgttttagagctagaaatagcACACTCTGTCCCTACACGAC	-0.073895	0.32001	0.66318	1
CCT6A56122110	CCT6A	BRCA1-CG-NGG	positive	AATGATACGTCGACCACCGAgtggaaaggacgaaacaccgACAGCCCAGGATGATATAACgttttagagctagaaatagcACACTCTGTCCCTACACGAC	-0.07267	0.5657	0.78762	4
RPLP2811642	RPLP2	BRCA1-CG-NGG	positive	AATGATACGTCGACCACCGAgtggaaaggacgaaacaccgTTGCCCAGGGTGAGTTGATGgttttagagctagaaatagcACACTCTGTCCCTACACGAC	-0.032409	0.54136	0.77115	1
SRRT100479373	SRRT	BRCA1-CG-NGG	positive	AATGATACGTCGACCACCGAgtggaaaggacgaaacaccgGGTGGCCCCAGGGCTGAGGGgttttagagctagaaatagcACACTCTGTCCCTACACGAC	-0.52283	0.087384	0.55924	1
SRRT100479419	SRRT	BRCA1-CG-NGG	positive	AATGATACGTCGACCACCGAgtggaaaggacgaaacaccgATCCAGGCCAGGTAAGGGTGgttttagagctagaaatagcACACTCTGTCCCTACACGAC	-0.15293	0.37987	0.68505	1
SRRT100479828	SRRT	BRCA1-CG-NGG	positive	AATGATACGTCGACCACCGAgtggaaaggacgaaacaccgACAGATGCAGGATTTCTTCCgttttagagctagaaatagcACACTCTGTCCCTACACGAC	-0.02918	0.89638	0.95377	1
RPS845243783	RPS8	BRCA1-CG-NGG	positive	AATGATACGTCGACCACCGAgtggaaaggacgaaacaccgTTCCAGCAGGGCAAGCTTCTgttttagagctagaaatagcACACTCTGTCCCTACACGAC	-0.1156	0.53265	0.765	1
RPS845244271	RPS8	BRCA1-CG-NGG	positive	AATGATACGTCGACCACCGAgtggaaaggacgaaacaccgGGACAGTGTGGCCGAGCAGAgttttagagctagaaatagcACACTCTGTCCCTACACGAC	0.0039547	0.96828	0.98503	3
TOMM4045395715	TOMM40	BRCA1-CG-NGG	positive	AATGATACGTCGACCACCGAgtggaaaggacgaaacaccgCATTTTCAGGTGAGCCTTCCgttttagagctagaaatagcACACTCTGTCCCTACACGAC	-0.078969	0.20979	0.58156	1
TOMM4045396169	TOMM40	BRCA1-CG-NGG	positive	AATGATACGTCGACCACCGAgtggaaaggacgaaacaccgAAAGCAGCTGAGTCCCACAGgttttagagctagaaatagcACACTCTGTCCCTACACGAC	-0.11518	0.71238	0.85806	6
TOMM4045397088	TOMM40	BRCA1-CG-NGG	positive	AATGATACGTCGACCACCGAgtggaaaggacgaaacaccgGCTCAGGTCATTCACCAGCTgttttagagctagaaatagcACACTCTGTCCCTACACGAC	-0.20289	0.16071	0.56517	5
DDX2170716051	DDX21	BRCA1-CG-NGG	positive	AATGATACGTCGACCACCGAgtggaaaggacgaaacaccgACTGCGAAAGCAAACCGAGGgttttagagctagaaatagcACACTCTGTCCCTACACGAC	0.19502	0.32602	0.66318	1
DDX2170723124	DDX21	BRCA1-CG-NGG	positive	AATGATACGTCGACCACCGAgtggaaaggacgaaacaccgGCACAGGCACGGACAGGAACgttttagagctagaaatagcACACTCTGTCCCTACACGAC	-0.20534	0.19022	0.58156	1
DDX2170723196	DDX21	BRCA1-CG-NGG	positive	AATGATACGTCGACCACCGAgtggaaaggacgaaacaccgGAACTGCAAGACAGGAAGAGgttttagagctagaaatagcACACTCTGTCCCTACACGAC	-0.12629	0.20475	0.58156	1
ARCN1118452033	ARCN1	BRCA1-CG-NGG	positive	AATGATACGTCGACCACCGAgtggaaaggacgaaacaccgATGACCCGAACTCGGATTGAgttttagagctagaaatagcACACTCTGTCCCTACACGAC	-0.23109	0.12126	0.55966	1
ARCN1118454527	ARCN1	BRCA1-CG-NGG	positive	AATGATACGTCGACCACCGAgtggaaaggacgaaacaccgGACTCAAGAACGTGAAGCTAgttttagagctagaaatagcACACTCTGTCCCTACACGAC	-0.25149	0.22643	0.58156	1
ARCN1118454602	ARCN1	BRCA1-CG-NGG	positive	AATGATACGTCGACCACCGAgtggaaaggacgaaacaccgAGACAGGGCAAAAAAGCACCgttttagagctagaaatagcACACTCTGTCCCTACACGAC	0.25766	0.20446	0.58156	1
LUC7L348797139	LUC7L3	BRCA1-CG-NGG	positive	AATGATACGTCGACCACCGAgtggaaaggacgaaacaccgCCGGGACCGAAACCTAGCCCgttttagagctagaaatagcACACTCTGTCCCTACACGAC	-0.67562	0.028509	0.55924	1
LUC7L348818560	LUC7L3	BRCA1-CG-NGG	positive	AATGATACGTCGACCACCGAgtggaaaggacgaaacaccgCAGACGAGGCCATGCTCGTTgttttagagctagaaatagcACACTCTGTCCCTACACGAC	-0.33956	0.070388	0.55924	1
LUC7L348818587	LUC7L3	BRCA1-CG-NGG	positive	AATGATACGTCGACCACCGAgtggaaaggacgaaacaccgTCTCAAAACCAGCAGTCTTCgttttagagctagaaatagcACACTCTGTCCCTACACGAC	-0.10092	0.46822	0.73916	1
GMPS155628516	GMPS	BRCA1-CG-NGG	positive	AATGATACGTCGACCACCGAgtggaaaggacgaaacaccgGCACAGTTCCACCCTGAAGTgttttagagctagaaatagcACACTCTGTCCCTACACGAC	0.13633	0.2687	0.6095	1
GMPS155629023	GMPS	BRCA1-CG-NGG	positive	AATGATACGTCGACCACCGAgtggaaaggacgaaacaccgAGAAAGCCAGTCTGTTGAAGgttttagagctagaaatagcACACTCTGTCCCTACACGAC	-0.005417	0.95587	0.97854	1
GMPS155652796	GMPS	BRCA1-CG-NGG	positive	AATGATACGTCGACCACCGAgtggaaaggacgaaacaccgTTTACGCCAAGCTGATTTTGgttttagagctagaaatagcACACTCTGTCCCTACACGAC	0.0018057	0.99291	0.99576	2
ANAPC425379110	ANAPC4	BRCA1-CG-NGG	positive	AATGATACGTCGACCACCGAgtggaaaggacgaaacaccgCCCGCAGGAGATTATTTTCCgttttagagctagaaatagcACACTCTGTCCCTACACGAC	0.079831	0.29293	0.63383	1
ANAPC425384991	ANAPC4	BRCA1-CG-NGG	positive	AATGATACGTCGACCACCGAgtggaaaggacgaaacaccgATCCAATGCATACAGGAAACgttttagagctagaaatagcACACTCTGTCCCTACACGAC	0.11005	0.26024	0.60348	1
ANAPC425396321	ANAPC4	BRCA1-CG-NGG	positive	AATGATACGTCGACCACCGAgtggaaaggacgaaacaccgGATGAATCAGTTAACAGTAAgttttagagctagaaatagcACACTCTGTCCCTACACGAC	-0.15974	0.24391	0.59859	1
EIF3I32687512	EIF3I	BRCA1-CG-NGG	positive	AATGATACGTCGACCACCGAgtggaaaggacgaaacaccgCTGGGCCCAGCAGTTGCTACgttttagagctagaaatagcACACTCTGTCCCTACACGAC	-0.098972	0.47711	0.74168	1
EIF3I32687572	EIF3I	BRCA1-CG-NGG	positive	AATGATACGTCGACCACCGAgtggaaaggacgaaacaccgCACGCAGCCGCTGCTGAAGCgttttagagctagaaatagcACACTCTGTCCCTACACGAC	-0.087392	0.34421	0.6673	1
EIF3I32687617	EIF3I	BRCA1-CG-NGG	positive	AATGATACGTCGACCACCGAgtggaaaggacgaaacaccgTTCAGGGCAGGTGTTGGCTCgttttagagctagaaatagcACACTCTGTCCCTACACGAC	0.099039	0.41198	0.69796	1
SF3B370562961	SF3B3	BRCA1-CG-NGG	positive	AATGATACGTCGACCACCGAgtggaaaggacgaaacaccgCTCTGGTCGAATTGTTATTTgttttagagctagaaatagcACACTCTGTCCCTACACGAC	0.017402	0.65641	0.83075	1
SF3B370563060	SF3B3	BRCA1-CG-NGG	positive	AATGATACGTCGACCACCGAgtggaaaggacgaaacaccgTCCTGGCCAGTTCTTAGCTGgttttagagctagaaatagcACACTCTGTCCCTACACGAC	-0.22157	0.21693	0.58156	1
SF3B370575582	SF3B3	BRCA1-CG-NGG	positive	AATGATACGTCGACCACCGAgtggaaaggacgaaacaccgTTATATCAAATTGCACATCTgttttagagctagaaatagcACACTCTGTCCCTACACGAC	0.039802	0.68736	0.84766	1
SUPT6H27001342	SUPT6H	BRCA1-CG-NGG	positive	AATGATACGTCGACCACCGAgtggaaaggacgaaacaccgGATGAGCAAGGCAACTTGAAgttttagagctagaaatagcACACTCTGTCCCTACACGAC	-0.013902	0.93043	0.97222	1
SUPT6H27002093	SUPT6H	BRCA1-CG-NGG	positive	AATGATACGTCGACCACCGAgtggaaaggacgaaacaccgAATCTTCCAGGATGGGGAAGgttttagagctagaaatagcACACTCTGTCCCTACACGAC	-0.18802	0.22516	0.58156	1
SUPT6H27002117	SUPT6H	BRCA1-CG-NGG	positive	AATGATACGTCGACCACCGAgtggaaaggacgaaacaccgAGAAGGGCAGGAGGCCATGGgttttagagctagaaatagcACACTCTGTCCCTACACGAC	-0.12412	0.58368	0.79416	1
RPS1833243583	RPS18	BRCA1-CG-NGG	positive	AATGATACGTCGACCACCGAgtggaaaggacgaaacaccgGGGCCGAAGATATGCTCATGgttttagagctagaaatagcACACTCTGTCCCTACACGAC	-0.10842	0.32163	0.66318	4
RPS1833243811	RPS18	BRCA1-CG-NGG	positive	AATGATACGTCGACCACCGAgtggaaaggacgaaacaccgAGACAGAAGGATGTAAAGGAgttttagagctagaaatagcACACTCTGTCCCTACACGAC	0.068131	0.52193	0.75739	7
RPS1833243998	RPS18	BRCA1-CG-NGG	positive	AATGATACGTCGACCACCGAgtggaaaggacgaaacaccgGGAGCGACTGAAGAAGATTCgttttagagctagaaatagcACACTCTGTCCCTACACGAC	-0.030629	0.37829	0.68505	5
PSMB336909496	PSMB3	BRCA1-CG-NGG	positive	AATGATACGTCGACCACCGAgtggaaaggacgaaacaccgCCAGGCCCAGATGGTGACCAgttttagagctagaaatagcACACTCTGTCCCTACACGAC	-0.51052	0.079998	0.55924	2
PSMB336909517	PSMB3	BRCA1-CG-NGG	positive	AATGATACGTCGACCACCGAgtggaaaggacgaaacaccgTTCCAGAAGATCTTTCCCATgttttagagctagaaatagcACACTCTGTCCCTACACGAC	-0.24464	0.16117	0.56517	1
PSMB336912140	PSMB3	BRCA1-CG-NGG	positive	AATGATACGTCGACCACCGAgtggaaaggacgaaacaccgGTGCCCAGCGCCTCAAGTTCgttttagagctagaaatagcACACTCTGTCCCTACACGAC	-0.14248	0.46381	0.735	1
CDC5L44355567	CDC5L	BRCA1-CG-NGG	positive	AATGATACGTCGACCACCGAgtggaaaggacgaaacaccgCCTCGAATTATGATCAAGGGgttttagagctagaaatagcACACTCTGTCCCTACACGAC	-0.63146	0.10342	0.55924	1
CDC5L44358092	CDC5L	BRCA1-CG-NGG	positive	AATGATACGTCGACCACCGAgtggaaaggacgaaacaccgCAAAGCAGTGCAAAGCCAGAgttttagagctagaaatagcACACTCTGTCCCTACACGAC	-0.013177	0.88892	0.95017	1
CDC5L44361196	CDC5L	BRCA1-CG-NGG	positive	AATGATACGTCGACCACCGAgtggaaaggacgaaacaccgTGCCCAAAGAGACAATGAAGgttttagagctagaaatagcACACTCTGTCCCTACACGAC	-0.089534	0.23747	0.58987	1
PAFAH1B12570358	PAFAH1B1	BRCA1-CG-NGG	positive	AATGATACGTCGACCACCGAgtggaaaggacgaaacaccgAGAAACGAGACCCAAAAGAAgttttagagctagaaatagcACACTCTGTCCCTACACGAC	0.19885	0.57233	0.78795	1
PAFAH1B12577448	PAFAH1B1	BRCA1-CG-NGG	positive	AATGATACGTCGACCACCGAgtggaaaggacgaaacaccgTGACCAGACTGTGCGTGTATgttttagagctagaaatagcACACTCTGTCCCTACACGAC	-0.32083	0.086802	0.55924	3
PAFAH1B12577464	PAFAH1B1	BRCA1-CG-NGG	positive	AATGATACGTCGACCACCGAgtggaaaggacgaaacaccgCGACCCATACACGCACAGTCgttttagagctagaaatagcACACTCTGTCCCTACACGAC	-0.17656	0.23049	0.58156	1
BRCA1_A_41277460_NG	BRCA1	BRCA1-AT-NG	BRCA1 targets	ACACGTCTGAACTCCAGTCAgtggaaaggacgaaacaccgAGGGGCTACCGCTAAGCAGCgttttagagctagaaatagcCGCTCAGTGAATTCGTCCTC	-0.4523	0.026705	0.78263	1
BRCA1_A_41277466_NG	BRCA1	BRCA1-AT-NG	BRCA1 targets	ACACGTCTGAACTCCAGTCAgtggaaaggacgaaacaccgCCGCTAAGCAGCAGCCTCTCgttttagagctagaaatagcCGCTCAGTGAATTCGTCCTC	-0.12043	0.21925	0.78263	1
BRCA1_A_41277470_NG	BRCA1	BRCA1-AT-NG	BRCA1 targets	ACACGTCTGAACTCCAGTCAgtggaaaggacgaaacaccgAGCAGCAGCCTCTCAGAATAgttttagagctagaaatagcCGCTCAGTGAATTCGTCCTC	0.033409	0.64204	0.90608	1
BRCA1_A_41222945_NG	BRCA1	BRCA1-AT-NG	BRCA1 targets	ACACGTCTGAACTCCAGTCAgtggaaaggacgaaacaccgCACAAATTCTTCTGGGGTCAgttttagagctagaaatagcCGCTCAGTGAATTCGTCCTC	0.013193	0.78423	0.93976	1
BRCA1_A_41222961_NG	BRCA1	BRCA1-AT-NG	BRCA1 targets	ACACGTCTGAACTCCAGTCAgtggaaaggacgaaacaccgGTCAGGCCAGACACCACCATgttttagagctagaaatagcCGCTCAGTGAATTCGTCCTC	-0.31593	0.055152	0.78263	1
BRCA1_A_41222973_NG	BRCA1	BRCA1-AT-NG	BRCA1 targets	ACACGTCTGAACTCCAGTCAgtggaaaggacgaaacaccgCACCACCATGGACATTCTTTgttttagagctagaaatagcCGCTCAGTGAATTCGTCCTC	-0.077017	0.43763	0.82712	1
BRCA1_A_41222976_NG	BRCA1	BRCA1-AT-NG	BRCA1 targets	ACACGTCTGAACTCCAGTCAgtggaaaggacgaaacaccgCACCATGGACATTCTTTTGTgttttagagctagaaatagcCGCTCAGTGAATTCGTCCTC	-0.11328	0.3067	0.78702	1
BRCA1_A_41222994_NG	BRCA1	BRCA1-AT-NG	BRCA1 targets	ACACGTCTGAACTCCAGTCAgtggaaaggacgaaacaccgTTGACCCTTTCTGTTGAAGCgttttagagctagaaatagcCGCTCAGTGAATTCGTCCTC	-0.12572	0.27338	0.78266	1
BRCA1_A_41223007_NG	BRCA1	BRCA1-AT-NG	BRCA1 targets	ACACGTCTGAACTCCAGTCAgtggaaaggacgaaacaccgCTGTTGAAGCTGTCAATTCTgttttagagctagaaatagcCGCTCAGTGAATTCGTCCTC	0.15968	0.16393	0.78263	1
BRCA1_A_41223015_NG	BRCA1	BRCA1-AT-NG	BRCA1 targets	ACACGTCTGAACTCCAGTCAgtggaaaggacgaaacaccgTGTCAATTCTGGCTTCTCCCgttttagagctagaaatagcCGCTCAGTGAATTCGTCCTC	-0.10508	0.3885	0.80425	1
BRCA1_A_41223036_NG	BRCA1	BRCA1-AT-NG	BRCA1 targets	ACACGTCTGAACTCCAGTCAgtggaaaggacgaaacaccgCTGCTCACACTTTCTTCCATgttttagagctagaaatagcCGCTCAGTGAATTCGTCCTC	0.11522	0.094291	0.78263	1
BRCA1_A_41223048_NG	BRCA1	BRCA1-AT-NG	BRCA1 targets	ACACGTCTGAACTCCAGTCAgtggaaaggacgaaacaccgTCCATTGCATTATACCCAGCgttttagagctagaaatagcCGCTCAGTGAATTCGTCCTC	-0.10322	0.26984	0.78263	1
BRCA1_A_41223056_NG	BRCA1	BRCA1-AT-NG	BRCA1 targets	ACACGTCTGAACTCCAGTCAgtggaaaggacgaaacaccgGCATTATACCCAGCAGTATCgttttagagctagaaatagcCGCTCAGTGAATTCGTCCTC	-0.042194	0.66894	0.91102	1
BRCA1_A_41223058_NG	BRCA1	BRCA1-AT-NG	BRCA1 targets	ACACGTCTGAACTCCAGTCAgtggaaaggacgaaacaccgTTATACCCAGCAGTATCAGTgttttagagctagaaatagcCGCTCAGTGAATTCGTCCTC	-0.10581	0.58118	0.89142	1
BRCA1_A_41223062_NG	BRCA1	BRCA1-AT-NG	BRCA1 targets	ACACGTCTGAACTCCAGTCAgtggaaaggacgaaacaccgACCCAGCAGTATCAGTAGTAgttttagagctagaaatagcCGCTCAGTGAATTCGTCCTC	0.13492	0.43841	0.82712	1
BRCA1_A_41223065_NG	BRCA1	BRCA1-AT-NG	BRCA1 targets	ACACGTCTGAACTCCAGTCAgtggaaaggacgaaacaccgCCAGCAGTATCAGTAGTATGgttttagagctagaaatagcCGCTCAGTGAATTCGTCCTC	0.094891	0.32954	0.79809	1
BRCA1_A_41223068_NG	BRCA1	BRCA1-AT-NG	BRCA1 targets	ACACGTCTGAACTCCAGTCAgtggaaaggacgaaacaccgGCAGTATCAGTAGTATGAGCgttttagagctagaaatagcCGCTCAGTGAATTCGTCCTC	0.059997	0.34413	0.79809	1
BRCA1_A_41223071_NG	BRCA1	BRCA1-AT-NG	BRCA1 targets	ACACGTCTGAACTCCAGTCAgtggaaaggacgaaacaccgGTATCAGTAGTATGAGCAGCgttttagagctagaaatagcCGCTCAGTGAATTCGTCCTC	0.14589	0.27443	0.78266	1
BRCA1_A_41223074_NG	BRCA1	BRCA1-AT-NG	BRCA1 targets	ACACGTCTGAACTCCAGTCAgtggaaaggacgaaacaccgCAGTAGTATGAGCAGCAGCTgttttagagctagaaatagcCGCTCAGTGAATTCGTCCTC	-0.182	0.23462	0.78263	1
BRCA1_A_41223083_NG	BRCA1	BRCA1-AT-NG	BRCA1 targets	ACACGTCTGAACTCCAGTCAgtggaaaggacgaaacaccgTGAGCAGCAGCTGGACTCTGgttttagagctagaaatagcCGCTCAGTGAATTCGTCCTC	0.030845	0.6277	0.9021	1
BRCA1_A_41223086_NG	BRCA1	BRCA1-AT-NG	BRCA1 targets	ACACGTCTGAACTCCAGTCAgtggaaaggacgaaacaccgGCAGCAGCTGGACTCTGGGCgttttagagctagaaatagcCGCTCAGTGAATTCGTCCTC	-0.027303	0.79706	0.94044	1
BRCA1_A_41223092_NG	BRCA1	BRCA1-AT-NG	BRCA1 targets	ACACGTCTGAACTCCAGTCAgtggaaaggacgaaacaccgGCTGGACTCTGGGCAGATTCgttttagagctagaaatagcCGCTCAGTGAATTCGTCCTC	0.081435	0.57241	0.88758	1
BRCA1_A_41223110_NG	BRCA1	BRCA1-AT-NG	BRCA1 targets	ACACGTCTGAACTCCAGTCAgtggaaaggacgaaacaccgATTCTGCAACTTTCAATTGGgttttagagctagaaatagcCGCTCAGTGAATTCGTCCTC	-0.0073807	0.90745	0.9745	1
BRCA1_A_41223117_NG	BRCA1	BRCA1-AT-NG	BRCA1 targets	ACACGTCTGAACTCCAGTCAgtggaaaggacgaaacaccgTTCAATTGGGGAACTTTCAAgttttagagctagaaatagcCGCTCAGTGAATTCGTCCTC	0.096834	0.35485	0.79809	1
BRCA1_A_41223125_NG	BRCA1	BRCA1-AT-NG	BRCA1 targets	ACACGTCTGAACTCCAGTCAgtggaaaggacgaaacaccgTGGGGAACTTTCAATGCAGAgttttagagctagaaatagcCGCTCAGTGAATTCGTCCTC	-0.16773	0.1122	0.78263	1
BRCA1_A_41223126_NG	BRCA1	BRCA1-AT-NG	BRCA1 targets	ACACGTCTGAACTCCAGTCAgtggaaaggacgaaacaccgGGAACTTTCAATGCAGAGGTgttttagagctagaaatagcCGCTCAGTGAATTCGTCCTC	-0.090891	0.32095	0.79466	1
BRCA1_A_41223132_NG	BRCA1	BRCA1-AT-NG	BRCA1 targets	ACACGTCTGAACTCCAGTCAgtggaaaggacgaaacaccgACTTTCAATGCAGAGGTTGAgttttagagctagaaatagcCGCTCAGTGAATTCGTCCTC	-0.065986	0.3515	0.79809	1
BRCA1_A_41223133_NG	BRCA1	BRCA1-AT-NG	BRCA1 targets	ACACGTCTGAACTCCAGTCAgtggaaaggacgaaacaccgTCAATGCAGAGGTTGAAGATgttttagagctagaaatagcCGCTCAGTGAATTCGTCCTC	0.12282	0.20873	0.78263	1
BRCA1_A_41223137_NG	BRCA1	BRCA1-AT-NG	BRCA1 targets	ACACGTCTGAACTCCAGTCAgtggaaaggacgaaacaccgTGCAGAGGTTGAAGATGGTAgttttagagctagaaatagcCGCTCAGTGAATTCGTCCTC	-0.1221	0.36174	0.79809	1
BRCA1_A_41223148_NG	BRCA1	BRCA1-AT-NG	BRCA1 targets	ACACGTCTGAACTCCAGTCAgtggaaaggacgaaacaccgAAGATGGTATGTTGCCAACAgttttagagctagaaatagcCGCTCAGTGAATTCGTCCTC	0.090847	0.52181	0.8651	1
BRCA1_A_41223153_NG	BRCA1	BRCA1-AT-NG	BRCA1 targets	ACACGTCTGAACTCCAGTCAgtggaaaggacgaaacaccgGGTATGTTGCCAACACGAGCgttttagagctagaaatagcCGCTCAGTGAATTCGTCCTC	-0.042336	0.82349	0.94861	1
BRCA1_A_41223162_NG	BRCA1	BRCA1-AT-NG	BRCA1 targets	ACACGTCTGAACTCCAGTCAgtggaaaggacgaaacaccgCCAACACGAGCTGACTCTGGgttttagagctagaaatagcCGCTCAGTGAATTCGTCCTC	-0.094304	0.47122	0.84196	1
BRCA1_A_41223167_NG	BRCA1	BRCA1-AT-NG	BRCA1 targets	ACACGTCTGAACTCCAGTCAgtggaaaggacgaaacaccgACGAGCTGACTCTGGGGCTCgttttagagctagaaatagcCGCTCAGTGAATTCGTCCTC	-0.35002	0.091407	0.78263	1
BRCA1_A_41223191_NG	BRCA1	BRCA1-AT-NG	BRCA1 targets	ACACGTCTGAACTCCAGTCAgtggaaaggacgaaacaccgTTCAGAAGGATCAGATTCAGgttttagagctagaaatagcCGCTCAGTGAATTCGTCCTC	-0.17369	0.049459	0.78263	1
BRCA1_A_41223200_NG	BRCA1	BRCA1-AT-NG	BRCA1 targets	ACACGTCTGAACTCCAGTCAgtggaaaggacgaaacaccgATCAGATTCAGGGTCATCAGgttttagagctagaaatagcCGCTCAGTGAATTCGTCCTC	-0.013583	0.93472	0.98202	1
BRCA1_A_41223206_NG	BRCA1	BRCA1-AT-NG	BRCA1 targets	ACACGTCTGAACTCCAGTCAgtggaaaggacgaaacaccgTTCAGGGTCATCAGAGAAGAgttttagagctagaaatagcCGCTCAGTGAATTCGTCCTC	-0.066616	0.4809	0.84455	1
BRCA1_A_41223212_NG	BRCA1	BRCA1-AT-NG	BRCA1 targets	ACACGTCTGAACTCCAGTCAgtggaaaggacgaaacaccgAGGGTCATCAGAGAAGAGGCgttttagagctagaaatagcCGCTCAGTGAATTCGTCCTC	-0.32895	0.076711	0.78263	1
BRCA1_A_41223217_NG	BRCA1	BRCA1-AT-NG	BRCA1 targets	ACACGTCTGAACTCCAGTCAgtggaaaggacgaaacaccgTCAGAGAAGAGGCTGATTCCgttttagagctagaaatagcCGCTCAGTGAATTCGTCCTC	0.0049578	0.9187	0.97627	1
BRCA1_A_41223228_NG	BRCA1	BRCA1-AT-NG	BRCA1 targets	ACACGTCTGAACTCCAGTCAgtggaaaggacgaaacaccgGAGGCTGATTCCAGATTCCAgttttagagctagaaatagcCGCTCAGTGAATTCGTCCTC	-0.092155	0.41674	0.82276	1
BRCA1_A_41223233_NG	BRCA1	BRCA1-AT-NG	BRCA1 targets	ACACGTCTGAACTCCAGTCAgtggaaaggacgaaacaccgATTCCAGATTCCAGGTAAGGgttttagagctagaaatagcCGCTCAGTGAATTCGTCCTC	-0.082162	0.4067	0.8187	1
BRCA1_A_41223240_NG	BRCA1	BRCA1-AT-NG	BRCA1 targets	ACACGTCTGAACTCCAGTCAgtggaaaggacgaaacaccgTCCAGGTAAGGGGTTCCCTCgttttagagctagaaatagcCGCTCAGTGAATTCGTCCTC	0.049641	0.56694	0.88407	1
BRCA1_A_41223245_NG	BRCA1	BRCA1-AT-NG	BRCA1 targets	ACACGTCTGAACTCCAGTCAgtggaaaggacgaaacaccgGTAAGGGGTTCCCTCTGAAAgttttagagctagaaatagcCGCTCAGTGAATTCGTCCTC	0.063307	0.62284	0.90089	1
BRCA1_A_41277489_NG	BRCA1	BRCA1-AT-NG	BRCA1 targets	ACACGTCTGAACTCCAGTCAgtggaaaggacgaaacaccgTACGAAATCAAGGTACAATCgttttagagctagaaatagcCGCTCAGTGAATTCGTCCTC	0.15198	0.36019	0.79809	1
BRCA1_A_41256140_NG	BRCA1	BRCA1-AT-NG	BRCA1 targets	ACACGTCTGAACTCCAGTCAgtggaaaggacgaaacaccgTTACCAAGGAAGGATTTTCGgttttagagctagaaatagcCGCTCAGTGAATTCGTCCTC	0.068873	0.46736	0.84127	1
BRCA1_A_41256148_NG	BRCA1	BRCA1-AT-NG	BRCA1 targets	ACACGTCTGAACTCCAGTCAgtggaaaggacgaaacaccgAAGGATTTTCGGGTTCACTCgttttagagctagaaatagcCGCTCAGTGAATTCGTCCTC	0.046047	0.66418	0.91064	1
BRCA1_A_41256167_NG	BRCA1	BRCA1-AT-NG	BRCA1 targets	ACACGTCTGAACTCCAGTCAgtggaaaggacgaaacaccgCTGTAGAAGTCTTTTGGCACgttttagagctagaaatagcCGCTCAGTGAATTCGTCCTC	-0.01798	0.91269	0.97521	1
BRCA1_A_41256192_NG	BRCA1	BRCA1-AT-NG	BRCA1 targets	ACACGTCTGAACTCCAGTCAgtggaaaggacgaaacaccgTCTGTAGCCCATACTTTGGAgttttagagctagaaatagcCGCTCAGTGAATTCGTCCTC	-0.18388	0.13724	0.78263	1
BRCA1_A_41256197_NG	BRCA1	BRCA1-AT-NG	BRCA1 targets	ACACGTCTGAACTCCAGTCAgtggaaaggacgaaacaccgTAGCCCATACTTTGGATGATgttttagagctagaaatagcCGCTCAGTGAATTCGTCCTC	0.0043849	0.97143	0.99542	1
BRCA1_A_41256211_NG	BRCA1	BRCA1-AT-NG	BRCA1 targets	ACACGTCTGAACTCCAGTCAgtggaaaggacgaaacaccgTGATAGAAACTTCATCTTTTgttttagagctagaaatagcCGCTCAGTGAATTCGTCCTC	-0.23364	0.27045	0.78263	1
BRCA1_A_41256213_NG	BRCA1	BRCA1-AT-NG	BRCA1 targets	ACACGTCTGAACTCCAGTCAgtggaaaggacgaaacaccgTAGAAACTTCATCTTTTAGAgttttagagctagaaatagcCGCTCAGTGAATTCGTCCTC	-0.10445	0.2505	0.78263	1
BRCA1_A_41256220_NG	BRCA1	BRCA1-AT-NG	BRCA1 targets	ACACGTCTGAACTCCAGTCAgtggaaaggacgaaacaccgCTTCATCTTTTAGATGTTCAgttttagagctagaaatagcCGCTCAGTGAATTCGTCCTC	-0.086123	0.11507	0.78263	1
BRCA1_A_41256227_NG	BRCA1	BRCA1-AT-NG	BRCA1 targets	ACACGTCTGAACTCCAGTCAgtggaaaggacgaaacaccgATCTTTTAGATGTTCAGGAGgttttagagctagaaatagcCGCTCAGTGAATTCGTCCTC	-0.012117	0.85199	0.95382	1
BRCA1_A_41256240_NG	BRCA1	BRCA1-AT-NG	BRCA1 targets	ACACGTCTGAACTCCAGTCAgtggaaaggacgaaacaccgGGAGAGTTATTTTCCTTTTTgttttagagctagaaatagcCGCTCAGTGAATTCGTCCTC	0.032626	0.70346	0.91624	1
BRCA1_A_41256259_NG	BRCA1	BRCA1-AT-NG	BRCA1 targets	ACACGTCTGAACTCCAGTCAgtggaaaggacgaaacaccgTTTGCAAAATTATAGCTGTTgttttagagctagaaatagcCGCTCAGTGAATTCGTCCTC	-0.028435	0.20285	0.78263	1
BRCA1_A_41256265_NG	BRCA1	BRCA1-AT-NG	BRCA1 targets	ACACGTCTGAACTCCAGTCAgtggaaaggacgaaacaccgAAATTATAGCTGTTTGCATCgttttagagctagaaatagcCGCTCAGTGAATTCGTCCTC	-0.035535	0.31067	0.78702	1
BRCA1_A_41256277_NG	BRCA1	BRCA1-AT-NG	BRCA1 targets	ACACGTCTGAACTCCAGTCAgtggaaaggacgaaacaccgTTGCATCTGTAAAATACAAGgttttagagctagaaatagcCGCTCAGTGAATTCGTCCTC	-0.05447	0.41535	0.82276	1
BRCA1_A_41256885_NG	BRCA1	BRCA1-AT-NG	BRCA1 targets	ACACGTCTGAACTCCAGTCAgtggaaaggacgaaacaccgTACACTCCAAACCTGTGTCAgttttagagctagaaatagcCGCTCAGTGAATTCGTCCTC	0.032406	0.78826	0.93976	1
BRCA1_A_41256890_NG	BRCA1	BRCA1-AT-NG	BRCA1 targets	ACACGTCTGAACTCCAGTCAgtggaaaggacgaaacaccgACTCCAAACCTGTGTCAAGCgttttagagctagaaatagcCGCTCAGTGAATTCGTCCTC	-0.13245	0.16418	0.78263	1
BRCA1_A_41256901_NG	BRCA1	BRCA1-AT-NG	BRCA1 targets	ACACGTCTGAACTCCAGTCAgtggaaaggacgaaacaccgGTCAAGCTGAAAAGCACAAAgttttagagctagaaatagcCGCTCAGTGAATTCGTCCTC	-0.058883	0.30002	0.78392	1
BRCA1_A_41256913_NG	BRCA1	BRCA1-AT-NG	BRCA1 targets	ACACGTCTGAACTCCAGTCAgtggaaaggacgaaacaccgAAGCACAAATGATTTTCAATgttttagagctagaaatagcCGCTCAGTGAATTCGTCCTC	0.09707	0.29655	0.78392	1
BRCA1_A_41256926_NG	BRCA1	BRCA1-AT-NG	BRCA1 targets	ACACGTCTGAACTCCAGTCAgtggaaaggacgaaacaccgTTTTCAATAGCTCTTCAACAgttttagagctagaaatagcCGCTCAGTGAATTCGTCCTC	0.035331	0.7223	0.91894	1
BRCA1_A_41256927_NG	BRCA1	BRCA1-AT-NG	BRCA1 targets	ACACGTCTGAACTCCAGTCAgtggaaaggacgaaacaccgTCAATAGCTCTTCAACAAGTgttttagagctagaaatagcCGCTCAGTGAATTCGTCCTC	-0.1115	0.43909	0.82712	1
BRCA1_A_41256938_NG	BRCA1	BRCA1-AT-NG	BRCA1 targets	ACACGTCTGAACTCCAGTCAgtggaaaggacgaaacaccgTCAACAAGTTGACTAAATCTgttttagagctagaaatagcCGCTCAGTGAATTCGTCCTC	0.15674	0.13947	0.78263	1
BRCA1_A_41256949_NG	BRCA1	BRCA1-AT-NG	BRCA1 targets	ACACGTCTGAACTCCAGTCAgtggaaaggacgaaacaccgGACTAAATCTCGTACTTTCTgttttagagctagaaatagcCGCTCAGTGAATTCGTCCTC	0.074459	0.29118	0.78392	1
BRCA1_A_41256958_NG	BRCA1	BRCA1-AT-NG	BRCA1 targets	ACACGTCTGAACTCCAGTCAgtggaaaggacgaaacaccgCGTACTTTCTTGTAGGCTCCgttttagagctagaaatagcCGCTCAGTGAATTCGTCCTC	-0.21014	0.078553	0.78263	1
BRCA1_A_41277201_NG	BRCA1	BRCA1-AT-NG	BRCA1 targets	ACACGTCTGAACTCCAGTCAgtggaaaggacgaaacaccgAATACCCATCTGTCAGCTTCgttttagagctagaaatagcCGCTCAGTGAATTCGTCCTC	-0.047435	0.14842	0.78263	1
BRCA1_A_41277216_NG	BRCA1	BRCA1-AT-NG	BRCA1 targets	ACACGTCTGAACTCCAGTCAgtggaaaggacgaaacaccgTTCGGAAATCCACTCTCCCAgttttagagctagaaatagcCGCTCAGTGAATTCGTCCTC	-0.012578	0.89511	0.97041	1
BRCA1_A_41277218_NG	BRCA1	BRCA1-AT-NG	BRCA1 targets	ACACGTCTGAACTCCAGTCAgtggaaaggacgaaacaccgGAAATCCACTCTCCCACGCCgttttagagctagaaatagcCGCTCAGTGAATTCGTCCTC	0.010802	0.89311	0.96887	1
BRCA1_A_41277230_NG	BRCA1	BRCA1-AT-NG	BRCA1 targets	ACACGTCTGAACTCCAGTCAgtggaaaggacgaaacaccgCTCCCACGCCAGTACCCCAGgttttagagctagaaatagcCGCTCAGTGAATTCGTCCTC	-0.070373	0.50812	0.85313	1
BRCA1_A_41277243_NG	BRCA1	BRCA1-AT-NG	BRCA1 targets	ACACGTCTGAACTCCAGTCAgtggaaaggacgaaacaccgGTACCCCAGAGCATCACTTGgttttagagctagaaatagcCGCTCAGTGAATTCGTCCTC	0.16628	0.45523	0.83971	1
BRCA1_A_41277248_NG	BRCA1	BRCA1-AT-NG	BRCA1 targets	ACACGTCTGAACTCCAGTCAgtggaaaggacgaaacaccgAGAGCATCACTTGGGCCCCCgttttagagctagaaatagcCGCTCAGTGAATTCGTCCTC	0.00070525	0.99312	0.99907	1
BRCA1_A_41277283_NG	BRCA1	BRCA1-AT-NG	BRCA1 targets	ACACGTCTGAACTCCAGTCAgtggaaaggacgaaacaccgACTCTACTACCTTTACCCAGgttttagagctagaaatagcCGCTCAGTGAATTCGTCCTC	0.074228	0.65981	0.91064	1
BRCA1_A_41277286_NG	BRCA1	BRCA1-AT-NG	BRCA1 targets	ACACGTCTGAACTCCAGTCAgtggaaaggacgaaacaccgCTACTACCTTTACCCAGAGCgttttagagctagaaatagcCGCTCAGTGAATTCGTCCTC	-0.15366	0.23102	0.78263	1
BRCA1_A_41277292_NG	BRCA1	BRCA1-AT-NG	BRCA1 targets	ACACGTCTGAACTCCAGTCAgtggaaaggacgaaacaccgCCTTTACCCAGAGCAGAGGGgttttagagctagaaatagcCGCTCAGTGAATTCGTCCTC	-0.1678	0.38627	0.80347	1
BRCA1_A_41277296_NG	BRCA1	BRCA1-AT-NG	BRCA1 targets	ACACGTCTGAACTCCAGTCAgtggaaaggacgaaacaccgTACCCAGAGCAGAGGGTGAAgttttagagctagaaatagcCGCTCAGTGAATTCGTCCTC	0.070636	0.33348	0.79809	1
BRCA1_A_41277301_NG	BRCA1	BRCA1-AT-NG	BRCA1 targets	ACACGTCTGAACTCCAGTCAgtggaaaggacgaaacaccgAGCAGAGGGTGAAGGCCTCCgttttagagctagaaatagcCGCTCAGTGAATTCGTCCTC	-0.32651	0.030625	0.78263	1
BRCA1_A_41277303_NG	BRCA1	BRCA1-AT-NG	BRCA1 targets	ACACGTCTGAACTCCAGTCAgtggaaaggacgaaacaccgCAGAGGGTGAAGGCCTCCTGgttttagagctagaaatagcCGCTCAGTGAATTCGTCCTC	-0.3116	0.055837	0.78263	1
BRCA1_A_41277309_NG	BRCA1	BRCA1-AT-NG	BRCA1 targets	ACACGTCTGAACTCCAGTCAgtggaaaggacgaaacaccgGAGGGTGAAGGCCTCCTGAGgttttagagctagaaatagcCGCTCAGTGAATTCGTCCTC	-0.064712	0.73066	0.92462	1
BRCA1_A_41277320_NG	BRCA1	BRCA1-AT-NG	BRCA1 targets	ACACGTCTGAACTCCAGTCAgtggaaaggacgaaacaccgCCTCCTGAGCGCAGGGGCCCgttttagagctagaaatagcCGCTCAGTGAATTCGTCCTC	-0.055891	0.69	0.91624	1
BRCA1_A_41277325_NG	BRCA1	BRCA1-AT-NG	BRCA1 targets	ACACGTCTGAACTCCAGTCAgtggaaaggacgaaacaccgCGCAGGGGCCCAGTTATCTGgttttagagctagaaatagcCGCTCAGTGAATTCGTCCTC	-0.073317	0.266	0.78263	1
BRCA1_A_41244568_NG	BRCA1	BRCA1-AT-NG	BRCA1 targets	ACACGTCTGAACTCCAGTCAgtggaaaggacgaaacaccgTTACATTTAGTTTTAACAAAgttttagagctagaaatagcCGCTCAGTGAATTCGTCCTC	0.23966	0.083726	0.78263	1
BRCA1_A_41277337_NG	BRCA1	BRCA1-AT-NG	BRCA1 targets	ACACGTCTGAACTCCAGTCAgtggaaaggacgaaacaccgAGTTATCTGAGAAACCCCACgttttagagctagaaatagcCGCTCAGTGAATTCGTCCTC	-0.2725	0.15676	0.78263	2
BRCA1_A_41277342_NG	BRCA1	BRCA1-AT-NG	BRCA1 targets	ACACGTCTGAACTCCAGTCAgtggaaaggacgaaacaccgATCTGAGAAACCCCACAGCCgttttagagctagaaatagcCGCTCAGTGAATTCGTCCTC	-0.027948	0.43779	0.82712	1
BRCA1_A_41258484_NG	BRCA1	BRCA1-AT-NG	BRCA1 targets	ACACGTCTGAACTCCAGTCAgtggaaaggacgaaacaccgTTATATCATTCTTACATAAAgttttagagctagaaatagcCGCTCAGTGAATTCGTCCTC	0.16221	0.074277	0.78263	1
BRCA1_A_41258493_NG	BRCA1	BRCA1-AT-NG	BRCA1 targets	ACACGTCTGAACTCCAGTCAgtggaaaggacgaaacaccgTTCTTACATAAAGGACACTGgttttagagctagaaatagcCGCTCAGTGAATTCGTCCTC	-0.22145	0.23423	0.78263	1
BRCA1_A_41258495_NG	BRCA1	BRCA1-AT-NG	BRCA1 targets	ACACGTCTGAACTCCAGTCAgtggaaaggacgaaacaccgTACATAAAGGACACTGTGAAgttttagagctagaaatagcCGCTCAGTGAATTCGTCCTC	-0.20189	0.10654	0.78263	1
BRCA1_A_41258510_NG	BRCA1	BRCA1-AT-NG	BRCA1 targets	ACACGTCTGAACTCCAGTCAgtggaaaggacgaaacaccgCTGTGAAGGCCCTTTCTTCTgttttagagctagaaatagcCGCTCAGTGAATTCGTCCTC	0.034389	0.77172	0.93831	1
BRCA1_A_41258511_NG	BRCA1	BRCA1-AT-NG	BRCA1 targets	ACACGTCTGAACTCCAGTCAgtggaaaggacgaaacaccgTGAAGGCCCTTTCTTCTGGTgttttagagctagaaatagcCGCTCAGTGAATTCGTCCTC	-0.1246	0.22695	0.78263	1
BRCA1_A_41258530_NG	BRCA1	BRCA1-AT-NG	BRCA1 targets	ACACGTCTGAACTCCAGTCAgtggaaaggacgaaacaccgCTGGTTGAGAAGTTTCAGCAgttttagagctagaaatagcCGCTCAGTGAATTCGTCCTC	-0.092417	0.46067	0.84127	1
BRCA1_A_41258547_NG	BRCA1	BRCA1-AT-NG	BRCA1 targets	ACACGTCTGAACTCCAGTCAgtggaaaggacgaaacaccgGCAAAATCTATAAATTATAAgttttagagctagaaatagcCGCTCAGTGAATTCGTCCTC	0.10676	0.6285	0.9021	1
BRCA1_A_41244599_NG	BRCA1	BRCA1-AT-NG	BRCA1 targets	ACACGTCTGAACTCCAGTCAgtggaaaggacgaaacaccgTGGGAAAAAGTGGTGGTATAgttttagagctagaaatagcCGCTCAGTGAATTCGTCCTC	0.047053	0.3558	0.79809	1
BRCA1_A_41277369_NG	BRCA1	BRCA1-AT-NG	BRCA1 targets	ACACGTCTGAACTCCAGTCAgtggaaaggacgaaacaccgCCGTCCAGGAAGTCTCAGCGgttttagagctagaaatagcCGCTCAGTGAATTCGTCCTC	-0.24498	0.18455	0.78263	1
BRCA1_A_41277372_NG	BRCA1	BRCA1-AT-NG	BRCA1 targets	ACACGTCTGAACTCCAGTCAgtggaaaggacgaaacaccgAGGAAGTCTCAGCGAGCTCAgttttagagctagaaatagcCGCTCAGTGAATTCGTCCTC	-0.087922	0.37823	0.80124	1
BRCA1_A_41277379_NG	BRCA1	BRCA1-AT-NG	BRCA1 targets	ACACGTCTGAACTCCAGTCAgtggaaaggacgaaacaccgGTCTCAGCGAGCTCACGCCGgttttagagctagaaatagcCGCTCAGTGAATTCGTCCTC	0.1591	0.40443	0.81867	1
BRCA1_A_41277383_NG	BRCA1	BRCA1-AT-NG	BRCA1 targets	ACACGTCTGAACTCCAGTCAgtggaaaggacgaaacaccgGCGAGCTCACGCCGCGCAGTgttttagagctagaaatagcCGCTCAGTGAATTCGTCCTC	-0.00078969	0.99211	0.99907	1
BRCA1_A_41277388_NG	BRCA1	BRCA1-AT-NG	BRCA1 targets	ACACGTCTGAACTCCAGTCAgtggaaaggacgaaacaccgAGCTCACGCCGCGCAGTCGCgttttagagctagaaatagcCGCTCAGTGAATTCGTCCTC	0.039132	0.76526	0.93657	1
BRCA1_A_41277403_NG	BRCA1	BRCA1-AT-NG	BRCA1 targets	ACACGTCTGAACTCCAGTCAgtggaaaggacgaaacaccgAGTCGCAGTTTTAATTTATCgttttagagctagaaatagcCGCTCAGTGAATTCGTCCTC	0.00062619	0.99437	0.99907	1
BRCA1_A_41277409_NG	BRCA1	BRCA1-AT-NG	BRCA1 targets	ACACGTCTGAACTCCAGTCAgtggaaaggacgaaacaccgTTTAATTTATCTGTAATTCCgttttagagctagaaatagcCGCTCAGTGAATTCGTCCTC	-0.044119	0.50907	0.85313	1
BRCA1_A_41277414_NG	BRCA1	BRCA1-AT-NG	BRCA1 targets	ACACGTCTGAACTCCAGTCAgtggaaaggacgaaacaccgTAATTTATCTGTAATTCCCGgttttagagctagaaatagcCGCTCAGTGAATTCGTCCTC	-0.058062	0.57994	0.89032	1
BRCA1_A_41277420_NG	BRCA1	BRCA1-AT-NG	BRCA1 targets	ACACGTCTGAACTCCAGTCAgtggaaaggacgaaacaccgCTGTAATTCCCGCGCTTTTCgttttagagctagaaatagcCGCTCAGTGAATTCGTCCTC	0.097062	0.2808	0.78392	1
BRCA1_A_41277443_NG	BRCA1	BRCA1-AT-NG	BRCA1 targets	ACACGTCTGAACTCCAGTCAgtggaaaggacgaaacaccgCGTTGCCACGGAAACCAAGGgttttagagctagaaatagcCGCTCAGTGAATTCGTCCTC	-0.038322	0.43733	0.82712	1
BRCA1_A_41277447_NG	BRCA1	BRCA1-AT-NG	BRCA1 targets	ACACGTCTGAACTCCAGTCAgtggaaaggacgaaacaccgCACGGAAACCAAGGGGCTACgttttagagctagaaatagcCGCTCAGTGAATTCGTCCTC	-0.062647	0.62751	0.9021	1
BRCA1_A_41277452_NG	BRCA1	BRCA1-AT-NG	BRCA1 targets	ACACGTCTGAACTCCAGTCAgtggaaaggacgaaacaccgAAACCAAGGGGCTACCGCTAgttttagagctagaaatagcCGCTCAGTGAATTCGTCCTC	-0.084583	0.37195	0.79809	1
BRCA1_A_41244685_NG	BRCA1	BRCA1-AT-NG	BRCA1 targets	ACACGTCTGAACTCCAGTCAgtggaaaggacgaaacaccgAGATGATAGACAAAACCTAGgttttagagctagaaatagcCGCTCAGTGAATTCGTCCTC	-0.099473	0.17635	0.78263	1
BRCA1_A_41226350_NG	BRCA1	BRCA1-AT-NG	BRCA1 targets	ACACGTCTGAACTCCAGTCAgtggaaaggacgaaacaccgACCTAGATCTTGCCTTGGCAgttttagagctagaaatagcCGCTCAGTGAATTCGTCCTC	0.10484	0.59983	0.89707	1
BRCA1_A_41226365_NG	BRCA1	BRCA1-AT-NG	BRCA1 targets	ACACGTCTGAACTCCAGTCAgtggaaaggacgaaacaccgCTTGGCAAGTAAGATGTTTCgttttagagctagaaatagcCGCTCAGTGAATTCGTCCTC	0.11124	0.18095	0.78263	1
BRCA1_A_41226370_NG	BRCA1	BRCA1-AT-NG	BRCA1 targets	ACACGTCTGAACTCCAGTCAgtggaaaggacgaaacaccgGTAAGATGTTTCCGTCAAATgttttagagctagaaatagcCGCTCAGTGAATTCGTCCTC	0.039371	0.69846	0.91624	1
BRCA1_A_41226372_NG	BRCA1	BRCA1-AT-NG	BRCA1 targets	ACACGTCTGAACTCCAGTCAgtggaaaggacgaaacaccgAAGATGTTTCCGTCAAATCGgttttagagctagaaatagcCGCTCAGTGAATTCGTCCTC	0.0024489	0.96857	0.9949	1
BRCA1_A_41226383_NG	BRCA1	BRCA1-AT-NG	BRCA1 targets	ACACGTCTGAACTCCAGTCAgtggaaaggacgaaacaccgTCCGTCAAATCGTGTGGCCCgttttagagctagaaatagcCGCTCAGTGAATTCGTCCTC	0.046409	0.65206	0.90902	1
BRCA1_A_41226397_NG	BRCA1	BRCA1-AT-NG	BRCA1 targets	ACACGTCTGAACTCCAGTCAgtggaaaggacgaaacaccgGCCCAGACTCTTCCAGCTGTgttttagagctagaaatagcCGCTCAGTGAATTCGTCCTC	-0.062136	0.38056	0.80314	1
BRCA1_A_41226422_NG	BRCA1	BRCA1-AT-NG	BRCA1 targets	ACACGTCTGAACTCCAGTCAgtggaaaggacgaaacaccgCTCCACATCAACAACCTTAAgttttagagctagaaatagcCGCTCAGTGAATTCGTCCTC	0.011108	0.87323	0.96016	1
BRCA1_A_41226424_NG	BRCA1	BRCA1-AT-NG	BRCA1 targets	ACACGTCTGAACTCCAGTCAgtggaaaggacgaaacaccgCCACATCAACAACCTTAATGgttttagagctagaaatagcCGCTCAGTGAATTCGTCCTC	-0.061517	0.099635	0.78263	1
BRCA1_A_41226436_NG	BRCA1	BRCA1-AT-NG	BRCA1 targets	ACACGTCTGAACTCCAGTCAgtggaaaggacgaaacaccgACCTTAATGAGCTCCTCTTGgttttagagctagaaatagcCGCTCAGTGAATTCGTCCTC	0.093827	0.075972	0.78263	1
BRCA1_A_41226440_NG	BRCA1	BRCA1-AT-NG	BRCA1 targets	ACACGTCTGAACTCCAGTCAgtggaaaggacgaaacaccgAATGAGCTCCTCTTGAGATGgttttagagctagaaatagcCGCTCAGTGAATTCGTCCTC	-0.016627	0.76895	0.93657	1
BRCA1_A_41226453_NG	BRCA1	BRCA1-AT-NG	BRCA1 targets	ACACGTCTGAACTCCAGTCAgtggaaaggacgaaacaccgGAGATGGGTAGTTTCTATTCgttttagagctagaaatagcCGCTCAGTGAATTCGTCCTC	0.091515	0.37762	0.80124	1
BRCA1_A_41226459_NG	BRCA1	BRCA1-AT-NG	BRCA1 targets	ACACGTCTGAACTCCAGTCAgtggaaaggacgaaacaccgATGGGTAGTTTCTATTCTGAgttttagagctagaaatagcCGCTCAGTGAATTCGTCCTC	-0.073892	0.41685	0.82276	1
BRCA1_A_41226466_NG	BRCA1	BRCA1-AT-NG	BRCA1 targets	ACACGTCTGAACTCCAGTCAgtggaaaggacgaaacaccgTCTATTCTGAAGACTCCCAGgttttagagctagaaatagcCGCTCAGTGAATTCGTCCTC	-0.08935	0.29346	0.78392	1
BRCA1_A_41226472_NG	BRCA1	BRCA1-AT-NG	BRCA1 targets	ACACGTCTGAACTCCAGTCAgtggaaaggacgaaacaccgCTGAAGACTCCCAGAGCAACgttttagagctagaaatagcCGCTCAGTGAATTCGTCCTC	-0.18831	0.28612	0.78392	1
BRCA1_A_41226475_NG	BRCA1	BRCA1-AT-NG	BRCA1 targets	ACACGTCTGAACTCCAGTCAgtggaaaggacgaaacaccgGAAGACTCCCAGAGCAACTGgttttagagctagaaatagcCGCTCAGTGAATTCGTCCTC	0.0261	0.32528	0.79809	1
BRCA1_A_41226481_NG	BRCA1	BRCA1-AT-NG	BRCA1 targets	ACACGTCTGAACTCCAGTCAgtggaaaggacgaaacaccgACTCCCAGAGCAACTGTGCAgttttagagctagaaatagcCGCTCAGTGAATTCGTCCTC	-0.020999	0.79523	0.94044	1
BRCA1_A_41226498_NG	BRCA1	BRCA1-AT-NG	BRCA1 targets	ACACGTCTGAACTCCAGTCAgtggaaaggacgaaacaccgATGTACCACCTATCATCTAAgttttagagctagaaatagcCGCTCAGTGAATTCGTCCTC	-0.014959	0.90821	0.9745	1
BRCA1_A_41226505_NG	BRCA1	BRCA1-AT-NG	BRCA1 targets	ACACGTCTGAACTCCAGTCAgtggaaaggacgaaacaccgCCACCTATCATCTAATGATGgttttagagctagaaatagcCGCTCAGTGAATTCGTCCTC	-0.15426	0.17231	0.78263	1
BRCA1_A_41226512_NG	BRCA1	BRCA1-AT-NG	BRCA1 targets	ACACGTCTGAACTCCAGTCAgtggaaaggacgaaacaccgTCATCTAATGATGGGCATTTgttttagagctagaaatagcCGCTCAGTGAATTCGTCCTC	-0.057512	0.35309	0.79809	1
BRCA1_A_41226516_NG	BRCA1	BRCA1-AT-NG	BRCA1 targets	ACACGTCTGAACTCCAGTCAgtggaaaggacgaaacaccgAATGATGGGCATTTAGAAGGgttttagagctagaaatagcCGCTCAGTGAATTCGTCCTC	0.026383	0.54896	0.87678	1
BRCA1_A_41226522_NG	BRCA1	BRCA1-AT-NG	BRCA1 targets	ACACGTCTGAACTCCAGTCAgtggaaaggacgaaacaccgGATGGGCATTTAGAAGGGGAgttttagagctagaaatagcCGCTCAGTGAATTCGTCCTC	-0.22974	0.1924	0.78263	1
BRCA1_A_41226526_NG	BRCA1	BRCA1-AT-NG	BRCA1 targets	ACACGTCTGAACTCCAGTCAgtggaaaggacgaaacaccgCATTTAGAAGGGGATGACCTgttttagagctagaaatagcCGCTCAGTGAATTCGTCCTC	-0.035857	0.69756	0.91624	1
BRCA1_A_41226528_NG	BRCA1	BRCA1-AT-NG	BRCA1 targets	ACACGTCTGAACTCCAGTCAgtggaaaggacgaaacaccgTAGAAGGGGATGACCTAGAAgttttagagctagaaatagcCGCTCAGTGAATTCGTCCTC	0.035904	0.67959	0.9131	1
BRCA1_A_41226537_NG	BRCA1	BRCA1-AT-NG	BRCA1 targets	ACACGTCTGAACTCCAGTCAgtggaaaggacgaaacaccgGATGACCTAGAAAGATAAATgttttagagctagaaatagcCGCTCAGTGAATTCGTCCTC	-0.18777	0.3969	0.81144	1
BRCA1_A_41277491_NG	BRCA1	BRCA1-AT-NG	BRCA1 targets	ACACGTCTGAACTCCAGTCAgtggaaaggacgaaacaccgGAAATCAAGGTACAATCAGAgttttagagctagaaatagcCGCTCAGTGAATTCGTCCTC	-0.014337	0.81168	0.94308	1
BRCA1_A_41277499_NG	BRCA1	BRCA1-AT-NG	BRCA1 targets	ACACGTCTGAACTCCAGTCAgtggaaaggacgaaacaccgCAAGGTACAATCAGAGGATGgttttagagctagaaatagcCGCTCAGTGAATTCGTCCTC	-0.1234	0.19941	0.78263	1
BRCA1_A_41228531_NG	BRCA1	BRCA1-AT-NG	BRCA1 targets	ACACGTCTGAACTCCAGTCAgtggaaaggacgaaacaccgTTTTTACTGGTAGAACTATCgttttagagctagaaatagcCGCTCAGTGAATTCGTCCTC	0.19889	0.067129	0.78263	1
BRCA1_A_41228549_NG	BRCA1	BRCA1-AT-NG	BRCA1 targets	ACACGTCTGAACTCCAGTCAgtggaaaggacgaaacaccgATCTGCAGACACCTCAAACTgttttagagctagaaatagcCGCTCAGTGAATTCGTCCTC	0.055966	0.39586	0.8103	1
BRCA1_A_41228551_NG	BRCA1	BRCA1-AT-NG	BRCA1 targets	ACACGTCTGAACTCCAGTCAgtggaaaggacgaaacaccgGCAGACACCTCAAACTTGTCgttttagagctagaaatagcCGCTCAGTGAATTCGTCCTC	-0.12266	0.22151	0.78263	1
BRCA1_A_41228553_NG	BRCA1	BRCA1-AT-NG	BRCA1 targets	ACACGTCTGAACTCCAGTCAgtggaaaggacgaaacaccgGACACCTCAAACTTGTCAGCgttttagagctagaaatagcCGCTCAGTGAATTCGTCCTC	-0.11614	0.32166	0.79526	1
BRCA1_A_41228558_NG	BRCA1	BRCA1-AT-NG	BRCA1 targets	ACACGTCTGAACTCCAGTCAgtggaaaggacgaaacaccgCTCAAACTTGTCAGCAGAAAgttttagagctagaaatagcCGCTCAGTGAATTCGTCCTC	0.10101	0.16488	0.78263	1
BRCA1_A_41228567_NG	BRCA1	BRCA1-AT-NG	BRCA1 targets	ACACGTCTGAACTCCAGTCAgtggaaaggacgaaacaccgTGTCAGCAGAAAGGCCTTCTgttttagagctagaaatagcCGCTCAGTGAATTCGTCCTC	-0.016163	0.69893	0.91624	1
BRCA1_A_41228573_NG	BRCA1	BRCA1-AT-NG	BRCA1 targets	ACACGTCTGAACTCCAGTCAgtggaaaggacgaaacaccgAGAAAGGCCTTCTGGATTCTgttttagagctagaaatagcCGCTCAGTGAATTCGTCCTC	0.091175	0.47078	0.84196	1
BRCA1_A_41228585_NG	BRCA1	BRCA1-AT-NG	BRCA1 targets	ACACGTCTGAACTCCAGTCAgtggaaaggacgaaacaccgTTCTGGATTCTGGCTTATAGgttttagagctagaaatagcCGCTCAGTGAATTCGTCCTC	0.019075	0.86897	0.96009	1
BRCA1_A_41228602_NG	BRCA1	BRCA1-AT-NG	BRCA1 targets	ACACGTCTGAACTCCAGTCAgtggaaaggacgaaacaccgGGGTATTCACTACTTTTCTGgttttagagctagaaatagcCGCTCAGTGAATTCGTCCTC	0.035527	0.69736	0.91624	1
BRCA1_A_41228606_NG	BRCA1	BRCA1-AT-NG	BRCA1 targets	ACACGTCTGAACTCCAGTCAgtggaaaggacgaaacaccgTATTCACTACTTTTCTGTGAgttttagagctagaaatagcCGCTCAGTGAATTCGTCCTC	0.13966	0.33592	0.79809	1
BRCA1_A_41228625_NG	BRCA1	BRCA1-AT-NG	BRCA1 targets	ACACGTCTGAACTCCAGTCAgtggaaaggacgaaacaccgAAGTTAATACTGCTTTAAATgttttagagctagaaatagcCGCTCAGTGAATTCGTCCTC	0.071228	0.43245	0.82712	1
BRCA1_A_41228628_NG	BRCA1	BRCA1-AT-NG	BRCA1 targets	ACACGTCTGAACTCCAGTCAgtggaaaggacgaaacaccgTAATACTGCTTTAAATGGAAgttttagagctagaaatagcCGCTCAGTGAATTCGTCCTC	0.094309	0.4298	0.82712	1
BRCA1_A_41196315_NG	BRCA1	BRCA1-AT-NG	BRCA1 targets	ACACGTCTGAACTCCAGTCAgtggaaaggacgaaacaccgGGTGGAAGTGTTTGCTACCAgttttagagctagaaatagcCGCTCAGTGAATTCGTCCTC	-0.043651	0.63733	0.9059	1
BRCA1_A_41196326_NG	BRCA1	BRCA1-AT-NG	BRCA1 targets	ACACGTCTGAACTCCAGTCAgtggaaaggacgaaacaccgGCTACCAAGTTTATTTGCAGgttttagagctagaaatagcCGCTCAGTGAATTCGTCCTC	-0.16496	0.37253	0.79809	1
BRCA1_A_41196335_NG	BRCA1	BRCA1-AT-NG	BRCA1 targets	ACACGTCTGAACTCCAGTCAgtggaaaggacgaaacaccgAGTTTATTTGCAGTGTTAACgttttagagctagaaatagcCGCTCAGTGAATTCGTCCTC	0.0045641	0.95527	0.98742	1
BRCA1_A_41196353_NG	BRCA1	BRCA1-AT-NG	BRCA1 targets	ACACGTCTGAACTCCAGTCAgtggaaaggacgaaacaccgACAGCACAACATTTACAAAAgttttagagctagaaatagcCGCTCAGTGAATTCGTCCTC	-0.026874	0.77904	0.93967	1
BRCA1_A_41196358_NG	BRCA1	BRCA1-AT-NG	BRCA1 targets	ACACGTCTGAACTCCAGTCAgtggaaaggacgaaacaccgAACATTTACAAAACGTATTTgttttagagctagaaatagcCGCTCAGTGAATTCGTCCTC	0.015278	0.78013	0.93967	1
BRCA1_A_41196371_NG	BRCA1	BRCA1-AT-NG	BRCA1 targets	ACACGTCTGAACTCCAGTCAgtggaaaggacgaaacaccgAAACGTATTTTGTACAATCAgttttagagctagaaatagcCGCTCAGTGAATTCGTCCTC	-0.057578	0.23639	0.78263	1
BRCA1_A_41196378_NG	BRCA1	BRCA1-AT-NG	BRCA1 targets	ACACGTCTGAACTCCAGTCAgtggaaaggacgaaacaccgTTGTACAATCAAGTCTTCACgttttagagctagaaatagcCGCTCAGTGAATTCGTCCTC	-0.042192	0.7094	0.91624	1
BRCA1_A_41196384_NG	BRCA1	BRCA1-AT-NG	BRCA1 targets	ACACGTCTGAACTCCAGTCAgtggaaaggacgaaacaccgAATCAAGTCTTCACTGCCCTgttttagagctagaaatagcCGCTCAGTGAATTCGTCCTC	-0.024408	0.62712	0.9021	1
BRCA1_A_41196403_NG	BRCA1	BRCA1-AT-NG	BRCA1 targets	ACACGTCTGAACTCCAGTCAgtggaaaggacgaaacaccgTTGCACACTGGGGGGGCTAGgttttagagctagaaatagcCGCTCAGTGAATTCGTCCTC	-0.082803	0.66315	0.91064	1
BRCA1_A_41196405_NG	BRCA1	BRCA1-AT-NG	BRCA1 targets	ACACGTCTGAACTCCAGTCAgtggaaaggacgaaacaccgCACACTGGGGGGGCTAGGGAgttttagagctagaaatagcCGCTCAGTGAATTCGTCCTC	-0.1873	0.23365	0.78263	1
BRCA1_A_41196424_NG	BRCA1	BRCA1-AT-NG	BRCA1 targets	ACACGTCTGAACTCCAGTCAgtggaaaggacgaaacaccgGAAGACCTAGTCCTTCCAACgttttagagctagaaatagcCGCTCAGTGAATTCGTCCTC	-0.029866	0.78744	0.93976	1
BRCA1_A_41196437_NG	BRCA1	BRCA1-AT-NG	BRCA1 targets	ACACGTCTGAACTCCAGTCAgtggaaaggacgaaacaccgTCCTTCCAACAGCTATAAACgttttagagctagaaatagcCGCTCAGTGAATTCGTCCTC	-0.017626	0.73279	0.92462	1
BRCA1_A_41196440_NG	BRCA1	BRCA1-AT-NG	BRCA1 targets	ACACGTCTGAACTCCAGTCAgtggaaaggacgaaacaccgCAACAGCTATAAACAGTCCTgttttagagctagaaatagcCGCTCAGTGAATTCGTCCTC	-0.036184	0.40786	0.81909	1
BRCA1_A_41196447_NG	BRCA1	BRCA1-AT-NG	BRCA1 targets	ACACGTCTGAACTCCAGTCAgtggaaaggacgaaacaccgATAAACAGTCCTGGATAATGgttttagagctagaaatagcCGCTCAGTGAATTCGTCCTC	0.1163	0.17289	0.78263	1
BRCA1_A_41196476_NG	BRCA1	BRCA1-AT-NG	BRCA1 targets	ACACGTCTGAACTCCAGTCAgtggaaaggacgaaacaccgAAAACACTTTTTCTTCCTTCgttttagagctagaaatagcCGCTCAGTGAATTCGTCCTC	0.11277	0.26072	0.78263	1
BRCA1_A_41196496_NG	BRCA1	BRCA1-AT-NG	BRCA1 targets	ACACGTCTGAACTCCAGTCAgtggaaaggacgaaacaccgTCAGCAAGCAAAATTATTTAgttttagagctagaaatagcCGCTCAGTGAATTCGTCCTC	0.023423	0.68833	0.91544	1
BRCA1_A_41196497_NG	BRCA1	BRCA1-AT-NG	BRCA1 targets	ACACGTCTGAACTCCAGTCAgtggaaaggacgaaacaccgGCAAGCAAAATTATTTATGAgttttagagctagaaatagcCGCTCAGTGAATTCGTCCTC	0.04246	0.65851	0.91064	1
BRCA1_A_41196500_NG	BRCA1	BRCA1-AT-NG	BRCA1 targets	ACACGTCTGAACTCCAGTCAgtggaaaggacgaaacaccgAGCAAAATTATTTATGAAGCgttttagagctagaaatagcCGCTCAGTGAATTCGTCCTC	0.14278	0.10787	0.78263	1
BRCA1_A_41196506_NG	BRCA1	BRCA1-AT-NG	BRCA1 targets	ACACGTCTGAACTCCAGTCAgtggaaaggacgaaacaccgAATTATTTATGAAGCTGTATgttttagagctagaaatagcCGCTCAGTGAATTCGTCCTC	0.028132	0.83841	0.9533	1
BRCA1_A_41196513_NG	BRCA1	BRCA1-AT-NG	BRCA1 targets	ACACGTCTGAACTCCAGTCAgtggaaaggacgaaacaccgTTATGAAGCTGTATGGTTTCgttttagagctagaaatagcCGCTCAGTGAATTCGTCCTC	0.23096	0.12913	0.78263	1
BRCA1_A_41196520_NG	BRCA1	BRCA1-AT-NG	BRCA1 targets	ACACGTCTGAACTCCAGTCAgtggaaaggacgaaacaccgCTGTATGGTTTCAGCAACAGgttttagagctagaaatagcCGCTCAGTGAATTCGTCCTC	0.07417	0.63845	0.9059	1
BRCA1_A_41196528_NG	BRCA1	BRCA1-AT-NG	BRCA1 targets	ACACGTCTGAACTCCAGTCAgtggaaaggacgaaacaccgTTTCAGCAACAGGGAGCAAAgttttagagctagaaatagcCGCTCAGTGAATTCGTCCTC	0.00084024	0.99341	0.99907	1
BRCA1_A_41196546_NG	BRCA1	BRCA1-AT-NG	BRCA1 targets	ACACGTCTGAACTCCAGTCAgtggaaaggacgaaacaccgAAGGAAAAAAATCACCTCAAgttttagagctagaaatagcCGCTCAGTGAATTCGTCCTC	0.031435	0.61317	0.89938	1
BRCA1_A_41196549_NG	BRCA1	BRCA1-AT-NG	BRCA1 targets	ACACGTCTGAACTCCAGTCAgtggaaaggacgaaacaccgAAAAAAATCACCTCAAAGAAgttttagagctagaaatagcCGCTCAGTGAATTCGTCCTC	0.057271	0.65251	0.90902	1
BRCA1_A_41196555_NG	BRCA1	BRCA1-AT-NG	BRCA1 targets	ACACGTCTGAACTCCAGTCAgtggaaaggacgaaacaccgATCACCTCAAAGAAAGCAACgttttagagctagaaatagcCGCTCAGTGAATTCGTCCTC	0.33392	0.13008	0.78263	1
BRCA1_A_41196569_NG	BRCA1	BRCA1-AT-NG	BRCA1 targets	ACACGTCTGAACTCCAGTCAgtggaaaggacgaaacaccgAAAGCAACAGCTTCCTTCCTgttttagagctagaaatagcCGCTCAGTGAATTCGTCCTC	0.063011	0.44704	0.83239	1
BRCA1_A_41196572_NG	BRCA1	BRCA1-AT-NG	BRCA1 targets	ACACGTCTGAACTCCAGTCAgtggaaaggacgaaacaccgCAACAGCTTCCTTCCTGGTGgttttagagctagaaatagcCGCTCAGTGAATTCGTCCTC	-0.037642	0.59478	0.89707	1
BRCA1_A_41196590_NG	BRCA1	BRCA1-AT-NG	BRCA1 targets	ACACGTCTGAACTCCAGTCAgtggaaaggacgaaacaccgGGTGGGATCTGTCATTTTATgttttagagctagaaatagcCGCTCAGTGAATTCGTCCTC	0.0020862	0.98073	0.99869	1
BRCA1_A_41196604_NG	BRCA1	BRCA1-AT-NG	BRCA1 targets	ACACGTCTGAACTCCAGTCAgtggaaaggacgaaacaccgTTATAGATATGAAATATTCAgttttagagctagaaatagcCGCTCAGTGAATTCGTCCTC	0.05769	0.53575	0.86874	1
BRCA1_A_41196608_NG	BRCA1	BRCA1-AT-NG	BRCA1 targets	ACACGTCTGAACTCCAGTCAgtggaaaggacgaaacaccgAGATATGAAATATTCATGCCgttttagagctagaaatagcCGCTCAGTGAATTCGTCCTC	0.23812	0.22333	0.78263	1
BRCA1_A_41196611_NG	BRCA1	BRCA1-AT-NG	BRCA1 targets	ACACGTCTGAACTCCAGTCAgtggaaaggacgaaacaccgTATGAAATATTCATGCCAGAgttttagagctagaaatagcCGCTCAGTGAATTCGTCCTC	0.039485	0.71568	0.91878	1
BRCA1_A_41196624_NG	BRCA1	BRCA1-AT-NG	BRCA1 targets	ACACGTCTGAACTCCAGTCAgtggaaaggacgaaacaccgGCCAGAGGTCTTATATTTTAgttttagagctagaaatagcCGCTCAGTGAATTCGTCCTC	0.23021	0.093209	0.78263	1
BRCA1_A_41196633_NG	BRCA1	BRCA1-AT-NG	BRCA1 targets	ACACGTCTGAACTCCAGTCAgtggaaaggacgaaacaccgTCTTATATTTTAAGAGGAATgttttagagctagaaatagcCGCTCAGTGAATTCGTCCTC	0.11844	0.2611	0.78263	1
BRCA1_A_41196646_NG	BRCA1	BRCA1-AT-NG	BRCA1 targets	ACACGTCTGAACTCCAGTCAgtggaaaggacgaaacaccgAGGAATGGATTATATACCAGgttttagagctagaaatagcCGCTCAGTGAATTCGTCCTC	-0.14453	0.1068	0.78263	1
BRCA1_A_41196679_NG	BRCA1	BRCA1-AT-NG	BRCA1 targets	ACACGTCTGAACTCCAGTCAgtggaaaggacgaaacaccgAACATTTTACTTATTACTAAgttttagagctagaaatagcCGCTCAGTGAATTCGTCCTC	0.02429	0.7217	0.91894	1
BRCA1_A_41196684_NG	BRCA1	BRCA1-AT-NG	BRCA1 targets	ACACGTCTGAACTCCAGTCAgtggaaaggacgaaacaccgATTTTACTTATTACTAATGAgttttagagctagaaatagcCGCTCAGTGAATTCGTCCTC	-0.092563	0.53793	0.8696	1
BRCA1_A_41196688_NG	BRCA1	BRCA1-AT-NG	BRCA1 targets	ACACGTCTGAACTCCAGTCAgtggaaaggacgaaacaccgCTTATTACTAATGAGGAATTgttttagagctagaaatagcCGCTCAGTGAATTCGTCCTC	0.019508	0.75417	0.93297	1
BRCA1_A_41196691_NG	BRCA1	BRCA1-AT-NG	BRCA1 targets	ACACGTCTGAACTCCAGTCAgtggaaaggacgaaacaccgATTACTAATGAGGAATTAGAgttttagagctagaaatagcCGCTCAGTGAATTCGTCCTC	0.17102	0.16191	0.78263	1
BRCA1_A_41196695_NG	BRCA1	BRCA1-AT-NG	BRCA1 targets	ACACGTCTGAACTCCAGTCAgtggaaaggacgaaacaccgCTAATGAGGAATTAGAAGACgttttagagctagaaatagcCGCTCAGTGAATTCGTCCTC	-0.096641	0.36021	0.79809	1
BRCA1_A_41196702_NG	BRCA1	BRCA1-AT-NG	BRCA1 targets	ACACGTCTGAACTCCAGTCAgtggaaaggacgaaacaccgGGAATTAGAAGACTGTCTTTgttttagagctagaaatagcCGCTCAGTGAATTCGTCCTC	-0.056442	0.43724	0.82712	1
BRCA1_A_41196710_NG	BRCA1	BRCA1-AT-NG	BRCA1 targets	ACACGTCTGAACTCCAGTCAgtggaaaggacgaaacaccgGAAGACTGTCTTTGGAAACCgttttagagctagaaatagcCGCTCAGTGAATTCGTCCTC	-0.13303	0.18406	0.78263	1
BRCA1_A_41196735_NG	BRCA1	BRCA1-AT-NG	BRCA1 targets	ACACGTCTGAACTCCAGTCAgtggaaaggacgaaacaccgTGAAAATCTTCTGCTGTTTTgttttagagctagaaatagcCGCTCAGTGAATTCGTCCTC	-0.027095	0.78208	0.93967	1
BRCA1_A_41196752_NG	BRCA1	BRCA1-AT-NG	BRCA1 targets	ACACGTCTGAACTCCAGTCAgtggaaaggacgaaacaccgTGTTTTAGAACACATTCTTTgttttagagctagaaatagcCGCTCAGTGAATTCGTCCTC	-0.11595	0.20914	0.78263	1
BRCA1_A_41196757_NG	BRCA1	BRCA1-AT-NG	BRCA1 targets	ACACGTCTGAACTCCAGTCAgtggaaaggacgaaacaccgAACACATTCTTTAGAAATCTgttttagagctagaaatagcCGCTCAGTGAATTCGTCCTC	-0.18703	0.1841	0.78263	1
BRCA1_A_41196774_NG	BRCA1	BRCA1-AT-NG	BRCA1 targets	ACACGTCTGAACTCCAGTCAgtggaaaggacgaaacaccgAAATCTAGCAAATATATCTCgttttagagctagaaatagcCGCTCAGTGAATTCGTCCTC	-0.1662	0.1391	0.78263	1
BRCA1_A_41196779_NG	BRCA1	BRCA1-AT-NG	BRCA1 targets	ACACGTCTGAACTCCAGTCAgtggaaaggacgaaacaccgCAAATATATCTCAGACTTTTgttttagagctagaaatagcCGCTCAGTGAATTCGTCCTC	0.081458	0.29848	0.78392	1
BRCA1_A_41196796_NG	BRCA1	BRCA1-AT-NG	BRCA1 targets	ACACGTCTGAACTCCAGTCAgtggaaaggacgaaacaccgGACTTTTAGAAATCTCTTCTgttttagagctagaaatagcCGCTCAGTGAATTCGTCCTC	0.11156	0.12503	0.78263	1
BRCA1_A_41196842_NG	BRCA1	BRCA1-AT-NG	BRCA1 targets(SINE/Alu)	ACACGTCTGAACTCCAGTCAgtggaaaggacgaaacaccgTTTTTGAGCCACAGTCTCACgttttagagctagaaatagcCGCTCAGTGAATTCGTCCTC	0.10093	0.16761	0.78263	1
BRCA1_A_41196848_NG	BRCA1	BRCA1-AT-NG	BRCA1 targets(SINE/Alu)	ACACGTCTGAACTCCAGTCAgtggaaaggacgaaacaccgCACAGTCTCACTGTCACCCAgttttagagctagaaatagcCGCTCAGTGAATTCGTCCTC	0.033652	0.77751	0.93894	5
BRCA1_A_41196854_NG	BRCA1	BRCA1-AT-NG	BRCA1 targets(SINE/Alu)	ACACGTCTGAACTCCAGTCAgtggaaaggacgaaacaccgCTCACTGTCACCCAGGCTGGgttttagagctagaaatagcCGCTCAGTGAATTCGTCCTC	-0.71888	0.045221	0.78263	1034
BRCA1_A_41196860_NG	BRCA1	BRCA1-AT-NG	BRCA1 targets(SINE/Alu)	ACACGTCTGAACTCCAGTCAgtggaaaggacgaaacaccgTGTCACCCAGGCTGGAGTGCgttttagagctagaaatagcCGCTCAGTGAATTCGTCCTC	-0.69977	0.044331	0.78263	85509
BRCA1_A_41196864_NG	BRCA1	BRCA1-AT-NG	BRCA1 targets(SINE/Alu)	ACACGTCTGAACTCCAGTCAgtggaaaggacgaaacaccgCACCCAGGCTGGAGTGCCGTgttttagagctagaaatagcCGCTCAGTGAATTCGTCCTC	-0.67241	0.022879	0.78263	545
BRCA1_A_41196882_NG	BRCA1	BRCA1-AT-NG	BRCA1 targets(SINE/Alu)	ACACGTCTGAACTCCAGTCAgtggaaaggacgaaacaccgGTGGTATGATCTTGGCTCACgttttagagctagaaatagcCGCTCAGTGAATTCGTCCTC	-0.0073028	0.94465	0.98459	768
BRCA1_A_41196900_NG	BRCA1	BRCA1-AT-NG	BRCA1 targets(SINE/Alu)	ACACGTCTGAACTCCAGTCAgtggaaaggacgaaacaccgACTGCAACCTCCACCTCCCGgttttagagctagaaatagcCGCTCAGTGAATTCGTCCTC	-0.74022	0.071486	0.78263	13527
BRCA1_A_41196901_NG	BRCA1	BRCA1-AT-NG	BRCA1 targets(SINE/Alu)	ACACGTCTGAACTCCAGTCAgtggaaaggacgaaacaccgGCAACCTCCACCTCCCGGGCgttttagagctagaaatagcCGCTCAGTGAATTCGTCCTC	-0.03122	0.66192	0.91064	13
BRCA1_A_41196907_NG	BRCA1	BRCA1-AT-NG	BRCA1 targets(SINE/Alu)	ACACGTCTGAACTCCAGTCAgtggaaaggacgaaacaccgCTCCACCTCCCGGGCTGAAGgttttagagctagaaatagcCGCTCAGTGAATTCGTCCTC	-0.030367	0.68223	0.91447	8
BRCA1_A_41196921_NG	BRCA1	BRCA1-AT-NG	BRCA1 targets(SINE/Alu)	ACACGTCTGAACTCCAGTCAgtggaaaggacgaaacaccgTGAAGTGATTCTCCTGCCTTgttttagagctagaaatagcCGCTCAGTGAATTCGTCCTC	0.00026855	0.99762	0.9994	45
BRCA1_A_41196938_NG	BRCA1	BRCA1-AT-NG	BRCA1 targets(SINE/Alu)	ACACGTCTGAACTCCAGTCAgtggaaaggacgaaacaccgCTTAGCCACCTGAGTAGCTGgttttagagctagaaatagcCGCTCAGTGAATTCGTCCTC	0.046009	0.72214	0.91894	52
BRCA1_A_41196947_NG	BRCA1	BRCA1-AT-NG	BRCA1 targets(SINE/Alu)	ACACGTCTGAACTCCAGTCAgtggaaaggacgaaacaccgCCTGAGTAGCTGGGATTACAgttttagagctagaaatagcCGCTCAGTGAATTCGTCCTC	-0.50387	0.076823	0.78263	56856
BRCA1_A_41196950_NG	BRCA1	BRCA1-AT-NG	BRCA1 targets(SINE/Alu)	ACACGTCTGAACTCCAGTCAgtggaaaggacgaaacaccgTGAGTAGCTGGGATTACAGGgttttagagctagaaatagcCGCTCAGTGAATTCGTCCTC	-0.80926	0.033151	0.78263	28825
BRCA1_A_41196960_NG	BRCA1	BRCA1-AT-NG	BRCA1 targets(SINE/Alu)	ACACGTCTGAACTCCAGTCAgtggaaaggacgaaacaccgATTACAGGTGTCCACCACCAgttttagagctagaaatagcCGCTCAGTGAATTCGTCCTC	-0.78107	0.041592	0.78263	381
BRCA1_A_41196976_NG	BRCA1	BRCA1-AT-NG	BRCA1 targets(SINE/Alu)	ACACGTCTGAACTCCAGTCAgtggaaaggacgaaacaccgCACCATGACCGGCTAATTTCgttttagagctagaaatagcCGCTCAGTGAATTCGTCCTC	0.048904	0.36922	0.79809	2
BRCA1_A_41196986_NG	BRCA1	BRCA1-AT-NG	BRCA1 targets(SINE/Alu)	ACACGTCTGAACTCCAGTCAgtggaaaggacgaaacaccgCGGCTAATTTCTGTATTTTTgttttagagctagaaatagcCGCTCAGTGAATTCGTCCTC	0.32484	0.081417	0.78263	400
BRCA1_A_41196987_NG	BRCA1	BRCA1-AT-NG	BRCA1 targets(SINE/Alu)	ACACGTCTGAACTCCAGTCAgtggaaaggacgaaacaccgCTAATTTCTGTATTTTTAGTgttttagagctagaaatagcCGCTCAGTGAATTCGTCCTC	-0.030006	0.46238	0.84127	1915
BRCA1_A_41196995_NG	BRCA1	BRCA1-AT-NG	BRCA1 targets(SINE/Alu)	ACACGTCTGAACTCCAGTCAgtggaaaggacgaaacaccgTGTATTTTTAGTAGAGATGGgttttagagctagaaatagcCGCTCAGTGAATTCGTCCTC	-0.18934	0.19574	0.78263	83946
BRCA1_A_41197006_NG	BRCA1	BRCA1-AT-NG	BRCA1 targets(SINE/Alu)	ACACGTCTGAACTCCAGTCAgtggaaaggacgaaacaccgGTAGAGATGGGGTTTCACCAgttttagagctagaaatagcCGCTCAGTGAATTCGTCCTC	-0.44857	0.18416	0.78263	52200
BRCA1_A_41197018_NG	BRCA1	BRCA1-AT-NG	BRCA1 targets(SINE/Alu)	ACACGTCTGAACTCCAGTCAgtggaaaggacgaaacaccgTTCACCATGTTGGCCAGGCTgttttagagctagaaatagcCGCTCAGTGAATTCGTCCTC	-0.86259	0.015985	0.78263	95122
BRCA1_A_41197042_NG	BRCA1	BRCA1-AT-NG	BRCA1 targets(SINE/Alu)	ACACGTCTGAACTCCAGTCAgtggaaaggacgaaacaccgTTCGAACTCCTGACCTCCAGgttttagagctagaaatagcCGCTCAGTGAATTCGTCCTC	-0.17996	0.14197	0.78263	13
BRCA1_A_41197050_NG	BRCA1	BRCA1-AT-NG	BRCA1 targets(SINE/Alu)	ACACGTCTGAACTCCAGTCAgtggaaaggacgaaacaccgACTCCTGACCTCCAGTGATCgttttagagctagaaatagcCGCTCAGTGAATTCGTCCTC	-0.10311	0.18049	0.78263	423
BRCA1_A_41197056_NG	BRCA1	BRCA1-AT-NG	BRCA1 targets(SINE/Alu)	ACACGTCTGAACTCCAGTCAgtggaaaggacgaaacaccgTCCAGTGATCTGCCCACCTTgttttagagctagaaatagcCGCTCAGTGAATTCGTCCTC	0.075422	0.53482	0.86874	44
BRCA1_A_41197068_NG	BRCA1	BRCA1-AT-NG	BRCA1 targets(SINE/Alu)	ACACGTCTGAACTCCAGTCAgtggaaaggacgaaacaccgCCCACCTTGGCCTCCCAAAGgttttagagctagaaatagcCGCTCAGTGAATTCGTCCTC	-0.603	0.032498	0.78263	30285
BRCA1_A_41197081_NG	BRCA1	BRCA1-AT-NG	BRCA1 targets(SINE/Alu)	ACACGTCTGAACTCCAGTCAgtggaaaggacgaaacaccgCCCAAAGTGCTGGGATTACAgttttagagctagaaatagcCGCTCAGTGAATTCGTCCTC	-0.17303	0.29511	0.78392	298992
BRCA1_A_41197083_NG	BRCA1	BRCA1-AT-NG	BRCA1 targets(SINE/Alu)	ACACGTCTGAACTCCAGTCAgtggaaaggacgaaacaccgCAAAGTGCTGGGATTACAGGgttttagagctagaaatagcCGCTCAGTGAATTCGTCCTC	-0.73231	0.02606	0.78263	201488
BRCA1_A_41197095_NG	BRCA1	BRCA1-AT-NG	BRCA1 targets(SINE/Alu)	ACACGTCTGAACTCCAGTCAgtggaaaggacgaaacaccgATTACAGGCGTGAGCCACCAgttttagagctagaaatagcCGCTCAGTGAATTCGTCCTC	-0.87002	0.046048	0.78263	27454
BRCA1_A_41197104_NG	BRCA1	BRCA1-AT-NG	BRCA1 targets(SINE/Alu)	ACACGTCTGAACTCCAGTCAgtggaaaggacgaaacaccgGGCGTGAGCCACCATGCCCAgttttagagctagaaatagcCGCTCAGTGAATTCGTCCTC	-0.19707	0.43132	0.82712	88
BRCA1_A_41197108_NG	BRCA1	BRCA1-AT-NG	BRCA1 targets(SINE/Alu)	ACACGTCTGAACTCCAGTCAgtggaaaggacgaaacaccgGCCACCATGCCCAGGTTTCAgttttagagctagaaatagcCGCTCAGTGAATTCGTCCTC	0.20138	0.18784	0.78263	1
BRCA1_A_41197155_NG	BRCA1	BRCA1-AT-NG	BRCA1 targets	ACACGTCTGAACTCCAGTCAgtggaaaggacgaaacaccgCCTCAGAATTTCCTCCCCAAgttttagagctagaaatagcCGCTCAGTGAATTCGTCCTC	-0.000163	0.99818	0.9994	1
BRCA1_A_41197177_NG	BRCA1	BRCA1-AT-NG	BRCA1 targets	ACACGTCTGAACTCCAGTCAgtggaaaggacgaaacaccgATGTTCCACTCCAACATTTGgttttagagctagaaatagcCGCTCAGTGAATTCGTCCTC	-0.16273	0.25042	0.78263	1
BRCA1_A_41197182_NG	BRCA1	BRCA1-AT-NG	BRCA1 targets	ACACGTCTGAACTCCAGTCAgtggaaaggacgaaacaccgCCACTCCAACATTTGAGAACgttttagagctagaaatagcCGCTCAGTGAATTCGTCCTC	0.076414	0.1732	0.78263	1
BRCA1_A_41197185_NG	BRCA1	BRCA1-AT-NG	BRCA1 targets	ACACGTCTGAACTCCAGTCAgtggaaaggacgaaacaccgAACATTTGAGAACTGCCCAAgttttagagctagaaatagcCGCTCAGTGAATTCGTCCTC	-9.9144e-05	0.99823	0.9994	1
BRCA1_A_41197204_NG	BRCA1	BRCA1-AT-NG	BRCA1 targets	ACACGTCTGAACTCCAGTCAgtggaaaggacgaaacaccgCAAGGACTATTCTGACTTTAgttttagagctagaaatagcCGCTCAGTGAATTCGTCCTC	0.2636	0.36276	0.79809	1
BRCA1_A_41197213_NG	BRCA1	BRCA1-AT-NG	BRCA1 targets	ACACGTCTGAACTCCAGTCAgtggaaaggacgaaacaccgCTGACTTTAAGTCACATAATgttttagagctagaaatagcCGCTCAGTGAATTCGTCCTC	0.07544	0.4761	0.84455	1
BRCA1_A_41197223_NG	BRCA1	BRCA1-AT-NG	BRCA1 targets	ACACGTCTGAACTCCAGTCAgtggaaaggacgaaacaccgAAGTCACATAATCGATCCCAgttttagagctagaaatagcCGCTCAGTGAATTCGTCCTC	-0.17749	0.26561	0.78263	1
BRCA1_A_41197237_NG	BRCA1	BRCA1-AT-NG	BRCA1 targets	ACACGTCTGAACTCCAGTCAgtggaaaggacgaaacaccgCCCAAGCACTCTCCTTCCATgttttagagctagaaatagcCGCTCAGTGAATTCGTCCTC	-0.098249	0.37192	0.79809	1
BRCA1_A_41197256_NG	BRCA1	BRCA1-AT-NG	BRCA1 targets	ACACGTCTGAACTCCAGTCAgtggaaaggacgaaacaccgCATTGAAGGGTCTGACTCTCgttttagagctagaaatagcCGCTCAGTGAATTCGTCCTC	0.15333	0.31399	0.78702	1
BRCA1_A_41197265_NG	BRCA1	BRCA1-AT-NG	BRCA1 targets	ACACGTCTGAACTCCAGTCAgtggaaaggacgaaacaccgGGTCTGACTCTCTGCCTTTGgttttagagctagaaatagcCGCTCAGTGAATTCGTCCTC	0.11095	0.31577	0.78758	1
BRCA1_A_41197281_NG	BRCA1	BRCA1-AT-NG	BRCA1 targets	ACACGTCTGAACTCCAGTCAgtggaaaggacgaaacaccgTTGTGAACACAGGGTTTTAGgttttagagctagaaatagcCGCTCAGTGAATTCGTCCTC	-0.056082	0.51296	0.85691	1
BRCA1_A_41197282_NG	BRCA1	BRCA1-AT-NG	BRCA1 targets	ACACGTCTGAACTCCAGTCAgtggaaaggacgaaacaccgTGAACACAGGGTTTTAGAGAgttttagagctagaaatagcCGCTCAGTGAATTCGTCCTC	0.1474	0.069277	0.78263	1
BRCA1_A_41197294_NG	BRCA1	BRCA1-AT-NG	BRCA1 targets	ACACGTCTGAACTCCAGTCAgtggaaaggacgaaacaccgTTTTAGAGAAGTAAACTTAGgttttagagctagaaatagcCGCTCAGTGAATTCGTCCTC	-0.039475	0.52088	0.86441	1
BRCA1_A_41197302_NG	BRCA1	BRCA1-AT-NG	BRCA1 targets	ACACGTCTGAACTCCAGTCAgtggaaaggacgaaacaccgGAAGTAAACTTAGGGAAACCgttttagagctagaaatagcCGCTCAGTGAATTCGTCCTC	-0.15196	0.30186	0.78392	1
BRCA1_A_41197312_NG	BRCA1	BRCA1-AT-NG	BRCA1 targets	ACACGTCTGAACTCCAGTCAgtggaaaggacgaaacaccgAGGGAAACCAGCTATTCTCTgttttagagctagaaatagcCGCTCAGTGAATTCGTCCTC	0.05387	0.63661	0.9059	1
BRCA1_A_41197314_NG	BRCA1	BRCA1-AT-NG	BRCA1 targets	ACACGTCTGAACTCCAGTCAgtggaaaggacgaaacaccgGAAACCAGCTATTCTCTTGAgttttagagctagaaatagcCGCTCAGTGAATTCGTCCTC	-0.0945	0.14064	0.78263	1
BRCA1_A_41197321_NG	BRCA1	BRCA1-AT-NG	BRCA1 targets	ACACGTCTGAACTCCAGTCAgtggaaaggacgaaacaccgCAGCTATTCTCTTGAGGCCAgttttagagctagaaatagcCGCTCAGTGAATTCGTCCTC	-0.044423	0.65854	0.91064	1
BRCA1_A_41197330_NG	BRCA1	BRCA1-AT-NG	BRCA1 targets	ACACGTCTGAACTCCAGTCAgtggaaaggacgaaacaccgCTTGAGGCCAAGCCACTCTGgttttagagctagaaatagcCGCTCAGTGAATTCGTCCTC	-0.13571	0.27165	0.78263	1
BRCA1_A_41197336_NG	BRCA1	BRCA1-AT-NG	BRCA1 targets	ACACGTCTGAACTCCAGTCAgtggaaaggacgaaacaccgCCAAGCCACTCTGTGCTTCCgttttagagctagaaatagcCGCTCAGTGAATTCGTCCTC	-0.045487	0.32585	0.79809	1
BRCA1_A_41197353_NG	BRCA1	BRCA1-AT-NG	BRCA1 targets	ACACGTCTGAACTCCAGTCAgtggaaaggacgaaacaccgTCCAGCCCTAAGCCAACAACgttttagagctagaaatagcCGCTCAGTGAATTCGTCCTC	-0.07797	0.64473	0.90608	1
BRCA1_A_41197359_NG	BRCA1	BRCA1-AT-NG	BRCA1 targets	ACACGTCTGAACTCCAGTCAgtggaaaggacgaaacaccgGCCCTAAGCCAACAACAGCCgttttagagctagaaatagcCGCTCAGTGAATTCGTCCTC	0.06679	0.74476	0.9305	1
BRCA1_A_41197364_NG	BRCA1	BRCA1-AT-NG	BRCA1 targets	ACACGTCTGAACTCCAGTCAgtggaaaggacgaaacaccgAAGCCAACAACAGCCTGAATgttttagagctagaaatagcCGCTCAGTGAATTCGTCCTC	-0.025397	0.7926	0.94044	1
BRCA1_A_41197367_NG	BRCA1	BRCA1-AT-NG	BRCA1 targets	ACACGTCTGAACTCCAGTCAgtggaaaggacgaaacaccgCAACAACAGCCTGAATAGAAgttttagagctagaaatagcCGCTCAGTGAATTCGTCCTC	-0.037469	0.42588	0.82712	1
BRCA1_A_41197376_NG	BRCA1	BRCA1-AT-NG	BRCA1 targets	ACACGTCTGAACTCCAGTCAgtggaaaggacgaaacaccgCTGAATAGAAAGAATAGGGCgttttagagctagaaatagcCGCTCAGTGAATTCGTCCTC	-0.055761	0.57161	0.88714	1
BRCA1_A_41197386_NG	BRCA1	BRCA1-AT-NG	BRCA1 targets	ACACGTCTGAACTCCAGTCAgtggaaaggacgaaacaccgAGAATAGGGCTGATAAATAAgttttagagctagaaatagcCGCTCAGTGAATTCGTCCTC	0.13406	0.14366	0.78263	1
BRCA1_A_41197395_NG	BRCA1	BRCA1-AT-NG	BRCA1 targets	ACACGTCTGAACTCCAGTCAgtggaaaggacgaaacaccgGGGCTGATAAATAATGAATCgttttagagctagaaatagcCGCTCAGTGAATTCGTCCTC	0.14631	0.25355	0.78263	1
BRCA1_A_41197399_NG	BRCA1	BRCA1-AT-NG	BRCA1 targets	ACACGTCTGAACTCCAGTCAgtggaaaggacgaaacaccgTAAATAATGAATCAGCATCTgttttagagctagaaatagcCGCTCAGTGAATTCGTCCTC	0.039906	0.72298	0.91912	1
BRCA1_A_41197409_NG	BRCA1	BRCA1-AT-NG	BRCA1 targets	ACACGTCTGAACTCCAGTCAgtggaaaggacgaaacaccgAATCAGCATCTTGCTCAATTgttttagagctagaaatagcCGCTCAGTGAATTCGTCCTC	0.021691	0.74678	0.9305	1
BRCA1_A_41197412_NG	BRCA1	BRCA1-AT-NG	BRCA1 targets	ACACGTCTGAACTCCAGTCAgtggaaaggacgaaacaccgCAGCATCTTGCTCAATTGGTgttttagagctagaaatagcCGCTCAGTGAATTCGTCCTC	0.050557	0.67552	0.9131	1
BRCA1_A_41197422_NG	BRCA1	BRCA1-AT-NG	BRCA1 targets	ACACGTCTGAACTCCAGTCAgtggaaaggacgaaacaccgTCAATTGGTGGCGTTTAAATgttttagagctagaaatagcCGCTCAGTGAATTCGTCCTC	-0.052433	0.48176	0.84455	1
BRCA1_A_41197445_NG	BRCA1	BRCA1-AT-NG	BRCA1 targets	ACACGTCTGAACTCCAGTCAgtggaaaggacgaaacaccgGGTTTTAAAATCTTCTCAGGgttttagagctagaaatagcCGCTCAGTGAATTCGTCCTC	-0.028221	0.68442	0.91465	1
BRCA1_A_41197461_NG	BRCA1	BRCA1-AT-NG	BRCA1 targets	ACACGTCTGAACTCCAGTCAgtggaaaggacgaaacaccgGTGAAAAATTACCATAATTTgttttagagctagaaatagcCGCTCAGTGAATTCGTCCTC	0.095837	0.28224	0.78392	1
BRCA1_A_41197463_NG	BRCA1	BRCA1-AT-NG	BRCA1 targets	ACACGTCTGAACTCCAGTCAgtggaaaggacgaaacaccgGAAAAATTACCATAATTTTGgttttagagctagaaatagcCGCTCAGTGAATTCGTCCTC	-0.016306	0.90532	0.9745	1
BRCA1_A_41197471_NG	BRCA1	BRCA1-AT-NG	BRCA1 targets	ACACGTCTGAACTCCAGTCAgtggaaaggacgaaacaccgTACCATAATTTTGTGCTCATgttttagagctagaaatagcCGCTCAGTGAATTCGTCCTC	-0.056149	0.24397	0.78263	2
BRCA1_A_41197473_NG	BRCA1	BRCA1-AT-NG	BRCA1 targets	ACACGTCTGAACTCCAGTCAgtggaaaggacgaaacaccgCATAATTTTGTGCTCATGGCgttttagagctagaaatagcCGCTCAGTGAATTCGTCCTC	0.12219	0.10023	0.78263	2
BRCA1_A_41197485_NG	BRCA1	BRCA1-AT-NG	BRCA1 targets	ACACGTCTGAACTCCAGTCAgtggaaaggacgaaacaccgGCTCATGGCAGATTTCCAAGgttttagagctagaaatagcCGCTCAGTGAATTCGTCCTC	0.098556	0.23865	0.78263	1
BRCA1_A_41197490_NG	BRCA1	BRCA1-AT-NG	BRCA1 targets	ACACGTCTGAACTCCAGTCAgtggaaaggacgaaacaccgTCATGGCAGATTTCCAAGGGgttttagagctagaaatagcCGCTCAGTGAATTCGTCCTC	-0.015331	0.87207	0.96009	1
BRCA1_A_41197498_NG	BRCA1	BRCA1-AT-NG	BRCA1 targets	ACACGTCTGAACTCCAGTCAgtggaaaggacgaaacaccgTTCCAAGGGAGACTTCAAGCgttttagagctagaaatagcCGCTCAGTGAATTCGTCCTC	-0.048169	0.75539	0.93321	1
BRCA1_A_41197511_NG	BRCA1	BRCA1-AT-NG	BRCA1 targets	ACACGTCTGAACTCCAGTCAgtggaaaggacgaaacaccgTCAAGCAGAAAATCTTTAAGgttttagagctagaaatagcCGCTCAGTGAATTCGTCCTC	-0.1131	0.43637	0.82712	1
BRCA1_A_41197518_NG	BRCA1	BRCA1-AT-NG	BRCA1 targets	ACACGTCTGAACTCCAGTCAgtggaaaggacgaaacaccgGAAAATCTTTAAGGGACCCTgttttagagctagaaatagcCGCTCAGTGAATTCGTCCTC	-0.037624	0.60259	0.89707	1
BRCA1_A_41197525_NG	BRCA1	BRCA1-AT-NG	BRCA1 targets	ACACGTCTGAACTCCAGTCAgtggaaaggacgaaacaccgTCTTTAAGGGACCCTTGCATgttttagagctagaaatagcCGCTCAGTGAATTCGTCCTC	-0.091811	0.36019	0.79809	1
BRCA1_A_41197530_NG	BRCA1	BRCA1-AT-NG	BRCA1 targets	ACACGTCTGAACTCCAGTCAgtggaaaggacgaaacaccgGGGACCCTTGCATAGCCAGAgttttagagctagaaatagcCGCTCAGTGAATTCGTCCTC	-0.016207	0.84105	0.95358	1
BRCA1_A_41197544_NG	BRCA1	BRCA1-AT-NG	BRCA1 targets	ACACGTCTGAACTCCAGTCAgtggaaaggacgaaacaccgGCCAGAAGTCCTTTTCAGGCgttttagagctagaaatagcCGCTCAGTGAATTCGTCCTC	-0.10971	0.34931	0.79809	2
BRCA1_A_41197547_NG	BRCA1	BRCA1-AT-NG	BRCA1 targets	ACACGTCTGAACTCCAGTCAgtggaaaggacgaaacaccgAGAAGTCCTTTTCAGGCTGAgttttagagctagaaatagcCGCTCAGTGAATTCGTCCTC	0.080761	0.26284	0.78263	2
BRCA1_A_41197563_NG	BRCA1	BRCA1-AT-NG	BRCA1 targets	ACACGTCTGAACTCCAGTCAgtggaaaggacgaaacaccgCTGATGTACATAAAATATTTgttttagagctagaaatagcCGCTCAGTGAATTCGTCCTC	-0.0075263	0.9286	0.97926	1
BRCA1_A_41197567_NG	BRCA1	BRCA1-AT-NG	BRCA1 targets	ACACGTCTGAACTCCAGTCAgtggaaaggacgaaacaccgATGTACATAAAATATTTAGTgttttagagctagaaatagcCGCTCAGTGAATTCGTCCTC	0.041117	0.69796	0.91624	1
BRCA1_A_41197571_NG	BRCA1	BRCA1-AT-NG	BRCA1 targets	ACACGTCTGAACTCCAGTCAgtggaaaggacgaaacaccgCATAAAATATTTAGTAGCCAgttttagagctagaaatagcCGCTCAGTGAATTCGTCCTC	-0.077964	0.73885	0.92751	1
BRCA1_A_41197576_NG	BRCA1	BRCA1-AT-NG	BRCA1 targets	ACACGTCTGAACTCCAGTCAgtggaaaggacgaaacaccgAAATATTTAGTAGCCAGGACgttttagagctagaaatagcCGCTCAGTGAATTCGTCCTC	-0.050295	0.60202	0.89707	1
BRCA1_A_41197580_NG	BRCA1	BRCA1-AT-NG	BRCA1 targets	ACACGTCTGAACTCCAGTCAgtggaaaggacgaaacaccgTATTTAGTAGCCAGGACAGTgttttagagctagaaatagcCGCTCAGTGAATTCGTCCTC	-0.20045	0.032371	0.78263	1
BRCA1_A_41197583_NG	BRCA1	BRCA1-AT-NG	BRCA1 targets	ACACGTCTGAACTCCAGTCAgtggaaaggacgaaacaccgTAGTAGCCAGGACAGTAGAAgttttagagctagaaatagcCGCTCAGTGAATTCGTCCTC	-0.025113	0.79778	0.94044	1
BRCA1_A_41197587_NG	BRCA1	BRCA1-AT-NG	BRCA1 targets	ACACGTCTGAACTCCAGTCAgtggaaaggacgaaacaccgAGCCAGGACAGTAGAAGGACgttttagagctagaaatagcCGCTCAGTGAATTCGTCCTC	-0.11888	0.36603	0.79809	1
BRCA1_A_41197590_NG	BRCA1	BRCA1-AT-NG	BRCA1 targets	ACACGTCTGAACTCCAGTCAgtggaaaggacgaaacaccgCAGGACAGTAGAAGGACTGAgttttagagctagaaatagcCGCTCAGTGAATTCGTCCTC	-0.14787	0.43667	0.82712	1
BRCA1_A_41197592_NG	BRCA1	BRCA1-AT-NG	BRCA1 targets	ACACGTCTGAACTCCAGTCAgtggaaaggacgaaacaccgGGACAGTAGAAGGACTGAAGgttttagagctagaaatagcCGCTCAGTGAATTCGTCCTC	-0.19424	0.17559	0.78263	1
BRCA1_A_41197595_NG	BRCA1	BRCA1-AT-NG	BRCA1 targets	ACACGTCTGAACTCCAGTCAgtggaaaggacgaaacaccgAGTAGAAGGACTGAAGAGTGgttttagagctagaaatagcCGCTCAGTGAATTCGTCCTC	0.034838	0.84931	0.95382	1
BRCA1_A_41197598_NG	BRCA1	BRCA1-AT-NG	BRCA1 targets	ACACGTCTGAACTCCAGTCAgtggaaaggacgaaacaccgAGAAGGACTGAAGAGTGAGAgttttagagctagaaatagcCGCTCAGTGAATTCGTCCTC	0.10464	0.49005	0.84455	1
BRCA1_A_41197601_NG	BRCA1	BRCA1-AT-NG	BRCA1 targets	ACACGTCTGAACTCCAGTCAgtggaaaggacgaaacaccgAAGGACTGAAGAGTGAGAGGgttttagagctagaaatagcCGCTCAGTGAATTCGTCCTC	-0.033117	0.72548	0.92093	1
BRCA1_A_41197612_NG	BRCA1	BRCA1-AT-NG	BRCA1 targets	ACACGTCTGAACTCCAGTCAgtggaaaggacgaaacaccgAGAGTGAGAGGAGCTCCCAGgttttagagctagaaatagcCGCTCAGTGAATTCGTCCTC	-0.27327	0.16749	0.78263	1
BRCA1_A_41197614_NG	BRCA1	BRCA1-AT-NG	BRCA1 targets	ACACGTCTGAACTCCAGTCAgtggaaaggacgaaacaccgGAGAGGAGCTCCCAGGGCCTgttttagagctagaaatagcCGCTCAGTGAATTCGTCCTC	0.34427	0.20524	0.78263	2
BRCA1_A_41197633_NG	BRCA1	BRCA1-AT-NG	BRCA1 targets	ACACGTCTGAACTCCAGTCAgtggaaaggacgaaacaccgCCTGGAAAGGCCACTTTGTAgttttagagctagaaatagcCGCTCAGTGAATTCGTCCTC	0.039617	0.53703	0.8696	2
BRCA1_A_41197647_NG	BRCA1	BRCA1-AT-NG	BRCA1 targets	ACACGTCTGAACTCCAGTCAgtggaaaggacgaaacaccgCTTTGTAAGCTCATTCTTGGgttttagagctagaaatagcCGCTCAGTGAATTCGTCCTC	0.10161	0.081931	0.78263	2
BRCA1_A_41197653_NG	BRCA1	BRCA1-AT-NG	BRCA1 targets	ACACGTCTGAACTCCAGTCAgtggaaaggacgaaacaccgGCTCATTCTTGGGGTCCTGTgttttagagctagaaatagcCGCTCAGTGAATTCGTCCTC	0.016118	0.70921	0.91624	1
BRCA1_A_41197677_NG	BRCA1	BRCA1-AT-NG	BRCA1 targets	ACACGTCTGAACTCCAGTCAgtggaaaggacgaaacaccgCTGTACCTGTGGCTGGCTGCgttttagagctagaaatagcCGCTCAGTGAATTCGTCCTC	-0.0029775	0.9871	0.99907	1
BRCA1_A_41197693_NG	BRCA1	BRCA1-AT-NG	BRCA1 targets	ACACGTCTGAACTCCAGTCAgtggaaaggacgaaacaccgTGGCTGCAGTCAGTAGTGGCgttttagagctagaaatagcCGCTCAGTGAATTCGTCCTC	-0.049746	0.63324	0.9044	1
BRCA1_A_41197697_NG	BRCA1	BRCA1-AT-NG	BRCA1 targets	ACACGTCTGAACTCCAGTCAgtggaaaggacgaaacaccgCAGTCAGTAGTGGCTGTGGGgttttagagctagaaatagcCGCTCAGTGAATTCGTCCTC	-0.071904	0.46594	0.84127	1
BRCA1_A_41197714_NG	BRCA1	BRCA1-AT-NG	BRCA1 targets	ACACGTCTGAACTCCAGTCAgtggaaaggacgaaacaccgGGGATCTGGGGTATCAGGTAgttttagagctagaaatagcCGCTCAGTGAATTCGTCCTC	-0.093579	0.092644	0.78263	1
BRCA1_A_41197723_NG	BRCA1	BRCA1-AT-NG	BRCA1 targets	ACACGTCTGAACTCCAGTCAgtggaaaggacgaaacaccgGGGGTATCAGGTAGGTGTCCgttttagagctagaaatagcCGCTCAGTGAATTCGTCCTC	-0.050992	0.4815	0.84455	2
BRCA1_A_41197730_NG	BRCA1	BRCA1-AT-NG	BRCA1 targets	ACACGTCTGAACTCCAGTCAgtggaaaggacgaaacaccgCAGGTAGGTGTCCAGCTCCTgttttagagctagaaatagcCGCTCAGTGAATTCGTCCTC	-0.13994	0.26967	0.78263	2
BRCA1_A_41197738_NG	BRCA1	BRCA1-AT-NG	BRCA1 targets	ACACGTCTGAACTCCAGTCAgtggaaaggacgaaacaccgGTCCAGCTCCTGGCACTGGTgttttagagctagaaatagcCGCTCAGTGAATTCGTCCTC	-0.10696	0.085156	0.78263	2
BRCA1_A_41197771_NG	BRCA1	BRCA1-AT-NG	BRCA1 targets	ACACGTCTGAACTCCAGTCAgtggaaaggacgaaacaccgCTGTCCAACACCCACTCTCGgttttagagctagaaatagcCGCTCAGTGAATTCGTCCTC	-0.32772	0.032338	0.78263	1
BRCA1_A_41197778_NG	BRCA1	BRCA1-AT-NG	BRCA1 targets	ACACGTCTGAACTCCAGTCAgtggaaaggacgaaacaccgCCCACTCTCGGGTCACCACAgttttagagctagaaatagcCGCTCAGTGAATTCGTCCTC	-0.33765	0.020473	0.78263	1
BRCA1_A_41197794_NG	BRCA1	BRCA1-AT-NG	BRCA1 targets	ACACGTCTGAACTCCAGTCAgtggaaaggacgaaacaccgCCACAGGTGCCTCACACATCgttttagagctagaaatagcCGCTCAGTGAATTCGTCCTC	-0.029839	0.67709	0.9131	1
BRCA1_A_41197803_NG	BRCA1	BRCA1-AT-NG	BRCA1 targets	ACACGTCTGAACTCCAGTCAgtggaaaggacgaaacaccgGCCTCACACATCTGCCCAATgttttagagctagaaatagcCGCTCAGTGAATTCGTCCTC	-0.055915	0.30184	0.78392	1
BRCA1_A_41197805_NG	BRCA1	BRCA1-AT-NG	BRCA1 targets	ACACGTCTGAACTCCAGTCAgtggaaaggacgaaacaccgCACACATCTGCCCAATTGCTgttttagagctagaaatagcCGCTCAGTGAATTCGTCCTC	-0.030581	0.79665	0.94044	1
BRCA1_A_41197807_NG	BRCA1	BRCA1-AT-NG	BRCA1 targets	ACACGTCTGAACTCCAGTCAgtggaaaggacgaaacaccgCACATCTGCCCAATTGCTGGgttttagagctagaaatagcCGCTCAGTGAATTCGTCCTC	0.02777	0.6076	0.89938	1
BRCA1_A_41197815_NG	BRCA1	BRCA1-AT-NG	BRCA1 targets	ACACGTCTGAACTCCAGTCAgtggaaaggacgaaacaccgTGCCCAATTGCTGGAGACAGgttttagagctagaaatagcCGCTCAGTGAATTCGTCCTC	0.16163	0.15049	0.78263	1
BRCA1_A_41231354_NG	BRCA1	BRCA1-AT-NG	BRCA1 targets	ACACGTCTGAACTCCAGTCAgtggaaaggacgaaacaccgCACCTGATATATGTTCTCTAgttttagagctagaaatagcCGCTCAGTGAATTCGTCCTC	0.055124	0.56361	0.88309	3
BRCA1_A_41231376_NG	BRCA1	BRCA1-AT-NG	BRCA1 targets	ACACGTCTGAACTCCAGTCAgtggaaaggacgaaacaccgCCTTTTAGAAAACATGGAGTgttttagagctagaaatagcCGCTCAGTGAATTCGTCCTC	0.031619	0.74725	0.9305	50
BRCA1_A_41231383_NG	BRCA1	BRCA1-AT-NG	BRCA1 targets	ACACGTCTGAACTCCAGTCAgtggaaaggacgaaacaccgAAACATGGAGTTGTTCCTTTgttttagagctagaaatagcCGCTCAGTGAATTCGTCCTC	-0.0080346	0.91386	0.97521	54
BRCA1_A_41231387_NG	BRCA1	BRCA1-AT-NG	BRCA1 targets	ACACGTCTGAACTCCAGTCAgtggaaaggacgaaacaccgTGGAGTTGTTCCTTTGGCCAgttttagagctagaaatagcCGCTCAGTGAATTCGTCCTC	0.28151	0.15246	0.78263	27
BRCA1_A_41231403_NG	BRCA1	BRCA1-AT-NG	BRCA1 targets	ACACGTCTGAACTCCAGTCAgtggaaaggacgaaacaccgTGGCCATGTATATGCGAATCgttttagagctagaaatagcCGCTCAGTGAATTCGTCCTC	0.042666	0.7736	0.93886	2
BRCA1_A_41231407_NG	BRCA1	BRCA1-AT-NG	BRCA1 targets	ACACGTCTGAACTCCAGTCAgtggaaaggacgaaacaccgCATGTATATGCGAATCTGTAgttttagagctagaaatagcCGCTCAGTGAATTCGTCCTC	0.28261	0.098378	0.78263	1
BRCA1_A_41231414_NG	BRCA1	BRCA1-AT-NG	BRCA1 targets	ACACGTCTGAACTCCAGTCAgtggaaaggacgaaacaccgATGCGAATCTGTAAGAAAGGgttttagagctagaaatagcCGCTCAGTGAATTCGTCCTC	-0.13818	0.14063	0.78263	1
BRCA1_A_41199665_NG	BRCA1	BRCA1-AT-NG	BRCA1 targets	ACACGTCTGAACTCCAGTCAgtggaaaggacgaaacaccgCCATGGAAGCCATTGTCCTCgttttagagctagaaatagcCGCTCAGTGAATTCGTCCTC	0.12077	0.57563	0.88965	1
BRCA1_A_41199670_NG	BRCA1	BRCA1-AT-NG	BRCA1 targets	ACACGTCTGAACTCCAGTCAgtggaaaggacgaaacaccgAAGCCATTGTCCTCTGTCCAgttttagagctagaaatagcCGCTCAGTGAATTCGTCCTC	-0.13054	0.22248	0.78263	1
BRCA1_A_41199698_NG	BRCA1	BRCA1-AT-NG	BRCA1 targets	ACACGTCTGAACTCCAGTCAgtggaaaggacgaaacaccgCTGCACAACCACAATTGGGTgttttagagctagaaatagcCGCTCAGTGAATTCGTCCTC	-0.088776	0.11941	0.78263	1
BRCA1_A_41199706_NG	BRCA1	BRCA1-AT-NG	BRCA1 targets	ACACGTCTGAACTCCAGTCAgtggaaaggacgaaacaccgCACAATTGGGTGGACACCCTgttttagagctagaaatagcCGCTCAGTGAATTCGTCCTC	-0.18531	0.23604	0.78263	1
BRCA1_A_41199716_NG	BRCA1	BRCA1-AT-NG	BRCA1 targets	ACACGTCTGAACTCCAGTCAgtggaaaggacgaaacaccgGTGGACACCCTGGATCCCCAgttttagagctagaaatagcCGCTCAGTGAATTCGTCCTC	-0.18816	0.17772	0.78263	1
BRCA1_A_41201144_NG	BRCA1	BRCA1-AT-NG	BRCA1 targets	ACACGTCTGAACTCCAGTCAgtggaaaggacgaaacaccgTGCCAAGGGTGAATGATGAAgttttagagctagaaatagcCGCTCAGTGAATTCGTCCTC	-0.13535	0.16179	0.78263	1
BRCA1_A_41201158_NG	BRCA1	BRCA1-AT-NG	BRCA1 targets	ACACGTCTGAACTCCAGTCAgtggaaaggacgaaacaccgGATGAAAGCTCCTTCACCACgttttagagctagaaatagcCGCTCAGTGAATTCGTCCTC	-0.071388	0.47022	0.84194	1
BRCA1_A_41201160_NG	BRCA1	BRCA1-AT-NG	BRCA1 targets	ACACGTCTGAACTCCAGTCAgtggaaaggacgaaacaccgGAAAGCTCCTTCACCACAGAgttttagagctagaaatagcCGCTCAGTGAATTCGTCCTC	0.10458	0.34831	0.79809	1
BRCA1_A_41201172_NG	BRCA1	BRCA1-AT-NG	BRCA1 targets	ACACGTCTGAACTCCAGTCAgtggaaaggacgaaacaccgTCACCACAGAAGCACCACACgttttagagctagaaatagcCGCTCAGTGAATTCGTCCTC	0.062418	0.76974	0.93657	1
BRCA1_A_41201174_NG	BRCA1	BRCA1-AT-NG	BRCA1 targets	ACACGTCTGAACTCCAGTCAgtggaaaggacgaaacaccgCCACAGAAGCACCACACAGCgttttagagctagaaatagcCGCTCAGTGAATTCGTCCTC	0.1275	0.19985	0.78263	1
BRCA1_A_41201193_NG	BRCA1	BRCA1-AT-NG	BRCA1 targets	ACACGTCTGAACTCCAGTCAgtggaaaggacgaaacaccgGCTGTACCATCCATTCCAGTgttttagagctagaaatagcCGCTCAGTGAATTCGTCCTC	0.27229	0.10291	0.78263	1
BRCA1_A_41201205_NG	BRCA1	BRCA1-AT-NG	BRCA1 targets	ACACGTCTGAACTCCAGTCAgtggaaaggacgaaacaccgCATTCCAGTTGATCTAAAATgttttagagctagaaatagcCGCTCAGTGAATTCGTCCTC	-0.28837	0.037528	0.78263	1
BRCA1_A_41201210_NG	BRCA1	BRCA1-AT-NG	BRCA1 targets	ACACGTCTGAACTCCAGTCAgtggaaaggacgaaacaccgTTGATCTAAAATGGACATTTgttttagagctagaaatagcCGCTCAGTGAATTCGTCCTC	0.093672	0.1803	0.78263	1
BRCA1_A_41277481_NG	BRCA1	BRCA1-AT-NG	BRCA1 targets	ACACGTCTGAACTCCAGTCAgtggaaaggacgaaacaccgCTCTCAGAATACGAAATCAAgttttagagctagaaatagcCGCTCAGTGAATTCGTCCTC	0.001516	0.98077	0.99869	1
BRCA1_A_41234430_NG	BRCA1	BRCA1-AT-NG	BRCA1 targets	ACACGTCTGAACTCCAGTCAgtggaaaggacgaaacaccgTTTCTGATGTGCTTTGTTCTgttttagagctagaaatagcCGCTCAGTGAATTCGTCCTC	0.10935	0.24626	0.78263	1
BRCA1_A_41234453_NG	BRCA1	BRCA1-AT-NG	BRCA1 targets	ACACGTCTGAACTCCAGTCAgtggaaaggacgaaacaccgCGCAGGTCCTCAAGGGCAGAgttttagagctagaaatagcCGCTCAGTGAATTCGTCCTC	0.040953	0.69091	0.91624	1
BRCA1_A_41234467_NG	BRCA1	BRCA1-AT-NG	BRCA1 targets	ACACGTCTGAACTCCAGTCAgtggaaaggacgaaacaccgAAGGGCAGAAGAGTCACTTAgttttagagctagaaatagcCGCTCAGTGAATTCGTCCTC	-0.027329	0.69382	0.91624	1
BRCA1_A_41234469_NG	BRCA1	BRCA1-AT-NG	BRCA1 targets	ACACGTCTGAACTCCAGTCAgtggaaaggacgaaacaccgGCAGAAGAGTCACTTATGATgttttagagctagaaatagcCGCTCAGTGAATTCGTCCTC	0.25879	0.21831	0.78263	1
BRCA1_A_41234476_NG	BRCA1	BRCA1-AT-NG	BRCA1 targets	ACACGTCTGAACTCCAGTCAgtggaaaggacgaaacaccgGTCACTTATGATGGAAGGGTgttttagagctagaaatagcCGCTCAGTGAATTCGTCCTC	-0.013874	0.83762	0.95303	1
BRCA1_A_41234480_NG	BRCA1	BRCA1-AT-NG	BRCA1 targets	ACACGTCTGAACTCCAGTCAgtggaaaggacgaaacaccgACTTATGATGGAAGGGTAGCgttttagagctagaaatagcCGCTCAGTGAATTCGTCCTC	0.10149	0.24101	0.78263	1
BRCA1_A_41234483_NG	BRCA1	BRCA1-AT-NG	BRCA1 targets	ACACGTCTGAACTCCAGTCAgtggaaaggacgaaacaccgATGATGGAAGGGTAGCTGTTgttttagagctagaaatagcCGCTCAGTGAATTCGTCCTC	-0.064504	0.45164	0.83414	1
BRCA1_A_41234487_NG	BRCA1	BRCA1-AT-NG	BRCA1 targets	ACACGTCTGAACTCCAGTCAgtggaaaggacgaaacaccgTGGAAGGGTAGCTGTTAGAAgttttagagctagaaatagcCGCTCAGTGAATTCGTCCTC	-0.12382	0.051877	0.78263	1
BRCA1_A_41234493_NG	BRCA1	BRCA1-AT-NG	BRCA1 targets	ACACGTCTGAACTCCAGTCAgtggaaaggacgaaacaccgAGGGTAGCTGTTAGAAGGCTgttttagagctagaaatagcCGCTCAGTGAATTCGTCCTC	-0.010637	0.8835	0.96275	1
BRCA1_A_41234500_NG	BRCA1	BRCA1-AT-NG	BRCA1 targets	ACACGTCTGAACTCCAGTCAgtggaaaggacgaaacaccgTGTTAGAAGGCTGGCTCCCAgttttagagctagaaatagcCGCTCAGTGAATTCGTCCTC	-0.23179	0.28921	0.78392	1
BRCA1_A_41234502_NG	BRCA1	BRCA1-AT-NG	BRCA1 targets	ACACGTCTGAACTCCAGTCAgtggaaaggacgaaacaccgTAGAAGGCTGGCTCCCATGCgttttagagctagaaatagcCGCTCAGTGAATTCGTCCTC	0.21842	0.19096	0.78263	1
BRCA1_A_41234515_NG	BRCA1	BRCA1-AT-NG	BRCA1 targets	ACACGTCTGAACTCCAGTCAgtggaaaggacgaaacaccgCTCCCATGCTGTTCTAACACgttttagagctagaaatagcCGCTCAGTGAATTCGTCCTC	0.0054941	0.95621	0.98742	1
BRCA1_A_41234525_NG	BRCA1	BRCA1-AT-NG	BRCA1 targets	ACACGTCTGAACTCCAGTCAgtggaaaggacgaaacaccgTCTAACACAGCTTCTAGTTCgttttagagctagaaatagcCGCTCAGTGAATTCGTCCTC	0.084509	0.42839	0.82712	1
BRCA1_A_41234537_NG	BRCA1	BRCA1-AT-NG	BRCA1 targets	ACACGTCTGAACTCCAGTCAgtggaaaggacgaaacaccgCTTCTAGTTCAGCCATTTCCgttttagagctagaaatagcCGCTCAGTGAATTCGTCCTC	-0.16808	0.33876	0.79809	1
BRCA1_A_41234542_NG	BRCA1	BRCA1-AT-NG	BRCA1 targets	ACACGTCTGAACTCCAGTCAgtggaaaggacgaaacaccgGTTCAGCCATTTCCTGCTGGgttttagagctagaaatagcCGCTCAGTGAATTCGTCCTC	-0.033829	0.72617	0.92111	1
BRCA1_A_41234558_NG	BRCA1	BRCA1-AT-NG	BRCA1 targets	ACACGTCTGAACTCCAGTCAgtggaaaggacgaaacaccgGCTGGAGCTTTATCAGGTTAgttttagagctagaaatagcCGCTCAGTGAATTCGTCCTC	-0.2358	0.12475	0.78263	1
BRCA1_A_41234564_NG	BRCA1	BRCA1-AT-NG	BRCA1 targets	ACACGTCTGAACTCCAGTCAgtggaaaggacgaaacaccgTTTATCAGGTTATGTTGCATgttttagagctagaaatagcCGCTCAGTGAATTCGTCCTC	-0.14908	0.045512	0.78263	1
BRCA1_A_41267749_NG	BRCA1	BRCA1-AT-NG	BRCA1 targets	ACACGTCTGAACTCCAGTCAgtggaaaggacgaaacaccgCAAAATATGTGGTCACACTTgttttagagctagaaatagcCGCTCAGTGAATTCGTCCTC	-0.042307	0.42752	0.82712	1
BRCA1_A_41267752_NG	BRCA1	BRCA1-AT-NG	BRCA1 targets	ACACGTCTGAACTCCAGTCAgtggaaaggacgaaacaccgAATATGTGGTCACACTTTGTgttttagagctagaaatagcCGCTCAGTGAATTCGTCCTC	-0.11016	0.2573	0.78263	1
BRCA1_A_41267760_NG	BRCA1	BRCA1-AT-NG	BRCA1 targets	ACACGTCTGAACTCCAGTCAgtggaaaggacgaaacaccgGGTCACACTTTGTGGAGACAgttttagagctagaaatagcCGCTCAGTGAATTCGTCCTC	-0.0071386	0.90793	0.9745	1
BRCA1_A_41267785_NG	BRCA1	BRCA1-AT-NG	BRCA1 targets	ACACGTCTGAACTCCAGTCAgtggaaaggacgaaacaccgTCCTTGATCAACTCCAGACTgttttagagctagaaatagcCGCTCAGTGAATTCGTCCTC	-0.056538	0.63835	0.9059	1
BRCA1_A_41267788_NG	BRCA1	BRCA1-AT-NG	BRCA1 targets	ACACGTCTGAACTCCAGTCAgtggaaaggacgaaacaccgGATCAACTCCAGACTAGCAGgttttagagctagaaatagcCGCTCAGTGAATTCGTCCTC	0.037858	0.67931	0.9131	1
BRCA1_A_41267796_NG	BRCA1	BRCA1-AT-NG	BRCA1 targets	ACACGTCTGAACTCCAGTCAgtggaaaggacgaaacaccgCAGACTAGCAGGGTAGGGGGgttttagagctagaaatagcCGCTCAGTGAATTCGTCCTC	-0.31389	0.1333	0.78263	1
BRCA1_A_41203097_NG	BRCA1	BRCA1-AT-NG	BRCA1 targets	ACACGTCTGAACTCCAGTCAgtggaaaggacgaaacaccgGGTGAAGGGCCCATAGCAACgttttagagctagaaatagcCGCTCAGTGAATTCGTCCTC	0.18252	0.27668	0.78392	1
BRCA1_A_41203105_NG	BRCA1	BRCA1-AT-NG	BRCA1 targets	ACACGTCTGAACTCCAGTCAgtggaaaggacgaaacaccgGCCCATAGCAACAGATTTCTgttttagagctagaaatagcCGCTCAGTGAATTCGTCCTC	0.12246	0.30849	0.78702	1
BRCA1_A_41203111_NG	BRCA1	BRCA1-AT-NG	BRCA1 targets	ACACGTCTGAACTCCAGTCAgtggaaaggacgaaacaccgGCAACAGATTTCTAGCCCCCgttttagagctagaaatagcCGCTCAGTGAATTCGTCCTC	-0.047449	0.64982	0.90751	1
BRCA1_A_41203115_NG	BRCA1	BRCA1-AT-NG	BRCA1 targets	ACACGTCTGAACTCCAGTCAgtggaaaggacgaaacaccgACAGATTTCTAGCCCCCTGAgttttagagctagaaatagcCGCTCAGTGAATTCGTCCTC	0.11289	0.29723	0.78392	1
BRCA1_A_41203121_NG	BRCA1	BRCA1-AT-NG	BRCA1 targets	ACACGTCTGAACTCCAGTCAgtggaaaggacgaaacaccgTTCTAGCCCCCTGAAGATCTgttttagagctagaaatagcCGCTCAGTGAATTCGTCCTC	0.10515	0.27135	0.78263	1
BRCA1_A_41203130_NG	BRCA1	BRCA1-AT-NG	BRCA1 targets	ACACGTCTGAACTCCAGTCAgtggaaaggacgaaacaccgCCCTGAAGATCTGGAAGAAGgttttagagctagaaatagcCGCTCAGTGAATTCGTCCTC	-0.013994	0.76619	0.93657	1
BRCA1_A_41203131_NG	BRCA1	BRCA1-AT-NG	BRCA1 targets	ACACGTCTGAACTCCAGTCAgtggaaaggacgaaacaccgTGAAGATCTGGAAGAAGAGAgttttagagctagaaatagcCGCTCAGTGAATTCGTCCTC	-0.23665	0.05886	0.78263	1
BRCA1_A_41209083_NG	BRCA1	BRCA1-AT-NG	BRCA1 targets	ACACGTCTGAACTCCAGTCAgtggaaaggacgaaacaccgGGGATTCTCTTGCTCGCTTTgttttagagctagaaatagcCGCTCAGTGAATTCGTCCTC	-0.14834	0.10922	0.78263	1
BRCA1_A_41209120_NG	BRCA1	BRCA1-AT-NG	BRCA1 targets	ACACGTCTGAACTCCAGTCAgtggaaaggacgaaacaccgTCCATTGACCACATCTCCTCgttttagagctagaaatagcCGCTCAGTGAATTCGTCCTC	0.069067	0.25447	0.78263	1
BRCA1_A_41209139_NG	BRCA1	BRCA1-AT-NG	BRCA1 targets	ACACGTCTGAACTCCAGTCAgtggaaaggacgaaacaccgCTCTGACTTCAAAATCATGCgttttagagctagaaatagcCGCTCAGTGAATTCGTCCTC	-0.035169	0.62271	0.90089	1
BRCA1_A_41209144_NG	BRCA1	BRCA1-AT-NG	BRCA1 targets	ACACGTCTGAACTCCAGTCAgtggaaaggacgaaacaccgGACTTCAAAATCATGCTGAAgttttagagctagaaatagcCGCTCAGTGAATTCGTCCTC	0.0038827	0.87261	0.96009	1
BRCA1_A_41242971_NG	BRCA1	BRCA1-AT-NG	BRCA1 targets	ACACGTCTGAACTCCAGTCAgtggaaaggacgaaacaccgGTTAAAATGTCACTCTGAGAgttttagagctagaaatagcCGCTCAGTGAATTCGTCCTC	0.0028505	0.9711	0.99542	1
BRCA1_A_41242979_NG	BRCA1	BRCA1-AT-NG	BRCA1 targets	ACACGTCTGAACTCCAGTCAgtggaaaggacgaaacaccgAAATGTCACTCTGAGAGGATgttttagagctagaaatagcCGCTCAGTGAATTCGTCCTC	0.13793	0.16212	0.78263	1
BRCA1_A_41242985_NG	BRCA1	BRCA1-AT-NG	BRCA1 targets	ACACGTCTGAACTCCAGTCAgtggaaaggacgaaacaccgCTGAGAGGATAGCCCTGAGCgttttagagctagaaatagcCGCTCAGTGAATTCGTCCTC	-0.095207	0.6193	0.90089	1
BRCA1_A_41242992_NG	BRCA1	BRCA1-AT-NG	BRCA1 targets	ACACGTCTGAACTCCAGTCAgtggaaaggacgaaacaccgGATAGCCCTGAGCAGTCTTCgttttagagctagaaatagcCGCTCAGTGAATTCGTCCTC	-0.35536	0.2904	0.78392	1
BRCA1_A_41242999_NG	BRCA1	BRCA1-AT-NG	BRCA1 targets	ACACGTCTGAACTCCAGTCAgtggaaaggacgaaacaccgCCCTGAGCAGTCTTCAGAGAgttttagagctagaaatagcCGCTCAGTGAATTCGTCCTC	-0.048967	0.17067	0.78263	1
BRCA1_A_41243002_NG	BRCA1	BRCA1-AT-NG	BRCA1 targets	ACACGTCTGAACTCCAGTCAgtggaaaggacgaaacaccgGAGCAGTCTTCAGAGACGCTgttttagagctagaaatagcCGCTCAGTGAATTCGTCCTC	0.0047781	0.96557	0.99301	1
BRCA1_A_41243024_NG	BRCA1	BRCA1-AT-NG	BRCA1 targets	ACACGTCTGAACTCCAGTCAgtggaaaggacgaaacaccgGTTTCACTCTCACACCCAGAgttttagagctagaaatagcCGCTCAGTGAATTCGTCCTC	-0.11648	0.18703	0.78263	1
BRCA1_A_41276035_NG	BRCA1	BRCA1-AT-NG	BRCA1 targets	ACACGTCTGAACTCCAGTCAgtggaaaggacgaaacaccgTTACCAGATGGGACACTCTAgttttagagctagaaatagcCGCTCAGTGAATTCGTCCTC	-0.064497	0.40056	0.81502	1
BRCA1_A_41276042_NG	BRCA1	BRCA1-AT-NG	BRCA1 targets	ACACGTCTGAACTCCAGTCAgtggaaaggacgaaacaccgTGGGACACTCTAAGATTTTCgttttagagctagaaatagcCGCTCAGTGAATTCGTCCTC	-0.038677	0.70137	0.91624	1
BRCA1_A_41276049_NG	BRCA1	BRCA1-AT-NG	BRCA1 targets	ACACGTCTGAACTCCAGTCAgtggaaaggacgaaacaccgCACTCTAAGATTTTCTGCATgttttagagctagaaatagcCGCTCAGTGAATTCGTCCTC	0.04699	0.69739	0.91624	1
BRCA1_A_41276063_NG	BRCA1	BRCA1-AT-NG	BRCA1 targets	ACACGTCTGAACTCCAGTCAgtggaaaggacgaaacaccgGCATAGCATTAATGACATTTgttttagagctagaaatagcCGCTCAGTGAATTCGTCCTC	0.19444	0.17391	0.78263	1
BRCA1_A_41276075_NG	BRCA1	BRCA1-AT-NG	BRCA1 targets	ACACGTCTGAACTCCAGTCAgtggaaaggacgaaacaccgGACATTTTGTACTTCTTCAAgttttagagctagaaatagcCGCTCAGTGAATTCGTCCTC	-0.001378	0.98101	0.99869	2
BRCA1_A_41276082_NG	BRCA1	BRCA1-AT-NG	BRCA1 targets	ACACGTCTGAACTCCAGTCAgtggaaaggacgaaacaccgTGTACTTCTTCAACGCGAAGgttttagagctagaaatagcCGCTCAGTGAATTCGTCCTC	0.015895	0.89983	0.97367	1
BRCA1_A_41276104_NG	BRCA1	BRCA1-AT-NG	BRCA1 targets	ACACGTCTGAACTCCAGTCAgtggaaaggacgaaacaccgCAGATAAATCCATTTCTTTCgttttagagctagaaatagcCGCTCAGTGAATTCGTCCTC	0.18138	0.098953	0.78263	1
BRCA1_A_41276112_NG	BRCA1	BRCA1-AT-NG	BRCA1 targets	ACACGTCTGAACTCCAGTCAgtggaaaggacgaaacaccgTCCATTTCTTTCTGTTCCAAgttttagagctagaaatagcCGCTCAGTGAATTCGTCCTC	0.09409	0.31238	0.78702	1
BRCA1_A_41276128_NG	BRCA1	BRCA1-AT-NG	BRCA1 targets	ACACGTCTGAACTCCAGTCAgtggaaaggacgaaacaccgCCAATGAACTTTAACACATTgttttagagctagaaatagcCGCTCAGTGAATTCGTCCTC	0.0046903	0.94286	0.98424	2
BRCA1_A_41243454_NG	BRCA1	BRCA1-AT-NG	BRCA1 targets	ACACGTCTGAACTCCAGTCAgtggaaaggacgaaacaccgAATACCTAAGTTTGAATCCAgttttagagctagaaatagcCGCTCAGTGAATTCGTCCTC	-0.066209	0.70681	0.91624	1
BRCA1_A_41243455_NG	BRCA1	BRCA1-AT-NG	BRCA1 targets	ACACGTCTGAACTCCAGTCAgtggaaaggacgaaacaccgCTAAGTTTGAATCCATGCTTgttttagagctagaaatagcCGCTCAGTGAATTCGTCCTC	-0.10881	0.23258	0.78263	1
BRCA1_A_41243466_NG	BRCA1	BRCA1-AT-NG	BRCA1 targets	ACACGTCTGAACTCCAGTCAgtggaaaggacgaaacaccgAATCCATGCTTTGCTCTTCTgttttagagctagaaatagcCGCTCAGTGAATTCGTCCTC	-0.094807	0.19252	0.78263	1
BRCA1_A_41243483_NG	BRCA1	BRCA1-AT-NG	BRCA1 targets	ACACGTCTGAACTCCAGTCAgtggaaaggacgaaacaccgTTCTTGATTATTTTCTTCCAgttttagagctagaaatagcCGCTCAGTGAATTCGTCCTC	0.0076711	0.85857	0.95697	1
BRCA1_A_41243486_NG	BRCA1	BRCA1-AT-NG	BRCA1 targets	ACACGTCTGAACTCCAGTCAgtggaaaggacgaaacaccgTGATTATTTTCTTCCAAGCCgttttagagctagaaatagcCGCTCAGTGAATTCGTCCTC	0.098787	0.16298	0.78263	1
BRCA1_A_41243519_NG	BRCA1	BRCA1-AT-NG	BRCA1 targets	ACACGTCTGAACTCCAGTCAgtggaaaggacgaaacaccgATCATCTGAAACCAATTCCTgttttagagctagaaatagcCGCTCAGTGAATTCGTCCTC	0.018942	0.86816	0.96009	1
BRCA1_A_41243529_NG	BRCA1	BRCA1-AT-NG	BRCA1 targets	ACACGTCTGAACTCCAGTCAgtggaaaggacgaaacaccgAAACCAATTCCTTGTCACTCgttttagagctagaaatagcCGCTCAGTGAATTCGTCCTC	-0.079897	0.14381	0.78263	1
BRCA1_A_41243540_NG	BRCA1	BRCA1-AT-NG	BRCA1 targets	ACACGTCTGAACTCCAGTCAgtggaaaggacgaaacaccgGTCACTCAGACCAACTCCCTgttttagagctagaaatagcCGCTCAGTGAATTCGTCCTC	-0.01954	0.8276	0.94861	1
BRCA1_A_41243549_NG	BRCA1	BRCA1-AT-NG	BRCA1 targets	ACACGTCTGAACTCCAGTCAgtggaaaggacgaaacaccgAGACCAACTCCCTGGCTTTCgttttagagctagaaatagcCGCTCAGTGAATTCGTCCTC	0.0088465	0.76374	0.93657	1
BRCA1_A_41243564_NG	BRCA1	BRCA1-AT-NG	BRCA1 targets	ACACGTCTGAACTCCAGTCAgtggaaaggacgaaacaccgTTTCAGACTGATGCCTCATTgttttagagctagaaatagcCGCTCAGTGAATTCGTCCTC	-0.023998	0.76851	0.93657	1
BRCA1_A_41243570_NG	BRCA1	BRCA1-AT-NG	BRCA1 targets	ACACGTCTGAACTCCAGTCAgtggaaaggacgaaacaccgGACTGATGCCTCATTTGTTTgttttagagctagaaatagcCGCTCAGTGAATTCGTCCTC	-0.19091	0.13497	0.78263	1
BRCA1_A_41243587_NG	BRCA1	BRCA1-AT-NG	BRCA1 targets	ACACGTCTGAACTCCAGTCAgtggaaaggacgaaacaccgTGGAAGAACCAATCAAGAAAgttttagagctagaaatagcCGCTCAGTGAATTCGTCCTC	0.13015	0.26096	0.78263	1
BRCA1_A_41243595_NG	BRCA1	BRCA1-AT-NG	BRCA1 targets	ACACGTCTGAACTCCAGTCAgtggaaaggacgaaacaccgCCAATCAAGAAAGGATCCTGgttttagagctagaaatagcCGCTCAGTGAATTCGTCCTC	0.0032771	0.98295	0.99881	1
BRCA1_A_41243598_NG	BRCA1	BRCA1-AT-NG	BRCA1 targets	ACACGTCTGAACTCCAGTCAgtggaaaggacgaaacaccgAATCAAGAAAGGATCCTGGGgttttagagctagaaatagcCGCTCAGTGAATTCGTCCTC	-0.061161	0.46042	0.84127	1
BRCA1_A_41243601_NG	BRCA1	BRCA1-AT-NG	BRCA1 targets	ACACGTCTGAACTCCAGTCAgtggaaaggacgaaacaccgAAGAAAGGATCCTGGGTGTTgttttagagctagaaatagcCGCTCAGTGAATTCGTCCTC	-0.0063259	0.9206	0.97627	1
BRCA1_A_41243631_NG	BRCA1	BRCA1-AT-NG	BRCA1 targets	ACACGTCTGAACTCCAGTCAgtggaaaggacgaaacaccgAGTCAAGTCTTCCAATTCACgttttagagctagaaatagcCGCTCAGTGAATTCGTCCTC	-0.042608	0.7741	0.93886	1
BRCA1_A_41243640_NG	BRCA1	BRCA1-AT-NG	BRCA1 targets	ACACGTCTGAACTCCAGTCAgtggaaaggacgaaacaccgTCCAATTCACTGCACTGTGAgttttagagctagaaatagcCGCTCAGTGAATTCGTCCTC	-0.23121	0.093584	0.78263	1
BRCA1_A_41243650_NG	BRCA1	BRCA1-AT-NG	BRCA1 targets	ACACGTCTGAACTCCAGTCAgtggaaaggacgaaacaccgACTGCACTGTGAAGAAAACAgttttagagctagaaatagcCGCTCAGTGAATTCGTCCTC	0.13979	0.17134	0.78263	1
BRCA1_A_41243656_NG	BRCA1	BRCA1-AT-NG	BRCA1 targets	ACACGTCTGAACTCCAGTCAgtggaaaggacgaaacaccgTGTGAAGAAAACAAGCTAGCgttttagagctagaaatagcCGCTCAGTGAATTCGTCCTC	-0.096171	0.43113	0.82712	1
BRCA1_A_41243664_NG	BRCA1	BRCA1-AT-NG	BRCA1 targets	ACACGTCTGAACTCCAGTCAgtggaaaggacgaaacaccgAACAAGCTAGCAGAACATTTgttttagagctagaaatagcCGCTCAGTGAATTCGTCCTC	-0.33819	0.067793	0.78263	1
BRCA1_A_41243690_NG	BRCA1	BRCA1-AT-NG	BRCA1 targets	ACACGTCTGAACTCCAGTCAgtggaaaggacgaaacaccgCCTCACTAAGGTGATGTTCCgttttagagctagaaatagcCGCTCAGTGAATTCGTCCTC	-0.047595	0.56939	0.88694	1
BRCA1_A_41243693_NG	BRCA1	BRCA1-AT-NG	BRCA1 targets	ACACGTCTGAACTCCAGTCAgtggaaaggacgaaacaccgTCACTAAGGTGATGTTCCTGgttttagagctagaaatagcCGCTCAGTGAATTCGTCCTC	0.014171	0.87975	0.96275	1
BRCA1_A_41243694_NG	BRCA1	BRCA1-AT-NG	BRCA1 targets	ACACGTCTGAACTCCAGTCAgtggaaaggacgaaacaccgCTAAGGTGATGTTCCTGAGAgttttagagctagaaatagcCGCTCAGTGAATTCGTCCTC	-0.1357	0.1925	0.78263	1
BRCA1_A_41243721_NG	BRCA1	BRCA1-AT-NG	BRCA1 targets	ACACGTCTGAACTCCAGTCAgtggaaaggacgaaacaccgTGCCAATATTACCTGGTTACgttttagagctagaaatagcCGCTCAGTGAATTCGTCCTC	0.10091	0.36622	0.79809	1
BRCA1_A_41243724_NG	BRCA1	BRCA1-AT-NG	BRCA1 targets	ACACGTCTGAACTCCAGTCAgtggaaaggacgaaacaccgCAATATTACCTGGTTACTGCgttttagagctagaaatagcCGCTCAGTGAATTCGTCCTC	-0.13335	0.53242	0.86781	1
BRCA1_A_41243735_NG	BRCA1	BRCA1-AT-NG	BRCA1 targets	ACACGTCTGAACTCCAGTCAgtggaaaggacgaaacaccgCTGGTTACTGCAGTCATTTAgttttagagctagaaatagcCGCTCAGTGAATTCGTCCTC	0.025766	0.64182	0.90608	1
BRCA1_A_41243748_NG	BRCA1	BRCA1-AT-NG	BRCA1 targets	ACACGTCTGAACTCCAGTCAgtggaaaggacgaaacaccgTCATTTAAGCTATTCTTCAAgttttagagctagaaatagcCGCTCAGTGAATTCGTCCTC	0.029302	0.81611	0.94436	1
BRCA1_A_41243764_NG	BRCA1	BRCA1-AT-NG	BRCA1 targets	ACACGTCTGAACTCCAGTCAgtggaaaggacgaaacaccgAATGATAATAAATTCTCCTCgttttagagctagaaatagcCGCTCAGTGAATTCGTCCTC	0.02102	0.84084	0.95358	1
BRCA1_A_41243766_NG	BRCA1	BRCA1-AT-NG	BRCA1 targets	ACACGTCTGAACTCCAGTCAgtggaaaggacgaaacaccgTGATAATAAATTCTCCTCTGgttttagagctagaaatagcCGCTCAGTGAATTCGTCCTC	-0.055005	0.35674	0.79809	1
BRCA1_A_41243789_NG	BRCA1	BRCA1-AT-NG	BRCA1 targets	ACACGTCTGAACTCCAGTCAgtggaaaggacgaaacaccgTTCTTAGACAGACACTCGGTgttttagagctagaaatagcCGCTCAGTGAATTCGTCCTC	-0.12369	0.42133	0.82662	1
BRCA1_A_41243793_NG	BRCA1	BRCA1-AT-NG	BRCA1 targets	ACACGTCTGAACTCCAGTCAgtggaaaggacgaaacaccgGACAGACACTCGGTAGCAACgttttagagctagaaatagcCGCTCAGTGAATTCGTCCTC	0.0013441	0.99358	0.99907	1
BRCA1_A_41243795_NG	BRCA1	BRCA1-AT-NG	BRCA1 targets	ACACGTCTGAACTCCAGTCAgtggaaaggacgaaacaccgCAGACACTCGGTAGCAACGGgttttagagctagaaatagcCGCTCAGTGAATTCGTCCTC	-0.13674	0.2596	0.78263	1
BRCA1_A_41243804_NG	BRCA1	BRCA1-AT-NG	BRCA1 targets	ACACGTCTGAACTCCAGTCAgtggaaaggacgaaacaccgACTCGGTAGCAACGGTGCTAgttttagagctagaaatagcCGCTCAGTGAATTCGTCCTC	-0.046399	0.70649	0.91624	1
BRCA1_A_41243807_NG	BRCA1	BRCA1-AT-NG	BRCA1 targets	ACACGTCTGAACTCCAGTCAgtggaaaggacgaaacaccgGTAGCAACGGTGCTATGCCTgttttagagctagaaatagcCGCTCAGTGAATTCGTCCTC	-0.068127	0.53313	0.86781	1
BRCA1_A_41243808_NG	BRCA1	BRCA1-AT-NG	BRCA1 targets	ACACGTCTGAACTCCAGTCAgtggaaaggacgaaacaccgGCAACGGTGCTATGCCTAGTgttttagagctagaaatagcCGCTCAGTGAATTCGTCCTC	0.097719	0.19225	0.78263	1
BRCA1_A_41243816_NG	BRCA1	BRCA1-AT-NG	BRCA1 targets	ACACGTCTGAACTCCAGTCAgtggaaaggacgaaacaccgGTGCTATGCCTAGTAGACTGgttttagagctagaaatagcCGCTCAGTGAATTCGTCCTC	-0.23764	0.09368	0.78263	1
BRCA1_A_41243822_NG	BRCA1	BRCA1-AT-NG	BRCA1 targets	ACACGTCTGAACTCCAGTCAgtggaaaggacgaaacaccgTATGCCTAGTAGACTGAGAAgttttagagctagaaatagcCGCTCAGTGAATTCGTCCTC	-0.03186	0.64822	0.90608	1
BRCA1_A_41243825_NG	BRCA1	BRCA1-AT-NG	BRCA1 targets	ACACGTCTGAACTCCAGTCAgtggaaaggacgaaacaccgAGTAGACTGAGAAGGTATATgttttagagctagaaatagcCGCTCAGTGAATTCGTCCTC	-0.18317	0.096131	0.78263	1
BRCA1_A_41243847_NG	BRCA1	BRCA1-AT-NG	BRCA1 targets	ACACGTCTGAACTCCAGTCAgtggaaaggacgaaacaccgGTTTACTTTACCAAATAACAgttttagagctagaaatagcCGCTCAGTGAATTCGTCCTC	0.20924	0.17739	0.78263	1
BRCA1_A_41243852_NG	BRCA1	BRCA1-AT-NG	BRCA1 targets	ACACGTCTGAACTCCAGTCAgtggaaaggacgaaacaccgTTTACCAAATAACAAGTGTTgttttagagctagaaatagcCGCTCAGTGAATTCGTCCTC	0.078115	0.26551	0.78263	1
BRCA1_A_41243855_NG	BRCA1	BRCA1-AT-NG	BRCA1 targets	ACACGTCTGAACTCCAGTCAgtggaaaggacgaaacaccgACCAAATAACAAGTGTTGGAgttttagagctagaaatagcCGCTCAGTGAATTCGTCCTC	0.019962	0.80386	0.94044	1
BRCA1_A_41243860_NG	BRCA1	BRCA1-AT-NG	BRCA1 targets	ACACGTCTGAACTCCAGTCAgtggaaaggacgaaacaccgATAACAAGTGTTGGAAGCAGgttttagagctagaaatagcCGCTCAGTGAATTCGTCCTC	0.011887	0.54845	0.87678	1
BRCA1_A_41243863_NG	BRCA1	BRCA1-AT-NG	BRCA1 targets	ACACGTCTGAACTCCAGTCAgtggaaaggacgaaacaccgACAAGTGTTGGAAGCAGGGAgttttagagctagaaatagcCGCTCAGTGAATTCGTCCTC	0.12631	0.081147	0.78263	2
BRCA1_A_41243880_NG	BRCA1	BRCA1-AT-NG	BRCA1 targets	ACACGTCTGAACTCCAGTCAgtggaaaggacgaaacaccgGGAAGCTCTTCATCCTCACTgttttagagctagaaatagcCGCTCAGTGAATTCGTCCTC	0.080357	0.1478	0.78263	1
BRCA1_A_41243888_NG	BRCA1	BRCA1-AT-NG	BRCA1 targets	ACACGTCTGAACTCCAGTCAgtggaaaggacgaaacaccgCTCTTCATCCTCACTAGATAgttttagagctagaaatagcCGCTCAGTGAATTCGTCCTC	-0.12603	0.25909	0.78263	1
BRCA1_A_41243897_NG	BRCA1	BRCA1-AT-NG	BRCA1 targets	ACACGTCTGAACTCCAGTCAgtggaaaggacgaaacaccgTCACTAGATAAGTTCTCTTCgttttagagctagaaatagcCGCTCAGTGAATTCGTCCTC	-0.10946	0.26038	0.78263	1
BRCA1_A_41243899_NG	BRCA1	BRCA1-AT-NG	BRCA1 targets	ACACGTCTGAACTCCAGTCAgtggaaaggacgaaacaccgCTAGATAAGTTCTCTTCTGAgttttagagctagaaatagcCGCTCAGTGAATTCGTCCTC	0.053432	0.71813	0.91894	1
BRCA1_A_41243914_NG	BRCA1	BRCA1-AT-NG	BRCA1 targets	ACACGTCTGAACTCCAGTCAgtggaaaggacgaaacaccgTCTGAGGACTCTAATTTCTTgttttagagctagaaatagcCGCTCAGTGAATTCGTCCTC	-0.0073752	0.8897	0.96578	1
BRCA1_A_41243944_NG	BRCA1	BRCA1-AT-NG	BRCA1 targets	ACACGTCTGAACTCCAGTCAgtggaaaggacgaaacaccgCGGTAACCCTGAGCCAAATGgttttagagctagaaatagcCGCTCAGTGAATTCGTCCTC	0.11219	0.52905	0.86612	1
BRCA1_A_41243951_NG	BRCA1	BRCA1-AT-NG	BRCA1 targets	ACACGTCTGAACTCCAGTCAgtggaaaggacgaaacaccgCTGAGCCAAATGTGTATGGGgttttagagctagaaatagcCGCTCAGTGAATTCGTCCTC	0.001848	0.98688	0.99907	1
BRCA1_A_41243957_NG	BRCA1	BRCA1-AT-NG	BRCA1 targets	ACACGTCTGAACTCCAGTCAgtggaaaggacgaaacaccgCAAATGTGTATGGGTGAAAGgttttagagctagaaatagcCGCTCAGTGAATTCGTCCTC	0.027532	0.3454	0.79809	1
BRCA1_A_41243963_NG	BRCA1	BRCA1-AT-NG	BRCA1 targets	ACACGTCTGAACTCCAGTCAgtggaaaggacgaaacaccgGTGTATGGGTGAAAGGGCTAgttttagagctagaaatagcCGCTCAGTGAATTCGTCCTC	-0.033652	0.49701	0.84711	1
BRCA1_A_41243970_NG	BRCA1	BRCA1-AT-NG	BRCA1 targets	ACACGTCTGAACTCCAGTCAgtggaaaggacgaaacaccgGGTGAAAGGGCTAGGACTCCgttttagagctagaaatagcCGCTCAGTGAATTCGTCCTC	0.011134	0.91728	0.97627	1
BRCA1_A_41243978_NG	BRCA1	BRCA1-AT-NG	BRCA1 targets	ACACGTCTGAACTCCAGTCAgtggaaaggacgaaacaccgAAGGGCTAGGACTCCTGCTAgttttagagctagaaatagcCGCTCAGTGAATTCGTCCTC	-0.11245	0.31373	0.78702	1
BRCA1_A_41243990_NG	BRCA1	BRCA1-AT-NG	BRCA1 targets	ACACGTCTGAACTCCAGTCAgtggaaaggacgaaacaccgGCTAAGCTCTCCTTTCTGGAgttttagagctagaaatagcCGCTCAGTGAATTCGTCCTC	0.025784	0.744	0.9305	1
BRCA1_A_41244006_NG	BRCA1	BRCA1-AT-NG	BRCA1 targets	ACACGTCTGAACTCCAGTCAgtggaaaggacgaaacaccgTGGACGCTTTTGCTAAAAACgttttagagctagaaatagcCGCTCAGTGAATTCGTCCTC	0.086904	0.43902	0.82712	1
BRCA1_A_41244023_NG	BRCA1	BRCA1-AT-NG	BRCA1 targets	ACACGTCTGAACTCCAGTCAgtggaaaggacgaaacaccgAACAGCAGAACTTTCCTTAAgttttagagctagaaatagcCGCTCAGTGAATTCGTCCTC	0.12114	0.17527	0.78263	1
BRCA1_A_41244044_NG	BRCA1	BRCA1-AT-NG	BRCA1 targets	ACACGTCTGAACTCCAGTCAgtggaaaggacgaaacaccgATGTCATTTTCAGCAAAACTgttttagagctagaaatagcCGCTCAGTGAATTCGTCCTC	-0.13319	0.36858	0.79809	1
BRCA1_A_41244077_NG	BRCA1	BRCA1-AT-NG	BRCA1 targets	ACACGTCTGAACTCCAGTCAgtggaaaggacgaaacaccgTATTTCACCATCATCTAACAgttttagagctagaaatagcCGCTCAGTGAATTCGTCCTC	-0.043617	0.80428	0.94044	1
BRCA1_A_41244083_NG	BRCA1	BRCA1-AT-NG	BRCA1 targets	ACACGTCTGAACTCCAGTCAgtggaaaggacgaaacaccgCATCATCTAACAGGTCATCAgttttagagctagaaatagcCGCTCAGTGAATTCGTCCTC	-0.28013	0.05699	0.78263	1
BRCA1_A_41244087_NG	BRCA1	BRCA1-AT-NG	BRCA1 targets	ACACGTCTGAACTCCAGTCAgtggaaaggacgaaacaccgTCATCTAACAGGTCATCAGGgttttagagctagaaatagcCGCTCAGTGAATTCGTCCTC	-0.34261	0.054538	0.78263	1
BRCA1_A_41244090_NG	BRCA1	BRCA1-AT-NG	BRCA1 targets	ACACGTCTGAACTCCAGTCAgtggaaaggacgaaacaccgAACAGGTCATCAGGTGTCTCgttttagagctagaaatagcCGCTCAGTGAATTCGTCCTC	-0.087059	0.61597	0.89938	1
BRCA1_A_41244107_NG	BRCA1	BRCA1-AT-NG	BRCA1 targets	ACACGTCTGAACTCCAGTCAgtggaaaggacgaaacaccgGTCTCAGAACAAACCTGAGAgttttagagctagaaatagcCGCTCAGTGAATTCGTCCTC	0.0043837	0.91797	0.97627	1
BRCA1_A_41244109_NG	BRCA1	BRCA1-AT-NG	BRCA1 targets	ACACGTCTGAACTCCAGTCAgtggaaaggacgaaacaccgCAGAACAAACCTGAGATGCAgttttagagctagaaatagcCGCTCAGTGAATTCGTCCTC	-0.086975	0.43509	0.82712	1
BRCA1_A_41244125_NG	BRCA1	BRCA1-AT-NG	BRCA1 targets	ACACGTCTGAACTCCAGTCAgtggaaaggacgaaacaccgATGCATGACTACTTCCCATAgttttagagctagaaatagcCGCTCAGTGAATTCGTCCTC	0.14739	0.14044	0.78263	1
BRCA1_A_41244128_NG	BRCA1	BRCA1-AT-NG	BRCA1 targets	ACACGTCTGAACTCCAGTCAgtggaaaggacgaaacaccgCATGACTACTTCCCATAGGCgttttagagctagaaatagcCGCTCAGTGAATTCGTCCTC	-0.14454	0.29394	0.78392	1
BRCA1_A_41244138_NG	BRCA1	BRCA1-AT-NG	BRCA1 targets	ACACGTCTGAACTCCAGTCAgtggaaaggacgaaacaccgACTTCCCATAGGCTGTTCTAgttttagagctagaaatagcCGCTCAGTGAATTCGTCCTC	-0.13491	0.29359	0.78392	1
BRCA1_A_41244150_NG	BRCA1	BRCA1-AT-NG	BRCA1 targets	ACACGTCTGAACTCCAGTCAgtggaaaggacgaaacaccgGTTCTAAGTTATCTGAAATCgttttagagctagaaatagcCGCTCAGTGAATTCGTCCTC	-0.037776	0.68782	0.91544	1
BRCA1_A_41244155_NG	BRCA1	BRCA1-AT-NG	BRCA1 targets	ACACGTCTGAACTCCAGTCAgtggaaaggacgaaacaccgAGTTATCTGAAATCAGATATgttttagagctagaaatagcCGCTCAGTGAATTCGTCCTC	-0.030798	0.57728	0.88965	1
BRCA1_A_41244160_NG	BRCA1	BRCA1-AT-NG	BRCA1 targets	ACACGTCTGAACTCCAGTCAgtggaaaggacgaaacaccgATCTGAAATCAGATATGGAGgttttagagctagaaatagcCGCTCAGTGAATTCGTCCTC	0.043769	0.52895	0.86612	1
BRCA1_A_41244165_NG	BRCA1	BRCA1-AT-NG	BRCA1 targets	ACACGTCTGAACTCCAGTCAgtggaaaggacgaaacaccgATCAGATATGGAGAGAAATCgttttagagctagaaatagcCGCTCAGTGAATTCGTCCTC	0.20372	0.27635	0.78392	1
BRCA1_A_41244175_NG	BRCA1	BRCA1-AT-NG	BRCA1 targets	ACACGTCTGAACTCCAGTCAgtggaaaggacgaaacaccgGGAGAGAAATCTGTATTAACgttttagagctagaaatagcCGCTCAGTGAATTCGTCCTC	-0.029568	0.85288	0.95382	1
BRCA1_A_41244178_NG	BRCA1	BRCA1-AT-NG	BRCA1 targets	ACACGTCTGAACTCCAGTCAgtggaaaggacgaaacaccgAGAAATCTGTATTAACAGTCgttttagagctagaaatagcCGCTCAGTGAATTCGTCCTC	-0.09671	0.16547	0.78263	1
BRCA1_A_41244201_NG	BRCA1	BRCA1-AT-NG	BRCA1 targets	ACACGTCTGAACTCCAGTCAgtggaaaggacgaaacaccgGAACTACTTCTTCATATTCTgttttagagctagaaatagcCGCTCAGTGAATTCGTCCTC	-0.15432	0.23658	0.78263	1
BRCA1_A_41244239_NG	BRCA1	BRCA1-AT-NG	BRCA1 targets	ACACGTCTGAACTCCAGTCAgtggaaaggacgaaacaccgGCTTACAATTACTTCCAGGAgttttagagctagaaatagcCGCTCAGTGAATTCGTCCTC	0.15496	0.062908	0.78263	1
BRCA1_A_41244245_NG	BRCA1	BRCA1-AT-NG	BRCA1 targets	ACACGTCTGAACTCCAGTCAgtggaaaggacgaaacaccgAATTACTTCCAGGAAGACTTgttttagagctagaaatagcCGCTCAGTGAATTCGTCCTC	0.00015541	0.99887	0.99945	1
BRCA1_A_41244251_NG	BRCA1	BRCA1-AT-NG	BRCA1 targets	ACACGTCTGAACTCCAGTCAgtggaaaggacgaaacaccgTCCAGGAAGACTTTGTTTATgttttagagctagaaatagcCGCTCAGTGAATTCGTCCTC	-0.028319	0.59581	0.89707	1
BRCA1_A_41244266_NG	BRCA1	BRCA1-AT-NG	BRCA1 targets	ACACGTCTGAACTCCAGTCAgtggaaaggacgaaacaccgTTTGTTTATAGACCTCAGGTgttttagagctagaaatagcCGCTCAGTGAATTCGTCCTC	0.018531	0.8039	0.94044	1
BRCA1_A_41244282_NG	BRCA1	BRCA1-AT-NG	BRCA1 targets	ACACGTCTGAACTCCAGTCAgtggaaaggacgaaacaccgGTTGCAAAACCCCTAATCTAgttttagagctagaaatagcCGCTCAGTGAATTCGTCCTC	-0.05313	0.74497	0.9305	1
BRCA1_A_41244285_NG	BRCA1	BRCA1-AT-NG	BRCA1 targets	ACACGTCTGAACTCCAGTCAgtggaaaggacgaaacaccgAAAACCCCTAATCTAAGCATgttttagagctagaaatagcCGCTCAGTGAATTCGTCCTC	-0.056465	0.26052	0.78263	1
BRCA1_A_41244300_NG	BRCA1	BRCA1-AT-NG	BRCA1 targets	ACACGTCTGAACTCCAGTCAgtggaaaggacgaaacaccgTAAGCATAGCATTCAATTTTgttttagagctagaaatagcCGCTCAGTGAATTCGTCCTC	-0.02493	0.76929	0.93657	1
BRCA1_A_41244305_NG	BRCA1	BRCA1-AT-NG	BRCA1 targets	ACACGTCTGAACTCCAGTCAgtggaaaggacgaaacaccgAGCATTCAATTTTGGCCCTCgttttagagctagaaatagcCGCTCAGTGAATTCGTCCTC	-0.069789	0.3118	0.78702	1
BRCA1_A_41244329_NG	BRCA1	BRCA1-AT-NG	BRCA1 targets	ACACGTCTGAACTCCAGTCAgtggaaaggacgaaacaccgTCTACCTAGTTCTGCTTGAAgttttagagctagaaatagcCGCTCAGTGAATTCGTCCTC	-0.020772	0.90272	0.9745	1
BRCA1_A_41244344_NG	BRCA1	BRCA1-AT-NG	BRCA1 targets	ACACGTCTGAACTCCAGTCAgtggaaaggacgaaacaccgGCTTGAATGTTTTCATCACTgttttagagctagaaatagcCGCTCAGTGAATTCGTCCTC	6.6753e-05	0.9981	0.9994	1
BRCA1_A_41244366_NG	BRCA1	BRCA1-AT-NG	BRCA1 targets	ACACGTCTGAACTCCAGTCAgtggaaaggacgaaacaccgACCTATTTCATTAATACTGGgttttagagctagaaatagcCGCTCAGTGAATTCGTCCTC	0.1563	0.097636	0.78263	1
BRCA1_A_41244382_NG	BRCA1	BRCA1-AT-NG	BRCA1 targets	ACACGTCTGAACTCCAGTCAgtggaaaggacgaaacaccgATACTGGAGCCCACTTCATTgttttagagctagaaatagcCGCTCAGTGAATTCGTCCTC	-0.087697	0.29415	0.78392	1
BRCA1_A_41244387_NG	BRCA1	BRCA1-AT-NG	BRCA1 targets	ACACGTCTGAACTCCAGTCAgtggaaaggacgaaacaccgGAGCCCACTTCATTAGTACTgttttagagctagaaatagcCGCTCAGTGAATTCGTCCTC	0.037185	0.68789	0.91544	1
BRCA1_A_41244404_NG	BRCA1	BRCA1-AT-NG	BRCA1 targets	ACACGTCTGAACTCCAGTCAgtggaaaggacgaaacaccgGGAACCTACTTCATTAATATgttttagagctagaaatagcCGCTCAGTGAATTCGTCCTC	0.031901	0.75401	0.93297	1
BRCA1_A_41244408_NG	BRCA1	BRCA1-AT-NG	BRCA1 targets	ACACGTCTGAACTCCAGTCAgtggaaaggacgaaacaccgCCTACTTCATTAATATTGCTgttttagagctagaaatagcCGCTCAGTGAATTCGTCCTC	-0.0034587	0.9584	0.98862	1
BRCA1_A_41244413_NG	BRCA1	BRCA1-AT-NG	BRCA1 targets	ACACGTCTGAACTCCAGTCAgtggaaaggacgaaacaccgTACTTCATTAATATTGCTTGgttttagagctagaaatagcCGCTCAGTGAATTCGTCCTC	-0.0612	0.24102	0.78263	1
BRCA1_A_41244416_NG	BRCA1	BRCA1-AT-NG	BRCA1 targets	ACACGTCTGAACTCCAGTCAgtggaaaggacgaaacaccgTCATTAATATTGCTTGAGCTgttttagagctagaaatagcCGCTCAGTGAATTCGTCCTC	0.093379	0.34192	0.79809	1
BRCA1_A_41244440_NG	BRCA1	BRCA1-AT-NG	BRCA1 targets	ACACGTCTGAACTCCAGTCAgtggaaaggacgaaacaccgTTTAAAAACATTTTCTCTAAgttttagagctagaaatagcCGCTCAGTGAATTCGTCCTC	-0.096875	0.30475	0.7867	1
BRCA1_A_41244456_NG	BRCA1	BRCA1-AT-NG	BRCA1 targets	ACACGTCTGAACTCCAGTCAgtggaaaggacgaaacaccgCTAATGTTATTACGGCTAATgttttagagctagaaatagcCGCTCAGTGAATTCGTCCTC	-0.1701	0.2167	0.78263	1
BRCA1_A_41244461_NG	BRCA1	BRCA1-AT-NG	BRCA1 targets	ACACGTCTGAACTCCAGTCAgtggaaaggacgaaacaccgAATGTTATTACGGCTAATTGgttttagagctagaaatagcCGCTCAGTGAATTCGTCCTC	-0.043509	0.71046	0.91691	1
BRCA1_A_41244480_NG	BRCA1	BRCA1-AT-NG	BRCA1 targets	ACACGTCTGAACTCCAGTCAgtggaaaggacgaaacaccgTGTGCTCACTGTACTTGGAAgttttagagctagaaatagcCGCTCAGTGAATTCGTCCTC	-0.071628	0.3041	0.7867	1
BRCA1_A_41244507_NG	BRCA1	BRCA1-AT-NG	BRCA1 targets	ACACGTCTGAACTCCAGTCAgtggaaaggacgaaacaccgTTTCCCATTTCTCTTTCAGGgttttagagctagaaatagcCGCTCAGTGAATTCGTCCTC	0.032367	0.68192	0.91447	1
BRCA1_A_41244518_NG	BRCA1	BRCA1-AT-NG	BRCA1 targets	ACACGTCTGAACTCCAGTCAgtggaaaggacgaaacaccgCTCTTTCAGGTGACATTGAAgttttagagctagaaatagcCGCTCAGTGAATTCGTCCTC	-0.2169	0.025983	0.78263	1
BRCA1_A_41244525_NG	BRCA1	BRCA1-AT-NG	BRCA1 targets	ACACGTCTGAACTCCAGTCAgtggaaaggacgaaacaccgTGACATTGAATGTTCCTCAAgttttagagctagaaatagcCGCTCAGTGAATTCGTCCTC	-0.066542	0.27469	0.78266	1
BRCA1_A_41244539_NG	BRCA1	BRCA1-AT-NG	BRCA1 targets	ACACGTCTGAACTCCAGTCAgtggaaaggacgaaacaccgCCTCAAAGTTTTCCTCTAGCgttttagagctagaaatagcCGCTCAGTGAATTCGTCCTC	-0.10204	0.1505	0.78263	1
BRCA1_A_41244555_NG	BRCA1	BRCA1-AT-NG	BRCA1 targets	ACACGTCTGAACTCCAGTCAgtggaaaggacgaaacaccgAGCAGATTTTTCTTACATTTgttttagagctagaaatagcCGCTCAGTGAATTCGTCCTC	0.022351	0.76678	0.93657	1
BRCA1_A_41244572_NG	BRCA1	BRCA1-AT-NG	BRCA1 targets	ACACGTCTGAACTCCAGTCAgtggaaaggacgaaacaccgTTTAGTTTTAACAAATGACTgttttagagctagaaatagcCGCTCAGTGAATTCGTCCTC	0.0095103	0.93493	0.98202	1
BRCA1_A_41244578_NG	BRCA1	BRCA1-AT-NG	BRCA1 targets	ACACGTCTGAACTCCAGTCAgtggaaaggacgaaacaccgTTTTAACAAATGACTTGATGgttttagagctagaaatagcCGCTCAGTGAATTCGTCCTC	0.073752	0.39865	0.81404	1
BRCA1_A_41244583_NG	BRCA1	BRCA1-AT-NG	BRCA1 targets	ACACGTCTGAACTCCAGTCAgtggaaaggacgaaacaccgCAAATGACTTGATGGGAAAAgttttagagctagaaatagcCGCTCAGTGAATTCGTCCTC	0.089289	0.27198	0.78263	1
BRCA1_A_41244591_NG	BRCA1	BRCA1-AT-NG	BRCA1 targets	ACACGTCTGAACTCCAGTCAgtggaaaggacgaaacaccgACTTGATGGGAAAAAGTGGTgttttagagctagaaatagcCGCTCAGTGAATTCGTCCTC	0.058489	0.076814	0.78263	1
BRCA1_A_41244609_NG	BRCA1	BRCA1-AT-NG	BRCA1 targets	ACACGTCTGAACTCCAGTCAgtggaaaggacgaaacaccgGTGGTATACGATATGGGTTTgttttagagctagaaatagcCGCTCAGTGAATTCGTCCTC	0.0042942	0.95552	0.98742	1
BRCA1_A_41244614_NG	BRCA1	BRCA1-AT-NG	BRCA1 targets	ACACGTCTGAACTCCAGTCAgtggaaaggacgaaacaccgTACGATATGGGTTTTGTAAAgttttagagctagaaatagcCGCTCAGTGAATTCGTCCTC	0.060322	0.14125	0.78263	1
BRCA1_A_41244628_NG	BRCA1	BRCA1-AT-NG	BRCA1 targets	ACACGTCTGAACTCCAGTCAgtggaaaggacgaaacaccgGTAAAAGTCCATGTTTATTTgttttagagctagaaatagcCGCTCAGTGAATTCGTCCTC	-0.0010068	0.99229	0.99907	1
BRCA1_A_41244630_NG	BRCA1	BRCA1-AT-NG	BRCA1 targets	ACACGTCTGAACTCCAGTCAgtggaaaggacgaaacaccgAAAAGTCCATGTTTATTTGGgttttagagctagaaatagcCGCTCAGTGAATTCGTCCTC	0.026385	0.5143	0.85691	1
BRCA1_A_41244635_NG	BRCA1	BRCA1-AT-NG	BRCA1 targets	ACACGTCTGAACTCCAGTCAgtggaaaggacgaaacaccgTCCATGTTTATTTGGAGTAAgttttagagctagaaatagcCGCTCAGTGAATTCGTCCTC	0.075998	0.062588	0.78263	1
BRCA1_A_41244641_NG	BRCA1	BRCA1-AT-NG	BRCA1 targets	ACACGTCTGAACTCCAGTCAgtggaaaggacgaaacaccgCATGTTTATTTGGAGTAATGgttttagagctagaaatagcCGCTCAGTGAATTCGTCCTC	0.035849	0.62701	0.9021	1
BRCA1_A_41244647_NG	BRCA1	BRCA1-AT-NG	BRCA1 targets	ACACGTCTGAACTCCAGTCAgtggaaaggacgaaacaccgTGGAGTAATGAGTCCAGTTTgttttagagctagaaatagcCGCTCAGTGAATTCGTCCTC	-0.0070327	0.95935	0.98871	1
BRCA1_A_41244650_NG	BRCA1	BRCA1-AT-NG	BRCA1 targets	ACACGTCTGAACTCCAGTCAgtggaaaggacgaaacaccgAGTAATGAGTCCAGTTTCGTgttttagagctagaaatagcCGCTCAGTGAATTCGTCCTC	0.13004	0.38412	0.80347	1
BRCA1_A_41244659_NG	BRCA1	BRCA1-AT-NG	BRCA1 targets	ACACGTCTGAACTCCAGTCAgtggaaaggacgaaacaccgGAGTCCAGTTTCGTTGCCTCgttttagagctagaaatagcCGCTCAGTGAATTCGTCCTC	-0.14413	0.1087	0.78263	1
BRCA1_A_41244682_NG	BRCA1	BRCA1-AT-NG	BRCA1 targets	ACACGTCTGAACTCCAGTCAgtggaaaggacgaaacaccgTGAGATGATAGACAAAACCTgttttagagctagaaatagcCGCTCAGTGAATTCGTCCTC	0.12033	0.23915	0.78263	1
BRCA1_A_41277453_NG	BRCA1	BRCA1-AT-NG	BRCA1 targets	ACACGTCTGAACTCCAGTCAgtggaaaggacgaaacaccgCCAAGGGGCTACCGCTAAGCgttttagagctagaaatagcCGCTCAGTGAATTCGTCCTC	-0.12532	0.23892	0.78263	1
BRCA1_A_41244692_NG	BRCA1	BRCA1-AT-NG	BRCA1 targets	ACACGTCTGAACTCCAGTCAgtggaaaggacgaaacaccgACAAAACCTAGAGCCTCCTTgttttagagctagaaatagcCGCTCAGTGAATTCGTCCTC	-0.50275	0.063875	0.78263	1
BRCA1_A_41244718_NG	BRCA1	BRCA1-AT-NG	BRCA1 targets	ACACGTCTGAACTCCAGTCAgtggaaaggacgaaacaccgTACATTTGGCATTATCAACTgttttagagctagaaatagcCGCTCAGTGAATTCGTCCTC	-0.028991	0.81093	0.94308	1
BRCA1_A_41244731_NG	BRCA1	BRCA1-AT-NG	BRCA1 targets	ACACGTCTGAACTCCAGTCAgtggaaaggacgaaacaccgTATCAACTGGCTTATCTTTCgttttagagctagaaatagcCGCTCAGTGAATTCGTCCTC	0.030037	0.74695	0.9305	1
BRCA1_A_41244749_NG	BRCA1	BRCA1-AT-NG	BRCA1 targets	ACACGTCTGAACTCCAGTCAgtggaaaggacgaaacaccgTTTCTGACCAACCACAGGAAgttttagagctagaaatagcCGCTCAGTGAATTCGTCCTC	-0.091616	0.032305	0.78263	1
BRCA1_A_41244752_NG	BRCA1	BRCA1-AT-NG	BRCA1 targets	ACACGTCTGAACTCCAGTCAgtggaaaggacgaaacaccgTGACCAACCACAGGAAAGCCgttttagagctagaaatagcCGCTCAGTGAATTCGTCCTC	0.093645	0.33748	0.79809	1
BRCA1_A_41244753_NG	BRCA1	BRCA1-AT-NG	BRCA1 targets	ACACGTCTGAACTCCAGTCAgtggaaaggacgaaacaccgCCAACCACAGGAAAGCCTGCgttttagagctagaaatagcCGCTCAGTGAATTCGTCCTC	0.34078	0.15325	0.78263	1
BRCA1_A_41244756_NG	BRCA1	BRCA1-AT-NG	BRCA1 targets	ACACGTCTGAACTCCAGTCAgtggaaaggacgaaacaccgAACCACAGGAAAGCCTGCAGgttttagagctagaaatagcCGCTCAGTGAATTCGTCCTC	-0.19508	0.30133	0.78392	1
BRCA1_A_41244770_NG	BRCA1	BRCA1-AT-NG	BRCA1 targets	ACACGTCTGAACTCCAGTCAgtggaaaggacgaaacaccgCTGCAGTGATATTAACTGTCgttttagagctagaaatagcCGCTCAGTGAATTCGTCCTC	-0.029572	0.73283	0.92462	1
BRCA1_A_41244776_NG	BRCA1	BRCA1-AT-NG	BRCA1 targets	ACACGTCTGAACTCCAGTCAgtggaaaggacgaaacaccgTGATATTAACTGTCTGTACAgttttagagctagaaatagcCGCTCAGTGAATTCGTCCTC	0.10056	0.65979	0.91064	1
BRCA1_A_41244779_NG	BRCA1	BRCA1-AT-NG	BRCA1 targets	ACACGTCTGAACTCCAGTCAgtggaaaggacgaaacaccgATTAACTGTCTGTACAGGCTgttttagagctagaaatagcCGCTCAGTGAATTCGTCCTC	0.011285	0.88352	0.96275	1
BRCA1_A_41244789_NG	BRCA1	BRCA1-AT-NG	BRCA1 targets	ACACGTCTGAACTCCAGTCAgtggaaaggacgaaacaccgGTCTGTACAGGCTTGATATTgttttagagctagaaatagcCGCTCAGTGAATTCGTCCTC	-0.03911	0.66372	0.91064	1
BRCA1_A_41244803_NG	BRCA1	BRCA1-AT-NG	BRCA1 targets	ACACGTCTGAACTCCAGTCAgtggaaaggacgaaacaccgTATTAGACTCATTCTTTCCTgttttagagctagaaatagcCGCTCAGTGAATTCGTCCTC	0.11726	0.072132	0.78263	1
BRCA1_A_41244821_NG	BRCA1	BRCA1-AT-NG	BRCA1 targets	ACACGTCTGAACTCCAGTCAgtggaaaggacgaaacaccgTTCCTTGATTTTCTTCCTTTgttttagagctagaaatagcCGCTCAGTGAATTCGTCCTC	-0.077265	0.47898	0.84455	1
BRCA1_A_41244841_NG	BRCA1	BRCA1-AT-NG	BRCA1 targets	ACACGTCTGAACTCCAGTCAgtggaaaggacgaaacaccgCACATTCAAAAGTGACTTTTgttttagagctagaaatagcCGCTCAGTGAATTCGTCCTC	-0.049987	0.63162	0.90403	1
BRCA1_A_41244847_NG	BRCA1	BRCA1-AT-NG	BRCA1 targets	ACACGTCTGAACTCCAGTCAgtggaaaggacgaaacaccgCAAAAGTGACTTTTGGACTTgttttagagctagaaatagcCGCTCAGTGAATTCGTCCTC	0.065135	0.10339	0.78263	1
BRCA1_A_41244860_NG	BRCA1	BRCA1-AT-NG	BRCA1 targets	ACACGTCTGAACTCCAGTCAgtggaaaggacgaaacaccgTTTGGACTTTGTTTCTTTAAgttttagagctagaaatagcCGCTCAGTGAATTCGTCCTC	0.052932	0.38924	0.80425	1
BRCA1_A_41244873_NG	BRCA1	BRCA1-AT-NG	BRCA1 targets	ACACGTCTGAACTCCAGTCAgtggaaaggacgaaacaccgTTTAAGGACCCAGAGTGGGCgttttagagctagaaatagcCGCTCAGTGAATTCGTCCTC	-0.11851	0.27278	0.78263	1
BRCA1_A_41244877_NG	BRCA1	BRCA1-AT-NG	BRCA1 targets	ACACGTCTGAACTCCAGTCAgtggaaaggacgaaacaccgTAAGGACCCAGAGTGGGCAGgttttagagctagaaatagcCGCTCAGTGAATTCGTCCTC	0.063002	0.49034	0.84455	1
BRCA1_A_41244881_NG	BRCA1	BRCA1-AT-NG	BRCA1 targets	ACACGTCTGAACTCCAGTCAgtggaaaggacgaaacaccgGACCCAGAGTGGGCAGAGAAgttttagagctagaaatagcCGCTCAGTGAATTCGTCCTC	-0.036319	0.60721	0.89938	1
BRCA1_A_41244883_NG	BRCA1	BRCA1-AT-NG	BRCA1 targets	ACACGTCTGAACTCCAGTCAgtggaaaggacgaaacaccgCCAGAGTGGGCAGAGAATGTgttttagagctagaaatagcCGCTCAGTGAATTCGTCCTC	0.036462	0.81699	0.94441	1
BRCA1_A_41244931_NG	BRCA1	BRCA1-AT-NG	BRCA1 targets	ACACGTCTGAACTCCAGTCAgtggaaaggacgaaacaccgGGATTTGAAAACGGAGCAAAgttttagagctagaaatagcCGCTCAGTGAATTCGTCCTC	-0.060181	0.13811	0.78263	1
BRCA1_A_41244932_NG	BRCA1	BRCA1-AT-NG	BRCA1 targets	ACACGTCTGAACTCCAGTCAgtggaaaggacgaaacaccgTGAAAACGGAGCAAATGACTgttttagagctagaaatagcCGCTCAGTGAATTCGTCCTC	0.061006	0.4999	0.84948	1
BRCA1_A_41244934_NG	BRCA1	BRCA1-AT-NG	BRCA1 targets	ACACGTCTGAACTCCAGTCAgtggaaaggacgaaacaccgAAAACGGAGCAAATGACTGGgttttagagctagaaatagcCGCTCAGTGAATTCGTCCTC	-0.050913	0.46177	0.84127	1
BRCA1_A_41244941_NG	BRCA1	BRCA1-AT-NG	BRCA1 targets	ACACGTCTGAACTCCAGTCAgtggaaaggacgaaacaccgGGAGCAAATGACTGGCGCTTgttttagagctagaaatagcCGCTCAGTGAATTCGTCCTC	-0.11335	0.57615	0.88965	1
BRCA1_A_41244958_NG	BRCA1	BRCA1-AT-NG	BRCA1 targets	ACACGTCTGAACTCCAGTCAgtggaaaggacgaaacaccgTTGAAACCTTGAATGTATTCgttttagagctagaaatagcCGCTCAGTGAATTCGTCCTC	0.0041312	0.93388	0.98202	1
BRCA1_A_41244967_NG	BRCA1	BRCA1-AT-NG	BRCA1 targets	ACACGTCTGAACTCCAGTCAgtggaaaggacgaaacaccgTGAATGTATTCTGCAAATACgttttagagctagaaatagcCGCTCAGTGAATTCGTCCTC	0.013138	0.94756	0.98552	1
BRCA1_A_41244971_NG	BRCA1	BRCA1-AT-NG	BRCA1 targets	ACACGTCTGAACTCCAGTCAgtggaaaggacgaaacaccgAATGTATTCTGCAAATACTGgttttagagctagaaatagcCGCTCAGTGAATTCGTCCTC	0.089532	0.42769	0.82712	1
BRCA1_A_41244978_NG	BRCA1	BRCA1-AT-NG	BRCA1 targets	ACACGTCTGAACTCCAGTCAgtggaaaggacgaaacaccgTCTGCAAATACTGAGCATCAgttttagagctagaaatagcCGCTCAGTGAATTCGTCCTC	-0.085551	0.21791	0.78263	1
BRCA1_A_41244998_NG	BRCA1	BRCA1-AT-NG	BRCA1 targets	ACACGTCTGAACTCCAGTCAgtggaaaggacgaaacaccgTTCACTTTCTTCCATTTCTAgttttagagctagaaatagcCGCTCAGTGAATTCGTCCTC	-0.33561	0.14334	0.78263	1
BRCA1_A_41245014_NG	BRCA1	BRCA1-AT-NG	BRCA1 targets	ACACGTCTGAACTCCAGTCAgtggaaaggacgaaacaccgTTCTATGCTTGTTTCCCGACgttttagagctagaaatagcCGCTCAGTGAATTCGTCCTC	0.056445	0.42201	0.82699	1
BRCA1_A_41245028_NG	BRCA1	BRCA1-AT-NG	BRCA1 targets	ACACGTCTGAACTCCAGTCAgtggaaaggacgaaacaccgCCCGACTGTGGTTAACTTCAgttttagagctagaaatagcCGCTCAGTGAATTCGTCCTC	0.0067049	0.94579	0.98518	1
BRCA1_A_41245037_NG	BRCA1	BRCA1-AT-NG	BRCA1 targets	ACACGTCTGAACTCCAGTCAgtggaaaggacgaaacaccgGGTTAACTTCATGTCCCAATgttttagagctagaaatagcCGCTCAGTGAATTCGTCCTC	0.083215	0.38998	0.80425	1
BRCA1_A_41245050_NG	BRCA1	BRCA1-AT-NG	BRCA1 targets	ACACGTCTGAACTCCAGTCAgtggaaaggacgaaacaccgATGTCCCAATGGATACTTAAgttttagagctagaaatagcCGCTCAGTGAATTCGTCCTC	0.018384	0.85206	0.95382	1
BRCA1_A_41245055_NG	BRCA1	BRCA1-AT-NG	BRCA1 targets	ACACGTCTGAACTCCAGTCAgtggaaaggacgaaacaccgTGGATACTTAAAGCCTTCTGgttttagagctagaaatagcCGCTCAGTGAATTCGTCCTC	0.1098	0.42554	0.82712	1
BRCA1_A_41245076_NG	BRCA1	BRCA1-AT-NG	BRCA1 targets	ACACGTCTGAACTCCAGTCAgtggaaaggacgaaacaccgGTGTCATTTCTATTATCTTTgttttagagctagaaatagcCGCTCAGTGAATTCGTCCTC	0.11735	0.34265	0.79809	1
BRCA1_A_41245085_NG	BRCA1	BRCA1-AT-NG	BRCA1 targets	ACACGTCTGAACTCCAGTCAgtggaaaggacgaaacaccgTATTATCTTTGGAACAACCAgttttagagctagaaatagcCGCTCAGTGAATTCGTCCTC	-0.12049	0.20639	0.78263	1
BRCA1_A_41245093_NG	BRCA1	BRCA1-AT-NG	BRCA1 targets	ACACGTCTGAACTCCAGTCAgtggaaaggacgaaacaccgCTTTGGAACAACCATGAATTgttttagagctagaaatagcCGCTCAGTGAATTCGTCCTC	0.15041	0.1569	0.78263	1
BRCA1_A_41245100_NG	BRCA1	BRCA1-AT-NG	BRCA1 targets	ACACGTCTGAACTCCAGTCAgtggaaaggacgaaacaccgACCATGAATTAGTCCCTTGGgttttagagctagaaatagcCGCTCAGTGAATTCGTCCTC	0.051296	0.35469	0.79809	1
BRCA1_A_41245124_NG	BRCA1	BRCA1-AT-NG	BRCA1 targets	ACACGTCTGAACTCCAGTCAgtggaaaggacgaaacaccgGGTTTTCAAATGCTGCACACgttttagagctagaaatagcCGCTCAGTGAATTCGTCCTC	0.13432	0.10979	0.78263	1
BRCA1_A_41245139_NG	BRCA1	BRCA1-AT-NG	BRCA1 targets	ACACGTCTGAACTCCAGTCAgtggaaaggacgaaacaccgACTGACTCACACATTTATTTgttttagagctagaaatagcCGCTCAGTGAATTCGTCCTC	-0.11192	0.13739	0.78263	1
BRCA1_A_41245143_NG	BRCA1	BRCA1-AT-NG	BRCA1 targets	ACACGTCTGAACTCCAGTCAgtggaaaggacgaaacaccgCTCACACATTTATTTGGTTCgttttagagctagaaatagcCGCTCAGTGAATTCGTCCTC	0.10676	0.3054	0.78702	1
BRCA1_A_41245151_NG	BRCA1	BRCA1-AT-NG	BRCA1 targets	ACACGTCTGAACTCCAGTCAgtggaaaggacgaaacaccgCATTTATTTGGTTCTGTTTTgttttagagctagaaatagcCGCTCAGTGAATTCGTCCTC	0.016669	0.65142	0.90899	1
BRCA1_A_41245176_NG	BRCA1	BRCA1-AT-NG	BRCA1 targets	ACACGTCTGAACTCCAGTCAgtggaaaggacgaaacaccgTCCCTAGAGTGCTAACTTCCgttttagagctagaaatagcCGCTCAGTGAATTCGTCCTC	-0.0374	0.6562	0.91064	1
BRCA1_A_41245184_NG	BRCA1	BRCA1-AT-NG	BRCA1 targets	ACACGTCTGAACTCCAGTCAgtggaaaggacgaaacaccgAGTGCTAACTTCCAGTAACGgttttagagctagaaatagcCGCTCAGTGAATTCGTCCTC	0.063729	0.59227	0.89707	1
BRCA1_A_41245194_NG	BRCA1	BRCA1-AT-NG	BRCA1 targets	ACACGTCTGAACTCCAGTCAgtggaaaggacgaaacaccgAGTAACGAGATACTTTCCTGgttttagagctagaaatagcCGCTCAGTGAATTCGTCCTC	-0.21091	0.068527	0.78263	1
BRCA1_A_41245198_NG	BRCA1	BRCA1-AT-NG	BRCA1 targets	ACACGTCTGAACTCCAGTCAgtggaaaggacgaaacaccgTAACGAGATACTTTCCTGAGgttttagagctagaaatagcCGCTCAGTGAATTCGTCCTC	-0.26438	0.099614	0.78263	1
BRCA1_A_41245217_NG	BRCA1	BRCA1-AT-NG	BRCA1 targets	ACACGTCTGAACTCCAGTCAgtggaaaggacgaaacaccgGAGTGCCATAATCAGTACCAgttttagagctagaaatagcCGCTCAGTGAATTCGTCCTC	-0.11398	0.24995	0.78263	1
BRCA1_A_41245223_NG	BRCA1	BRCA1-AT-NG	BRCA1 targets	ACACGTCTGAACTCCAGTCAgtggaaaggacgaaacaccgTAATCAGTACCAGGTACCAAgttttagagctagaaatagcCGCTCAGTGAATTCGTCCTC	0.19944	0.2209	0.78263	1
BRCA1_A_41245229_NG	BRCA1	BRCA1-AT-NG	BRCA1 targets	ACACGTCTGAACTCCAGTCAgtggaaaggacgaaacaccgACCAGGTACCAATGAAATACgttttagagctagaaatagcCGCTCAGTGAATTCGTCCTC	0.30642	0.09185	0.78263	1
BRCA1_A_41245242_NG	BRCA1	BRCA1-AT-NG	BRCA1 targets	ACACGTCTGAACTCCAGTCAgtggaaaggacgaaacaccgGAAATACTGCTACTCTCTACgttttagagctagaaatagcCGCTCAGTGAATTCGTCCTC	-0.03542	0.73476	0.92487	1
BRCA1_A_41245257_NG	BRCA1	BRCA1-AT-NG	BRCA1 targets	ACACGTCTGAACTCCAGTCAgtggaaaggacgaaacaccgTCTCTACAGATCTTTCAGTTgttttagagctagaaatagcCGCTCAGTGAATTCGTCCTC	0.0037128	0.98707	0.99907	1
BRCA1_A_41245293_NG	BRCA1	BRCA1-AT-NG	BRCA1 targets	ACACGTCTGAACTCCAGTCAgtggaaaggacgaaacaccgACTTAACATGAGATCTTTGGgttttagagctagaaatagcCGCTCAGTGAATTCGTCCTC	0.013363	0.91346	0.97521	1
BRCA1_A_41245299_NG	BRCA1	BRCA1-AT-NG	BRCA1 targets	ACACGTCTGAACTCCAGTCAgtggaaaggacgaaacaccgATGAGATCTTTGGGGTCTTCgttttagagctagaaatagcCGCTCAGTGAATTCGTCCTC	0.12912	0.055628	0.78263	1
BRCA1_A_41245322_NG	BRCA1	BRCA1-AT-NG	BRCA1 targets	ACACGTCTGAACTCCAGTCAgtggaaaggacgaaacaccgGCATTATTAGACACTTTAACgttttagagctagaaatagcCGCTCAGTGAATTCGTCCTC	-0.11692	0.37867	0.80124	1
BRCA1_A_41245327_NG	BRCA1	BRCA1-AT-NG	BRCA1 targets	ACACGTCTGAACTCCAGTCAgtggaaaggacgaaacaccgTAGACACTTTAACTGTTTCTgttttagagctagaaatagcCGCTCAGTGAATTCGTCCTC	-0.1378	0.20201	0.78263	1
BRCA1_A_41245379_NG	BRCA1	BRCA1-AT-NG	BRCA1 targets	ACACGTCTGAACTCCAGTCAgtggaaaggacgaaacaccgTAGGATTGACAAATTCTTTAgttttagagctagaaatagcCGCTCAGTGAATTCGTCCTC	0.0045639	0.96008	0.98871	1
BRCA1_A_41245386_NG	BRCA1	BRCA1-AT-NG	BRCA1 targets	ACACGTCTGAACTCCAGTCAgtggaaaggacgaaacaccgACAAATTCTTTAAGTTCACTgttttagagctagaaatagcCGCTCAGTGAATTCGTCCTC	-0.091236	0.32742	0.79809	1
BRCA1_A_41245394_NG	BRCA1	BRCA1-AT-NG	BRCA1 targets	ACACGTCTGAACTCCAGTCAgtggaaaggacgaaacaccgTCTTTAAGTTCACTGGTATTgttttagagctagaaatagcCGCTCAGTGAATTCGTCCTC	0.061566	0.59216	0.89707	1
BRCA1_A_41245411_NG	BRCA1	BRCA1-AT-NG	BRCA1 targets	ACACGTCTGAACTCCAGTCAgtggaaaggacgaaacaccgGTATTTGAACACTTAGTAAAgttttagagctagaaatagcCGCTCAGTGAATTCGTCCTC	0.12377	0.19054	0.78263	1
BRCA1_A_41245414_NG	BRCA1	BRCA1-AT-NG	BRCA1 targets	ACACGTCTGAACTCCAGTCAgtggaaaggacgaaacaccgAACACTTAGTAAAAGAACCAgttttagagctagaaatagcCGCTCAGTGAATTCGTCCTC	0.024076	0.51375	0.85691	1
BRCA1_A_41245418_NG	BRCA1	BRCA1-AT-NG	BRCA1 targets	ACACGTCTGAACTCCAGTCAgtggaaaggacgaaacaccgCACTTAGTAAAAGAACCAGGgttttagagctagaaatagcCGCTCAGTGAATTCGTCCTC	0.48957	0.40736	0.81905	1
BRCA1_A_41245422_NG	BRCA1	BRCA1-AT-NG	BRCA1 targets	ACACGTCTGAACTCCAGTCAgtggaaaggacgaaacaccgGTAAAAGAACCAGGTGCATTgttttagagctagaaatagcCGCTCAGTGAATTCGTCCTC	-0.14962	0.34814	0.79809	1
BRCA1_A_41245436_NG	BRCA1	BRCA1-AT-NG	BRCA1 targets	ACACGTCTGAACTCCAGTCAgtggaaaggacgaaacaccgCAGGTGCATTTGTTAACTTCgttttagagctagaaatagcCGCTCAGTGAATTCGTCCTC	-0.074156	0.4278	0.82712	1
BRCA1_A_41245443_NG	BRCA1	BRCA1-AT-NG	BRCA1 targets	ACACGTCTGAACTCCAGTCAgtggaaaggacgaaacaccgGTTAACTTCAGCTCTGGGAAgttttagagctagaaatagcCGCTCAGTGAATTCGTCCTC	-0.030241	0.63855	0.9059	1
BRCA1_A_41245449_NG	BRCA1	BRCA1-AT-NG	BRCA1 targets	ACACGTCTGAACTCCAGTCAgtggaaaggacgaaacaccgCTTCAGCTCTGGGAAAGTATgttttagagctagaaatagcCGCTCAGTGAATTCGTCCTC	-0.066649	0.20417	0.78263	1
BRCA1_A_41245458_NG	BRCA1	BRCA1-AT-NG	BRCA1 targets	ACACGTCTGAACTCCAGTCAgtggaaaggacgaaacaccgCTGGGAAAGTATCGCTGTCAgttttagagctagaaatagcCGCTCAGTGAATTCGTCCTC	0.070862	0.2324	0.78263	1
BRCA1_A_41245472_NG	BRCA1	BRCA1-AT-NG	BRCA1 targets	ACACGTCTGAACTCCAGTCAgtggaaaggacgaaacaccgTGTCATGTCTTTTACTTGTCgttttagagctagaaatagcCGCTCAGTGAATTCGTCCTC	-0.08655	0.080841	0.78263	1
BRCA1_A_41245481_NG	BRCA1	BRCA1-AT-NG	BRCA1 targets	ACACGTCTGAACTCCAGTCAgtggaaaggacgaaacaccgTTTTACTTGTCTGTTCATTTgttttagagctagaaatagcCGCTCAGTGAATTCGTCCTC	0.0044642	0.91998	0.97627	1
BRCA1_A_41245505_NG	BRCA1	BRCA1-AT-NG	BRCA1 targets	ACACGTCTGAACTCCAGTCAgtggaaaggacgaaacaccgTTGTTACTCTTCTTGGCTCCgttttagagctagaaatagcCGCTCAGTGAATTCGTCCTC	0.12587	0.23083	0.78263	1
BRCA1_A_41245526_NG	BRCA1	BRCA1-AT-NG	BRCA1 targets	ACACGTCTGAACTCCAGTCAgtggaaaggacgaaacaccgTGCAGGTTCTTTACCTTCCAgttttagagctagaaatagcCGCTCAGTGAATTCGTCCTC	-0.039372	0.73328	0.92462	1
BRCA1_A_41245535_NG	BRCA1	BRCA1-AT-NG	BRCA1 targets	ACACGTCTGAACTCCAGTCAgtggaaaggacgaaacaccgTTTACCTTCCATGAGTTGTAgttttagagctagaaatagcCGCTCAGTGAATTCGTCCTC	-0.03457	0.71359	0.91817	1
BRCA1_A_41245542_NG	BRCA1	BRCA1-AT-NG	BRCA1 targets	ACACGTCTGAACTCCAGTCAgtggaaaggacgaaacaccgTTCCATGAGTTGTAGGTTTCgttttagagctagaaatagcCGCTCAGTGAATTCGTCCTC	0.0030571	0.98253	0.99881	1
BRCA1_A_41245545_NG	BRCA1	BRCA1-AT-NG	BRCA1 targets	ACACGTCTGAACTCCAGTCAgtggaaaggacgaaacaccgCATGAGTTGTAGGTTTCTGCgttttagagctagaaatagcCGCTCAGTGAATTCGTCCTC	0.12348	0.24686	0.78263	1
BRCA1_A_41245551_NG	BRCA1	BRCA1-AT-NG	BRCA1 targets	ACACGTCTGAACTCCAGTCAgtggaaaggacgaaacaccgTTGTAGGTTTCTGCTGTGCCgttttagagctagaaatagcCGCTCAGTGAATTCGTCCTC	-0.22701	0.18761	0.78263	1
BRCA1_A_41245569_NG	BRCA1	BRCA1-AT-NG	BRCA1 targets	ACACGTCTGAACTCCAGTCAgtggaaaggacgaaacaccgGTGCCTGACTGGCATTTGGTgttttagagctagaaatagcCGCTCAGTGAATTCGTCCTC	-0.037142	0.35109	0.79809	1
BRCA1_A_41245599_NG	BRCA1	BRCA1-AT-NG	BRCA1 targets	ACACGTCTGAACTCCAGTCAgtggaaaggacgaaacaccgTTCTTTATCTCTTCACTGCTgttttagagctagaaatagcCGCTCAGTGAATTCGTCCTC	0.059056	0.439	0.82712	1
BRCA1_A_41245613_NG	BRCA1	BRCA1-AT-NG	BRCA1 targets	ACACGTCTGAACTCCAGTCAgtggaaaggacgaaacaccgTGCTAGAACAACTATCAATTgttttagagctagaaatagcCGCTCAGTGAATTCGTCCTC	-0.027698	0.68928	0.91599	1
BRCA1_A_41245622_NG	BRCA1	BRCA1-AT-NG	BRCA1 targets	ACACGTCTGAACTCCAGTCAgtggaaaggacgaaacaccgCAACTATCAATTTGCAATTCgttttagagctagaaatagcCGCTCAGTGAATTCGTCCTC	-0.024884	0.68451	0.91465	1
BRCA1_A_41245632_NG	BRCA1	BRCA1-AT-NG	BRCA1 targets	ACACGTCTGAACTCCAGTCAgtggaaaggacgaaacaccgTTTGCAATTCAGTACAATTAgttttagagctagaaatagcCGCTCAGTGAATTCGTCCTC	-0.04082	0.25626	0.78263	1
BRCA1_A_41245637_NG	BRCA1	BRCA1-AT-NG	BRCA1 targets	ACACGTCTGAACTCCAGTCAgtggaaaggacgaaacaccgCAATTCAGTACAATTAGGTGgttttagagctagaaatagcCGCTCAGTGAATTCGTCCTC	0.1241	0.28445	0.78392	1
BRCA1_A_41245640_NG	BRCA1	BRCA1-AT-NG	BRCA1 targets	ACACGTCTGAACTCCAGTCAgtggaaaggacgaaacaccgCAGTACAATTAGGTGGGCTTgttttagagctagaaatagcCGCTCAGTGAATTCGTCCTC	-0.040876	0.11955	0.78263	1
BRCA1_A_41245658_NG	BRCA1	BRCA1-AT-NG	BRCA1 targets	ACACGTCTGAACTCCAGTCAgtggaaaggacgaaacaccgTTAGATTTCTACTGACTACTgttttagagctagaaatagcCGCTCAGTGAATTCGTCCTC	-0.11558	0.062025	0.78263	1
BRCA1_A_41245664_NG	BRCA1	BRCA1-AT-NG	BRCA1 targets	ACACGTCTGAACTCCAGTCAgtggaaaggacgaaacaccgTTCTACTGACTACTAGTTCAgttttagagctagaaatagcCGCTCAGTGAATTCGTCCTC	0.047189	0.53287	0.86781	1
BRCA1_A_41245668_NG	BRCA1	BRCA1-AT-NG	BRCA1 targets	ACACGTCTGAACTCCAGTCAgtggaaaggacgaaacaccgCTACTGACTACTAGTTCAAGgttttagagctagaaatagcCGCTCAGTGAATTCGTCCTC	-0.0072767	0.95566	0.98742	1
BRCA1_A_41245671_NG	BRCA1	BRCA1-AT-NG	BRCA1 targets	ACACGTCTGAACTCCAGTCAgtggaaaggacgaaacaccgTGACTACTAGTTCAAGCGCAgttttagagctagaaatagcCGCTCAGTGAATTCGTCCTC	-0.33153	0.040682	0.78263	1
BRCA1_A_41245679_NG	BRCA1	BRCA1-AT-NG	BRCA1 targets	ACACGTCTGAACTCCAGTCAgtggaaaggacgaaacaccgCTAGTTCAAGCGCATGAATAgttttagagctagaaatagcCGCTCAGTGAATTCGTCCTC	0.072541	0.56672	0.88407	1
BRCA1_A_41245680_NG	BRCA1	BRCA1-AT-NG	BRCA1 targets	ACACGTCTGAACTCCAGTCAgtggaaaggacgaaacaccgTCAAGCGCATGAATATGCCTgttttagagctagaaatagcCGCTCAGTGAATTCGTCCTC	0.017888	0.81445	0.94386	1
BRCA1_A_41245685_NG	BRCA1	BRCA1-AT-NG	BRCA1 targets	ACACGTCTGAACTCCAGTCAgtggaaaggacgaaacaccgAGCGCATGAATATGCCTGGTgttttagagctagaaatagcCGCTCAGTGAATTCGTCCTC	-0.081797	0.3202	0.79466	1
BRCA1_A_41245688_NG	BRCA1	BRCA1-AT-NG	BRCA1 targets	ACACGTCTGAACTCCAGTCAgtggaaaggacgaaacaccgGCATGAATATGCCTGGTAGAgttttagagctagaaatagcCGCTCAGTGAATTCGTCCTC	0.12538	0.3601	0.79809	1
BRCA1_A_41245700_NG	BRCA1	BRCA1-AT-NG	BRCA1 targets	ACACGTCTGAACTCCAGTCAgtggaaaggacgaaacaccgTGGTAGAAGACTTCCTCCTCgttttagagctagaaatagcCGCTCAGTGAATTCGTCCTC	-0.17023	0.13475	0.78263	1
BRCA1_A_41245716_NG	BRCA1	BRCA1-AT-NG	BRCA1 targets	ACACGTCTGAACTCCAGTCAgtggaaaggacgaaacaccgCTCAGCCTATTCTTTTTAGGgttttagagctagaaatagcCGCTCAGTGAATTCGTCCTC	0.11206	0.45012	0.83414	1
BRCA1_A_41245730_NG	BRCA1	BRCA1-AT-NG	BRCA1 targets	ACACGTCTGAACTCCAGTCAgtggaaaggacgaaacaccgTTTAGGTGCTTTTGAATTGTgttttagagctagaaatagcCGCTCAGTGAATTCGTCCTC	-0.04419	0.17521	0.78263	1
BRCA1_A_41245742_NG	BRCA1	BRCA1-AT-NG	BRCA1 targets	ACACGTCTGAACTCCAGTCAgtggaaaggacgaaacaccgTGAATTGTGGATATTTAATTgttttagagctagaaatagcCGCTCAGTGAATTCGTCCTC	-0.0074749	0.87009	0.96009	1
BRCA1_A_41245755_NG	BRCA1	BRCA1-AT-NG	BRCA1 targets	ACACGTCTGAACTCCAGTCAgtggaaaggacgaaacaccgATTTAATTCGAGTTCCATATgttttagagctagaaatagcCGCTCAGTGAATTCGTCCTC	0.046182	0.79993	0.94044	1
BRCA1_A_41245767_NG	BRCA1	BRCA1-AT-NG	BRCA1 targets	ACACGTCTGAACTCCAGTCAgtggaaaggacgaaacaccgTTCCATATTGCTTATACTGCgttttagagctagaaatagcCGCTCAGTGAATTCGTCCTC	0.046154	0.67346	0.9128	1
BRCA1_A_41245776_NG	BRCA1	BRCA1-AT-NG	BRCA1 targets	ACACGTCTGAACTCCAGTCAgtggaaaggacgaaacaccgTGCTTATACTGCTGCTTATAgttttagagctagaaatagcCGCTCAGTGAATTCGTCCTC	0.14974	0.47523	0.84455	1
BRCA1_A_41245788_NG	BRCA1	BRCA1-AT-NG	BRCA1 targets	ACACGTCTGAACTCCAGTCAgtggaaaggacgaaacaccgCTGCTTATAGGTTCAGCTTTgttttagagctagaaatagcCGCTCAGTGAATTCGTCCTC	-0.043986	0.4629	0.84127	1
BRCA1_A_41245790_NG	BRCA1	BRCA1-AT-NG	BRCA1 targets	ACACGTCTGAACTCCAGTCAgtggaaaggacgaaacaccgTATAGGTTCAGCTTTCGTTTgttttagagctagaaatagcCGCTCAGTGAATTCGTCCTC	-0.1492	0.20537	0.78263	1
BRCA1_A_41245796_NG	BRCA1	BRCA1-AT-NG	BRCA1 targets	ACACGTCTGAACTCCAGTCAgtggaaaggacgaaacaccgGGTTCAGCTTTCGTTTTGAAgttttagagctagaaatagcCGCTCAGTGAATTCGTCCTC	-0.052613	0.59782	0.89707	1
BRCA1_A_41245809_NG	BRCA1	BRCA1-AT-NG	BRCA1 targets	ACACGTCTGAACTCCAGTCAgtggaaaggacgaaacaccgTTTGAAAGCAGATTCTTTTTgttttagagctagaaatagcCGCTCAGTGAATTCGTCCTC	0.041179	0.70002	0.91624	1
BRCA1_A_41245810_NG	BRCA1	BRCA1-AT-NG	BRCA1 targets	ACACGTCTGAACTCCAGTCAgtggaaaggacgaaacaccgTGAAAGCAGATTCTTTTTCGgttttagagctagaaatagcCGCTCAGTGAATTCGTCCTC	-0.016862	0.84395	0.95358	1
BRCA1_A_41245814_NG	BRCA1	BRCA1-AT-NG	BRCA1 targets	ACACGTCTGAACTCCAGTCAgtggaaaggacgaaacaccgAAAGCAGATTCTTTTTCGAGgttttagagctagaaatagcCGCTCAGTGAATTCGTCCTC	-0.019441	0.79949	0.94044	1
BRCA1_A_41245827_NG	BRCA1	BRCA1-AT-NG	BRCA1 targets	ACACGTCTGAACTCCAGTCAgtggaaaggacgaaacaccgTTTTTCGAGTGATTCTATTGgttttagagctagaaatagcCGCTCAGTGAATTCGTCCTC	0.0097136	0.84024	0.95358	1
BRCA1_A_41245831_NG	BRCA1	BRCA1-AT-NG	BRCA1 targets	ACACGTCTGAACTCCAGTCAgtggaaaggacgaaacaccgCGAGTGATTCTATTGGGTTAgttttagagctagaaatagcCGCTCAGTGAATTCGTCCTC	0.1428	0.34857	0.79809	1
BRCA1_A_41245844_NG	BRCA1	BRCA1-AT-NG	BRCA1 targets	ACACGTCTGAACTCCAGTCAgtggaaaggacgaaacaccgGGTTAGGATTTTTCTCATTCgttttagagctagaaatagcCGCTCAGTGAATTCGTCCTC	0.17986	0.2004	0.78263	1
BRCA1_A_41245862_NG	BRCA1	BRCA1-AT-NG	BRCA1 targets	ACACGTCTGAACTCCAGTCAgtggaaaggacgaaacaccgTTCTGAATAGAATCACCTTTgttttagagctagaaatagcCGCTCAGTGAATTCGTCCTC	-0.059007	0.53777	0.8696	1
BRCA1_A_41245901_NG	BRCA1	BRCA1-AT-NG	BRCA1 targets	ACACGTCTGAACTCCAGTCAgtggaaaggacgaaacaccgTATTAGTAATATTCATCACTgttttagagctagaaatagcCGCTCAGTGAATTCGTCCTC	0.032987	0.82719	0.94861	1
BRCA1_A_41245911_NG	BRCA1	BRCA1-AT-NG	BRCA1 targets	ACACGTCTGAACTCCAGTCAgtggaaaggacgaaacaccgTATTCATCACTTGACCATTCgttttagagctagaaatagcCGCTCAGTGAATTCGTCCTC	-0.17405	0.031692	0.78263	1
BRCA1_A_41245914_NG	BRCA1	BRCA1-AT-NG	BRCA1 targets	ACACGTCTGAACTCCAGTCAgtggaaaggacgaaacaccgATCACTTGACCATTCTGCTCgttttagagctagaaatagcCGCTCAGTGAATTCGTCCTC	0.045397	0.33717	0.79809	1
BRCA1_A_41245919_NG	BRCA1	BRCA1-AT-NG	BRCA1 targets	ACACGTCTGAACTCCAGTCAgtggaaaggacgaaacaccgTTGACCATTCTGCTCCGTTTgttttagagctagaaatagcCGCTCAGTGAATTCGTCCTC	-0.033972	0.55961	0.8822	1
BRCA1_A_41245949_NG	BRCA1	BRCA1-AT-NG	BRCA1 targets	ACACGTCTGAACTCCAGTCAgtggaaaggacgaaacaccgCCCTGATTTATCATTTCAGGgttttagagctagaaatagcCGCTCAGTGAATTCGTCCTC	0.054518	0.33777	0.79809	1
BRCA1_A_41245956_NG	BRCA1	BRCA1-AT-NG	BRCA1 targets	ACACGTCTGAACTCCAGTCAgtggaaaggacgaaacaccgTTATCATTTCAGGAGTCTTTgttttagagctagaaatagcCGCTCAGTGAATTCGTCCTC	0.17161	0.1481	0.78263	1
BRCA1_A_41245961_NG	BRCA1	BRCA1-AT-NG	BRCA1 targets	ACACGTCTGAACTCCAGTCAgtggaaaggacgaaacaccgATTTCAGGAGTCTTTTGAACgttttagagctagaaatagcCGCTCAGTGAATTCGTCCTC	-0.0069023	0.91915	0.97627	1
BRCA1_A_41245980_NG	BRCA1	BRCA1-AT-NG	BRCA1 targets	ACACGTCTGAACTCCAGTCAgtggaaaggacgaaacaccgAACTGCCAAATCTGCTTTCTgttttagagctagaaatagcCGCTCAGTGAATTCGTCCTC	0.066672	0.18609	0.78263	1
BRCA1_A_41245995_NG	BRCA1	BRCA1-AT-NG	BRCA1 targets	ACACGTCTGAACTCCAGTCAgtggaaaggacgaaacaccgTCTTGATAAAATCCTCAGGAgttttagagctagaaatagcCGCTCAGTGAATTCGTCCTC	0.083967	0.22765	0.78263	1
BRCA1_A_41245997_NG	BRCA1	BRCA1-AT-NG	BRCA1 targets	ACACGTCTGAACTCCAGTCAgtggaaaggacgaaacaccgGATAAAATCCTCAGGATGAAgttttagagctagaaatagcCGCTCAGTGAATTCGTCCTC	0.14471	0.33885	0.79809	1
BRCA1_A_41246006_NG	BRCA1	BRCA1-AT-NG	BRCA1 targets	ACACGTCTGAACTCCAGTCAgtggaaaggacgaaacaccgTCCTCAGGATGAAGGCCTGAgttttagagctagaaatagcCGCTCAGTGAATTCGTCCTC	-0.4623	0.21504	0.78263	1
BRCA1_A_41246009_NG	BRCA1	BRCA1-AT-NG	BRCA1 targets	ACACGTCTGAACTCCAGTCAgtggaaaggacgaaacaccgCAGGATGAAGGCCTGATGTAgttttagagctagaaatagcCGCTCAGTGAATTCGTCCTC	-0.12768	0.12414	0.78263	1
BRCA1_A_41246020_NG	BRCA1	BRCA1-AT-NG	BRCA1 targets	ACACGTCTGAACTCCAGTCAgtggaaaggacgaaacaccgCTGATGTAGGTCTCCTTTTAgttttagagctagaaatagcCGCTCAGTGAATTCGTCCTC	-0.098939	0.20209	0.78263	1
BRCA1_A_41246036_NG	BRCA1	BRCA1-AT-NG	BRCA1 targets	ACACGTCTGAACTCCAGTCAgtggaaaggacgaaacaccgTTTACGCTTTAATTTATTTGgttttagagctagaaatagcCGCTCAGTGAATTCGTCCTC	-0.04064	0.59522	0.89707	1
BRCA1_A_41246043_NG	BRCA1	BRCA1-AT-NG	BRCA1 targets	ACACGTCTGAACTCCAGTCAgtggaaaggacgaaacaccgGCTTTAATTTATTTGTGAGGgttttagagctagaaatagcCGCTCAGTGAATTCGTCCTC	0.0085831	0.87823	0.96275	1
BRCA1_A_41246044_NG	BRCA1	BRCA1-AT-NG	BRCA1 targets	ACACGTCTGAACTCCAGTCAgtggaaaggacgaaacaccgTTAATTTATTTGTGAGGGGAgttttagagctagaaatagcCGCTCAGTGAATTCGTCCTC	0.075574	0.18352	0.78263	1
BRCA1_A_41246060_NG	BRCA1	BRCA1-AT-NG	BRCA1 targets	ACACGTCTGAACTCCAGTCAgtggaaaggacgaaacaccgGGGGACGCTCTTGTATTATCgttttagagctagaaatagcCGCTCAGTGAATTCGTCCTC	0.08403	0.059132	0.78263	1
BRCA1_A_41246070_NG	BRCA1	BRCA1-AT-NG	BRCA1 targets	ACACGTCTGAACTCCAGTCAgtggaaaggacgaaacaccgTCTTGTATTATCTGTGGCTCgttttagagctagaaatagcCGCTCAGTGAATTCGTCCTC	-0.045675	0.5249	0.86612	1
BRCA1_A_41246090_NG	BRCA1	BRCA1-AT-NG	BRCA1 targets	ACACGTCTGAACTCCAGTCAgtggaaaggacgaaacaccgTAACAAATGCTCCTATAATTgttttagagctagaaatagcCGCTCAGTGAATTCGTCCTC	0.021423	0.87019	0.96009	1
BRCA1_A_41246100_NG	BRCA1	BRCA1-AT-NG	BRCA1 targets	ACACGTCTGAACTCCAGTCAgtggaaaggacgaaacaccgGCTCCTATAATTAGATTTTCgttttagagctagaaatagcCGCTCAGTGAATTCGTCCTC	-0.15298	0.11489	0.78263	1
BRCA1_A_41246106_NG	BRCA1	BRCA1-AT-NG	BRCA1 targets	ACACGTCTGAACTCCAGTCAgtggaaaggacgaaacaccgAATTAGATTTTCAGTTACATgttttagagctagaaatagcCGCTCAGTGAATTCGTCCTC	-0.12528	0.20651	0.78263	1
BRCA1_A_41246114_NG	BRCA1	BRCA1-AT-NG	BRCA1 targets	ACACGTCTGAACTCCAGTCAgtggaaaggacgaaacaccgATTTTCAGTTACATGGCTTAgttttagagctagaaatagcCGCTCAGTGAATTCGTCCTC	0.21727	0.057165	0.78263	1
BRCA1_A_41246118_NG	BRCA1	BRCA1-AT-NG	BRCA1 targets	ACACGTCTGAACTCCAGTCAgtggaaaggacgaaacaccgAGTTACATGGCTTAAGTTGGgttttagagctagaaatagcCGCTCAGTGAATTCGTCCTC	-0.12685	0.22403	0.78263	1
BRCA1_A_41246120_NG	BRCA1	BRCA1-AT-NG	BRCA1 targets	ACACGTCTGAACTCCAGTCAgtggaaaggacgaaacaccgTACATGGCTTAAGTTGGGGAgttttagagctagaaatagcCGCTCAGTGAATTCGTCCTC	-0.10078	0.45685	0.83971	1
BRCA1_A_41246127_NG	BRCA1	BRCA1-AT-NG	BRCA1 targets	ACACGTCTGAACTCCAGTCAgtggaaaggacgaaacaccgTGGCTTAAGTTGGGGAGGCTgttttagagctagaaatagcCGCTCAGTGAATTCGTCCTC	-0.023334	0.67793	0.9131	1
BRCA1_A_41246136_NG	BRCA1	BRCA1-AT-NG	BRCA1 targets	ACACGTCTGAACTCCAGTCAgtggaaaggacgaaacaccgTGGGGAGGCTTGCCTTCTTCgttttagagctagaaatagcCGCTCAGTGAATTCGTCCTC	0.22059	0.24437	0.78263	1
BRCA1_A_41246180_NG	BRCA1	BRCA1-AT-NG	BRCA1 targets	ACACGTCTGAACTCCAGTCAgtggaaaggacgaaacaccgTCTTCAATATTACTCTCTACgttttagagctagaaatagcCGCTCAGTGAATTCGTCCTC	0.022892	0.45641	0.83971	1
BRCA1_A_41246186_NG	BRCA1	BRCA1-AT-NG	BRCA1 targets	ACACGTCTGAACTCCAGTCAgtggaaaggacgaaacaccgATTACTCTCTACTGATTTGGgttttagagctagaaatagcCGCTCAGTGAATTCGTCCTC	-0.056221	0.60242	0.89707	1
BRCA1_A_41246216_NG	BRCA1	BRCA1-AT-NG	BRCA1 targets	ACACGTCTGAACTCCAGTCAgtggaaaggacgaaacaccgCTTTCACTTTTACATATTAAgttttagagctagaaatagcCGCTCAGTGAATTCGTCCTC	0.070593	0.49863	0.84818	1
BRCA1_A_41246222_NG	BRCA1	BRCA1-AT-NG	BRCA1 targets	ACACGTCTGAACTCCAGTCAgtggaaaggacgaaacaccgTTTTACATATTAAAGCCTCAgttttagagctagaaatagcCGCTCAGTGAATTCGTCCTC	-0.0063457	0.95539	0.98742	1
BRCA1_A_41246224_NG	BRCA1	BRCA1-AT-NG	BRCA1 targets	ACACGTCTGAACTCCAGTCAgtggaaaggacgaaacaccgTACATATTAAAGCCTCATGAgttttagagctagaaatagcCGCTCAGTGAATTCGTCCTC	0.15267	0.4947	0.84522	1
BRCA1_A_41246237_NG	BRCA1	BRCA1-AT-NG	BRCA1 targets	ACACGTCTGAACTCCAGTCAgtggaaaggacgaaacaccgCCTCATGAGGATCACTGGCCgttttagagctagaaatagcCGCTCAGTGAATTCGTCCTC	0.038458	0.75807	0.93373	1
BRCA1_A_41246240_NG	BRCA1	BRCA1-AT-NG	BRCA1 targets	ACACGTCTGAACTCCAGTCAgtggaaaggacgaaacaccgATGAGGATCACTGGCCAGTAgttttagagctagaaatagcCGCTCAGTGAATTCGTCCTC	-0.06148	0.2728	0.78263	1
BRCA1_A_41246253_NG	BRCA1	BRCA1-AT-NG	BRCA1 targets	ACACGTCTGAACTCCAGTCAgtggaaaggacgaaacaccgGCCAGTAAGTCTATTTTCTCgttttagagctagaaatagcCGCTCAGTGAATTCGTCCTC	-0.11338	0.092821	0.78263	1
BRCA1_A_41246256_NG	BRCA1	BRCA1-AT-NG	BRCA1 targets	ACACGTCTGAACTCCAGTCAgtggaaaggacgaaacaccgAGTAAGTCTATTTTCTCTGAgttttagagctagaaatagcCGCTCAGTGAATTCGTCCTC	-0.079831	0.20713	0.78263	1
BRCA1_A_41246262_NG	BRCA1	BRCA1-AT-NG	BRCA1 targets	ACACGTCTGAACTCCAGTCAgtggaaaggacgaaacaccgTCTATTTTCTCTGAAGAACCgttttagagctagaaatagcCGCTCAGTGAATTCGTCCTC	0.087348	0.092291	0.78263	1
BRCA1_A_41246284_NG	BRCA1	BRCA1-AT-NG	BRCA1 targets	ACACGTCTGAACTCCAGTCAgtggaaaggacgaaacaccgAATATTCATCTACCTCATTTgttttagagctagaaatagcCGCTCAGTGAATTCGTCCTC	0.17274	0.15779	0.78263	1
BRCA1_A_41246288_NG	BRCA1	BRCA1-AT-NG	BRCA1 targets	ACACGTCTGAACTCCAGTCAgtggaaaggacgaaacaccgTTCATCTACCTCATTTAGAAgttttagagctagaaatagcCGCTCAGTGAATTCGTCCTC	-0.011817	0.82514	0.94861	1
BRCA1_A_41246301_NG	BRCA1	BRCA1-AT-NG	BRCA1 targets	ACACGTCTGAACTCCAGTCAgtggaaaggacgaaacaccgTTTAGAACGTCCAATACATCgttttagagctagaaatagcCGCTCAGTGAATTCGTCCTC	0.021121	0.85191	0.95382	1
BRCA1_A_41246310_NG	BRCA1	BRCA1-AT-NG	BRCA1 targets	ACACGTCTGAACTCCAGTCAgtggaaaggacgaaacaccgTCCAATACATCAGCTACTTTgttttagagctagaaatagcCGCTCAGTGAATTCGTCCTC	-0.1308	0.18594	0.78263	1
BRCA1_A_41246318_NG	BRCA1	BRCA1-AT-NG	BRCA1 targets	ACACGTCTGAACTCCAGTCAgtggaaaggacgaaacaccgACATCAGCTACTTTGGCATTgttttagagctagaaatagcCGCTCAGTGAATTCGTCCTC	-0.05954	0.26797	0.78263	1
BRCA1_A_41246322_NG	BRCA1	BRCA1-AT-NG	BRCA1 targets	ACACGTCTGAACTCCAGTCAgtggaaaggacgaaacaccgGCTACTTTGGCATTTGATTCgttttagagctagaaatagcCGCTCAGTGAATTCGTCCTC	-0.21303	0.032947	0.78263	1
BRCA1_A_41246335_NG	BRCA1	BRCA1-AT-NG	BRCA1 targets	ACACGTCTGAACTCCAGTCAgtggaaaggacgaaacaccgTTGATTCAGACTCCCCATCAgttttagagctagaaatagcCGCTCAGTGAATTCGTCCTC	-0.091503	0.18084	0.78263	1
BRCA1_A_41246339_NG	BRCA1	BRCA1-AT-NG	BRCA1 targets	ACACGTCTGAACTCCAGTCAgtggaaaggacgaaacaccgTTCAGACTCCCCATCATGTGgttttagagctagaaatagcCGCTCAGTGAATTCGTCCTC	-0.10774	0.48269	0.84455	1
BRCA1_A_41246348_NG	BRCA1	BRCA1-AT-NG	BRCA1 targets	ACACGTCTGAACTCCAGTCAgtggaaaggacgaaacaccgTCCCCATCATGTGAGTCATCgttttagagctagaaatagcCGCTCAGTGAATTCGTCCTC	0.049892	0.59322	0.89707	1
BRCA1_A_41246356_NG	BRCA1	BRCA1-AT-NG	BRCA1 targets	ACACGTCTGAACTCCAGTCAgtggaaaggacgaaacaccgGTGAGTCATCAGAACCTAACgttttagagctagaaatagcCGCTCAGTGAATTCGTCCTC	-0.02589	0.68306	0.91465	1
BRCA1_A_41246370_NG	BRCA1	BRCA1-AT-NG	BRCA1 targets	ACACGTCTGAACTCCAGTCAgtggaaaggacgaaacaccgCCTAACAGTTCATCACTTCTgttttagagctagaaatagcCGCTCAGTGAATTCGTCCTC	-0.074762	0.26834	0.78263	1
BRCA1_A_41246392_NG	BRCA1	BRCA1-AT-NG	BRCA1 targets	ACACGTCTGAACTCCAGTCAgtggaaaggacgaaacaccgAAAACCACTCATTAACTTTCgttttagagctagaaatagcCGCTCAGTGAATTCGTCCTC	0.095186	0.36194	0.79809	1
BRCA1_A_41246399_NG	BRCA1	BRCA1-AT-NG	BRCA1 targets	ACACGTCTGAACTCCAGTCAgtggaaaggacgaaacaccgCTCATTAACTTTCTGAATGCgttttagagctagaaatagcCGCTCAGTGAATTCGTCCTC	-0.053601	0.59387	0.89707	1
BRCA1_A_41246411_NG	BRCA1	BRCA1-AT-NG	BRCA1 targets	ACACGTCTGAACTCCAGTCAgtggaaaggacgaaacaccgTTCTGAATGCTGCTATTTAGgttttagagctagaaatagcCGCTCAGTGAATTCGTCCTC	-0.13688	0.31114	0.78702	1
BRCA1_A_41246420_NG	BRCA1	BRCA1-AT-NG	BRCA1 targets	ACACGTCTGAACTCCAGTCAgtggaaaggacgaaacaccgTGCTATTTAGTGTTATCCAAgttttagagctagaaatagcCGCTCAGTGAATTCGTCCTC	-0.18383	0.17116	0.78263	1
BRCA1_A_41246430_NG	BRCA1	BRCA1-AT-NG	BRCA1 targets	ACACGTCTGAACTCCAGTCAgtggaaaggacgaaacaccgGTTATCCAAGGAACATCTTCgttttagagctagaaatagcCGCTCAGTGAATTCGTCCTC	0.37587	0.16652	0.78263	1
BRCA1_A_41246441_NG	BRCA1	BRCA1-AT-NG	BRCA1 targets	ACACGTCTGAACTCCAGTCAgtggaaaggacgaaacaccgGAACATCTTCAGTATCTCTAgttttagagctagaaatagcCGCTCAGTGAATTCGTCCTC	-0.010766	0.94364	0.98424	1
BRCA1_A_41246450_NG	BRCA1	BRCA1-AT-NG	BRCA1 targets	ACACGTCTGAACTCCAGTCAgtggaaaggacgaaacaccgAGTATCTCTAGGATTCTCTGgttttagagctagaaatagcCGCTCAGTGAATTCGTCCTC	-0.089636	0.46516	0.84127	1
BRCA1_A_41246456_NG	BRCA1	BRCA1-AT-NG	BRCA1 targets	ACACGTCTGAACTCCAGTCAgtggaaaggacgaaacaccgCTCTAGGATTCTCTGAGCATgttttagagctagaaatagcCGCTCAGTGAATTCGTCCTC	-0.090836	0.11316	0.78263	1
BRCA1_A_41246459_NG	BRCA1	BRCA1-AT-NG	BRCA1 targets	ACACGTCTGAACTCCAGTCAgtggaaaggacgaaacaccgTAGGATTCTCTGAGCATGGCgttttagagctagaaatagcCGCTCAGTGAATTCGTCCTC	0.11468	0.74934	0.93174	1
BRCA1_A_41246467_NG	BRCA1	BRCA1-AT-NG	BRCA1 targets	ACACGTCTGAACTCCAGTCAgtggaaaggacgaaacaccgTCTCTGAGCATGGCAGTTTCgttttagagctagaaatagcCGCTCAGTGAATTCGTCCTC	-0.14769	0.53557	0.86874	1
BRCA1_A_41246506_NG	BRCA1	BRCA1-AT-NG	BRCA1 targets	ACACGTCTGAACTCCAGTCAgtggaaaggacgaaacaccgCACACAGGGGATCAGCATTCgttttagagctagaaatagcCGCTCAGTGAATTCGTCCTC	0.011435	0.94164	0.98424	1
BRCA1_A_41246523_NG	BRCA1	BRCA1-AT-NG	BRCA1 targets	ACACGTCTGAACTCCAGTCAgtggaaaggacgaaacaccgTTCAGATCTACCTTTTTTTCgttttagagctagaaatagcCGCTCAGTGAATTCGTCCTC	-0.21307	0.07536	0.78263	1
BRCA1_A_41246525_NG	BRCA1	BRCA1-AT-NG	BRCA1 targets	ACACGTCTGAACTCCAGTCAgtggaaaggacgaaacaccgCAGATCTACCTTTTTTTCTGgttttagagctagaaatagcCGCTCAGTGAATTCGTCCTC	0.099874	0.27284	0.78263	1
BRCA1_A_41246566_NG	BRCA1	BRCA1-AT-NG	BRCA1 targets	ACACGTCTGAACTCCAGTCAgtggaaaggacgaaacaccgTTACATGTTTCCTTACTTCCgttttagagctagaaatagcCGCTCAGTGAATTCGTCCTC	-0.099016	0.37943	0.80175	1
BRCA1_A_41246576_NG	BRCA1	BRCA1-AT-NG	BRCA1 targets	ACACGTCTGAACTCCAGTCAgtggaaaggacgaaacaccgTTCCTTACTTCCAGCCCATCgttttagagctagaaatagcCGCTCAGTGAATTCGTCCTC	-0.064373	0.61589	0.89938	1
BRCA1_A_41246582_NG	BRCA1	BRCA1-AT-NG	BRCA1 targets	ACACGTCTGAACTCCAGTCAgtggaaaggacgaaacaccgTCCAGCCCATCTGTTATGTTgttttagagctagaaatagcCGCTCAGTGAATTCGTCCTC	-0.084994	0.18243	0.78263	1
BRCA1_A_41246594_NG	BRCA1	BRCA1-AT-NG	BRCA1 targets	ACACGTCTGAACTCCAGTCAgtggaaaggacgaaacaccgGTTATGTTGGCTCCTTGCTAgttttagagctagaaatagcCGCTCAGTGAATTCGTCCTC	-0.22833	0.17948	0.78263	1
BRCA1_A_41246610_NG	BRCA1	BRCA1-AT-NG	BRCA1 targets	ACACGTCTGAACTCCAGTCAgtggaaaggacgaaacaccgCCTTGCTAAGCCAGGCTGTTgttttagagctagaaatagcCGCTCAGTGAATTCGTCCTC	-0.053908	0.71694	0.91894	1
BRCA1_A_41246652_NG	BRCA1	BRCA1-AT-NG	BRCA1 targets	ACACGTCTGAACTCCAGTCAgtggaaaggacgaaacaccgTCTACATTCATTCTGTCTTTgttttagagctagaaatagcCGCTCAGTGAATTCGTCCTC	0.16597	0.46532	0.84127	1
BRCA1_A_41246654_NG	BRCA1	BRCA1-AT-NG	BRCA1 targets	ACACGTCTGAACTCCAGTCAgtggaaaggacgaaacaccgTACATTCATTCTGTCTTTAGgttttagagctagaaatagcCGCTCAGTGAATTCGTCCTC	0.39839	0.21359	0.78263	1
BRCA1_A_41246658_NG	BRCA1	BRCA1-AT-NG	BRCA1 targets	ACACGTCTGAACTCCAGTCAgtggaaaggacgaaacaccgCATTCATTCTGTCTTTAGTGgttttagagctagaaatagcCGCTCAGTGAATTCGTCCTC	-0.076523	0.44424	0.83039	1
BRCA1_A_41246669_NG	BRCA1	BRCA1-AT-NG	BRCA1 targets	ACACGTCTGAACTCCAGTCAgtggaaaggacgaaacaccgTTTAGTGAGTAATAAACTGCgttttagagctagaaatagcCGCTCAGTGAATTCGTCCTC	0.089814	0.17677	0.78263	1
BRCA1_A_41246677_NG	BRCA1	BRCA1-AT-NG	BRCA1 targets	ACACGTCTGAACTCCAGTCAgtggaaaggacgaaacaccgGTAATAAACTGCTGTTCTCAgttttagagctagaaatagcCGCTCAGTGAATTCGTCCTC	-0.11036	0.13754	0.78263	1
BRCA1_A_41246680_NG	BRCA1	BRCA1-AT-NG	BRCA1 targets	ACACGTCTGAACTCCAGTCAgtggaaaggacgaaacaccgATAAACTGCTGTTCTCATGCgttttagagctagaaatagcCGCTCAGTGAATTCGTCCTC	-0.04187	0.48679	0.84455	1
BRCA1_A_41246693_NG	BRCA1	BRCA1-AT-NG	BRCA1 targets	ACACGTCTGAACTCCAGTCAgtggaaaggacgaaacaccgTTCTCATGCTGTAATGAGCTgttttagagctagaaatagcCGCTCAGTGAATTCGTCCTC	-0.33927	0.10601	0.78263	1
BRCA1_A_41246700_NG	BRCA1	BRCA1-AT-NG	BRCA1 targets	ACACGTCTGAACTCCAGTCAgtggaaaggacgaaacaccgTGCTGTAATGAGCTGGCATGgttttagagctagaaatagcCGCTCAGTGAATTCGTCCTC	0.049488	0.82574	0.94861	1
BRCA1_A_41246704_NG	BRCA1	BRCA1-AT-NG	BRCA1 targets	ACACGTCTGAACTCCAGTCAgtggaaaggacgaaacaccgAATGAGCTGGCATGAGTATTgttttagagctagaaatagcCGCTCAGTGAATTCGTCCTC	-0.27692	0.14198	0.78263	1
BRCA1_A_41246714_NG	BRCA1	BRCA1-AT-NG	BRCA1 targets	ACACGTCTGAACTCCAGTCAgtggaaaggacgaaacaccgCATGAGTATTTGTGCCACATgttttagagctagaaatagcCGCTCAGTGAATTCGTCCTC	-0.0020249	0.97863	0.99869	1
BRCA1_A_41246726_NG	BRCA1	BRCA1-AT-NG	BRCA1 targets	ACACGTCTGAACTCCAGTCAgtggaaaggacgaaacaccgGCCACATGGCTCCACATGCAgttttagagctagaaatagcCGCTCAGTGAATTCGTCCTC	-0.057071	0.46552	0.84127	1
BRCA1_A_41246736_NG	BRCA1	BRCA1-AT-NG	BRCA1 targets	ACACGTCTGAACTCCAGTCAgtggaaaggacgaaacaccgTCCACATGCAAGTTTGAAACgttttagagctagaaatagcCGCTCAGTGAATTCGTCCTC	0.037658	0.6673	0.9109	1
BRCA1_A_41246749_NG	BRCA1	BRCA1-AT-NG	BRCA1 targets	ACACGTCTGAACTCCAGTCAgtggaaaggacgaaacaccgAGTTTGAAACAGAACTACCCgttttagagctagaaatagcCGCTCAGTGAATTCGTCCTC	-0.10847	0.074913	0.78263	1
BRCA1_A_41246759_NG	BRCA1	BRCA1-AT-NG	BRCA1 targets	ACACGTCTGAACTCCAGTCAgtggaaaggacgaaacaccgAACTACCCTGATACTTTTCTgttttagagctagaaatagcCGCTCAGTGAATTCGTCCTC	0.045878	0.75028	0.93219	1
BRCA1_A_41246765_NG	BRCA1	BRCA1-AT-NG	BRCA1 targets	ACACGTCTGAACTCCAGTCAgtggaaaggacgaaacaccgTACCCTGATACTTTTCTGGAgttttagagctagaaatagcCGCTCAGTGAATTCGTCCTC	0.043411	0.78879	0.93976	1
BRCA1_A_41246777_NG	BRCA1	BRCA1-AT-NG	BRCA1 targets	ACACGTCTGAACTCCAGTCAgtggaaaggacgaaacaccgCTGGATGCCTCTCAGCTGCAgttttagagctagaaatagcCGCTCAGTGAATTCGTCCTC	-0.081916	0.44645	0.83239	1
BRCA1_A_41246786_NG	BRCA1	BRCA1-AT-NG	BRCA1 targets	ACACGTCTGAACTCCAGTCAgtggaaaggacgaaacaccgCTCTCAGCTGCACGCTTCTCgttttagagctagaaatagcCGCTCAGTGAATTCGTCCTC	-0.014771	0.56261	0.88309	1
BRCA1_A_41246792_NG	BRCA1	BRCA1-AT-NG	BRCA1 targets	ACACGTCTGAACTCCAGTCAgtggaaaggacgaaacaccgAGCTGCACGCTTCTCAGTGGgttttagagctagaaatagcCGCTCAGTGAATTCGTCCTC	-0.48514	0.10131	0.78263	1
BRCA1_A_41246811_NG	BRCA1	BRCA1-AT-NG	BRCA1 targets	ACACGTCTGAACTCCAGTCAgtggaaaggacgaaacaccgTGTTCAAATCATTATTACTGgttttagagctagaaatagcCGCTCAGTGAATTCGTCCTC	0.061358	0.32971	0.79809	1
BRCA1_A_41246812_NG	BRCA1	BRCA1-AT-NG	BRCA1 targets	ACACGTCTGAACTCCAGTCAgtggaaaggacgaaacaccgTCAAATCATTATTACTGGGTgttttagagctagaaatagcCGCTCAGTGAATTCGTCCTC	0.042452	0.50317	0.84988	1
BRCA1_A_41246816_NG	BRCA1	BRCA1-AT-NG	BRCA1 targets	ACACGTCTGAACTCCAGTCAgtggaaaggacgaaacaccgAATCATTATTACTGGGTTGAgttttagagctagaaatagcCGCTCAGTGAATTCGTCCTC	0.1576	0.20983	0.78263	1
BRCA1_A_41246819_NG	BRCA1	BRCA1-AT-NG	BRCA1 targets	ACACGTCTGAACTCCAGTCAgtggaaaggacgaaacaccgCATTATTACTGGGTTGATGAgttttagagctagaaatagcCGCTCAGTGAATTCGTCCTC	0.00097539	0.99048	0.99907	1
BRCA1_A_41246831_NG	BRCA1	BRCA1-AT-NG	BRCA1 targets	ACACGTCTGAACTCCAGTCAgtggaaaggacgaaacaccgGGTTGATGATGTTCAGTATTgttttagagctagaaatagcCGCTCAGTGAATTCGTCCTC	-0.15182	0.26566	0.78263	1
BRCA1_A_41246840_NG	BRCA1	BRCA1-AT-NG	BRCA1 targets	ACACGTCTGAACTCCAGTCAgtggaaaggacgaaacaccgTGTTCAGTATTTGTTACATCgttttagagctagaaatagcCGCTCAGTGAATTCGTCCTC	-0.16102	0.26278	0.78263	1
BRCA1_A_41246861_NG	BRCA1	BRCA1-AT-NG	BRCA1 targets	ACACGTCTGAACTCCAGTCAgtggaaaggacgaaacaccgGTCTCAGAAAATTCACAAGCgttttagagctagaaatagcCGCTCAGTGAATTCGTCCTC	-0.072922	0.46278	0.84127	1
BRCA1_A_41246863_NG	BRCA1	BRCA1-AT-NG	BRCA1 targets	ACACGTCTGAACTCCAGTCAgtggaaaggacgaaacaccgTCAGAAAATTCACAAGCAGCgttttagagctagaaatagcCGCTCAGTGAATTCGTCCTC	0.28082	0.19679	0.78263	1
BRCA1_A_41247880_NG	BRCA1	BRCA1-AT-NG	BRCA1 targets	ACACGTCTGAACTCCAGTCAgtggaaaggacgaaacaccgTCCAAACTGATTTCATCCCTgttttagagctagaaatagcCGCTCAGTGAATTCGTCCTC	0.089959	0.37627	0.80124	1
BRCA1_A_41247891_NG	BRCA1	BRCA1-AT-NG	BRCA1 targets	ACACGTCTGAACTCCAGTCAgtggaaaggacgaaacaccgTGATTTCATCCCTGGTTCCTgttttagagctagaaatagcCGCTCAGTGAATTCGTCCTC	0.033171	0.80893	0.94308	1
BRCA1_A_41247913_NG	BRCA1	BRCA1-AT-NG	BRCA1 targets	ACACGTCTGAACTCCAGTCAgtggaaaggacgaaacaccgGGGTGATTTGTAACAATTCTgttttagagctagaaatagcCGCTCAGTGAATTCGTCCTC	-0.030839	0.70529	0.91624	1
BRCA1_A_41247930_NG	BRCA1	BRCA1-AT-NG	BRCA1 targets	ACACGTCTGAACTCCAGTCAgtggaaaggacgaaacaccgCTTGATCTCCCACACTATAGgttttagagctagaaatagcCGCTCAGTGAATTCGTCCTC	-0.087259	0.15193	0.78263	1
BRCA1_A_41247937_NG	BRCA1	BRCA1-AT-NG	BRCA1 targets	ACACGTCTGAACTCCAGTCAgtggaaaggacgaaacaccgTCTCCCACACTATAGGGAAAgttttagagctagaaatagcCGCTCAGTGAATTCGTCCTC	0.15825	0.21618	0.78263	1
BRCA1_A_41247939_NG	BRCA1	BRCA1-AT-NG	BRCA1 targets	ACACGTCTGAACTCCAGTCAgtggaaaggacgaaacaccgCCACACTATAGGGAAAAGACgttttagagctagaaatagcCGCTCAGTGAATTCGTCCTC	-0.089287	0.28181	0.78392	1
BRCA1_A_41215360_NG	BRCA1	BRCA1-AT-NG	BRCA1 targets	ACACGTCTGAACTCCAGTCAgtggaaaggacgaaacaccgAGCATTTTTCTTTCTTTAATgttttagagctagaaatagcCGCTCAGTGAATTCGTCCTC	-0.027706	0.61434	0.89938	2
BRCA1_A_41215379_NG	BRCA1	BRCA1-AT-NG	BRCA1 targets	ACACGTCTGAACTCCAGTCAgtggaaaggacgaaacaccgATAGACTGGGTCACCCCTAAgttttagagctagaaatagcCGCTCAGTGAATTCGTCCTC	-0.51744	0.022325	0.78263	1
BRCA1_A_41215387_NG	BRCA1	BRCA1-AT-NG	BRCA1 targets	ACACGTCTGAACTCCAGTCAgtggaaaggacgaaacaccgGTCACCCCTAAAGAGATCATgttttagagctagaaatagcCGCTCAGTGAATTCGTCCTC	-0.23412	0.12639	0.78263	1
BRCA1_A_41215902_NG	BRCA1	BRCA1-AT-NG	BRCA1 targets	ACACGTCTGAACTCCAGTCAgtggaaaggacgaaacaccgCTAACTACCCATTTTCCTCCgttttagagctagaaatagcCGCTCAGTGAATTCGTCCTC	-0.28474	0.039034	0.78263	1
BRCA1_A_41215929_NG	BRCA1	BRCA1-AT-NG	BRCA1 targets	ACACGTCTGAACTCCAGTCAgtggaaaggacgaaacaccgATTCCTAGAAAATATTTCAGgttttagagctagaaatagcCGCTCAGTGAATTCGTCCTC	-0.56239	0.011944	0.78263	1
BRCA1_A_41215931_NG	BRCA1	BRCA1-AT-NG	BRCA1 targets	ACACGTCTGAACTCCAGTCAgtggaaaggacgaaacaccgCTAGAAAATATTTCAGTGTCgttttagagctagaaatagcCGCTCAGTGAATTCGTCCTC	0.22774	0.12768	0.78263	1
BRCA1_A_41215954_NG	BRCA1	BRCA1-AT-NG	BRCA1 targets	ACACGTCTGAACTCCAGTCAgtggaaaggacgaaacaccgTCACACACAAACTCAGCATCgttttagagctagaaatagcCGCTCAGTGAATTCGTCCTC	-0.061011	0.079057	0.78263	1
BRCA1_A_41215956_NG	BRCA1	BRCA1-AT-NG	BRCA1 targets	ACACGTCTGAACTCCAGTCAgtggaaaggacgaaacaccgCACACAAACTCAGCATCTGCgttttagagctagaaatagcCGCTCAGTGAATTCGTCCTC	-0.12383	0.099551	0.78263	1
BRCA1_A_41215960_NG	BRCA1	BRCA1-AT-NG	BRCA1 targets	ACACGTCTGAACTCCAGTCAgtggaaaggacgaaacaccgCAAACTCAGCATCTGCAGAAgttttagagctagaaatagcCGCTCAGTGAATTCGTCCTC	-0.22588	0.13642	0.78263	1
BRCA1_A_41249268_NG	BRCA1	BRCA1-AT-NG	BRCA1 targets	ACACGTCTGAACTCCAGTCAgtggaaaggacgaaacaccgCAATAAGTTGCCTTATTAACgttttagagctagaaatagcCGCTCAGTGAATTCGTCCTC	-0.069158	0.52339	0.86612	1
BRCA1_A_41249278_NG	BRCA1	BRCA1-AT-NG	BRCA1 targets	ACACGTCTGAACTCCAGTCAgtggaaaggacgaaacaccgGCCTTATTAACGGTATCTTCgttttagagctagaaatagcCGCTCAGTGAATTCGTCCTC	-0.026208	0.44732	0.83239	1
BRCA1_A_41249281_NG	BRCA1	BRCA1-AT-NG	BRCA1 targets	ACACGTCTGAACTCCAGTCAgtggaaaggacgaaacaccgTTATTAACGGTATCTTCAGAgttttagagctagaaatagcCGCTCAGTGAATTCGTCCTC	0.12234	0.45094	0.83414	1
BRCA1_A_41249287_NG	BRCA1	BRCA1-AT-NG	BRCA1 targets	ACACGTCTGAACTCCAGTCAgtggaaaggacgaaacaccgACGGTATCTTCAGAAGAATCgttttagagctagaaatagcCGCTCAGTGAATTCGTCCTC	-0.054529	0.38546	0.80347	1
BRCA1_A_41244586_NG	BRCA1	BRCA1-AT-NG	BRCA1 targets	ACACGTCTGAACTCCAGTCAgtggaaaggacgaaacaccgATGACTTGATGGGAAAAAGTgttttagagctagaaatagcCGCTCAGTGAATTCGTCCTC	-0.017152	0.69419	0.91624	1
BRCA1_A_41251794_NG	BRCA1	BRCA1-AT-NG	BRCA1 targets	ACACGTCTGAACTCCAGTCAgtggaaaggacgaaacaccgCCCAATTCAATGTAGACAGAgttttagagctagaaatagcCGCTCAGTGAATTCGTCCTC	0.17431	0.088316	0.78263	1
BRCA1_A_41251804_NG	BRCA1	BRCA1-AT-NG	BRCA1 targets	ACACGTCTGAACTCCAGTCAgtggaaaggacgaaacaccgTGTAGACAGACGTCTTTTGAgttttagagctagaaatagcCGCTCAGTGAATTCGTCCTC	0.13442	0.53469	0.86874	1
BRCA1_A_41251808_NG	BRCA1	BRCA1-AT-NG	BRCA1 targets	ACACGTCTGAACTCCAGTCAgtggaaaggacgaaacaccgAGACAGACGTCTTTTGAGGTgttttagagctagaaatagcCGCTCAGTGAATTCGTCCTC	0.16586	0.27771	0.78392	1
BRCA1_A_41251820_NG	BRCA1	BRCA1-AT-NG	BRCA1 targets	ACACGTCTGAACTCCAGTCAgtggaaaggacgaaacaccgTCTTTTGAGGTTGTATCCGCgttttagagctagaaatagcCGCTCAGTGAATTCGTCCTC	-0.028843	0.77408	0.93886	1
BRCA1_A_41251847_NG	BRCA1	BRCA1-AT-NG	BRCA1 targets	ACACGTCTGAACTCCAGTCAgtggaaaggacgaaacaccgCAGAGTTCTCACAGTTCCAAgttttagagctagaaatagcCGCTCAGTGAATTCGTCCTC	-0.054704	0.50413	0.84988	1
BRCA1_A_41251854_NG	BRCA1	BRCA1-AT-NG	BRCA1 targets	ACACGTCTGAACTCCAGTCAgtggaaaggacgaaacaccgTCTCACAGTTCCAAGGTTAGgttttagagctagaaatagcCGCTCAGTGAATTCGTCCTC	-0.13571	0.15252	0.78263	1
BRCA1_A_41251856_NG	BRCA1	BRCA1-AT-NG	BRCA1 targets	ACACGTCTGAACTCCAGTCAgtggaaaggacgaaacaccgTCACAGTTCCAAGGTTAGAGgttttagagctagaaatagcCGCTCAGTGAATTCGTCCTC	-0.061855	0.70542	0.91624	1
BRCA1_A_41251862_NG	BRCA1	BRCA1-AT-NG	BRCA1 targets	ACACGTCTGAACTCCAGTCAgtggaaaggacgaaacaccgAGTTCCAAGGTTAGAGAGTTgttttagagctagaaatagcCGCTCAGTGAATTCGTCCTC	-0.08894	0.18483	0.78263	1
BRCA1_A_41251868_NG	BRCA1	BRCA1-AT-NG	BRCA1 targets	ACACGTCTGAACTCCAGTCAgtggaaaggacgaaacaccgGGTTAGAGAGTTGGACACTGgttttagagctagaaatagcCGCTCAGTGAATTCGTCCTC	-0.34864	0.074162	0.78263	1
BRCA1_A_41251872_NG	BRCA1	BRCA1-AT-NG	BRCA1 targets	ACACGTCTGAACTCCAGTCAgtggaaaggacgaaacaccgGAGAGTTGGACACTGAGACTgttttagagctagaaatagcCGCTCAGTGAATTCGTCCTC	0.16923	0.17041	0.78263	1
BRCA1_A_41251880_NG	BRCA1	BRCA1-AT-NG	BRCA1 targets	ACACGTCTGAACTCCAGTCAgtggaaaggacgaaacaccgGGACACTGAGACTGGTTTCCgttttagagctagaaatagcCGCTCAGTGAATTCGTCCTC	0.086594	0.25944	0.78263	1
BRCA1_A_41277351_NG	BRCA1	BRCA1-AT-NG	BRCA1 targets	ACACGTCTGAACTCCAGTCAgtggaaaggacgaaacaccgAAACCCCACAGCCTGTCCCCgttttagagctagaaatagcCGCTCAGTGAATTCGTCCTC	-0.27268	0.12279	0.78263	1
BRCA1_A_41277353_NG	BRCA1	BRCA1-AT-NG	BRCA1 targets	ACACGTCTGAACTCCAGTCAgtggaaaggacgaaacaccgCACAGCCTGTCCCCCGTCCAgttttagagctagaaatagcCGCTCAGTGAATTCGTCCTC	-0.22901	0.19236	0.78263	1
BRCA1_A_41219633_NG	BRCA1	BRCA1-AT-NG	BRCA1 targets	ACACGTCTGAACTCCAGTCAgtggaaaggacgaaacaccgGTTTTCATAACAACATGAGTgttttagagctagaaatagcCGCTCAGTGAATTCGTCCTC	-0.050526	0.44221	0.82884	1
BRCA1_A_41219639_NG	BRCA1	BRCA1-AT-NG	BRCA1 targets	ACACGTCTGAACTCCAGTCAgtggaaaggacgaaacaccgACAACATGAGTAGTCTCTTCgttttagagctagaaatagcCGCTCAGTGAATTCGTCCTC	0.1199	0.37385	0.79964	1
BRCA1_A_41219647_NG	BRCA1	BRCA1-AT-NG	BRCA1 targets	ACACGTCTGAACTCCAGTCAgtggaaaggacgaaacaccgGAGTAGTCTCTTCAGTAATTgttttagagctagaaatagcCGCTCAGTGAATTCGTCCTC	0.069177	0.296	0.78392	1
BRCA1_A_41219659_NG	BRCA1	BRCA1-AT-NG	BRCA1 targets	ACACGTCTGAACTCCAGTCAgtggaaaggacgaaacaccgAGTAATTAGATTAGTTAAAGgttttagagctagaaatagcCGCTCAGTGAATTCGTCCTC	0.027445	0.68566	0.91544	1
BRCA1_A_41219663_NG	BRCA1	BRCA1-AT-NG	BRCA1 targets	ACACGTCTGAACTCCAGTCAgtggaaaggacgaaacaccgAATTAGATTAGTTAAAGTGAgttttagagctagaaatagcCGCTCAGTGAATTCGTCCTC	0.10089	0.25908	0.78263	1
BRCA1_A_41219665_NG	BRCA1	BRCA1-AT-NG	BRCA1 targets	ACACGTCTGAACTCCAGTCAgtggaaaggacgaaacaccgTAGATTAGTTAAAGTGATGTgttttagagctagaaatagcCGCTCAGTGAATTCGTCCTC	-0.064039	0.59826	0.89707	1
BRCA1_A_41219668_NG	BRCA1	BRCA1-AT-NG	BRCA1 targets	ACACGTCTGAACTCCAGTCAgtggaaaggacgaaacaccgGATTAGTTAAAGTGATGTGGgttttagagctagaaatagcCGCTCAGTGAATTCGTCCTC	-0.07693	0.35792	0.79809	1
BRCA1_A_41219678_NG	BRCA1	BRCA1-AT-NG	BRCA1 targets	ACACGTCTGAACTCCAGTCAgtggaaaggacgaaacaccgAAAGTGATGTGGTGTTTTCTgttttagagctagaaatagcCGCTCAGTGAATTCGTCCTC	-0.11518	0.26834	0.78263	1
BRCA1_A_41219695_NG	BRCA1	BRCA1-AT-NG	BRCA1 targets	ACACGTCTGAACTCCAGTCAgtggaaaggacgaaacaccgTTCTGGCAAACTTGTACACGgttttagagctagaaatagcCGCTCAGTGAATTCGTCCTC	-0.038992	0.52759	0.86612	1
BRCA1_A_41219697_NG	BRCA1	BRCA1-AT-NG	BRCA1 targets	ACACGTCTGAACTCCAGTCAgtggaaaggacgaaacaccgCAAACTTGTACACGAGCATCgttttagagctagaaatagcCGCTCAGTGAATTCGTCCTC	0.22414	0.33732	0.79809	1
BRCA1_T_41277459_NG	BRCA1	BRCA1-AT-NG	BRCA1 targets	ACACGTCTGAACTCCAGTCAgtggaaaggacgaaacaccgGGTAGCCCCTTGGTTTCCGTgttttagagctagaaatagcCGCTCAGTGAATTCGTCCTC	0.030851	0.71978	0.91894	1
BRCA1_T_41277465_NG	BRCA1	BRCA1-AT-NG	BRCA1 targets	ACACGTCTGAACTCCAGTCAgtggaaaggacgaaacaccgCTGCTTAGCGGTAGCCCCTTgttttagagctagaaatagcCGCTCAGTGAATTCGTCCTC	-0.058996	0.48774	0.84455	1
BRCA1_T_41277477_NG	BRCA1	BRCA1-AT-NG	BRCA1 targets	ACACGTCTGAACTCCAGTCAgtggaaaggacgaaacaccgCTGAGAGGCTGCTGCTTAGCgttttagagctagaaatagcCGCTCAGTGAATTCGTCCTC	0.055708	0.73511	0.92487	1
BRCA1_T_41222952_NG	BRCA1	BRCA1-AT-NG	BRCA1 targets	ACACGTCTGAACTCCAGTCAgtggaaaggacgaaacaccgACCCCAGAAGAATTTGTGAGgttttagagctagaaatagcCGCTCAGTGAATTCGTCCTC	0.15377	0.14571	0.78263	1
BRCA1_T_41222959_NG	BRCA1	BRCA1-AT-NG	BRCA1 targets	ACACGTCTGAACTCCAGTCAgtggaaaggacgaaacaccgCCTGACCCCAGAAGAATTTGgttttagagctagaaatagcCGCTCAGTGAATTCGTCCTC	-0.043198	0.20141	0.78263	1
BRCA1_T_41222977_NG	BRCA1	BRCA1-AT-NG	BRCA1 targets	ACACGTCTGAACTCCAGTCAgtggaaaggacgaaacaccgGTCCATGGTGGTGTCTGGCCgttttagagctagaaatagcCGCTCAGTGAATTCGTCCTC	-0.024553	0.82368	0.94861	1
BRCA1_T_41222983_NG	BRCA1	BRCA1-AT-NG	BRCA1 targets	ACACGTCTGAACTCCAGTCAgtggaaaggacgaaacaccgCAAAAGAATGTCCATGGTGGgttttagagctagaaatagcCGCTCAGTGAATTCGTCCTC	0.062616	0.092326	0.78263	1
BRCA1_T_41222988_NG	BRCA1	BRCA1-AT-NG	BRCA1 targets	ACACGTCTGAACTCCAGTCAgtggaaaggacgaaacaccgAACAAAAGAATGTCCATGGTgttttagagctagaaatagcCGCTCAGTGAATTCGTCCTC	0.20338	0.080238	0.78263	1
BRCA1_T_41222991_NG	BRCA1	BRCA1-AT-NG	BRCA1 targets	ACACGTCTGAACTCCAGTCAgtggaaaggacgaaacaccgGTCAACAAAAGAATGTCCATgttttagagctagaaatagcCGCTCAGTGAATTCGTCCTC	0.048454	0.41591	0.82276	1
BRCA1_T_41222998_NG	BRCA1	BRCA1-AT-NG	BRCA1 targets	ACACGTCTGAACTCCAGTCAgtggaaaggacgaaacaccgAGAAAGGGTCAACAAAAGAAgttttagagctagaaatagcCGCTCAGTGAATTCGTCCTC	0.052398	0.56703	0.88407	1
BRCA1_T_41223000_NG	BRCA1	BRCA1-AT-NG	BRCA1 targets	ACACGTCTGAACTCCAGTCAgtggaaaggacgaaacaccgCAACAGAAAGGGTCAACAAAgttttagagctagaaatagcCGCTCAGTGAATTCGTCCTC	-0.047139	0.41729	0.82276	1
BRCA1_T_41223011_NG	BRCA1	BRCA1-AT-NG	BRCA1 targets	ACACGTCTGAACTCCAGTCAgtggaaaggacgaaacaccgTTGACAGCTTCAACAGAAAGgttttagagctagaaatagcCGCTCAGTGAATTCGTCCTC	-0.028651	0.64821	0.90608	1
BRCA1_T_41223017_NG	BRCA1	BRCA1-AT-NG	BRCA1 targets	ACACGTCTGAACTCCAGTCAgtggaaaggacgaaacaccgCCAGAATTGACAGCTTCAACgttttagagctagaaatagcCGCTCAGTGAATTCGTCCTC	-0.056054	0.59946	0.89707	1
BRCA1_T_41223024_NG	BRCA1	BRCA1-AT-NG	BRCA1 targets	ACACGTCTGAACTCCAGTCAgtggaaaggacgaaacaccgAGGGAGAAGCCAGAATTGACgttttagagctagaaatagcCGCTCAGTGAATTCGTCCTC	-0.081321	0.34242	0.79809	1
BRCA1_T_41223031_NG	BRCA1	BRCA1-AT-NG	BRCA1 targets	ACACGTCTGAACTCCAGTCAgtggaaaggacgaaacaccgGAGCAGGGAGAAGCCAGAATgttttagagctagaaatagcCGCTCAGTGAATTCGTCCTC	0.17677	0.17767	0.78263	1
BRCA1_T_41223034_NG	BRCA1	BRCA1-AT-NG	BRCA1 targets	ACACGTCTGAACTCCAGTCAgtggaaaggacgaaacaccgAGTGTGAGCAGGGAGAAGCCgttttagagctagaaatagcCGCTCAGTGAATTCGTCCTC	0.0076046	0.95456	0.98742	1
BRCA1_T_41223040_NG	BRCA1	BRCA1-AT-NG	BRCA1 targets	ACACGTCTGAACTCCAGTCAgtggaaaggacgaaacaccgAGAAAGTGTGAGCAGGGAGAgttttagagctagaaatagcCGCTCAGTGAATTCGTCCTC	-0.077347	0.61363	0.89938	1
BRCA1_T_41223042_NG	BRCA1	BRCA1-AT-NG	BRCA1 targets	ACACGTCTGAACTCCAGTCAgtggaaaggacgaaacaccgGGAAGAAAGTGTGAGCAGGGgttttagagctagaaatagcCGCTCAGTGAATTCGTCCTC	0.076437	0.5708	0.88714	1
BRCA1_T_41223045_NG	BRCA1	BRCA1-AT-NG	BRCA1 targets	ACACGTCTGAACTCCAGTCAgtggaaaggacgaaacaccgATGGAAGAAAGTGTGAGCAGgttttagagctagaaatagcCGCTCAGTGAATTCGTCCTC	-0.21036	0.382	0.80347	1
BRCA1_T_41223049_NG	BRCA1	BRCA1-AT-NG	BRCA1 targets	ACACGTCTGAACTCCAGTCAgtggaaaggacgaaacaccgATGCAATGGAAGAAAGTGTGgttttagagctagaaatagcCGCTCAGTGAATTCGTCCTC	0.29278	0.18387	0.78263	1
BRCA1_T_41223054_NG	BRCA1	BRCA1-AT-NG	BRCA1 targets	ACACGTCTGAACTCCAGTCAgtggaaaggacgaaacaccgTATAATGCAATGGAAGAAAGgttttagagctagaaatagcCGCTCAGTGAATTCGTCCTC	-0.035832	0.64782	0.90608	1
BRCA1_T_41223057_NG	BRCA1	BRCA1-AT-NG	BRCA1 targets	ACACGTCTGAACTCCAGTCAgtggaaaggacgaaacaccgGGTATAATGCAATGGAAGAAgttttagagctagaaatagcCGCTCAGTGAATTCGTCCTC	0.054145	0.57722	0.88965	1
BRCA1_T_41223067_NG	BRCA1	BRCA1-AT-NG	BRCA1 targets	ACACGTCTGAACTCCAGTCAgtggaaaggacgaaacaccgACTGATACTGCTGGGTATAAgttttagagctagaaatagcCGCTCAGTGAATTCGTCCTC	-0.0085294	0.79714	0.94044	1
BRCA1_T_41223073_NG	BRCA1	BRCA1-AT-NG	BRCA1 targets	ACACGTCTGAACTCCAGTCAgtggaaaggacgaaacaccgTCATACTACTGATACTGCTGgttttagagctagaaatagcCGCTCAGTGAATTCGTCCTC	0.016567	0.84262	0.95358	1
BRCA1_T_41223078_NG	BRCA1	BRCA1-AT-NG	BRCA1 targets	ACACGTCTGAACTCCAGTCAgtggaaaggacgaaacaccgGCTGCTCATACTACTGATACgttttagagctagaaatagcCGCTCAGTGAATTCGTCCTC	-0.13513	0.17641	0.78263	1
BRCA1_T_41223096_NG	BRCA1	BRCA1-AT-NG	BRCA1 targets	ACACGTCTGAACTCCAGTCAgtggaaaggacgaaacaccgTCTGCCCAGAGTCCAGCTGCgttttagagctagaaatagcCGCTCAGTGAATTCGTCCTC	0.030869	0.8573	0.95628	1
BRCA1_T_41223104_NG	BRCA1	BRCA1-AT-NG	BRCA1 targets	ACACGTCTGAACTCCAGTCAgtggaaaggacgaaacaccgGCAGAATCTGCCCAGAGTCCgttttagagctagaaatagcCGCTCAGTGAATTCGTCCTC	0.1199	0.22529	0.78263	1
BRCA1_T_41223107_NG	BRCA1	BRCA1-AT-NG	BRCA1 targets	ACACGTCTGAACTCCAGTCAgtggaaaggacgaaacaccgAAGTTGCAGAATCTGCCCAGgttttagagctagaaatagcCGCTCAGTGAATTCGTCCTC	-0.054888	0.48959	0.84455	1
BRCA1_T_41223113_NG	BRCA1	BRCA1-AT-NG	BRCA1 targets	ACACGTCTGAACTCCAGTCAgtggaaaggacgaaacaccgGAAAGTTGCAGAATCTGCCCgttttagagctagaaatagcCGCTCAGTGAATTCGTCCTC	-0.042642	0.68022	0.91323	1
BRCA1_T_41223114_NG	BRCA1	BRCA1-AT-NG	BRCA1 targets	ACACGTCTGAACTCCAGTCAgtggaaaggacgaaacaccgCAATTGAAAGTTGCAGAATCgttttagagctagaaatagcCGCTCAGTGAATTCGTCCTC	-0.025544	0.64104	0.90608	1
BRCA1_T_41223120_NG	BRCA1	BRCA1-AT-NG	BRCA1 targets	ACACGTCTGAACTCCAGTCAgtggaaaggacgaaacaccgGTTCCCCAATTGAAAGTTGCgttttagagctagaaatagcCGCTCAGTGAATTCGTCCTC	0.036158	0.51273	0.85691	1
BRCA1_T_41223128_NG	BRCA1	BRCA1-AT-NG	BRCA1 targets	ACACGTCTGAACTCCAGTCAgtggaaaggacgaaacaccgTTGAAAGTTCCCCAATTGAAgttttagagctagaaatagcCGCTCAGTGAATTCGTCCTC	-0.027604	0.76067	0.9349	1
BRCA1_T_41223134_NG	BRCA1	BRCA1-AT-NG	BRCA1 targets	ACACGTCTGAACTCCAGTCAgtggaaaggacgaaacaccgTGCATTGAAAGTTCCCCAATgttttagagctagaaatagcCGCTCAGTGAATTCGTCCTC	-0.040817	0.70486	0.91624	1
BRCA1_T_41223142_NG	BRCA1	BRCA1-AT-NG	BRCA1 targets	ACACGTCTGAACTCCAGTCAgtggaaaggacgaaacaccgTCTTCAACCTCTGCATTGAAgttttagagctagaaatagcCGCTCAGTGAATTCGTCCTC	-0.07072	0.40556	0.81867	1
BRCA1_T_41223149_NG	BRCA1	BRCA1-AT-NG	BRCA1 targets	ACACGTCTGAACTCCAGTCAgtggaaaggacgaaacaccgACCATCTTCAACCTCTGCATgttttagagctagaaatagcCGCTCAGTGAATTCGTCCTC	-0.081441	0.23867	0.78263	1
BRCA1_T_41223152_NG	BRCA1	BRCA1-AT-NG	BRCA1 targets	ACACGTCTGAACTCCAGTCAgtggaaaggacgaaacaccgAACATACCATCTTCAACCTCgttttagagctagaaatagcCGCTCAGTGAATTCGTCCTC	-0.077824	0.35776	0.79809	1
BRCA1_T_41223174_NG	BRCA1	BRCA1-AT-NG	BRCA1 targets	ACACGTCTGAACTCCAGTCAgtggaaaggacgaaacaccgCCCCAGAGTCAGCTCGTGTTgttttagagctagaaatagcCGCTCAGTGAATTCGTCCTC	-0.062447	0.50198	0.84983	1
BRCA1_T_41223182_NG	BRCA1	BRCA1-AT-NG	BRCA1 targets	ACACGTCTGAACTCCAGTCAgtggaaaggacgaaacaccgACAGAGCCCCAGAGTCAGCTgttttagagctagaaatagcCGCTCAGTGAATTCGTCCTC	-0.11984	0.43445	0.82712	1
BRCA1_T_41223184_NG	BRCA1	BRCA1-AT-NG	BRCA1 targets	ACACGTCTGAACTCCAGTCAgtggaaaggacgaaacaccgGAAGACAGAGCCCCAGAGTCgttttagagctagaaatagcCGCTCAGTGAATTCGTCCTC	-0.023583	0.79962	0.94044	1
BRCA1_T_41223188_NG	BRCA1	BRCA1-AT-NG	BRCA1 targets	ACACGTCTGAACTCCAGTCAgtggaaaggacgaaacaccgTTCTGAAGACAGAGCCCCAGgttttagagctagaaatagcCGCTCAGTGAATTCGTCCTC	-0.035419	0.63615	0.9059	2
BRCA1_T_41223198_NG	BRCA1	BRCA1-AT-NG	BRCA1 targets	ACACGTCTGAACTCCAGTCAgtggaaaggacgaaacaccgTCTGATCCTTCTGAAGACAGgttttagagctagaaatagcCGCTCAGTGAATTCGTCCTC	-0.063015	0.31136	0.78702	1
BRCA1_T_41223203_NG	BRCA1	BRCA1-AT-NG	BRCA1 targets	ACACGTCTGAACTCCAGTCAgtggaaaggacgaaacaccgCCTGAATCTGATCCTTCTGAgttttagagctagaaatagcCGCTCAGTGAATTCGTCCTC	0.080297	0.33807	0.79809	1
BRCA1_T_41223213_NG	BRCA1	BRCA1-AT-NG	BRCA1 targets	ACACGTCTGAACTCCAGTCAgtggaaaggacgaaacaccgTTCTCTGATGACCCTGAATCgttttagagctagaaatagcCGCTCAGTGAATTCGTCCTC	-0.069001	0.45141	0.83414	1
BRCA1_T_41223226_NG	BRCA1	BRCA1-AT-NG	BRCA1 targets	ACACGTCTGAACTCCAGTCAgtggaaaggacgaaacaccgGGAATCAGCCTCTTCTCTGAgttttagagctagaaatagcCGCTCAGTGAATTCGTCCTC	-0.020872	0.37099	0.79809	1
BRCA1_T_41223230_NG	BRCA1	BRCA1-AT-NG	BRCA1 targets	ACACGTCTGAACTCCAGTCAgtggaaaggacgaaacaccgTCTGGAATCAGCCTCTTCTCgttttagagctagaaatagcCGCTCAGTGAATTCGTCCTC	0.089176	0.28896	0.78392	1
BRCA1_T_41223243_NG	BRCA1	BRCA1-AT-NG	BRCA1 targets	ACACGTCTGAACTCCAGTCAgtggaaaggacgaaacaccgCTTACCTGGAATCTGGAATCgttttagagctagaaatagcCGCTCAGTGAATTCGTCCTC	0.088512	0.2501	0.78263	1
BRCA1_T_41223255_NG	BRCA1	BRCA1-AT-NG	BRCA1 targets	ACACGTCTGAACTCCAGTCAgtggaaaggacgaaacaccgTCAGAGGGAACCCCTTACCTgttttagagctagaaatagcCGCTCAGTGAATTCGTCCTC	-0.24489	0.12013	0.78263	1
BRCA1_T_41256152_NG	BRCA1	BRCA1-AT-NG	BRCA1 targets	ACACGTCTGAACTCCAGTCAgtggaaaggacgaaacaccgGAACCCGAAAATCCTTCCTTgttttagagctagaaatagcCGCTCAGTGAATTCGTCCTC	0.025553	0.71781	0.91894	1
BRCA1_T_41256174_NG	BRCA1	BRCA1-AT-NG	BRCA1 targets	ACACGTCTGAACTCCAGTCAgtggaaaggacgaaacaccgGCCAAAAGACTTCTACAGAGgttttagagctagaaatagcCGCTCAGTGAATTCGTCCTC	0.055218	0.54132	0.87196	1
BRCA1_T_41256187_NG	BRCA1	BRCA1-AT-NG	BRCA1 targets	ACACGTCTGAACTCCAGTCAgtggaaaggacgaaacaccgGCTACAGAAACCGTGCCAAAgttttagagctagaaatagcCGCTCAGTGAATTCGTCCTC	0.072311	0.49151	0.84455	1
BRCA1_T_41256198_NG	BRCA1	BRCA1-AT-NG	BRCA1 targets	ACACGTCTGAACTCCAGTCAgtggaaaggacgaaacaccgAGTATGGGCTACAGAAACCGgttttagagctagaaatagcCGCTCAGTGAATTCGTCCTC	-0.12363	0.18503	0.78263	1
BRCA1_T_41256202_NG	BRCA1	BRCA1-AT-NG	BRCA1 targets	ACACGTCTGAACTCCAGTCAgtggaaaggacgaaacaccgTCATCCAAAGTATGGGCTACgttttagagctagaaatagcCGCTCAGTGAATTCGTCCTC	-0.10218	0.41174	0.82276	1
BRCA1_T_41256210_NG	BRCA1	BRCA1-AT-NG	BRCA1 targets	ACACGTCTGAACTCCAGTCAgtggaaaggacgaaacaccgTTTCTATCATCCAAAGTATGgttttagagctagaaatagcCGCTCAGTGAATTCGTCCTC	0.023977	0.71304	0.91817	1
BRCA1_T_41256217_NG	BRCA1	BRCA1-AT-NG	BRCA1 targets	ACACGTCTGAACTCCAGTCAgtggaaaggacgaaacaccgATGAAGTTTCTATCATCCAAgttttagagctagaaatagcCGCTCAGTGAATTCGTCCTC	0.071861	0.45712	0.83971	1
BRCA1_T_41256230_NG	BRCA1	BRCA1-AT-NG	BRCA1 targets	ACACGTCTGAACTCCAGTCAgtggaaaggacgaaacaccgCCTGAACATCTAAAAGATGAgttttagagctagaaatagcCGCTCAGTGAATTCGTCCTC	-0.034883	0.64023	0.90608	1
BRCA1_T_41256248_NG	BRCA1	BRCA1-AT-NG	BRCA1 targets	ACACGTCTGAACTCCAGTCAgtggaaaggacgaaacaccgAAAAAGGAAAATAACTCTCCgttttagagctagaaatagcCGCTCAGTGAATTCGTCCTC	-0.075701	0.60331	0.89707	1
BRCA1_T_41256263_NG	BRCA1	BRCA1-AT-NG	BRCA1 targets	ACACGTCTGAACTCCAGTCAgtggaaaggacgaaacaccgAGCTATAATTTTGCAAAAAAgttttagagctagaaatagcCGCTCAGTGAATTCGTCCTC	0.068897	0.59279	0.89707	1
BRCA1_T_41256272_NG	BRCA1	BRCA1-AT-NG	BRCA1 targets	ACACGTCTGAACTCCAGTCAgtggaaaggacgaaacaccgGATGCAAACAGCTATAATTTgttttagagctagaaatagcCGCTCAGTGAATTCGTCCTC	-0.031657	0.43929	0.82712	1
BRCA1_T_41256895_NG	BRCA1	BRCA1-AT-NG	BRCA1 targets	ACACGTCTGAACTCCAGTCAgtggaaaggacgaaacaccgACACAGGTTTGGAGTGTAAGgttttagagctagaaatagcCGCTCAGTGAATTCGTCCTC	-0.011827	0.78949	0.93976	1
BRCA1_T_41256897_NG	BRCA1	BRCA1-AT-NG	BRCA1 targets	ACACGTCTGAACTCCAGTCAgtggaaaggacgaaacaccgTGACACAGGTTTGGAGTGTAgttttagagctagaaatagcCGCTCAGTGAATTCGTCCTC	-0.39284	0.033342	0.78263	1
BRCA1_T_41256899_NG	BRCA1	BRCA1-AT-NG	BRCA1 targets	ACACGTCTGAACTCCAGTCAgtggaaaggacgaaacaccgAGCTTGACACAGGTTTGGAGgttttagagctagaaatagcCGCTCAGTGAATTCGTCCTC	-0.023594	0.74553	0.9305	1
BRCA1_T_41256905_NG	BRCA1	BRCA1-AT-NG	BRCA1 targets	ACACGTCTGAACTCCAGTCAgtggaaaggacgaaacaccgTTTCAGCTTGACACAGGTTTgttttagagctagaaatagcCGCTCAGTGAATTCGTCCTC	-0.074712	0.60815	0.89938	1
BRCA1_T_41256918_NG	BRCA1	BRCA1-AT-NG	BRCA1 targets	ACACGTCTGAACTCCAGTCAgtggaaaggacgaaacaccgATCATTTGTGCTTTTCAGCTgttttagagctagaaatagcCGCTCAGTGAATTCGTCCTC	0.19827	0.1538	0.78263	1
BRCA1_T_41256921_NG	BRCA1	BRCA1-AT-NG	BRCA1 targets	ACACGTCTGAACTCCAGTCAgtggaaaggacgaaacaccgGAAAATCATTTGTGCTTTTCgttttagagctagaaatagcCGCTCAGTGAATTCGTCCTC	0.017755	0.82668	0.94861	1
BRCA1_T_41256928_NG	BRCA1	BRCA1-AT-NG	BRCA1 targets	ACACGTCTGAACTCCAGTCAgtggaaaggacgaaacaccgGAGCTATTGAAAATCATTTGgttttagagctagaaatagcCGCTCAGTGAATTCGTCCTC	0.10162	0.31134	0.78702	1
BRCA1_T_41256932_NG	BRCA1	BRCA1-AT-NG	BRCA1 targets	ACACGTCTGAACTCCAGTCAgtggaaaggacgaaacaccgAAGAGCTATTGAAAATCATTgttttagagctagaaatagcCGCTCAGTGAATTCGTCCTC	-0.16271	0.32628	0.79809	1
BRCA1_T_41256943_NG	BRCA1	BRCA1-AT-NG	BRCA1 targets	ACACGTCTGAACTCCAGTCAgtggaaaggacgaaacaccgTCAACTTGTTGAAGAGCTATgttttagagctagaaatagcCGCTCAGTGAATTCGTCCTC	-0.057234	0.47636	0.84455	1
BRCA1_T_41256948_NG	BRCA1	BRCA1-AT-NG	BRCA1 targets	ACACGTCTGAACTCCAGTCAgtggaaaggacgaaacaccgATTTAGTCAACTTGTTGAAGgttttagagctagaaatagcCGCTCAGTGAATTCGTCCTC	0.13363	0.078218	0.78263	1
BRCA1_T_41256952_NG	BRCA1	BRCA1-AT-NG	BRCA1 targets	ACACGTCTGAACTCCAGTCAgtggaaaggacgaaacaccgACGAGATTTAGTCAACTTGTgttttagagctagaaatagcCGCTCAGTGAATTCGTCCTC	0.076393	0.053218	0.78263	1
BRCA1_T_41256957_NG	BRCA1	BRCA1-AT-NG	BRCA1 targets	ACACGTCTGAACTCCAGTCAgtggaaaggacgaaacaccgAGTACGAGATTTAGTCAACTgttttagagctagaaatagcCGCTCAGTGAATTCGTCCTC	-0.23248	0.028424	0.78263	1
BRCA1_T_41256961_NG	BRCA1	BRCA1-AT-NG	BRCA1 targets	ACACGTCTGAACTCCAGTCAgtggaaaggacgaaacaccgTACAAGAAAGTACGAGATTTgttttagagctagaaatagcCGCTCAGTGAATTCGTCCTC	-0.28378	0.1422	0.78263	1
BRCA1_T_41256967_NG	BRCA1	BRCA1-AT-NG	BRCA1 targets	ACACGTCTGAACTCCAGTCAgtggaaaggacgaaacaccgGGAGCCTACAAGAAAGTACGgttttagagctagaaatagcCGCTCAGTGAATTCGTCCTC	-0.029439	0.64827	0.90608	1
BRCA1_T_41256972_NG	BRCA1	BRCA1-AT-NG	BRCA1 targets	ACACGTCTGAACTCCAGTCAgtggaaaggacgaaacaccgCAGGAGCCTACAAGAAAGTAgttttagagctagaaatagcCGCTCAGTGAATTCGTCCTC	-0.064153	0.70691	0.91624	1
BRCA1_T_41277204_NG	BRCA1	BRCA1-AT-NG	BRCA1 targets	ACACGTCTGAACTCCAGTCAgtggaaaggacgaaacaccgGCTGACAGATGGGTATTCTTgttttagagctagaaatagcCGCTCAGTGAATTCGTCCTC	-0.024575	0.62848	0.9021	1
BRCA1_T_41277212_NG	BRCA1	BRCA1-AT-NG	BRCA1 targets	ACACGTCTGAACTCCAGTCAgtggaaaggacgaaacaccgATTTCCGAAGCTGACAGATGgttttagagctagaaatagcCGCTCAGTGAATTCGTCCTC	0.13944	0.15921	0.78263	1
BRCA1_T_41277219_NG	BRCA1	BRCA1-AT-NG	BRCA1 targets	ACACGTCTGAACTCCAGTCAgtggaaaggacgaaacaccgAGTGGATTTCCGAAGCTGACgttttagagctagaaatagcCGCTCAGTGAATTCGTCCTC	0.10504	0.5527	0.87698	1
BRCA1_T_41277224_NG	BRCA1	BRCA1-AT-NG	BRCA1 targets	ACACGTCTGAACTCCAGTCAgtggaaaggacgaaacaccgGGAGAGTGGATTTCCGAAGCgttttagagctagaaatagcCGCTCAGTGAATTCGTCCTC	0.22239	0.085685	0.78263	1
BRCA1_T_41277226_NG	BRCA1	BRCA1-AT-NG	BRCA1 targets	ACACGTCTGAACTCCAGTCAgtggaaaggacgaaacaccgGTGGGAGAGTGGATTTCCGAgttttagagctagaaatagcCGCTCAGTGAATTCGTCCTC	0.02928	0.40849	0.81938	1
BRCA1_T_41277237_NG	BRCA1	BRCA1-AT-NG	BRCA1 targets	ACACGTCTGAACTCCAGTCAgtggaaaggacgaaacaccgGGGTACTGGCGTGGGAGAGTgttttagagctagaaatagcCGCTCAGTGAATTCGTCCTC	-0.19265	0.21726	0.78263	1
BRCA1_T_41277249_NG	BRCA1	BRCA1-AT-NG	BRCA1 targets	ACACGTCTGAACTCCAGTCAgtggaaaggacgaaacaccgGTGATGCTCTGGGGTACTGGgttttagagctagaaatagcCGCTCAGTGAATTCGTCCTC	-0.026062	0.82962	0.95008	1
BRCA1_T_41277253_NG	BRCA1	BRCA1-AT-NG	BRCA1 targets	ACACGTCTGAACTCCAGTCAgtggaaaggacgaaacaccgGGGCCCAAGTGATGCTCTGGgttttagagctagaaatagcCGCTCAGTGAATTCGTCCTC	-0.17251	0.10367	0.78263	1
BRCA1_T_41277263_NG	BRCA1	BRCA1-AT-NG	BRCA1 targets	ACACGTCTGAACTCCAGTCAgtggaaaggacgaaacaccgGGGACAGGGGGCCCAAGTGAgttttagagctagaaatagcCGCTCAGTGAATTCGTCCTC	-0.064644	0.42621	0.82712	1
BRCA1_T_41277269_NG	BRCA1	BRCA1-AT-NG	BRCA1 targets	ACACGTCTGAACTCCAGTCAgtggaaaggacgaaacaccgGGAAAGGGACAGGGGGCCCAgttttagagctagaaatagcCGCTCAGTGAATTCGTCCTC	-0.23977	0.058778	0.78263	1
BRCA1_T_41277280_NG	BRCA1	BRCA1-AT-NG	BRCA1 targets	ACACGTCTGAACTCCAGTCAgtggaaaggacgaaacaccgGTAGTAGAGTCCCGGGAAAGgttttagagctagaaatagcCGCTCAGTGAATTCGTCCTC	-0.075296	0.13676	0.78263	1
BRCA1_T_41277289_NG	BRCA1	BRCA1-AT-NG	BRCA1 targets	ACACGTCTGAACTCCAGTCAgtggaaaggacgaaacaccgGTAAAGGTAGTAGAGTCCCGgttttagagctagaaatagcCGCTCAGTGAATTCGTCCTC	0.037792	0.72125	0.91894	1
BRCA1_T_41277307_NG	BRCA1	BRCA1-AT-NG	BRCA1 targets	ACACGTCTGAACTCCAGTCAgtggaaaggacgaaacaccgGGCCTTCACCCTCTGCTCTGgttttagagctagaaatagcCGCTCAGTGAATTCGTCCTC	-0.1895	0.23658	0.78263	1
BRCA1_T_41277315_NG	BRCA1	BRCA1-AT-NG	BRCA1 targets	ACACGTCTGAACTCCAGTCAgtggaaaggacgaaacaccgCTCAGGAGGCCTTCACCCTCgttttagagctagaaatagcCGCTCAGTGAATTCGTCCTC	-0.14496	0.20431	0.78263	1
BRCA1_T_41277338_NG	BRCA1	BRCA1-AT-NG	BRCA1 targets	ACACGTCTGAACTCCAGTCAgtggaaaggacgaaacaccgCTCAGATAACTGGGCCCCTGgttttagagctagaaatagcCGCTCAGTGAATTCGTCCTC	-0.06572	0.63074	0.90386	2
BRCA1_T_41258474_NG	BRCA1	BRCA1-AT-NG	BRCA1 targets	ACACGTCTGAACTCCAGTCAgtggaaaggacgaaacaccgAACCAAAAGGTATATAATTTgttttagagctagaaatagcCGCTCAGTGAATTCGTCCTC	0.12319	0.28889	0.78392	1
BRCA1_T_41258488_NG	BRCA1	BRCA1-AT-NG	BRCA1 targets	ACACGTCTGAACTCCAGTCAgtggaaaggacgaaacaccgTAAGAATGATATAACCAAAAgttttagagctagaaatagcCGCTCAGTGAATTCGTCCTC	0.081867	0.59627	0.89707	1
BRCA1_T_41258506_NG	BRCA1	BRCA1-AT-NG	BRCA1 targets	ACACGTCTGAACTCCAGTCAgtggaaaggacgaaacaccgTTCACAGTGTCCTTTATGTAgttttagagctagaaatagcCGCTCAGTGAATTCGTCCTC	0.023631	0.48514	0.84455	1
BRCA1_T_41258517_NG	BRCA1	BRCA1-AT-NG	BRCA1 targets	ACACGTCTGAACTCCAGTCAgtggaaaggacgaaacaccgAGAAGAAAGGGCCTTCACAGgttttagagctagaaatagcCGCTCAGTGAATTCGTCCTC	-0.20448	0.14198	0.78263	1
BRCA1_T_41258522_NG	BRCA1	BRCA1-AT-NG	BRCA1 targets	ACACGTCTGAACTCCAGTCAgtggaaaggacgaaacaccgCCAGAAGAAAGGGCCTTCACgttttagagctagaaatagcCGCTCAGTGAATTCGTCCTC	0.34577	0.12433	0.78263	1
BRCA1_T_41258528_NG	BRCA1	BRCA1-AT-NG	BRCA1 targets	ACACGTCTGAACTCCAGTCAgtggaaaggacgaaacaccgACTTCTCAACCAGAAGAAAGgttttagagctagaaatagcCGCTCAGTGAATTCGTCCTC	0.028722	0.64731	0.90608	1
BRCA1_T_41258535_NG	BRCA1	BRCA1-AT-NG	BRCA1 targets	ACACGTCTGAACTCCAGTCAgtggaaaggacgaaacaccgGCTGAAACTTCTCAACCAGAgttttagagctagaaatagcCGCTCAGTGAATTCGTCCTC	-0.044399	0.10705	0.78263	1
BRCA1_T_41277366_NG	BRCA1	BRCA1-AT-NG	BRCA1 targets	ACACGTCTGAACTCCAGTCAgtggaaaggacgaaacaccgTTCCTGGACGGGGGACAGGCgttttagagctagaaatagcCGCTCAGTGAATTCGTCCTC	-0.42921	0.051792	0.78263	1
BRCA1_T_41244602_NG	BRCA1	BRCA1-AT-NG	BRCA1 targets	ACACGTCTGAACTCCAGTCAgtggaaaggacgaaacaccgACCACCACTTTTTCCCATCAgttttagagctagaaatagcCGCTCAGTGAATTCGTCCTC	0.02673	0.61208	0.89938	1
BRCA1_T_41277375_NG	BRCA1	BRCA1-AT-NG	BRCA1 targets	ACACGTCTGAACTCCAGTCAgtggaaaggacgaaacaccgGCTGAGACTTCCTGGACGGGgttttagagctagaaatagcCGCTCAGTGAATTCGTCCTC	-0.0057918	0.938	0.98368	1
BRCA1_T_41277399_NG	BRCA1	BRCA1-AT-NG	BRCA1 targets	ACACGTCTGAACTCCAGTCAgtggaaaggacgaaacaccgGCGACTGCGCGGCGTGAGCTgttttagagctagaaatagcCGCTCAGTGAATTCGTCCTC	-0.16109	0.13131	0.78263	1
BRCA1_T_41277405_NG	BRCA1	BRCA1-AT-NG	BRCA1 targets	ACACGTCTGAACTCCAGTCAgtggaaaggacgaaacaccgAAAACTGCGACTGCGCGGCGgttttagagctagaaatagcCGCTCAGTGAATTCGTCCTC	-0.27494	0.058656	0.78263	1
BRCA1_T_41277406_NG	BRCA1	BRCA1-AT-NG	BRCA1 targets	ACACGTCTGAACTCCAGTCAgtggaaaggacgaaacaccgTTAAAACTGCGACTGCGCGGgttttagagctagaaatagcCGCTCAGTGAATTCGTCCTC	-0.14305	0.17899	0.78263	1
BRCA1_T_41277408_NG	BRCA1	BRCA1-AT-NG	BRCA1 targets	ACACGTCTGAACTCCAGTCAgtggaaaggacgaaacaccgAATTAAAACTGCGACTGCGCgttttagagctagaaatagcCGCTCAGTGAATTCGTCCTC	0.0095514	0.93937	0.98391	1
BRCA1_T_41277411_NG	BRCA1	BRCA1-AT-NG	BRCA1 targets	ACACGTCTGAACTCCAGTCAgtggaaaggacgaaacaccgATAAATTAAAACTGCGACTGgttttagagctagaaatagcCGCTCAGTGAATTCGTCCTC	0.085998	0.42864	0.82712	1
BRCA1_T_41277413_NG	BRCA1	BRCA1-AT-NG	BRCA1 targets	ACACGTCTGAACTCCAGTCAgtggaaaggacgaaacaccgAGATAAATTAAAACTGCGACgttttagagctagaaatagcCGCTCAGTGAATTCGTCCTC	0.17167	0.18811	0.78263	1
BRCA1_T_41277415_NG	BRCA1	BRCA1-AT-NG	BRCA1 targets	ACACGTCTGAACTCCAGTCAgtggaaaggacgaaacaccgTTACAGATAAATTAAAACTGgttttagagctagaaatagcCGCTCAGTGAATTCGTCCTC	0.074027	0.53132	0.86781	2
BRCA1_T_41277419_NG	BRCA1	BRCA1-AT-NG	BRCA1 targets	ACACGTCTGAACTCCAGTCAgtggaaaggacgaaacaccgAATTACAGATAAATTAAAACgttttagagctagaaatagcCGCTCAGTGAATTCGTCCTC	-0.13944	0.26297	0.78263	2
BRCA1_T_41277431_NG	BRCA1	BRCA1-AT-NG	BRCA1 targets	ACACGTCTGAACTCCAGTCAgtggaaaggacgaaacaccgCGGAAAAGCGCGGGAATTACgttttagagctagaaatagcCGCTCAGTGAATTCGTCCTC	-0.19874	0.12171	0.78263	1
BRCA1_T_41244671_NG	BRCA1	BRCA1-AT-NG	BRCA1 targets	ACACGTCTGAACTCCAGTCAgtggaaaggacgaaacaccgAGTTCAGAGGCAACGAAACTgttttagagctagaaatagcCGCTCAGTGAATTCGTCCTC	-0.52945	0.068003	0.78263	1
BRCA1_T_41226349_NG	BRCA1	BRCA1-AT-NG	BRCA1 targets	ACACGTCTGAACTCCAGTCAgtggaaaggacgaaacaccgGATCTAGGTAATATTTCATCgttttagagctagaaatagcCGCTCAGTGAATTCGTCCTC	0.0113	0.84687	0.95358	1
BRCA1_T_41226361_NG	BRCA1	BRCA1-AT-NG	BRCA1 targets	ACACGTCTGAACTCCAGTCAgtggaaaggacgaaacaccgACTTGCCAAGGCAAGATCTAgttttagagctagaaatagcCGCTCAGTGAATTCGTCCTC	-0.093662	0.1624	0.78263	1
BRCA1_T_41226368_NG	BRCA1	BRCA1-AT-NG	BRCA1 targets	ACACGTCTGAACTCCAGTCAgtggaaaggacgaaacaccgACATCTTACTTGCCAAGGCAgttttagagctagaaatagcCGCTCAGTGAATTCGTCCTC	-0.17189	0.13648	0.78263	1
BRCA1_T_41226373_NG	BRCA1	BRCA1-AT-NG	BRCA1 targets	ACACGTCTGAACTCCAGTCAgtggaaaggacgaaacaccgGGAAACATCTTACTTGCCAAgttttagagctagaaatagcCGCTCAGTGAATTCGTCCTC	-0.033772	0.51435	0.85691	1
BRCA1_T_41226381_NG	BRCA1	BRCA1-AT-NG	BRCA1 targets	ACACGTCTGAACTCCAGTCAgtggaaaggacgaaacaccgTTTGACGGAAACATCTTACTgttttagagctagaaatagcCGCTCAGTGAATTCGTCCTC	-0.10932	0.47984	0.84455	1
BRCA1_T_41226401_NG	BRCA1	BRCA1-AT-NG	BRCA1 targets	ACACGTCTGAACTCCAGTCAgtggaaaggacgaaacaccgCTGGAAGAGTCTGGGCCACAgttttagagctagaaatagcCGCTCAGTGAATTCGTCCTC	0.12522	0.30441	0.7867	1
BRCA1_T_41226410_NG	BRCA1	BRCA1-AT-NG	BRCA1 targets	ACACGTCTGAACTCCAGTCAgtggaaaggacgaaacaccgGCAACAGCTGGAAGAGTCTGgttttagagctagaaatagcCGCTCAGTGAATTCGTCCTC	-0.21033	0.45613	0.83971	1
BRCA1_T_41226416_NG	BRCA1	BRCA1-AT-NG	BRCA1 targets	ACACGTCTGAACTCCAGTCAgtggaaaggacgaaacaccgGGAGGAGCAACAGCTGGAAGgttttagagctagaaatagcCGCTCAGTGAATTCGTCCTC	-0.078189	0.38809	0.80425	1
BRCA1_T_41226419_NG	BRCA1	BRCA1-AT-NG	BRCA1 targets	ACACGTCTGAACTCCAGTCAgtggaaaggacgaaacaccgGTGGAGGAGCAACAGCTGGAgttttagagctagaaatagcCGCTCAGTGAATTCGTCCTC	-0.048246	0.58953	0.89707	1
BRCA1_T_41226425_NG	BRCA1	BRCA1-AT-NG	BRCA1 targets	ACACGTCTGAACTCCAGTCAgtggaaaggacgaaacaccgTGTTGATGTGGAGGAGCAACgttttagagctagaaatagcCGCTCAGTGAATTCGTCCTC	-0.018245	0.8808	0.96275	1
BRCA1_T_41226434_NG	BRCA1	BRCA1-AT-NG	BRCA1 targets	ACACGTCTGAACTCCAGTCAgtggaaaggacgaaacaccgATTAAGGTTGTTGATGTGGAgttttagagctagaaatagcCGCTCAGTGAATTCGTCCTC	0.017097	0.85734	0.95628	1
BRCA1_T_41226438_NG	BRCA1	BRCA1-AT-NG	BRCA1 targets	ACACGTCTGAACTCCAGTCAgtggaaaggacgaaacaccgCTCATTAAGGTTGTTGATGTgttttagagctagaaatagcCGCTCAGTGAATTCGTCCTC	0.079596	0.11644	0.78263	1
BRCA1_T_41226443_NG	BRCA1	BRCA1-AT-NG	BRCA1 targets	ACACGTCTGAACTCCAGTCAgtggaaaggacgaaacaccgGAGGAGCTCATTAAGGTTGTgttttagagctagaaatagcCGCTCAGTGAATTCGTCCTC	0.043566	0.67308	0.9128	1
BRCA1_T_41226446_NG	BRCA1	BRCA1-AT-NG	BRCA1 targets	ACACGTCTGAACTCCAGTCAgtggaaaggacgaaacaccgCAAGAGGAGCTCATTAAGGTgttttagagctagaaatagcCGCTCAGTGAATTCGTCCTC	-0.026924	0.86729	0.96009	1
BRCA1_T_41226448_NG	BRCA1	BRCA1-AT-NG	BRCA1 targets	ACACGTCTGAACTCCAGTCAgtggaaaggacgaaacaccgTCTCAAGAGGAGCTCATTAAgttttagagctagaaatagcCGCTCAGTGAATTCGTCCTC	0.054213	0.38408	0.80347	1
BRCA1_T_41226458_NG	BRCA1	BRCA1-AT-NG	BRCA1 targets	ACACGTCTGAACTCCAGTCAgtggaaaggacgaaacaccgAAACTACCCATCTCAAGAGGgttttagagctagaaatagcCGCTCAGTGAATTCGTCCTC	-0.19864	0.15921	0.78263	1
BRCA1_T_41226461_NG	BRCA1	BRCA1-AT-NG	BRCA1 targets	ACACGTCTGAACTCCAGTCAgtggaaaggacgaaacaccgAGAAACTACCCATCTCAAGAgttttagagctagaaatagcCGCTCAGTGAATTCGTCCTC	0.03158	0.64063	0.90608	1
BRCA1_T_41226463_NG	BRCA1	BRCA1-AT-NG	BRCA1 targets	ACACGTCTGAACTCCAGTCAgtggaaaggacgaaacaccgAATAGAAACTACCCATCTCAgttttagagctagaaatagcCGCTCAGTGAATTCGTCCTC	0.064166	0.28571	0.78392	1
BRCA1_T_41226491_NG	BRCA1	BRCA1-AT-NG	BRCA1 targets	ACACGTCTGAACTCCAGTCAgtggaaaggacgaaacaccgACATGCACAGTTGCTCTGGGgttttagagctagaaatagcCGCTCAGTGAATTCGTCCTC	-0.014919	0.90151	0.9745	1
BRCA1_T_41226495_NG	BRCA1	BRCA1-AT-NG	BRCA1 targets	ACACGTCTGAACTCCAGTCAgtggaaaggacgaaacaccgGTACATGCACAGTTGCTCTGgttttagagctagaaatagcCGCTCAGTGAATTCGTCCTC	-0.11622	0.26366	0.78263	1
BRCA1_T_41226504_NG	BRCA1	BRCA1-AT-NG	BRCA1 targets	ACACGTCTGAACTCCAGTCAgtggaaaggacgaaacaccgATGATAGGTGGTACATGCACgttttagagctagaaatagcCGCTCAGTGAATTCGTCCTC	-0.17103	0.22654	0.78263	1
BRCA1_T_41226509_NG	BRCA1	BRCA1-AT-NG	BRCA1 targets	ACACGTCTGAACTCCAGTCAgtggaaaggacgaaacaccgATTAGATGATAGGTGGTACAgttttagagctagaaatagcCGCTCAGTGAATTCGTCCTC	0.074935	0.28631	0.78392	1
BRCA1_T_41226514_NG	BRCA1	BRCA1-AT-NG	BRCA1 targets	ACACGTCTGAACTCCAGTCAgtggaaaggacgaaacaccgCCCATCATTAGATGATAGGTgttttagagctagaaatagcCGCTCAGTGAATTCGTCCTC	0.098195	0.3423	0.79809	1
BRCA1_T_41226523_NG	BRCA1	BRCA1-AT-NG	BRCA1 targets	ACACGTCTGAACTCCAGTCAgtggaaaggacgaaacaccgTCTAAATGCCCATCATTAGAgttttagagctagaaatagcCGCTCAGTGAATTCGTCCTC	0.30114	0.10467	0.78263	1
BRCA1_T_41226535_NG	BRCA1	BRCA1-AT-NG	BRCA1 targets	ACACGTCTGAACTCCAGTCAgtggaaaggacgaaacaccgCTAGGTCATCCCCTTCTAAAgttttagagctagaaatagcCGCTCAGTGAATTCGTCCTC	-0.091239	0.34077	0.79809	1
BRCA1_T_41277492_NG	BRCA1	BRCA1-AT-NG	BRCA1 targets	ACACGTCTGAACTCCAGTCAgtggaaaggacgaaacaccgCTTGATTTCGTATTCTGAGAgttttagagctagaaatagcCGCTCAGTGAATTCGTCCTC	-0.036295	0.69943	0.91624	1
BRCA1_T_41277498_NG	BRCA1	BRCA1-AT-NG	BRCA1 targets	ACACGTCTGAACTCCAGTCAgtggaaaggacgaaacaccgTGTACCTTGATTTCGTATTCgttttagagctagaaatagcCGCTCAGTGAATTCGTCCTC	0.029744	0.66763	0.9109	1
BRCA1_T_41228506_NG	BRCA1	BRCA1-AT-NG	BRCA1 targets	ACACGTCTGAACTCCAGTCAgtggaaaggacgaaacaccgGGAAAGGTAAGAAACATCAAgttttagagctagaaatagcCGCTCAGTGAATTCGTCCTC	-0.0090533	0.48789	0.84455	1
BRCA1_T_41228516_NG	BRCA1	BRCA1-AT-NG	BRCA1 targets	ACACGTCTGAACTCCAGTCAgtggaaaggacgaaacaccgGAACCAGGAGTGGAAAGGTAgttttagagctagaaatagcCGCTCAGTGAATTCGTCCTC	-0.092434	0.15829	0.78263	1
BRCA1_T_41228519_NG	BRCA1	BRCA1-AT-NG	BRCA1 targets	ACACGTCTGAACTCCAGTCAgtggaaaggacgaaacaccgTAAAGAACCAGGAGTGGAAAgttttagagctagaaatagcCGCTCAGTGAATTCGTCCTC	-0.069354	0.50897	0.85313	1
BRCA1_T_41228523_NG	BRCA1	BRCA1-AT-NG	BRCA1 targets	ACACGTCTGAACTCCAGTCAgtggaaaggacgaaacaccgAAAAATAAAGAACCAGGAGTgttttagagctagaaatagcCGCTCAGTGAATTCGTCCTC	-0.010042	0.88184	0.96275	1
BRCA1_T_41228528_NG	BRCA1	BRCA1-AT-NG	BRCA1 targets	ACACGTCTGAACTCCAGTCAgtggaaaggacgaaacaccgAGTAAAAATAAAGAACCAGGgttttagagctagaaatagcCGCTCAGTGAATTCGTCCTC	-0.074259	0.37097	0.79809	1
BRCA1_T_41228536_NG	BRCA1	BRCA1-AT-NG	BRCA1 targets	ACACGTCTGAACTCCAGTCAgtggaaaggacgaaacaccgAGTTCTACCAGTAAAAATAAgttttagagctagaaatagcCGCTCAGTGAATTCGTCCTC	-0.03633	0.81056	0.94308	1
BRCA1_T_41228546_NG	BRCA1	BRCA1-AT-NG	BRCA1 targets	ACACGTCTGAACTCCAGTCAgtggaaaggacgaaacaccgTGTCTGCAGATAGTTCTACCgttttagagctagaaatagcCGCTCAGTGAATTCGTCCTC	0.17144	0.14416	0.78263	1
BRCA1_T_41228556_NG	BRCA1	BRCA1-AT-NG	BRCA1 targets	ACACGTCTGAACTCCAGTCAgtggaaaggacgaaacaccgAGTTTGAGGTGTCTGCAGATgttttagagctagaaatagcCGCTCAGTGAATTCGTCCTC	-0.097825	0.34032	0.79809	1
BRCA1_T_41228562_NG	BRCA1	BRCA1-AT-NG	BRCA1 targets	ACACGTCTGAACTCCAGTCAgtggaaaggacgaaacaccgGACAAGTTTGAGGTGTCTGCgttttagagctagaaatagcCGCTCAGTGAATTCGTCCTC	-0.075233	0.39193	0.80516	1
BRCA1_T_41228565_NG	BRCA1	BRCA1-AT-NG	BRCA1 targets	ACACGTCTGAACTCCAGTCAgtggaaaggacgaaacaccgGCTGACAAGTTTGAGGTGTCgttttagagctagaaatagcCGCTCAGTGAATTCGTCCTC	0.073989	0.42587	0.82712	1
BRCA1_T_41228579_NG	BRCA1	BRCA1-AT-NG	BRCA1 targets	ACACGTCTGAACTCCAGTCAgtggaaaggacgaaacaccgAGAAGGCCTTTCTGCTGACAgttttagagctagaaatagcCGCTCAGTGAATTCGTCCTC	0.011515	0.79435	0.94044	1
BRCA1_T_41228580_NG	BRCA1	BRCA1-AT-NG	BRCA1 targets	ACACGTCTGAACTCCAGTCAgtggaaaggacgaaacaccgAATCCAGAAGGCCTTTCTGCgttttagagctagaaatagcCGCTCAGTGAATTCGTCCTC	-0.10703	0.10731	0.78263	1
BRCA1_T_41228586_NG	BRCA1	BRCA1-AT-NG	BRCA1 targets	ACACGTCTGAACTCCAGTCAgtggaaaggacgaaacaccgCAGAATCCAGAAGGCCTTTCgttttagagctagaaatagcCGCTCAGTGAATTCGTCCTC	-0.23352	0.048568	0.78263	1
BRCA1_T_41228593_NG	BRCA1	BRCA1-AT-NG	BRCA1 targets	ACACGTCTGAACTCCAGTCAgtggaaaggacgaaacaccgCTATAAGCCAGAATCCAGAAgttttagagctagaaatagcCGCTCAGTGAATTCGTCCTC	-0.014596	0.847	0.95358	1
BRCA1_T_41228596_NG	BRCA1	BRCA1-AT-NG	BRCA1 targets	ACACGTCTGAACTCCAGTCAgtggaaaggacgaaacaccgTACCCTATAAGCCAGAATCCgttttagagctagaaatagcCGCTCAGTGAATTCGTCCTC	0.096401	0.36246	0.79809	1
BRCA1_T_41228603_NG	BRCA1	BRCA1-AT-NG	BRCA1 targets	ACACGTCTGAACTCCAGTCAgtggaaaggacgaaacaccgTAGTGAATACCCTATAAGCCgttttagagctagaaatagcCGCTCAGTGAATTCGTCCTC	0.062114	0.66063	0.91064	1
BRCA1_T_41228608_NG	BRCA1	BRCA1-AT-NG	BRCA1 targets	ACACGTCTGAACTCCAGTCAgtggaaaggacgaaacaccgAAAGTAGTGAATACCCTATAgttttagagctagaaatagcCGCTCAGTGAATTCGTCCTC	-0.038625	0.62702	0.9021	1
BRCA1_T_41228623_NG	BRCA1	BRCA1-AT-NG	BRCA1 targets	ACACGTCTGAACTCCAGTCAgtggaaaggacgaaacaccgTTAACTTCACAGAAAAGTAGgttttagagctagaaatagcCGCTCAGTGAATTCGTCCTC	0.061528	0.17241	0.78263	1
BRCA1_T_41228624_NG	BRCA1	BRCA1-AT-NG	BRCA1 targets	ACACGTCTGAACTCCAGTCAgtggaaaggacgaaacaccgTATTAACTTCACAGAAAAGTgttttagagctagaaatagcCGCTCAGTGAATTCGTCCTC	0.068771	0.59861	0.89707	1
BRCA1_T_41228627_NG	BRCA1	BRCA1-AT-NG	BRCA1 targets	ACACGTCTGAACTCCAGTCAgtggaaaggacgaaacaccgCAGTATTAACTTCACAGAAAgttttagagctagaaatagcCGCTCAGTGAATTCGTCCTC	0.024711	0.71322	0.91817	1
BRCA1_T_41228630_NG	BRCA1	BRCA1-AT-NG	BRCA1 targets	ACACGTCTGAACTCCAGTCAgtggaaaggacgaaacaccgTAAAGCAGTATTAACTTCACgttttagagctagaaatagcCGCTCAGTGAATTCGTCCTC	0.17786	0.084207	0.78263	1
BRCA1_T_41196318_NG	BRCA1	BRCA1-AT-NG	BRCA1 targets	ACACGTCTGAACTCCAGTCAgtggaaaggacgaaacaccgGCAAACACTTCCACCATGAAgttttagagctagaaatagcCGCTCAGTGAATTCGTCCTC	0.099415	0.26702	0.78263	1
BRCA1_T_41196322_NG	BRCA1	BRCA1-AT-NG	BRCA1 targets	ACACGTCTGAACTCCAGTCAgtggaaaggacgaaacaccgGGTAGCAAACACTTCCACCAgttttagagctagaaatagcCGCTCAGTGAATTCGTCCTC	-0.2772	0.15782	0.78263	1
BRCA1_T_41196338_NG	BRCA1	BRCA1-AT-NG	BRCA1 targets	ACACGTCTGAACTCCAGTCAgtggaaaggacgaaacaccgACACTGCAAATAAACTTGGTgttttagagctagaaatagcCGCTCAGTGAATTCGTCCTC	-0.075247	0.25512	0.78263	1
BRCA1_T_41196343_NG	BRCA1	BRCA1-AT-NG	BRCA1 targets	ACACGTCTGAACTCCAGTCAgtggaaaggacgaaacaccgTTAACACTGCAAATAAACTTgttttagagctagaaatagcCGCTCAGTGAATTCGTCCTC	-0.18466	0.072596	0.78263	1
BRCA1_T_41196370_NG	BRCA1	BRCA1-AT-NG	BRCA1 targets	ACACGTCTGAACTCCAGTCAgtggaaaggacgaaacaccgAATACGTTTTGTAAATGTTGgttttagagctagaaatagcCGCTCAGTGAATTCGTCCTC	0.054612	0.55456	0.87698	1
BRCA1_T_41196372_NG	BRCA1	BRCA1-AT-NG	BRCA1 targets	ACACGTCTGAACTCCAGTCAgtggaaaggacgaaacaccgAAAATACGTTTTGTAAATGTgttttagagctagaaatagcCGCTCAGTGAATTCGTCCTC	0.04657	0.48497	0.84455	1
BRCA1_T_41196373_NG	BRCA1	BRCA1-AT-NG	BRCA1 targets	ACACGTCTGAACTCCAGTCAgtggaaaggacgaaacaccgTACAAAATACGTTTTGTAAAgttttagagctagaaatagcCGCTCAGTGAATTCGTCCTC	0.045063	0.68757	0.91544	1
BRCA1_T_41196377_NG	BRCA1	BRCA1-AT-NG	BRCA1 targets	ACACGTCTGAACTCCAGTCAgtggaaaggacgaaacaccgTGATTGTACAAAATACGTTTgttttagagctagaaatagcCGCTCAGTGAATTCGTCCTC	0.042026	0.75655	0.93321	1
BRCA1_T_41196382_NG	BRCA1	BRCA1-AT-NG	BRCA1 targets	ACACGTCTGAACTCCAGTCAgtggaaaggacgaaacaccgAGACTTGATTGTACAAAATAgttttagagctagaaatagcCGCTCAGTGAATTCGTCCTC	0.14435	0.18172	0.78263	1
BRCA1_T_41196394_NG	BRCA1	BRCA1-AT-NG	BRCA1 targets	ACACGTCTGAACTCCAGTCAgtggaaaggacgaaacaccgAAGGGCAGTGAAGACTTGATgttttagagctagaaatagcCGCTCAGTGAATTCGTCCTC	-0.011956	0.92648	0.9788	1
BRCA1_T_41196399_NG	BRCA1	BRCA1-AT-NG	BRCA1 targets	ACACGTCTGAACTCCAGTCAgtggaaaggacgaaacaccgGTGCAAGGGCAGTGAAGACTgttttagagctagaaatagcCGCTCAGTGAATTCGTCCTC	0.022749	0.78436	0.93976	1
BRCA1_T_41196407_NG	BRCA1	BRCA1-AT-NG	BRCA1 targets	ACACGTCTGAACTCCAGTCAgtggaaaggacgaaacaccgCCCCCAGTGTGCAAGGGCAGgttttagagctagaaatagcCGCTCAGTGAATTCGTCCTC	0.19546	0.12052	0.78263	1
BRCA1_T_41196416_NG	BRCA1	BRCA1-AT-NG	BRCA1 targets	ACACGTCTGAACTCCAGTCAgtggaaaggacgaaacaccgCTTCCCTAGCCCCCCCAGTGgttttagagctagaaatagcCGCTCAGTGAATTCGTCCTC	0.0060348	0.94841	0.98552	1
BRCA1_T_41196430_NG	BRCA1	BRCA1-AT-NG	BRCA1 targets	ACACGTCTGAACTCCAGTCAgtggaaaggacgaaacaccgGGAAGGACTAGGTCTTCCCTgttttagagctagaaatagcCGCTCAGTGAATTCGTCCTC	-0.1321	0.27222	0.78263	1
BRCA1_T_41196443_NG	BRCA1	BRCA1-AT-NG	BRCA1 targets	ACACGTCTGAACTCCAGTCAgtggaaaggacgaaacaccgTATAGCTGTTGGAAGGACTAgttttagagctagaaatagcCGCTCAGTGAATTCGTCCTC	-0.023208	0.86926	0.96009	1
BRCA1_T_41196445_NG	BRCA1	BRCA1-AT-NG	BRCA1 targets	ACACGTCTGAACTCCAGTCAgtggaaaggacgaaacaccgACTGTTTATAGCTGTTGGAAgttttagagctagaaatagcCGCTCAGTGAATTCGTCCTC	0.083037	0.2554	0.78263	1
BRCA1_T_41196452_NG	BRCA1	BRCA1-AT-NG	BRCA1 targets	ACACGTCTGAACTCCAGTCAgtggaaaggacgaaacaccgCAGGACTGTTTATAGCTGTTgttttagagctagaaatagcCGCTCAGTGAATTCGTCCTC	0.15555	0.12371	0.78263	1
BRCA1_T_41196455_NG	BRCA1	BRCA1-AT-NG	BRCA1 targets	ACACGTCTGAACTCCAGTCAgtggaaaggacgaaacaccgTATCCAGGACTGTTTATAGCgttttagagctagaaatagcCGCTCAGTGAATTCGTCCTC	-0.3107	0.044901	0.78263	1
BRCA1_T_41196459_NG	BRCA1	BRCA1-AT-NG	BRCA1 targets	ACACGTCTGAACTCCAGTCAgtggaaaggacgaaacaccgCATTATCCAGGACTGTTTATgttttagagctagaaatagcCGCTCAGTGAATTCGTCCTC	0.041699	0.31195	0.78702	1
BRCA1_T_41196466_NG	BRCA1	BRCA1-AT-NG	BRCA1 targets	ACACGTCTGAACTCCAGTCAgtggaaaggacgaaacaccgATAAACCCATTATCCAGGACgttttagagctagaaatagcCGCTCAGTGAATTCGTCCTC	-0.026575	0.78699	0.93976	1
BRCA1_T_41196468_NG	BRCA1	BRCA1-AT-NG	BRCA1 targets	ACACGTCTGAACTCCAGTCAgtggaaaggacgaaacaccgTTTCATAAACCCATTATCCAgttttagagctagaaatagcCGCTCAGTGAATTCGTCCTC	0.080133	0.34364	0.79809	1
BRCA1_T_41196491_NG	BRCA1	BRCA1-AT-NG	BRCA1 targets	ACACGTCTGAACTCCAGTCAgtggaaaggacgaaacaccgCTTGCTGAAGGAAGAAAAAGgttttagagctagaaatagcCGCTCAGTGAATTCGTCCTC	0.033395	0.58638	0.89697	1
BRCA1_T_41196504_NG	BRCA1	BRCA1-AT-NG	BRCA1 targets	ACACGTCTGAACTCCAGTCAgtggaaaggacgaaacaccgAAATAATTTTGCTTGCTGAAgttttagagctagaaatagcCGCTCAGTGAATTCGTCCTC	-0.0049607	0.97204	0.99545	1
BRCA1_T_41196507_NG	BRCA1	BRCA1-AT-NG	BRCA1 targets	ACACGTCTGAACTCCAGTCAgtggaaaggacgaaacaccgTCATAAATAATTTTGCTTGCgttttagagctagaaatagcCGCTCAGTGAATTCGTCCTC	-0.0010418	0.99229	0.99907	1
BRCA1_T_41196511_NG	BRCA1	BRCA1-AT-NG	BRCA1 targets	ACACGTCTGAACTCCAGTCAgtggaaaggacgaaacaccgGCTTCATAAATAATTTTGCTgttttagagctagaaatagcCGCTCAGTGAATTCGTCCTC	0.14072	0.065083	0.78263	1
BRCA1_T_41196517_NG	BRCA1	BRCA1-AT-NG	BRCA1 targets	ACACGTCTGAACTCCAGTCAgtggaaaggacgaaacaccgTACAGCTTCATAAATAATTTgttttagagctagaaatagcCGCTCAGTGAATTCGTCCTC	-0.00041231	0.99532	0.9994	1
BRCA1_T_41196558_NG	BRCA1	BRCA1-AT-NG	BRCA1 targets	ACACGTCTGAACTCCAGTCAgtggaaaggacgaaacaccgTTGAGGTGATTTTTTTCCTTgttttagagctagaaatagcCGCTCAGTGAATTCGTCCTC	0.14888	0.12358	0.78263	1
BRCA1_T_41196575_NG	BRCA1	BRCA1-AT-NG	BRCA1 targets	ACACGTCTGAACTCCAGTCAgtggaaaggacgaaacaccgAAGGAAGCTGTTGCTTTCTTgttttagagctagaaatagcCGCTCAGTGAATTCGTCCTC	-0.22234	0.11265	0.78263	1
BRCA1_T_41196583_NG	BRCA1	BRCA1-AT-NG	BRCA1 targets	ACACGTCTGAACTCCAGTCAgtggaaaggacgaaacaccgCCCACCAGGAAGGAAGCTGTgttttagagctagaaatagcCGCTCAGTGAATTCGTCCTC	-0.13182	0.39473	0.80896	1
BRCA1_T_41196591_NG	BRCA1	BRCA1-AT-NG	BRCA1 targets	ACACGTCTGAACTCCAGTCAgtggaaaggacgaaacaccgACAGATCCCACCAGGAAGGAgttttagagctagaaatagcCGCTCAGTGAATTCGTCCTC	-0.14711	0.11473	0.78263	1
BRCA1_T_41196593_NG	BRCA1	BRCA1-AT-NG	BRCA1 targets	ACACGTCTGAACTCCAGTCAgtggaaaggacgaaacaccgATGACAGATCCCACCAGGAAgttttagagctagaaatagcCGCTCAGTGAATTCGTCCTC	-0.20339	0.081003	0.78263	1
BRCA1_T_41196598_NG	BRCA1	BRCA1-AT-NG	BRCA1 targets	ACACGTCTGAACTCCAGTCAgtggaaaggacgaaacaccgTAAAATGACAGATCCCACCAgttttagagctagaaatagcCGCTCAGTGAATTCGTCCTC	-0.23403	0.048237	0.78263	1
BRCA1_T_41196607_NG	BRCA1	BRCA1-AT-NG	BRCA1 targets	ACACGTCTGAACTCCAGTCAgtggaaaggacgaaacaccgTTTCATATCTATAAAATGACgttttagagctagaaatagcCGCTCAGTGAATTCGTCCTC	-0.12711	0.31433	0.78702	1
BRCA1_T_41196614_NG	BRCA1	BRCA1-AT-NG	BRCA1 targets	ACACGTCTGAACTCCAGTCAgtggaaaggacgaaacaccgAATATTTCATATCTATAAAAgttttagagctagaaatagcCGCTCAGTGAATTCGTCCTC	-0.0025238	0.99052	0.99907	1
BRCA1_T_41196632_NG	BRCA1	BRCA1-AT-NG	BRCA1 targets	ACACGTCTGAACTCCAGTCAgtggaaaggacgaaacaccgAAAATATAAGACCTCTGGCAgttttagagctagaaatagcCGCTCAGTGAATTCGTCCTC	0.00083	0.99387	0.99907	1
BRCA1_T_41196637_NG	BRCA1	BRCA1-AT-NG	BRCA1 targets	ACACGTCTGAACTCCAGTCAgtggaaaggacgaaacaccgTCTTAAAATATAAGACCTCTgttttagagctagaaatagcCGCTCAGTGAATTCGTCCTC	-0.0024826	0.96858	0.9949	1
BRCA1_T_41196648_NG	BRCA1	BRCA1-AT-NG	BRCA1 targets	ACACGTCTGAACTCCAGTCAgtggaaaggacgaaacaccgTCCATTCCTCTTAAAATATAgttttagagctagaaatagcCGCTCAGTGAATTCGTCCTC	-0.083294	0.38666	0.80347	1
BRCA1_T_41196674_NG	BRCA1	BRCA1-AT-NG	BRCA1 targets	ACACGTCTGAACTCCAGTCAgtggaaaggacgaaacaccgATGTTTATTGTTGTAGCTCTgttttagagctagaaatagcCGCTCAGTGAATTCGTCCTC	-0.25471	0.33361	0.79809	1
BRCA1_T_41196680_NG	BRCA1	BRCA1-AT-NG	BRCA1 targets	ACACGTCTGAACTCCAGTCAgtggaaaggacgaaacaccgAGTAAAATGTTTATTGTTGTgttttagagctagaaatagcCGCTCAGTGAATTCGTCCTC	-0.035391	0.52847	0.86612	1
BRCA1_T_41196686_NG	BRCA1	BRCA1-AT-NG	BRCA1 targets	ACACGTCTGAACTCCAGTCAgtggaaaggacgaaacaccgATAAGTAAAATGTTTATTGTgttttagagctagaaatagcCGCTCAGTGAATTCGTCCTC	-0.02613	0.69312	0.91624	1
BRCA1_T_41196687_NG	BRCA1	BRCA1-AT-NG	BRCA1 targets	ACACGTCTGAACTCCAGTCAgtggaaaggacgaaacaccgGTAATAAGTAAAATGTTTATgttttagagctagaaatagcCGCTCAGTGAATTCGTCCTC	0.059945	0.39007	0.80425	1
BRCA1_T_41196693_NG	BRCA1	BRCA1-AT-NG	BRCA1 targets	ACACGTCTGAACTCCAGTCAgtggaaaggacgaaacaccgCTCATTAGTAATAAGTAAAAgttttagagctagaaatagcCGCTCAGTGAATTCGTCCTC	0.10175	0.36815	0.79809	1
BRCA1_T_41196703_NG	BRCA1	BRCA1-AT-NG	BRCA1 targets	ACACGTCTGAACTCCAGTCAgtggaaaggacgaaacaccgCTAATTCCTCATTAGTAATAgttttagagctagaaatagcCGCTCAGTGAATTCGTCCTC	0.10396	0.14087	0.78263	1
BRCA1_T_41196728_NG	BRCA1	BRCA1-AT-NG	BRCA1 targets	ACACGTCTGAACTCCAGTCAgtggaaaggacgaaacaccgAAGAACCGGTTTCCAAAGACgttttagagctagaaatagcCGCTCAGTGAATTCGTCCTC	-0.0015139	0.97816	0.99869	1
BRCA1_T_41196731_NG	BRCA1	BRCA1-AT-NG	BRCA1 targets	ACACGTCTGAACTCCAGTCAgtggaaaggacgaaacaccgTTTCAAGAACCGGTTTCCAAgttttagagctagaaatagcCGCTCAGTGAATTCGTCCTC	0.02284	0.802	0.94044	1
BRCA1_T_41196738_NG	BRCA1	BRCA1-AT-NG	BRCA1 targets	ACACGTCTGAACTCCAGTCAgtggaaaggacgaaacaccgGCAGAAGATTTTCAAGAACCgttttagagctagaaatagcCGCTCAGTGAATTCGTCCTC	0.013124	0.88471	0.96344	1
BRCA1_T_41196746_NG	BRCA1	BRCA1-AT-NG	BRCA1 targets	ACACGTCTGAACTCCAGTCAgtggaaaggacgaaacaccgAAAACAGCAGAAGATTTTCAgttttagagctagaaatagcCGCTCAGTGAATTCGTCCTC	-0.032457	0.60255	0.89707	1
BRCA1_T_41196760_NG	BRCA1	BRCA1-AT-NG	BRCA1 targets	ACACGTCTGAACTCCAGTCAgtggaaaggacgaaacaccgAGAATGTGTTCTAAAACAGCgttttagagctagaaatagcCGCTCAGTGAATTCGTCCTC	-0.1052	0.23514	0.78263	1
BRCA1_T_41196761_NG	BRCA1	BRCA1-AT-NG	BRCA1 targets	ACACGTCTGAACTCCAGTCAgtggaaaggacgaaacaccgTAAAGAATGTGTTCTAAAACgttttagagctagaaatagcCGCTCAGTGAATTCGTCCTC	0.084512	0.48028	0.84455	1
BRCA1_T_41196771_NG	BRCA1	BRCA1-AT-NG	BRCA1 targets	ACACGTCTGAACTCCAGTCAgtggaaaggacgaaacaccgTGCTAGATTTCTAAAGAATGgttttagagctagaaatagcCGCTCAGTGAATTCGTCCTC	0.064524	0.26504	0.78263	1
BRCA1_T_41196780_NG	BRCA1	BRCA1-AT-NG	BRCA1 targets	ACACGTCTGAACTCCAGTCAgtggaaaggacgaaacaccgTATATTTGCTAGATTTCTAAgttttagagctagaaatagcCGCTCAGTGAATTCGTCCTC	0.11793	0.23851	0.78263	1
BRCA1_T_41196786_NG	BRCA1	BRCA1-AT-NG	BRCA1 targets	ACACGTCTGAACTCCAGTCAgtggaaaggacgaaacaccgAAGTCTGAGATATATTTGCTgttttagagctagaaatagcCGCTCAGTGAATTCGTCCTC	0.10732	0.38541	0.80347	1
BRCA1_T_41196792_NG	BRCA1	BRCA1-AT-NG	BRCA1 targets	ACACGTCTGAACTCCAGTCAgtggaaaggacgaaacaccgCTAAAAGTCTGAGATATATTgttttagagctagaaatagcCGCTCAGTGAATTCGTCCTC	0.16974	0.293	0.78392	1
BRCA1_T_41196801_NG	BRCA1	BRCA1-AT-NG	BRCA1 targets	ACACGTCTGAACTCCAGTCAgtggaaaggacgaaacaccgAAGAGATTTCTAAAAGTCTGgttttagagctagaaatagcCGCTCAGTGAATTCGTCCTC	0.091846	0.1351	0.78263	1
BRCA1_T_41196805_NG	BRCA1	BRCA1-AT-NG	BRCA1 targets	ACACGTCTGAACTCCAGTCAgtggaaaggacgaaacaccgAGAAGAGATTTCTAAAAGTCgttttagagctagaaatagcCGCTCAGTGAATTCGTCCTC	0.13667	0.27989	0.78392	1
BRCA1_T_41196806_NG	BRCA1	BRCA1-AT-NG	BRCA1 targets	ACACGTCTGAACTCCAGTCAgtggaaaggacgaaacaccgAACTAGAAGAGATTTCTAAAgttttagagctagaaatagcCGCTCAGTGAATTCGTCCTC	-0.057662	0.66482	0.91064	1
BRCA1_T_41196816_NG	BRCA1	BRCA1-AT-NG	BRCA1 targets(SINE/Alu)	ACACGTCTGAACTCCAGTCAgtggaaaggacgaaacaccgAAGGAAAATGAAACTAGAAGgttttagagctagaaatagcCGCTCAGTGAATTCGTCCTC	0.060936	0.56356	0.88309	1
BRCA1_T_41196822_NG	BRCA1	BRCA1-AT-NG	BRCA1 targets(SINE/Alu)	ACACGTCTGAACTCCAGTCAgtggaaaggacgaaacaccgAAAAGGAAAATGAAACTAGAgttttagagctagaaatagcCGCTCAGTGAATTCGTCCTC	0.13129	0.10221	0.78263	1
BRCA1_T_41196823_NG	BRCA1	BRCA1-AT-NG	BRCA1 targets(SINE/Alu)	ACACGTCTGAACTCCAGTCAgtggaaaggacgaaacaccgAAAAAAAGGAAAATGAAACTgttttagagctagaaatagcCGCTCAGTGAATTCGTCCTC	0.021468	0.76615	0.93657	1
BRCA1_T_41196828_NG	BRCA1	BRCA1-AT-NG	BRCA1 targets(SINE/Alu)	ACACGTCTGAACTCCAGTCAgtggaaaggacgaaacaccgAAAAAAAAAAAAAAGGAAAAgttttagagctagaaatagcCGCTCAGTGAATTCGTCCTC	0.026723	0.88233	0.96275	1046
BRCA1_T_41196834_NG	BRCA1	BRCA1-AT-NG	BRCA1 targets(SINE/Alu)	ACACGTCTGAACTCCAGTCAgtggaaaggacgaaacaccgCAAAAAAAAAAAAAAAAAAAgttttagagctagaaatagcCGCTCAGTGAATTCGTCCTC	0.0026886	0.99055	0.99907	17287
BRCA1_T_41196858_NG	BRCA1	BRCA1-AT-NG	BRCA1 targets(SINE/Alu)	ACACGTCTGAACTCCAGTCAgtggaaaggacgaaacaccgCTGGGTGACAGTGAGACTGTgttttagagctagaaatagcCGCTCAGTGAATTCGTCCTC	0.081344	0.61093	0.89938	1
BRCA1_T_41196868_NG	BRCA1	BRCA1-AT-NG	BRCA1 targets(SINE/Alu)	ACACGTCTGAACTCCAGTCAgtggaaaggacgaaacaccgCTCCAGCCTGGGTGACAGTGgttttagagctagaaatagcCGCTCAGTGAATTCGTCCTC	-0.68668	0.051595	0.78263	1820
BRCA1_T_41196873_NG	BRCA1	BRCA1-AT-NG	BRCA1 targets(SINE/Alu)	ACACGTCTGAACTCCAGTCAgtggaaaggacgaaacaccgGGCACTCCAGCCTGGGTGACgttttagagctagaaatagcCGCTCAGTGAATTCGTCCTC	-0.47961	0.04825	0.78263	863
BRCA1_T_41196878_NG	BRCA1	BRCA1-AT-NG	BRCA1 targets(SINE/Alu)	ACACGTCTGAACTCCAGTCAgtggaaaggacgaaacaccgTACCACGGCACTCCAGCCTGgttttagagctagaaatagcCGCTCAGTGAATTCGTCCTC	-0.67589	0.081679	0.78263	46
BRCA1_T_41196881_NG	BRCA1	BRCA1-AT-NG	BRCA1 targets(SINE/Alu)	ACACGTCTGAACTCCAGTCAgtggaaaggacgaaacaccgAGATCATACCACGGCACTCCgttttagagctagaaatagcCGCTCAGTGAATTCGTCCTC	-0.0413	0.70863	0.91624	13
BRCA1_T_41196889_NG	BRCA1	BRCA1-AT-NG	BRCA1 targets(SINE/Alu)	ACACGTCTGAACTCCAGTCAgtggaaaggacgaaacaccgGTGAGCCAAGATCATACCACgttttagagctagaaatagcCGCTCAGTGAATTCGTCCTC	-0.68801	0.044946	0.78263	754
BRCA1_T_41196904_NG	BRCA1	BRCA1-AT-NG	BRCA1 targets(SINE/Alu)	ACACGTCTGAACTCCAGTCAgtggaaaggacgaaacaccgGTGGAGGTTGCAGTGAGCCAgttttagagctagaaatagcCGCTCAGTGAATTCGTCCTC	-0.88695	0.019503	0.78263	19250
BRCA1_T_41196910_NG	BRCA1	BRCA1-AT-NG	BRCA1 targets(SINE/Alu)	ACACGTCTGAACTCCAGTCAgtggaaaggacgaaacaccgGGGAGGTGGAGGTTGCAGTGgttttagagctagaaatagcCGCTCAGTGAATTCGTCCTC	-0.68694	0.042614	0.78263	35149
BRCA1_T_41196918_NG	BRCA1	BRCA1-AT-NG	BRCA1 targets(SINE/Alu)	ACACGTCTGAACTCCAGTCAgtggaaaggacgaaacaccgACTTCAGCCCGGGAGGTGGAgttttagagctagaaatagcCGCTCAGTGAATTCGTCCTC	-0.26661	0.16138	0.78263	6
BRCA1_T_41196923_NG	BRCA1	BRCA1-AT-NG	BRCA1 targets(SINE/Alu)	ACACGTCTGAACTCCAGTCAgtggaaaggacgaaacaccgATCACTTCAGCCCGGGAGGTgttttagagctagaaatagcCGCTCAGTGAATTCGTCCTC	0.065224	0.60313	0.89707	15
BRCA1_T_41196926_NG	BRCA1	BRCA1-AT-NG	BRCA1 targets(SINE/Alu)	ACACGTCTGAACTCCAGTCAgtggaaaggacgaaacaccgAGAATCACTTCAGCCCGGGAgttttagagctagaaatagcCGCTCAGTGAATTCGTCCTC	-0.20754	0.052871	0.78263	17
BRCA1_T_41196927_NG	BRCA1	BRCA1-AT-NG	BRCA1 targets(SINE/Alu)	ACACGTCTGAACTCCAGTCAgtggaaaggacgaaacaccgAGGAGAATCACTTCAGCCCGgttttagagctagaaatagcCGCTCAGTGAATTCGTCCTC	-0.19894	0.15953	0.78263	14
BRCA1_T_41196932_NG	BRCA1	BRCA1-AT-NG	BRCA1 targets(SINE/Alu)	ACACGTCTGAACTCCAGTCAgtggaaaggacgaaacaccgTAAGGCAGGAGAATCACTTCgttttagagctagaaatagcCGCTCAGTGAATTCGTCCTC	-0.10404	0.36592	0.79809	6
BRCA1_T_41196945_NG	BRCA1	BRCA1-AT-NG	BRCA1 targets(SINE/Alu)	ACACGTCTGAACTCCAGTCAgtggaaaggacgaaacaccgACTCAGGTGGCTAAGGCAGGgttttagagctagaaatagcCGCTCAGTGAATTCGTCCTC	-0.45138	0.056742	0.78263	27
BRCA1_T_41196949_NG	BRCA1	BRCA1-AT-NG	BRCA1 targets(SINE/Alu)	ACACGTCTGAACTCCAGTCAgtggaaaggacgaaacaccgCCAGCTACTCAGGTGGCTAAgttttagagctagaaatagcCGCTCAGTGAATTCGTCCTC	0.10516	0.18149	0.78263	54
BRCA1_T_41196958_NG	BRCA1	BRCA1-AT-NG	BRCA1 targets(SINE/Alu)	ACACGTCTGAACTCCAGTCAgtggaaaggacgaaacaccgGTAATCCCAGCTACTCAGGTgttttagagctagaaatagcCGCTCAGTGAATTCGTCCTC	-0.06039	0.42977	0.82712	664
BRCA1_T_41196959_NG	BRCA1	BRCA1-AT-NG	BRCA1 targets(SINE/Alu)	ACACGTCTGAACTCCAGTCAgtggaaaggacgaaacaccgCCTGTAATCCCAGCTACTCAgttttagagctagaaatagcCGCTCAGTGAATTCGTCCTC	-0.85851	0.034945	0.78263	57296
BRCA1_T_41196967_NG	BRCA1	BRCA1-AT-NG	BRCA1 targets(SINE/Alu)	ACACGTCTGAACTCCAGTCAgtggaaaggacgaaacaccgTGGTGGACACCTGTAATCCCgttttagagctagaaatagcCGCTCAGTGAATTCGTCCTC	-0.59604	0.049242	0.78263	541
BRCA1_T_41196977_NG	BRCA1	BRCA1-AT-NG	BRCA1 targets(SINE/Alu)	ACACGTCTGAACTCCAGTCAgtggaaaggacgaaacaccgCGGTCATGGTGGTGGACACCgttttagagctagaaatagcCGCTCAGTGAATTCGTCCTC	-0.11706	0.25812	0.78263	1
BRCA1_T_41196985_NG	BRCA1	BRCA1-AT-NG	BRCA1 targets(SINE/Alu)	ACACGTCTGAACTCCAGTCAgtggaaaggacgaaacaccgAATTAGCCGGTCATGGTGGTgttttagagctagaaatagcCGCTCAGTGAATTCGTCCTC	-0.13288	0.18535	0.78263	41
BRCA1_T_41196988_NG	BRCA1	BRCA1-AT-NG	BRCA1 targets(SINE/Alu)	ACACGTCTGAACTCCAGTCAgtggaaaggacgaaacaccgAGAAATTAGCCGGTCATGGTgttttagagctagaaatagcCGCTCAGTGAATTCGTCCTC	0.14458	0.2884	0.78392	3
BRCA1_T_41196990_NG	BRCA1	BRCA1-AT-NG	BRCA1 targets(SINE/Alu)	ACACGTCTGAACTCCAGTCAgtggaaaggacgaaacaccgTACAGAAATTAGCCGGTCATgttttagagctagaaatagcCGCTCAGTGAATTCGTCCTC	-0.061426	0.60395	0.89707	1
BRCA1_T_41196994_NG	BRCA1	BRCA1-AT-NG	BRCA1 targets(SINE/Alu)	ACACGTCTGAACTCCAGTCAgtggaaaggacgaaacaccgTAAAAATACAGAAATTAGCCgttttagagctagaaatagcCGCTCAGTGAATTCGTCCTC	0.19827	0.23196	0.78263	1063
BRCA1_T_41196999_NG	BRCA1	BRCA1-AT-NG	BRCA1 targets(SINE/Alu)	ACACGTCTGAACTCCAGTCAgtggaaaggacgaaacaccgCTACTAAAAATACAGAAATTgttttagagctagaaatagcCGCTCAGTGAATTCGTCCTC	-0.027002	0.66713	0.9109	1931
BRCA1_T_41197009_NG	BRCA1	BRCA1-AT-NG	BRCA1 targets(SINE/Alu)	ACACGTCTGAACTCCAGTCAgtggaaaggacgaaacaccgCCCATCTCTACTAAAAATACgttttagagctagaaatagcCGCTCAGTGAATTCGTCCTC	-0.013641	0.9282	0.97926	1303
BRCA1_T_41197034_NG	BRCA1	BRCA1-AT-NG	BRCA1 targets(SINE/Alu)	ACACGTCTGAACTCCAGTCAgtggaaaggacgaaacaccgAACCAGCCTGGCCAACATGGgttttagagctagaaatagcCGCTCAGTGAATTCGTCCTC	-0.79163	0.044953	0.78263	4256
BRCA1_T_41197037_NG	BRCA1	BRCA1-AT-NG	BRCA1 targets(SINE/Alu)	ACACGTCTGAACTCCAGTCAgtggaaaggacgaaacaccgGAAACCAGCCTGGCCAACATgttttagagctagaaatagcCGCTCAGTGAATTCGTCCTC	-0.43229	0.071814	0.78263	3147
BRCA1_T_41197045_NG	BRCA1	BRCA1-AT-NG	BRCA1 targets(SINE/Alu)	ACACGTCTGAACTCCAGTCAgtggaaaggacgaaacaccgCAGGAGTTCGAAACCAGCCTgttttagagctagaaatagcCGCTCAGTGAATTCGTCCTC	0.062102	0.79614	0.94044	2264
BRCA1_T_41197048_NG	BRCA1	BRCA1-AT-NG	BRCA1 targets(SINE/Alu)	ACACGTCTGAACTCCAGTCAgtggaaaggacgaaacaccgGAGGTCAGGAGTTCGAAACCgttttagagctagaaatagcCGCTCAGTGAATTCGTCCTC	-0.10847	0.23707	0.78263	1936
BRCA1_T_41197058_NG	BRCA1	BRCA1-AT-NG	BRCA1 targets(SINE/Alu)	ACACGTCTGAACTCCAGTCAgtggaaaggacgaaacaccgATCACTGGAGGTCAGGAGTTgttttagagctagaaatagcCGCTCAGTGAATTCGTCCTC	-0.33651	0.1071	0.78263	626
BRCA1_T_41197061_NG	BRCA1	BRCA1-AT-NG	BRCA1 targets(SINE/Alu)	ACACGTCTGAACTCCAGTCAgtggaaaggacgaaacaccgGCAGATCACTGGAGGTCAGGgttttagagctagaaatagcCGCTCAGTGAATTCGTCCTC	-0.30357	0.156	0.78263	264
BRCA1_T_41197063_NG	BRCA1	BRCA1-AT-NG	BRCA1 targets(SINE/Alu)	ACACGTCTGAACTCCAGTCAgtggaaaggacgaaacaccgGGGCAGATCACTGGAGGTCAgttttagagctagaaatagcCGCTCAGTGAATTCGTCCTC	-0.5946	0.019148	0.78263	146
BRCA1_T_41197071_NG	BRCA1	BRCA1-AT-NG	BRCA1 targets(SINE/Alu)	ACACGTCTGAACTCCAGTCAgtggaaaggacgaaacaccgGCCAAGGTGGGCAGATCACTgttttagagctagaaatagcCGCTCAGTGAATTCGTCCTC	-0.3636	0.0387	0.78263	2582
BRCA1_T_41197077_NG	BRCA1	BRCA1-AT-NG	BRCA1 targets(SINE/Alu)	ACACGTCTGAACTCCAGTCAgtggaaaggacgaaacaccgTTTGGGAGGCCAAGGTGGGCgttttagagctagaaatagcCGCTCAGTGAATTCGTCCTC	-0.71905	0.025577	0.78263	14932
BRCA1_T_41197085_NG	BRCA1	BRCA1-AT-NG	BRCA1 targets(SINE/Alu)	ACACGTCTGAACTCCAGTCAgtggaaaggacgaaacaccgCCAGCACTTTGGGAGGCCAAgttttagagctagaaatagcCGCTCAGTGAATTCGTCCTC	-0.53855	0.15703	0.78263	88287
BRCA1_T_41197093_NG	BRCA1	BRCA1-AT-NG	BRCA1 targets(SINE/Alu)	ACACGTCTGAACTCCAGTCAgtggaaaggacgaaacaccgGTAATCCCAGCACTTTGGGAgttttagagctagaaatagcCGCTCAGTGAATTCGTCCTC	-0.9395	0.025452	0.78263	305448
BRCA1_T_41197094_NG	BRCA1	BRCA1-AT-NG	BRCA1 targets(SINE/Alu)	ACACGTCTGAACTCCAGTCAgtggaaaggacgaaacaccgCCTGTAATCCCAGCACTTTGgttttagagctagaaatagcCGCTCAGTGAATTCGTCCTC	-0.64975	0.070125	0.78263	298465
BRCA1_T_41197102_NG	BRCA1	BRCA1-AT-NG	BRCA1 targets(SINE/Alu)	ACACGTCTGAACTCCAGTCAgtggaaaggacgaaacaccgTGGCTCACGCCTGTAATCCCgttttagagctagaaatagcCGCTCAGTGAATTCGTCCTC	-0.66456	0.058706	0.78263	127246
BRCA1_T_41197112_NG	BRCA1	BRCA1-AT-NG	BRCA1 targets(SINE/Alu)	ACACGTCTGAACTCCAGTCAgtggaaaggacgaaacaccgTGGGCATGGTGGCTCACGCCgttttagagctagaaatagcCGCTCAGTGAATTCGTCCTC	-0.46975	0.046518	0.78263	3900
BRCA1_T_41197120_NG	BRCA1	BRCA1-AT-NG	BRCA1 targets	ACACGTCTGAACTCCAGTCAgtggaaaggacgaaacaccgACTTGAAACCTGGGCATGGTgttttagagctagaaatagcCGCTCAGTGAATTCGTCCTC	0.15322	0.23841	0.78263	1
BRCA1_T_41197127_NG	BRCA1	BRCA1-AT-NG	BRCA1 targets	ACACGTCTGAACTCCAGTCAgtggaaaggacgaaacaccgGAAACTTGAAACCTGGGCATgttttagagctagaaatagcCGCTCAGTGAATTCGTCCTC	-0.062754	0.57838	0.88965	1
BRCA1_T_41197128_NG	BRCA1	BRCA1-AT-NG	BRCA1 targets	ACACGTCTGAACTCCAGTCAgtggaaaggacgaaacaccgAAAAGGAAACTTGAAACCTGgttttagagctagaaatagcCGCTCAGTGAATTCGTCCTC	-0.087014	0.21735	0.78263	1
BRCA1_T_41197138_NG	BRCA1	BRCA1-AT-NG	BRCA1 targets	ACACGTCTGAACTCCAGTCAgtggaaaggacgaaacaccgTTAGAAATGAAAAGGAAACTgttttagagctagaaatagcCGCTCAGTGAATTCGTCCTC	0.19294	0.13826	0.78263	1
BRCA1_T_41197145_NG	BRCA1	BRCA1-AT-NG	BRCA1 targets	ACACGTCTGAACTCCAGTCAgtggaaaggacgaaacaccgGCAGGTATTAGAAATGAAAAgttttagagctagaaatagcCGCTCAGTGAATTCGTCCTC	0.049949	0.48203	0.84455	1
BRCA1_T_41197153_NG	BRCA1	BRCA1-AT-NG	BRCA1 targets	ACACGTCTGAACTCCAGTCAgtggaaaggacgaaacaccgTCTGAGGCAGGTATTAGAAAgttttagagctagaaatagcCGCTCAGTGAATTCGTCCTC	-0.015828	0.72509	0.92093	1
BRCA1_T_41197159_NG	BRCA1	BRCA1-AT-NG	BRCA1 targets	ACACGTCTGAACTCCAGTCAgtggaaaggacgaaacaccgGAAATTCTGAGGCAGGTATTgttttagagctagaaatagcCGCTCAGTGAATTCGTCCTC	-0.0034984	0.95504	0.98742	1
BRCA1_T_41197161_NG	BRCA1	BRCA1-AT-NG	BRCA1 targets	ACACGTCTGAACTCCAGTCAgtggaaaggacgaaacaccgGGGGAGGAAATTCTGAGGCAgttttagagctagaaatagcCGCTCAGTGAATTCGTCCTC	0.22058	0.34277	0.79809	1
BRCA1_T_41197171_NG	BRCA1	BRCA1-AT-NG	BRCA1 targets	ACACGTCTGAACTCCAGTCAgtggaaaggacgaaacaccgGAACATTGGGGAGGAAATTCgttttagagctagaaatagcCGCTCAGTGAATTCGTCCTC	-0.2418	0.021211	0.78263	1
BRCA1_T_41197179_NG	BRCA1	BRCA1-AT-NG	BRCA1 targets	ACACGTCTGAACTCCAGTCAgtggaaaggacgaaacaccgTTGGAGTGGAACATTGGGGAgttttagagctagaaatagcCGCTCAGTGAATTCGTCCTC	-0.15016	0.080271	0.78263	1
BRCA1_T_41197195_NG	BRCA1	BRCA1-AT-NG	BRCA1 targets	ACACGTCTGAACTCCAGTCAgtggaaaggacgaaacaccgGGGCAGTTCTCAAATGTTGGgttttagagctagaaatagcCGCTCAGTGAATTCGTCCTC	-0.25056	0.18525	0.78263	1
BRCA1_T_41197208_NG	BRCA1	BRCA1-AT-NG	BRCA1 targets	ACACGTCTGAACTCCAGTCAgtggaaaggacgaaacaccgAGTCAGAATAGTCCTTGGGCgttttagagctagaaatagcCGCTCAGTGAATTCGTCCTC	0.11968	0.59726	0.89707	1
BRCA1_T_41197215_NG	BRCA1	BRCA1-AT-NG	BRCA1 targets	ACACGTCTGAACTCCAGTCAgtggaaaggacgaaacaccgTAAAGTCAGAATAGTCCTTGgttttagagctagaaatagcCGCTCAGTGAATTCGTCCTC	-0.042856	0.79314	0.94044	1
BRCA1_T_41197221_NG	BRCA1	BRCA1-AT-NG	BRCA1 targets	ACACGTCTGAACTCCAGTCAgtggaaaggacgaaacaccgATGTGACTTAAAGTCAGAATgttttagagctagaaatagcCGCTCAGTGAATTCGTCCTC	0.016308	0.86797	0.96009	1
BRCA1_T_41197226_NG	BRCA1	BRCA1-AT-NG	BRCA1 targets	ACACGTCTGAACTCCAGTCAgtggaaaggacgaaacaccgCGATTATGTGACTTAAAGTCgttttagagctagaaatagcCGCTCAGTGAATTCGTCCTC	-0.0064503	0.90619	0.9745	1
BRCA1_T_41197229_NG	BRCA1	BRCA1-AT-NG	BRCA1 targets	ACACGTCTGAACTCCAGTCAgtggaaaggacgaaacaccgGGATCGATTATGTGACTTAAgttttagagctagaaatagcCGCTCAGTGAATTCGTCCTC	-0.012644	0.86437	0.96009	1
BRCA1_T_41197245_NG	BRCA1	BRCA1-AT-NG	BRCA1 targets	ACACGTCTGAACTCCAGTCAgtggaaaggacgaaacaccgGGAAGGAGAGTGCTTGGGATgttttagagctagaaatagcCGCTCAGTGAATTCGTCCTC	0.062267	0.56485	0.88309	1
BRCA1_T_41197249_NG	BRCA1	BRCA1-AT-NG	BRCA1 targets	ACACGTCTGAACTCCAGTCAgtggaaaggacgaaacaccgCAATGGAAGGAGAGTGCTTGgttttagagctagaaatagcCGCTCAGTGAATTCGTCCTC	0.13134	0.55163	0.87698	1
BRCA1_T_41197254_NG	BRCA1	BRCA1-AT-NG	BRCA1 targets	ACACGTCTGAACTCCAGTCAgtggaaaggacgaaacaccgACCCTTCAATGGAAGGAGAGgttttagagctagaaatagcCGCTCAGTGAATTCGTCCTC	0.091803	0.6759	0.9131	1
BRCA1_T_41197261_NG	BRCA1	BRCA1-AT-NG	BRCA1 targets	ACACGTCTGAACTCCAGTCAgtggaaaggacgaaacaccgTCAGACCCTTCAATGGAAGGgttttagagctagaaatagcCGCTCAGTGAATTCGTCCTC	0.0099947	0.91175	0.97521	1
BRCA1_T_41197263_NG	BRCA1	BRCA1-AT-NG	BRCA1 targets	ACACGTCTGAACTCCAGTCAgtggaaaggacgaaacaccgAGTCAGACCCTTCAATGGAAgttttagagctagaaatagcCGCTCAGTGAATTCGTCCTC	-0.032948	0.64721	0.90608	1
BRCA1_T_41197267_NG	BRCA1	BRCA1-AT-NG	BRCA1 targets	ACACGTCTGAACTCCAGTCAgtggaaaggacgaaacaccgAGAGAGTCAGACCCTTCAATgttttagagctagaaatagcCGCTCAGTGAATTCGTCCTC	0.012624	0.88309	0.96275	1
BRCA1_T_41197276_NG	BRCA1	BRCA1-AT-NG	BRCA1 targets	ACACGTCTGAACTCCAGTCAgtggaaaggacgaaacaccgGTTCACAAAGGCAGAGAGTCgttttagagctagaaatagcCGCTCAGTGAATTCGTCCTC	-0.11778	0.52932	0.86612	1
BRCA1_T_41197290_NG	BRCA1	BRCA1-AT-NG	BRCA1 targets	ACACGTCTGAACTCCAGTCAgtggaaaggacgaaacaccgTAAAACCCTGTGTTCACAAAgttttagagctagaaatagcCGCTCAGTGAATTCGTCCTC	0.0023886	0.98014	0.99869	1
BRCA1_T_41197301_NG	BRCA1	BRCA1-AT-NG	BRCA1 targets	ACACGTCTGAACTCCAGTCAgtggaaaggacgaaacaccgTTTACTTCTCTAAAACCCTGgttttagagctagaaatagcCGCTCAGTGAATTCGTCCTC	0.19934	0.3723	0.79809	1
BRCA1_T_41197320_NG	BRCA1	BRCA1-AT-NG	BRCA1 targets	ACACGTCTGAACTCCAGTCAgtggaaaggacgaaacaccgGAGAATAGCTGGTTTCCCTAgttttagagctagaaatagcCGCTCAGTGAATTCGTCCTC	-0.18965	0.28538	0.78392	1
BRCA1_T_41197342_NG	BRCA1	BRCA1-AT-NG	BRCA1 targets	ACACGTCTGAACTCCAGTCAgtggaaaggacgaaacaccgCAGAGTGGCTTGGCCTCAAGgttttagagctagaaatagcCGCTCAGTGAATTCGTCCTC	-0.17918	0.31078	0.78702	1
BRCA1_T_41197344_NG	BRCA1	BRCA1-AT-NG	BRCA1 targets	ACACGTCTGAACTCCAGTCAgtggaaaggacgaaacaccgCACAGAGTGGCTTGGCCTCAgttttagagctagaaatagcCGCTCAGTGAATTCGTCCTC	-0.20404	0.10872	0.78263	1
BRCA1_T_41197349_NG	BRCA1	BRCA1-AT-NG	BRCA1 targets	ACACGTCTGAACTCCAGTCAgtggaaaggacgaaacaccgCTGGAAGCACAGAGTGGCTTgttttagagctagaaatagcCGCTCAGTGAATTCGTCCTC	-0.11871	0.51965	0.86321	1
BRCA1_T_41197358_NG	BRCA1	BRCA1-AT-NG	BRCA1 targets	ACACGTCTGAACTCCAGTCAgtggaaaggacgaaacaccgGCTTAGGGCTGGAAGCACAGgttttagagctagaaatagcCGCTCAGTGAATTCGTCCTC	-0.18246	0.3085	0.78702	1
BRCA1_T_41197378_NG	BRCA1	BRCA1-AT-NG	BRCA1 targets	ACACGTCTGAACTCCAGTCAgtggaaaggacgaaacaccgTTTCTATTCAGGCTGTTGTTgttttagagctagaaatagcCGCTCAGTGAATTCGTCCTC	-0.14019	0.18865	0.78263	1
BRCA1_T_41197387_NG	BRCA1	BRCA1-AT-NG	BRCA1 targets	ACACGTCTGAACTCCAGTCAgtggaaaggacgaaacaccgCCTATTCTTTCTATTCAGGCgttttagagctagaaatagcCGCTCAGTGAATTCGTCCTC	0.040912	0.2418	0.78263	1
BRCA1_T_41197407_NG	BRCA1	BRCA1-AT-NG	BRCA1 targets	ACACGTCTGAACTCCAGTCAgtggaaaggacgaaacaccgATGCTGATTCATTATTTATCgttttagagctagaaatagcCGCTCAGTGAATTCGTCCTC	0.024326	0.87934	0.96275	1
BRCA1_T_41197423_NG	BRCA1	BRCA1-AT-NG	BRCA1 targets	ACACGTCTGAACTCCAGTCAgtggaaaggacgaaacaccgCCACCAATTGAGCAAGATGCgttttagagctagaaatagcCGCTCAGTGAATTCGTCCTC	-0.065705	0.55525	0.87698	1
BRCA1_T_41197427_NG	BRCA1	BRCA1-AT-NG	BRCA1 targets	ACACGTCTGAACTCCAGTCAgtggaaaggacgaaacaccgACGCCACCAATTGAGCAAGAgttttagagctagaaatagcCGCTCAGTGAATTCGTCCTC	0.079633	0.40524	0.81867	1
BRCA1_T_41197432_NG	BRCA1	BRCA1-AT-NG	BRCA1 targets	ACACGTCTGAACTCCAGTCAgtggaaaggacgaaacaccgTAAACGCCACCAATTGAGCAgttttagagctagaaatagcCGCTCAGTGAATTCGTCCTC	-0.014384	0.8045	0.94044	1
BRCA1_T_41197433_NG	BRCA1	BRCA1-AT-NG	BRCA1 targets	ACACGTCTGAACTCCAGTCAgtggaaaggacgaaacaccgCATTTAAACGCCACCAATTGgttttagagctagaaatagcCGCTCAGTGAATTCGTCCTC	-0.15455	0.060932	0.78263	1
BRCA1_T_41197438_NG	BRCA1	BRCA1-AT-NG	BRCA1 targets	ACACGTCTGAACTCCAGTCAgtggaaaggacgaaacaccgACCATTTAAACGCCACCAATgttttagagctagaaatagcCGCTCAGTGAATTCGTCCTC	-0.049376	0.3588	0.79809	1
BRCA1_T_41197444_NG	BRCA1	BRCA1-AT-NG	BRCA1 targets	ACACGTCTGAACTCCAGTCAgtggaaaggacgaaacaccgAGATTTTAAAACCATTTAAAgttttagagctagaaatagcCGCTCAGTGAATTCGTCCTC	-0.028916	0.88136	0.96275	1
BRCA1_T_41197466_NG	BRCA1	BRCA1-AT-NG	BRCA1 targets	ACACGTCTGAACTCCAGTCAgtggaaaggacgaaacaccgTGGTAATTTTTCACCTGAGAgttttagagctagaaatagcCGCTCAGTGAATTCGTCCTC	0.074194	0.39397	0.80837	1
BRCA1_T_41197472_NG	BRCA1	BRCA1-AT-NG	BRCA1 targets	ACACGTCTGAACTCCAGTCAgtggaaaggacgaaacaccgAATTATGGTAATTTTTCACCgttttagagctagaaatagcCGCTCAGTGAATTCGTCCTC	-0.067952	0.29486	0.78392	1
BRCA1_T_41197483_NG	BRCA1	BRCA1-AT-NG	BRCA1 targets	ACACGTCTGAACTCCAGTCAgtggaaaggacgaaacaccgTGCCATGAGCACAAAATTATgttttagagctagaaatagcCGCTCAGTGAATTCGTCCTC	-0.12264	0.30153	0.78392	2
BRCA1_T_41197507_NG	BRCA1	BRCA1-AT-NG	BRCA1 targets	ACACGTCTGAACTCCAGTCAgtggaaaggacgaaacaccgTGAAGTCTCCCTTGGAAATCgttttagagctagaaatagcCGCTCAGTGAATTCGTCCTC	0.1318	0.097389	0.78263	1
BRCA1_T_41197520_NG	BRCA1	BRCA1-AT-NG	BRCA1 targets	ACACGTCTGAACTCCAGTCAgtggaaaggacgaaacaccgCTTAAAGATTTTCTGCTTGAgttttagagctagaaatagcCGCTCAGTGAATTCGTCCTC	-0.064591	0.40339	0.81867	1
BRCA1_T_41197535_NG	BRCA1	BRCA1-AT-NG	BRCA1 targets	ACACGTCTGAACTCCAGTCAgtggaaaggacgaaacaccgGCTATGCAAGGGTCCCTTAAgttttagagctagaaatagcCGCTCAGTGAATTCGTCCTC	0.16841	0.14769	0.78263	1
BRCA1_T_41197549_NG	BRCA1	BRCA1-AT-NG	BRCA1 targets	ACACGTCTGAACTCCAGTCAgtggaaaggacgaaacaccgAGGACTTCTGGCTATGCAAGgttttagagctagaaatagcCGCTCAGTGAATTCGTCCTC	-0.044107	0.39947	0.81439	2
BRCA1_T_41197552_NG	BRCA1	BRCA1-AT-NG	BRCA1 targets	ACACGTCTGAACTCCAGTCAgtggaaaggacgaaacaccgCTGAAAAGGACTTCTGGCTAgttttagagctagaaatagcCGCTCAGTGAATTCGTCCTC	-0.02903	0.78129	0.93967	2
BRCA1_T_41197564_NG	BRCA1	BRCA1-AT-NG	BRCA1 targets	ACACGTCTGAACTCCAGTCAgtggaaaggacgaaacaccgTATGTACATCAGCCTGAAAAgttttagagctagaaatagcCGCTCAGTGAATTCGTCCTC	0.10487	0.61513	0.89938	1
BRCA1_T_41197570_NG	BRCA1	BRCA1-AT-NG	BRCA1 targets	ACACGTCTGAACTCCAGTCAgtggaaaggacgaaacaccgATATTTTATGTACATCAGCCgttttagagctagaaatagcCGCTCAGTGAATTCGTCCTC	-0.041891	0.56305	0.88309	1
BRCA1_T_41197575_NG	BRCA1	BRCA1-AT-NG	BRCA1 targets	ACACGTCTGAACTCCAGTCAgtggaaaggacgaaacaccgCTAAATATTTTATGTACATCgttttagagctagaaatagcCGCTCAGTGAATTCGTCCTC	0.041227	0.55195	0.87698	1
BRCA1_T_41197582_NG	BRCA1	BRCA1-AT-NG	BRCA1 targets	ACACGTCTGAACTCCAGTCAgtggaaaggacgaaacaccgCCTGGCTACTAAATATTTTAgttttagagctagaaatagcCGCTCAGTGAATTCGTCCTC	0.063858	0.46737	0.84127	2
BRCA1_T_41197603_NG	BRCA1	BRCA1-AT-NG	BRCA1 targets	ACACGTCTGAACTCCAGTCAgtggaaaggacgaaacaccgTTCAGTCCTTCTACTGTCCTgttttagagctagaaatagcCGCTCAGTGAATTCGTCCTC	-0.064719	0.61356	0.89938	1
BRCA1_T_41197620_NG	BRCA1	BRCA1-AT-NG	BRCA1 targets	ACACGTCTGAACTCCAGTCAgtggaaaggacgaaacaccgGGGAGCTCCTCTCACTCTTCgttttagagctagaaatagcCGCTCAGTGAATTCGTCCTC	0.033019	0.73257	0.92462	1
BRCA1_T_41197642_NG	BRCA1	BRCA1-AT-NG	BRCA1 targets	ACACGTCTGAACTCCAGTCAgtggaaaggacgaaacaccgCTTACAAAGTGGCCTTTCCAgttttagagctagaaatagcCGCTCAGTGAATTCGTCCTC	-0.045953	0.59273	0.89707	2
BRCA1_T_41197654_NG	BRCA1	BRCA1-AT-NG	BRCA1 targets	ACACGTCTGAACTCCAGTCAgtggaaaggacgaaacaccgCAAGAATGAGCTTACAAAGTgttttagagctagaaatagcCGCTCAGTGAATTCGTCCTC	0.025337	0.7049	0.91624	2
BRCA1_T_41197657_NG	BRCA1	BRCA1-AT-NG	BRCA1 targets	ACACGTCTGAACTCCAGTCAgtggaaaggacgaaacaccgCCCCAAGAATGAGCTTACAAgttttagagctagaaatagcCGCTCAGTGAATTCGTCCTC	0.0067237	0.94844	0.98552	2
BRCA1_T_41197666_NG	BRCA1	BRCA1-AT-NG	BRCA1 targets	ACACGTCTGAACTCCAGTCAgtggaaaggacgaaacaccgGCCACAGGACCCCAAGAATGgttttagagctagaaatagcCGCTCAGTGAATTCGTCCTC	0.094025	0.52639	0.86612	1
BRCA1_T_41197672_NG	BRCA1	BRCA1-AT-NG	BRCA1 targets	ACACGTCTGAACTCCAGTCAgtggaaaggacgaaacaccgTACAGAGCCACAGGACCCCAgttttagagctagaaatagcCGCTCAGTGAATTCGTCCTC	0.15786	0.22216	0.78263	1
BRCA1_T_41197680_NG	BRCA1	BRCA1-AT-NG	BRCA1 targets	ACACGTCTGAACTCCAGTCAgtggaaaggacgaaacaccgGCCACAGGTACAGAGCCACAgttttagagctagaaatagcCGCTCAGTGAATTCGTCCTC	0.103	0.40638	0.8187	1
BRCA1_T_41197686_NG	BRCA1	BRCA1-AT-NG	BRCA1 targets	ACACGTCTGAACTCCAGTCAgtggaaaggacgaaacaccgGCAGCCAGCCACAGGTACAGgttttagagctagaaatagcCGCTCAGTGAATTCGTCCTC	-0.18178	0.34693	0.79809	1
BRCA1_T_41197690_NG	BRCA1	BRCA1-AT-NG	BRCA1 targets	ACACGTCTGAACTCCAGTCAgtggaaaggacgaaacaccgCTGCAGCCAGCCACAGGTACgttttagagctagaaatagcCGCTCAGTGAATTCGTCCTC	-0.095685	0.35626	0.79809	1
BRCA1_T_41197695_NG	BRCA1	BRCA1-AT-NG	BRCA1 targets	ACACGTCTGAACTCCAGTCAgtggaaaggacgaaacaccgACTGACTGCAGCCAGCCACAgttttagagctagaaatagcCGCTCAGTGAATTCGTCCTC	0.28146	0.20232	0.78263	1
BRCA1_T_41197699_NG	BRCA1	BRCA1-AT-NG	BRCA1 targets	ACACGTCTGAACTCCAGTCAgtggaaaggacgaaacaccgAGCCACTACTGACTGCAGCCgttttagagctagaaatagcCGCTCAGTGAATTCGTCCTC	0.0059296	0.95312	0.98742	1
BRCA1_T_41197706_NG	BRCA1	BRCA1-AT-NG	BRCA1 targets	ACACGTCTGAACTCCAGTCAgtggaaaggacgaaacaccgCCACAGCCACTACTGACTGCgttttagagctagaaatagcCGCTCAGTGAATTCGTCCTC	-0.00052322	0.99813	0.9994	1
BRCA1_T_41197708_NG	BRCA1	BRCA1-AT-NG	BRCA1 targets	ACACGTCTGAACTCCAGTCAgtggaaaggacgaaacaccgCCCCCACAGCCACTACTGACgttttagagctagaaatagcCGCTCAGTGAATTCGTCCTC	0.015461	0.76529	0.93657	1
BRCA1_T_41197722_NG	BRCA1	BRCA1-AT-NG	BRCA1 targets	ACACGTCTGAACTCCAGTCAgtggaaaggacgaaacaccgTGATACCCCAGATCCCCCACgttttagagctagaaatagcCGCTCAGTGAATTCGTCCTC	-0.056002	0.6049	0.89707	1
BRCA1_T_41197733_NG	BRCA1	BRCA1-AT-NG	BRCA1 targets	ACACGTCTGAACTCCAGTCAgtggaaaggacgaaacaccgGGACACCTACCTGATACCCCgttttagagctagaaatagcCGCTCAGTGAATTCGTCCTC	-0.037228	0.86783	0.96009	2
BRCA1_T_41197741_NG	BRCA1	BRCA1-AT-NG	BRCA1 targets	ACACGTCTGAACTCCAGTCAgtggaaaggacgaaacaccgCCAGGAGCTGGACACCTACCgttttagagctagaaatagcCGCTCAGTGAATTCGTCCTC	0.12725	0.18725	0.78263	2
BRCA1_T_41197750_NG	BRCA1	BRCA1-AT-NG	BRCA1 targets	ACACGTCTGAACTCCAGTCAgtggaaaggacgaaacaccgCTCTACCAGTGCCAGGAGCTgttttagagctagaaatagcCGCTCAGTGAATTCGTCCTC	0.0010809	0.98433	0.99901	2
BRCA1_T_41197758_NG	BRCA1	BRCA1-AT-NG	BRCA1 targets	ACACGTCTGAACTCCAGTCAgtggaaaggacgaaacaccgAGCACTCTACCAGTGCCAGGgttttagagctagaaatagcCGCTCAGTGAATTCGTCCTC	0.12485	0.29859	0.78392	2
BRCA1_T_41197761_NG	BRCA1	BRCA1-AT-NG	BRCA1 targets	ACACGTCTGAACTCCAGTCAgtggaaaggacgaaacaccgACAGTGTAGCACTCTACCAGgttttagagctagaaatagcCGCTCAGTGAATTCGTCCTC	-0.12993	0.21137	0.78263	1
BRCA1_T_41197766_NG	BRCA1	BRCA1-AT-NG	BRCA1 targets	ACACGTCTGAACTCCAGTCAgtggaaaggacgaaacaccgGGACAGTGTAGCACTCTACCgttttagagctagaaatagcCGCTCAGTGAATTCGTCCTC	0.042817	0.81062	0.94308	1
BRCA1_T_41197780_NG	BRCA1	BRCA1-AT-NG	BRCA1 targets	ACACGTCTGAACTCCAGTCAgtggaaaggacgaaacaccgCGAGAGTGGGTGTTGGACAGgttttagagctagaaatagcCGCTCAGTGAATTCGTCCTC	-0.085323	0.42835	0.82712	1
BRCA1_T_41197782_NG	BRCA1	BRCA1-AT-NG	BRCA1 targets	ACACGTCTGAACTCCAGTCAgtggaaaggacgaaacaccgCCCGAGAGTGGGTGTTGGACgttttagagctagaaatagcCGCTCAGTGAATTCGTCCTC	-0.081458	0.34138	0.79809	1
BRCA1_T_41197787_NG	BRCA1	BRCA1-AT-NG	BRCA1 targets	ACACGTCTGAACTCCAGTCAgtggaaaggacgaaacaccgGTGACCCGAGAGTGGGTGTTgttttagagctagaaatagcCGCTCAGTGAATTCGTCCTC	0.062086	0.47222	0.84285	1
BRCA1_T_41197797_NG	BRCA1	BRCA1-AT-NG	BRCA1 targets	ACACGTCTGAACTCCAGTCAgtggaaaggacgaaacaccgGGCACCTGTGGTGACCCGAGgttttagagctagaaatagcCGCTCAGTGAATTCGTCCTC	-0.066335	0.41469	0.82276	1
BRCA1_T_41197801_NG	BRCA1	BRCA1-AT-NG	BRCA1 targets	ACACGTCTGAACTCCAGTCAgtggaaaggacgaaacaccgGTGAGGCACCTGTGGTGACCgttttagagctagaaatagcCGCTCAGTGAATTCGTCCTC	0.11065	0.13341	0.78263	1
BRCA1_T_41197808_NG	BRCA1	BRCA1-AT-NG	BRCA1 targets	ACACGTCTGAACTCCAGTCAgtggaaaggacgaaacaccgCAGATGTGTGAGGCACCTGTgttttagagctagaaatagcCGCTCAGTGAATTCGTCCTC	0.10645	0.3183	0.79156	1
BRCA1_T_41197810_NG	BRCA1	BRCA1-AT-NG	BRCA1 targets	ACACGTCTGAACTCCAGTCAgtggaaaggacgaaacaccgGGGCAGATGTGTGAGGCACCgttttagagctagaaatagcCGCTCAGTGAATTCGTCCTC	-0.0066343	0.96023	0.98871	1
BRCA1_T_41197817_NG	BRCA1	BRCA1-AT-NG	BRCA1 targets	ACACGTCTGAACTCCAGTCAgtggaaaggacgaaacaccgGCAATTGGGCAGATGTGTGAgttttagagctagaaatagcCGCTCAGTGAATTCGTCCTC	0.039285	0.75599	0.93321	1
BRCA1_T_41197818_NG	BRCA1	BRCA1-AT-NG	BRCA1 targets	ACACGTCTGAACTCCAGTCAgtggaaaggacgaaacaccgCCAGCAATTGGGCAGATGTGgttttagagctagaaatagcCGCTCAGTGAATTCGTCCTC	0.095648	0.49529	0.84522	1
BRCA1_T_41231362_NG	BRCA1	BRCA1-AT-NG	BRCA1 targets	ACACGTCTGAACTCCAGTCAgtggaaaggacgaaacaccgCCTAGAGAACATATATCAGGgttttagagctagaaatagcCGCTCAGTGAATTCGTCCTC	-0.073288	0.62244	0.90089	3
BRCA1_T_41231384_NG	BRCA1	BRCA1-AT-NG	BRCA1 targets	ACACGTCTGAACTCCAGTCAgtggaaaggacgaaacaccgCAACTCCATGTTTTCTAAAAgttttagagctagaaatagcCGCTCAGTGAATTCGTCCTC	-0.011958	0.83049	0.95008	50
BRCA1_T_41231396_NG	BRCA1	BRCA1-AT-NG	BRCA1 targets	ACACGTCTGAACTCCAGTCAgtggaaaggacgaaacaccgTGGCCAAAGGAACAACTCCAgttttagagctagaaatagcCGCTCAGTGAATTCGTCCTC	-0.20657	0.21233	0.78263	53
BRCA1_T_41231408_NG	BRCA1	BRCA1-AT-NG	BRCA1 targets	ACACGTCTGAACTCCAGTCAgtggaaaggacgaaacaccgTTCGCATATACATGGCCAAAgttttagagctagaaatagcCGCTCAGTGAATTCGTCCTC	-0.15906	0.24157	0.78263	6
BRCA1_T_41231416_NG	BRCA1	BRCA1-AT-NG	BRCA1 targets	ACACGTCTGAACTCCAGTCAgtggaaaggacgaaacaccgTTACAGATTCGCATATACATgttttagagctagaaatagcCGCTCAGTGAATTCGTCCTC	-0.26226	0.14485	0.78263	1
BRCA1_T_41199662_NG	BRCA1	BRCA1-AT-NG	BRCA1 targets	ACACGTCTGAACTCCAGTCAgtggaaaggacgaaacaccgTCCATGGTAAGGTGCCTGCAgttttagagctagaaatagcCGCTCAGTGAATTCGTCCTC	-0.14904	0.14915	0.78263	1
BRCA1_T_41199671_NG	BRCA1	BRCA1-AT-NG	BRCA1 targets	ACACGTCTGAACTCCAGTCAgtggaaaggacgaaacaccgGACAATGGCTTCCATGGTAAgttttagagctagaaatagcCGCTCAGTGAATTCGTCCTC	-0.085856	0.2318	0.78263	1
BRCA1_T_41199674_NG	BRCA1	BRCA1-AT-NG	BRCA1 targets	ACACGTCTGAACTCCAGTCAgtggaaaggacgaaacaccgCAGAGGACAATGGCTTCCATgttttagagctagaaatagcCGCTCAGTGAATTCGTCCTC	-0.22948	0.337	0.79809	1
BRCA1_T_41199689_NG	BRCA1	BRCA1-AT-NG	BRCA1 targets	ACACGTCTGAACTCCAGTCAgtggaaaggacgaaacaccgCAGCCAGATGCCTGGACAGAgttttagagctagaaatagcCGCTCAGTGAATTCGTCCTC	0.032953	0.71706	0.91894	1
BRCA1_T_41199695_NG	BRCA1	BRCA1-AT-NG	BRCA1 targets	ACACGTCTGAACTCCAGTCAgtggaaaggacgaaacaccgGTGCAGCCAGATGCCTGGACgttttagagctagaaatagcCGCTCAGTGAATTCGTCCTC	0.034159	0.81782	0.94441	1
BRCA1_T_41199708_NG	BRCA1	BRCA1-AT-NG	BRCA1 targets	ACACGTCTGAACTCCAGTCAgtggaaaggacgaaacaccgCCAATTGTGGTTGTGCAGCCgttttagagctagaaatagcCGCTCAGTGAATTCGTCCTC	-0.041287	0.74563	0.9305	1
BRCA1_T_41199709_NG	BRCA1	BRCA1-AT-NG	BRCA1 targets	ACACGTCTGAACTCCAGTCAgtggaaaggacgaaacaccgCCACCCAATTGTGGTTGTGCgttttagagctagaaatagcCGCTCAGTGAATTCGTCCTC	-0.13327	0.4139	0.82276	1
BRCA1_T_41199713_NG	BRCA1	BRCA1-AT-NG	BRCA1 targets	ACACGTCTGAACTCCAGTCAgtggaaaggacgaaacaccgTGTCCACCCAATTGTGGTTGgttttagagctagaaatagcCGCTCAGTGAATTCGTCCTC	0.068316	0.24157	0.78263	1
BRCA1_T_41201138_NG	BRCA1	BRCA1-AT-NG	BRCA1 targets	ACACGTCTGAACTCCAGTCAgtggaaaggacgaaacaccgTTGGCACAGTAAGTATTGGGgttttagagctagaaatagcCGCTCAGTGAATTCGTCCTC	-0.097973	0.24364	0.78263	1
BRCA1_T_41201149_NG	BRCA1	BRCA1-AT-NG	BRCA1 targets	ACACGTCTGAACTCCAGTCAgtggaaaggacgaaacaccgCATTCACCCTTGGCACAGTAgttttagagctagaaatagcCGCTCAGTGAATTCGTCCTC	-0.14142	0.36051	0.79809	1
BRCA1_T_41201153_NG	BRCA1	BRCA1-AT-NG	BRCA1 targets	ACACGTCTGAACTCCAGTCAgtggaaaggacgaaacaccgTCATCATTCACCCTTGGCACgttttagagctagaaatagcCGCTCAGTGAATTCGTCCTC	0.013306	0.69922	0.91624	1
BRCA1_T_41201156_NG	BRCA1	BRCA1-AT-NG	BRCA1 targets	ACACGTCTGAACTCCAGTCAgtggaaaggacgaaacaccgAGCTTTCATCATTCACCCTTgttttagagctagaaatagcCGCTCAGTGAATTCGTCCTC	0.10862	0.10927	0.78263	1
BRCA1_T_41201190_NG	BRCA1	BRCA1-AT-NG	BRCA1 targets	ACACGTCTGAACTCCAGTCAgtggaaaggacgaaacaccgGTACAGCTGTGTGGTGCTTCgttttagagctagaaatagcCGCTCAGTGAATTCGTCCTC	0.12307	0.15081	0.78263	1
BRCA1_T_41201197_NG	BRCA1	BRCA1-AT-NG	BRCA1 targets	ACACGTCTGAACTCCAGTCAgtggaaaggacgaaacaccgTGGATGGTACAGCTGTGTGGgttttagagctagaaatagcCGCTCAGTGAATTCGTCCTC	-0.048013	0.43503	0.82712	1
BRCA1_T_41201201_NG	BRCA1	BRCA1-AT-NG	BRCA1 targets	ACACGTCTGAACTCCAGTCAgtggaaaggacgaaacaccgTGGAATGGATGGTACAGCTGgttttagagctagaaatagcCGCTCAGTGAATTCGTCCTC	0.042569	0.77776	0.93894	1
BRCA1_T_41201207_NG	BRCA1	BRCA1-AT-NG	BRCA1 targets	ACACGTCTGAACTCCAGTCAgtggaaaggacgaaacaccgTCAACTGGAATGGATGGTACgttttagagctagaaatagcCGCTCAGTGAATTCGTCCTC	-0.045385	0.73755	0.92657	1
BRCA1_T_41201208_NG	BRCA1	BRCA1-AT-NG	BRCA1 targets	ACACGTCTGAACTCCAGTCAgtggaaaggacgaaacaccgTTAGATCAACTGGAATGGATgttttagagctagaaatagcCGCTCAGTGAATTCGTCCTC	0.025002	0.67007	0.91184	1
BRCA1_T_41234422_NG	BRCA1	BRCA1-AT-NG	BRCA1 targets	ACACGTCTGAACTCCAGTCAgtggaaaggacgaaacaccgAGAAAAAGGTGTGTATTGTTgttttagagctagaaatagcCGCTCAGTGAATTCGTCCTC	0.28243	0.074501	0.78263	1
BRCA1_T_41234426_NG	BRCA1	BRCA1-AT-NG	BRCA1 targets	ACACGTCTGAACTCCAGTCAgtggaaaggacgaaacaccgCATCAGAAAAAGGTGTGTATgttttagagctagaaatagcCGCTCAGTGAATTCGTCCTC	-0.094868	0.31101	0.78702	1
BRCA1_T_41234431_NG	BRCA1	BRCA1-AT-NG	BRCA1 targets	ACACGTCTGAACTCCAGTCAgtggaaaggacgaaacaccgAAGCACATCAGAAAAAGGTGgttttagagctagaaatagcCGCTCAGTGAATTCGTCCTC	0.0015137	0.98392	0.99901	1
BRCA1_T_41234436_NG	BRCA1	BRCA1-AT-NG	BRCA1 targets	ACACGTCTGAACTCCAGTCAgtggaaaggacgaaacaccgCAAAGCACATCAGAAAAAGGgttttagagctagaaatagcCGCTCAGTGAATTCGTCCTC	-0.097811	0.12775	0.78263	1
BRCA1_T_41234437_NG	BRCA1	BRCA1-AT-NG	BRCA1 targets	ACACGTCTGAACTCCAGTCAgtggaaaggacgaaacaccgAACAAAGCACATCAGAAAAAgttttagagctagaaatagcCGCTCAGTGAATTCGTCCTC	0.086605	0.45046	0.83414	1
BRCA1_T_41234441_NG	BRCA1	BRCA1-AT-NG	BRCA1 targets	ACACGTCTGAACTCCAGTCAgtggaaaggacgaaacaccgAATCCAGAACAAAGCACATCgttttagagctagaaatagcCGCTCAGTGAATTCGTCCTC	-0.15626	0.25066	0.78263	1
BRCA1_T_41234449_NG	BRCA1	BRCA1-AT-NG	BRCA1 targets	ACACGTCTGAACTCCAGTCAgtggaaaggacgaaacaccgACCTGCGAAATCCAGAACAAgttttagagctagaaatagcCGCTCAGTGAATTCGTCCTC	0.018696	0.8028	0.94044	1
BRCA1_T_41234456_NG	BRCA1	BRCA1-AT-NG	BRCA1 targets	ACACGTCTGAACTCCAGTCAgtggaaaggacgaaacaccgCTTGAGGACCTGCGAAATCCgttttagagctagaaatagcCGCTCAGTGAATTCGTCCTC	-0.057855	0.63993	0.90608	1
BRCA1_T_41234474_NG	BRCA1	BRCA1-AT-NG	BRCA1 targets	ACACGTCTGAACTCCAGTCAgtggaaaggacgaaacaccgAGTGACTCTTCTGCCCTTGAgttttagagctagaaatagcCGCTCAGTGAATTCGTCCTC	0.16677	0.27111	0.78263	1
BRCA1_T_41234478_NG	BRCA1	BRCA1-AT-NG	BRCA1 targets	ACACGTCTGAACTCCAGTCAgtggaaaggacgaaacaccgATAAGTGACTCTTCTGCCCTgttttagagctagaaatagcCGCTCAGTGAATTCGTCCTC	0.031188	0.75806	0.93373	1
BRCA1_T_41234481_NG	BRCA1	BRCA1-AT-NG	BRCA1 targets	ACACGTCTGAACTCCAGTCAgtggaaaggacgaaacaccgTCCATCATAAGTGACTCTTCgttttagagctagaaatagcCGCTCAGTGAATTCGTCCTC	0.11064	0.21816	0.78263	1
BRCA1_T_41234492_NG	BRCA1	BRCA1-AT-NG	BRCA1 targets	ACACGTCTGAACTCCAGTCAgtggaaaggacgaaacaccgAGCTACCCTTCCATCATAAGgttttagagctagaaatagcCGCTCAGTGAATTCGTCCTC	-0.037451	0.48342	0.84455	1
BRCA1_T_41234511_NG	BRCA1	BRCA1-AT-NG	BRCA1 targets	ACACGTCTGAACTCCAGTCAgtggaaaggacgaaacaccgATGGGAGCCAGCCTTCTAACgttttagagctagaaatagcCGCTCAGTGAATTCGTCCTC	-0.06356	0.61221	0.89938	1
BRCA1_T_41234521_NG	BRCA1	BRCA1-AT-NG	BRCA1 targets	ACACGTCTGAACTCCAGTCAgtggaaaggacgaaacaccgGTTAGAACAGCATGGGAGCCgttttagagctagaaatagcCGCTCAGTGAATTCGTCCTC	0.048618	0.082374	0.78263	1
BRCA1_T_41234533_NG	BRCA1	BRCA1-AT-NG	BRCA1 targets	ACACGTCTGAACTCCAGTCAgtggaaaggacgaaacaccgACTAGAAGCTGTGTTAGAACgttttagagctagaaatagcCGCTCAGTGAATTCGTCCTC	0.18941	0.070685	0.78263	1
BRCA1_T_41234539_NG	BRCA1	BRCA1-AT-NG	BRCA1 targets	ACACGTCTGAACTCCAGTCAgtggaaaggacgaaacaccgGCTGAACTAGAAGCTGTGTTgttttagagctagaaatagcCGCTCAGTGAATTCGTCCTC	0.0065353	0.94669	0.98551	1
BRCA1_T_41234547_NG	BRCA1	BRCA1-AT-NG	BRCA1 targets	ACACGTCTGAACTCCAGTCAgtggaaaggacgaaacaccgGAAATGGCTGAACTAGAAGCgttttagagctagaaatagcCGCTCAGTGAATTCGTCCTC	0.019015	0.60218	0.89707	1
BRCA1_T_41234548_NG	BRCA1	BRCA1-AT-NG	BRCA1 targets	ACACGTCTGAACTCCAGTCAgtggaaaggacgaaacaccgCAGGAAATGGCTGAACTAGAgttttagagctagaaatagcCGCTCAGTGAATTCGTCCTC	0.071349	0.18993	0.78263	1
BRCA1_T_41234552_NG	BRCA1	BRCA1-AT-NG	BRCA1 targets	ACACGTCTGAACTCCAGTCAgtggaaaggacgaaacaccgCAGCAGGAAATGGCTGAACTgttttagagctagaaatagcCGCTCAGTGAATTCGTCCTC	-0.054528	0.77767	0.93894	1
BRCA1_T_41234555_NG	BRCA1	BRCA1-AT-NG	BRCA1 targets	ACACGTCTGAACTCCAGTCAgtggaaaggacgaaacaccgAAGCTCCAGCAGGAAATGGCgttttagagctagaaatagcCGCTCAGTGAATTCGTCCTC	0.019645	0.92048	0.97627	1
BRCA1_T_41234561_NG	BRCA1	BRCA1-AT-NG	BRCA1 targets	ACACGTCTGAACTCCAGTCAgtggaaaggacgaaacaccgATAAAGCTCCAGCAGGAAATgttttagagctagaaatagcCGCTCAGTGAATTCGTCCTC	0.022471	0.54378	0.87426	1
BRCA1_T_41234565_NG	BRCA1	BRCA1-AT-NG	BRCA1 targets	ACACGTCTGAACTCCAGTCAgtggaaaggacgaaacaccgAACCTGATAAAGCTCCAGCAgttttagagctagaaatagcCGCTCAGTGAATTCGTCCTC	0.034827	0.75341	0.93297	1
BRCA1_T_41234570_NG	BRCA1	BRCA1-AT-NG	BRCA1 targets	ACACGTCTGAACTCCAGTCAgtggaaaggacgaaacaccgACATAACCTGATAAAGCTCCgttttagagctagaaatagcCGCTCAGTGAATTCGTCCTC	0.099422	0.30156	0.78392	1
BRCA1_T_41234575_NG	BRCA1	BRCA1-AT-NG	BRCA1 targets	ACACGTCTGAACTCCAGTCAgtggaaaggacgaaacaccgCATGCAACATAACCTGATAAgttttagagctagaaatagcCGCTCAGTGAATTCGTCCTC	-0.070749	0.33193	0.79809	1
BRCA1_T_41234580_NG	BRCA1	BRCA1-AT-NG	BRCA1 targets	ACACGTCTGAACTCCAGTCAgtggaaaggacgaaacaccgGGATACCATGCAACATAACCgttttagagctagaaatagcCGCTCAGTGAATTCGTCCTC	-0.15452	0.36376	0.79809	1
BRCA1_T_41277485_NG	BRCA1	BRCA1-AT-NG	BRCA1 targets	ACACGTCTGAACTCCAGTCAgtggaaaggacgaaacaccgTTCGTATTCTGAGAGGCTGCgttttagagctagaaatagcCGCTCAGTGAATTCGTCCTC	-0.20877	0.12845	0.78263	1
BRCA1_T_41267743_NG	BRCA1	BRCA1-AT-NG	BRCA1 targets	ACACGTCTGAACTCCAGTCAgtggaaaggacgaaacaccgTTTGCAAGTAAGTTTGAATGgttttagagctagaaatagcCGCTCAGTGAATTCGTCCTC	-0.061897	0.21856	0.78263	1
BRCA1_T_41267751_NG	BRCA1	BRCA1-AT-NG	BRCA1 targets	ACACGTCTGAACTCCAGTCAgtggaaaggacgaaacaccgACATATTTTGCAAGTAAGTTgttttagagctagaaatagcCGCTCAGTGAATTCGTCCTC	0.056432	0.4414	0.82871	1
BRCA1_T_41267753_NG	BRCA1	BRCA1-AT-NG	BRCA1 targets	ACACGTCTGAACTCCAGTCAgtggaaaggacgaaacaccgGACCACATATTTTGCAAGTAgttttagagctagaaatagcCGCTCAGTGAATTCGTCCTC	0.0015151	0.97853	0.99869	1
BRCA1_T_41267758_NG	BRCA1	BRCA1-AT-NG	BRCA1 targets	ACACGTCTGAACTCCAGTCAgtggaaaggacgaaacaccgGTGTGACCACATATTTTGCAgttttagagctagaaatagcCGCTCAGTGAATTCGTCCTC	0.017394	0.90302	0.9745	1
BRCA1_T_41267764_NG	BRCA1	BRCA1-AT-NG	BRCA1 targets	ACACGTCTGAACTCCAGTCAgtggaaaggacgaaacaccgCAAAGTGTGACCACATATTTgttttagagctagaaatagcCGCTCAGTGAATTCGTCCTC	-0.072831	0.35425	0.79809	1
BRCA1_T_41267778_NG	BRCA1	BRCA1-AT-NG	BRCA1 targets	ACACGTCTGAACTCCAGTCAgtggaaaggacgaaacaccgAGGAACCTGTCTCCACAAAGgttttagagctagaaatagcCGCTCAGTGAATTCGTCCTC	-0.081456	0.70813	0.91624	1
BRCA1_T_41267791_NG	BRCA1	BRCA1-AT-NG	BRCA1 targets	ACACGTCTGAACTCCAGTCAgtggaaaggacgaaacaccgCTGGAGTTGATCAAGGAACCgttttagagctagaaatagcCGCTCAGTGAATTCGTCCTC	-0.082178	0.46159	0.84127	1
BRCA1_T_41203081_NG	BRCA1	BRCA1-AT-NG	BRCA1 targets	ACACGTCTGAACTCCAGTCAgtggaaaggacgaaacaccgCCCACAGGTAAGAGCCTGGGgttttagagctagaaatagcCGCTCAGTGAATTCGTCCTC	-0.25462	0.17338	0.78263	1
BRCA1_T_41203089_NG	BRCA1	BRCA1-AT-NG	BRCA1 targets	ACACGTCTGAACTCCAGTCAgtggaaaggacgaaacaccgCCAACATGCCCACAGGTAAGgttttagagctagaaatagcCGCTCAGTGAATTCGTCCTC	0.13591	0.17825	0.78263	1
BRCA1_T_41203092_NG	BRCA1	BRCA1-AT-NG	BRCA1 targets	ACACGTCTGAACTCCAGTCAgtggaaaggacgaaacaccgCACCAACATGCCCACAGGTAgttttagagctagaaatagcCGCTCAGTGAATTCGTCCTC	-0.015761	0.91969	0.97627	1
BRCA1_T_41203095_NG	BRCA1	BRCA1-AT-NG	BRCA1 targets	ACACGTCTGAACTCCAGTCAgtggaaaggacgaaacaccgCCTTCACCAACATGCCCACAgttttagagctagaaatagcCGCTCAGTGAATTCGTCCTC	-0.073466	0.52424	0.86612	1
BRCA1_T_41203116_NG	BRCA1	BRCA1-AT-NG	BRCA1 targets	ACACGTCTGAACTCCAGTCAgtggaaaggacgaaacaccgGCTAGAAATCTGTTGCTATGgttttagagctagaaatagcCGCTCAGTGAATTCGTCCTC	-0.095622	0.36292	0.79809	1
BRCA1_T_41203128_NG	BRCA1	BRCA1-AT-NG	BRCA1 targets	ACACGTCTGAACTCCAGTCAgtggaaaggacgaaacaccgTCTTCAGGGGGCTAGAAATCgttttagagctagaaatagcCGCTCAGTGAATTCGTCCTC	-0.0068647	0.90735	0.9745	1
BRCA1_T_41203134_NG	BRCA1	BRCA1-AT-NG	BRCA1 targets	ACACGTCTGAACTCCAGTCAgtggaaaggacgaaacaccgTTCCAGATCTTCAGGGGGCTgttttagagctagaaatagcCGCTCAGTGAATTCGTCCTC	-0.075685	0.34872	0.79809	1
BRCA1_T_41209079_NG	BRCA1	BRCA1-AT-NG	BRCA1 targets	ACACGTCTGAACTCCAGTCAgtggaaaggacgaaacaccgATCCCAGGACAGAAAGGTAAgttttagagctagaaatagcCGCTCAGTGAATTCGTCCTC	0.086038	0.2439	0.78263	1
BRCA1_T_41209084_NG	BRCA1	BRCA1-AT-NG	BRCA1 targets	ACACGTCTGAACTCCAGTCAgtggaaaggacgaaacaccgAGAGAATCCCAGGACAGAAAgttttagagctagaaatagcCGCTCAGTGAATTCGTCCTC	-0.16967	0.15565	0.78263	1
BRCA1_T_41209087_NG	BRCA1	BRCA1-AT-NG	BRCA1 targets	ACACGTCTGAACTCCAGTCAgtggaaaggacgaaacaccgGAGCAAGAGAATCCCAGGACgttttagagctagaaatagcCGCTCAGTGAATTCGTCCTC	-0.082702	0.050601	0.78263	1
BRCA1_T_41209093_NG	BRCA1	BRCA1-AT-NG	BRCA1 targets	ACACGTCTGAACTCCAGTCAgtggaaaggacgaaacaccgAAGCGAGCAAGAGAATCCCAgttttagagctagaaatagcCGCTCAGTGAATTCGTCCTC	0.30592	0.17608	0.78263	1
BRCA1_T_41209105_NG	BRCA1	BRCA1-AT-NG	BRCA1 targets	ACACGTCTGAACTCCAGTCAgtggaaaggacgaaacaccgACCAAGGTCCAAAGCGAGCAgttttagagctagaaatagcCGCTCAGTGAATTCGTCCTC	-0.09239	0.25808	0.78263	1
BRCA1_T_41209109_NG	BRCA1	BRCA1-AT-NG	BRCA1 targets	ACACGTCTGAACTCCAGTCAgtggaaaggacgaaacaccgAACCACCAAGGTCCAAAGCGgttttagagctagaaatagcCGCTCAGTGAATTCGTCCTC	-0.017956	0.84689	0.95358	1
BRCA1_T_41209112_NG	BRCA1	BRCA1-AT-NG	BRCA1 targets	ACACGTCTGAACTCCAGTCAgtggaaaggacgaaacaccgGAAACCACCAAGGTCCAAAGgttttagagctagaaatagcCGCTCAGTGAATTCGTCCTC	-0.015337	0.79999	0.94044	1
BRCA1_T_41209113_NG	BRCA1	BRCA1-AT-NG	BRCA1 targets	ACACGTCTGAACTCCAGTCAgtggaaaggacgaaacaccgAAGAAACCACCAAGGTCCAAgttttagagctagaaatagcCGCTCAGTGAATTCGTCCTC	-0.015481	0.8235	0.94861	1
BRCA1_T_41209117_NG	BRCA1	BRCA1-AT-NG	BRCA1 targets	ACACGTCTGAACTCCAGTCAgtggaaaggacgaaacaccgTCAATGGAAGAAACCACCAAgttttagagctagaaatagcCGCTCAGTGAATTCGTCCTC	0.030944	0.29787	0.78392	1
BRCA1_T_41209130_NG	BRCA1	BRCA1-AT-NG	BRCA1 targets	ACACGTCTGAACTCCAGTCAgtggaaaggacgaaacaccgGAGGAGATGTGGTCAATGGAgttttagagctagaaatagcCGCTCAGTGAATTCGTCCTC	-0.16766	0.2314	0.78263	1
BRCA1_T_41209135_NG	BRCA1	BRCA1-AT-NG	BRCA1 targets	ACACGTCTGAACTCCAGTCAgtggaaaggacgaaacaccgTCAGAGGAGATGTGGTCAATgttttagagctagaaatagcCGCTCAGTGAATTCGTCCTC	0.03705	0.52644	0.86612	1
BRCA1_T_41209141_NG	BRCA1	BRCA1-AT-NG	BRCA1 targets	ACACGTCTGAACTCCAGTCAgtggaaaggacgaaacaccgTTTGAAGTCAGAGGAGATGTgttttagagctagaaatagcCGCTCAGTGAATTCGTCCTC	-0.2836	0.17954	0.78263	1
BRCA1_T_41209148_NG	BRCA1	BRCA1-AT-NG	BRCA1 targets	ACACGTCTGAACTCCAGTCAgtggaaaggacgaaacaccgCATGATTTTGAAGTCAGAGGgttttagagctagaaatagcCGCTCAGTGAATTCGTCCTC	0.085365	0.41638	0.82276	1
BRCA1_T_41209151_NG	BRCA1	BRCA1-AT-NG	BRCA1 targets	ACACGTCTGAACTCCAGTCAgtggaaaggacgaaacaccgAGCATGATTTTGAAGTCAGAgttttagagctagaaatagcCGCTCAGTGAATTCGTCCTC	0.11032	0.33644	0.79809	1
BRCA1_T_41242962_NG	BRCA1	BRCA1-AT-NG	BRCA1 targets	ACACGTCTGAACTCCAGTCAgtggaaaggacgaaacaccgACTCAGGTAAAAAGCGTGTGgttttagagctagaaatagcCGCTCAGTGAATTCGTCCTC	0.17782	0.11751	0.78263	1
BRCA1_T_41242966_NG	BRCA1	BRCA1-AT-NG	BRCA1 targets	ACACGTCTGAACTCCAGTCAgtggaaaggacgaaacaccgAACCACTCAGGTAAAAAGCGgttttagagctagaaatagcCGCTCAGTGAATTCGTCCTC	-0.010332	0.78741	0.93976	1
BRCA1_T_41242969_NG	BRCA1	BRCA1-AT-NG	BRCA1 targets	ACACGTCTGAACTCCAGTCAgtggaaaggacgaaacaccgTTAACCACTCAGGTAAAAAGgttttagagctagaaatagcCGCTCAGTGAATTCGTCCTC	0.020049	0.72917	0.92383	1
BRCA1_T_41242970_NG	BRCA1	BRCA1-AT-NG	BRCA1 targets	ACACGTCTGAACTCCAGTCAgtggaaaggacgaaacaccgTTTTAACCACTCAGGTAAAAgttttagagctagaaatagcCGCTCAGTGAATTCGTCCTC	-0.017798	0.91216	0.97521	1
BRCA1_T_41242975_NG	BRCA1	BRCA1-AT-NG	BRCA1 targets	ACACGTCTGAACTCCAGTCAgtggaaaggacgaaacaccgAGTGACATTTTAACCACTCAgttttagagctagaaatagcCGCTCAGTGAATTCGTCCTC	-0.069789	0.43516	0.82712	1
BRCA1_T_41242997_NG	BRCA1	BRCA1-AT-NG	BRCA1 targets	ACACGTCTGAACTCCAGTCAgtggaaaggacgaaacaccgGCTCAGGGCTATCCTCTCAGgttttagagctagaaatagcCGCTCAGTGAATTCGTCCTC	-0.171	0.41574	0.82276	1
BRCA1_T_41243017_NG	BRCA1	BRCA1-AT-NG	BRCA1 targets	ACACGTCTGAACTCCAGTCAgtggaaaggacgaaacaccgAAACAAGCGTCTCTGAAGACgttttagagctagaaatagcCGCTCAGTGAATTCGTCCTC	0.048647	0.41864	0.82325	1
BRCA1_T_41243020_NG	BRCA1	BRCA1-AT-NG	BRCA1 targets	ACACGTCTGAACTCCAGTCAgtggaaaggacgaaacaccgAGTGAAACAAGCGTCTCTGAgttttagagctagaaatagcCGCTCAGTGAATTCGTCCTC	0.031044	0.89869	0.97305	1
BRCA1_T_41243026_NG	BRCA1	BRCA1-AT-NG	BRCA1 targets	ACACGTCTGAACTCCAGTCAgtggaaaggacgaaacaccgGAGAGTGAAACAAGCGTCTCgttttagagctagaaatagcCGCTCAGTGAATTCGTCCTC	0.077862	0.44244	0.82884	1
BRCA1_T_41243028_NG	BRCA1	BRCA1-AT-NG	BRCA1 targets	ACACGTCTGAACTCCAGTCAgtggaaaggacgaaacaccgGGGTGTGAGAGTGAAACAAGgttttagagctagaaatagcCGCTCAGTGAATTCGTCCTC	0.035284	0.39135	0.80494	1
BRCA1_T_41243039_NG	BRCA1	BRCA1-AT-NG	BRCA1 targets	ACACGTCTGAACTCCAGTCAgtggaaaggacgaaacaccgGCAGCATCTGGGTGTGAGAGgttttagagctagaaatagcCGCTCAGTGAATTCGTCCTC	-0.12041	0.2911	0.78392	1
BRCA1_T_41243042_NG	BRCA1	BRCA1-AT-NG	BRCA1 targets	ACACGTCTGAACTCCAGTCAgtggaaaggacgaaacaccgAAGCAGCATCTGGGTGTGAGgttttagagctagaaatagcCGCTCAGTGAATTCGTCCTC	-0.080329	0.54696	0.87606	1
BRCA1_T_41243045_NG	BRCA1	BRCA1-AT-NG	BRCA1 targets	ACACGTCTGAACTCCAGTCAgtggaaaggacgaaacaccgTGAAGCAGCATCTGGGTGTGgttttagagctagaaatagcCGCTCAGTGAATTCGTCCTC	-0.025412	0.7981	0.94044	1
BRCA1_T_41243046_NG	BRCA1	BRCA1-AT-NG	BRCA1 targets	ACACGTCTGAACTCCAGTCAgtggaaaggacgaaacaccgGGTGAAGCAGCATCTGGGTGgttttagagctagaaatagcCGCTCAGTGAATTCGTCCTC	0.059786	0.35757	0.79809	1
BRCA1_T_41276046_NG	BRCA1	BRCA1-AT-NG	BRCA1 targets	ACACGTCTGAACTCCAGTCAgtggaaaggacgaaacaccgTTAGAGTGTCCCATCTGGTAgttttagagctagaaatagcCGCTCAGTGAATTCGTCCTC	0.073747	0.40573	0.81867	1
BRCA1_T_41276048_NG	BRCA1	BRCA1-AT-NG	BRCA1 targets	ACACGTCTGAACTCCAGTCAgtggaaaggacgaaacaccgAATCTTAGAGTGTCCCATCTgttttagagctagaaatagcCGCTCAGTGAATTCGTCCTC	-0.054645	0.32857	0.79809	1
BRCA1_T_41276058_NG	BRCA1	BRCA1-AT-NG	BRCA1 targets	ACACGTCTGAACTCCAGTCAgtggaaaggacgaaacaccgCTATGCAGAAAATCTTAGAGgttttagagctagaaatagcCGCTCAGTGAATTCGTCCTC	-0.070244	0.37014	0.79809	1
BRCA1_T_41276062_NG	BRCA1	BRCA1-AT-NG	BRCA1 targets	ACACGTCTGAACTCCAGTCAgtggaaaggacgaaacaccgTGCTATGCAGAAAATCTTAGgttttagagctagaaatagcCGCTCAGTGAATTCGTCCTC	-0.10302	0.48871	0.84455	1
BRCA1_T_41276071_NG	BRCA1	BRCA1-AT-NG	BRCA1 targets	ACACGTCTGAACTCCAGTCAgtggaaaggacgaaacaccgAAATGTCATTAATGCTATGCgttttagagctagaaatagcCGCTCAGTGAATTCGTCCTC	0.010664	0.9264	0.9788	1
BRCA1_T_41276076_NG	BRCA1	BRCA1-AT-NG	BRCA1 targets	ACACGTCTGAACTCCAGTCAgtggaaaggacgaaacaccgACAAAATGTCATTAATGCTAgttttagagctagaaatagcCGCTCAGTGAATTCGTCCTC	-0.043835	0.77627	0.93894	1
BRCA1_T_41276079_NG	BRCA1	BRCA1-AT-NG	BRCA1 targets	ACACGTCTGAACTCCAGTCAgtggaaaggacgaaacaccgGAAGTACAAAATGTCATTAAgttttagagctagaaatagcCGCTCAGTGAATTCGTCCTC	-0.15936	0.030021	0.78263	1
BRCA1_T_41276088_NG	BRCA1	BRCA1-AT-NG	BRCA1 targets	ACACGTCTGAACTCCAGTCAgtggaaaggacgaaacaccgCGCGTTGAAGAAGTACAAAAgttttagagctagaaatagcCGCTCAGTGAATTCGTCCTC	-0.0084965	0.91276	0.97521	1
BRCA1_T_41276105_NG	BRCA1	BRCA1-AT-NG	BRCA1 targets	ACACGTCTGAACTCCAGTCAgtggaaaggacgaaacaccgGATTTATCTGCTCTTCGCGTgttttagagctagaaatagcCGCTCAGTGAATTCGTCCTC	-0.1068	0.34762	0.79809	1
BRCA1_T_41276109_NG	BRCA1	BRCA1-AT-NG	BRCA1 targets	ACACGTCTGAACTCCAGTCAgtggaaaggacgaaacaccgATGGATTTATCTGCTCTTCGgttttagagctagaaatagcCGCTCAGTGAATTCGTCCTC	-0.15641	0.24297	0.78263	1
BRCA1_T_41276115_NG	BRCA1	BRCA1-AT-NG	BRCA1 targets	ACACGTCTGAACTCCAGTCAgtggaaaggacgaaacaccgCAGAAAGAAATGGATTTATCgttttagagctagaaatagcCGCTCAGTGAATTCGTCCTC	0.048326	0.6587	0.91064	1
BRCA1_T_41276124_NG	BRCA1	BRCA1-AT-NG	BRCA1 targets	ACACGTCTGAACTCCAGTCAgtggaaaggacgaaacaccgTCATTGGAACAGAAAGAAATgttttagagctagaaatagcCGCTCAGTGAATTCGTCCTC	-0.041969	0.48774	0.84455	1
BRCA1_T_41243453_NG	BRCA1	BRCA1-AT-NG	BRCA1 targets	ACACGTCTGAACTCCAGTCAgtggaaaggacgaaacaccgAAACTTAGGTATTGGAACCAgttttagagctagaaatagcCGCTCAGTGAATTCGTCCTC	-0.13258	0.16429	0.78263	1
BRCA1_T_41243459_NG	BRCA1	BRCA1-AT-NG	BRCA1 targets	ACACGTCTGAACTCCAGTCAgtggaaaggacgaaacaccgTGGATTCAAACTTAGGTATTgttttagagctagaaatagcCGCTCAGTGAATTCGTCCTC	-0.020141	0.67298	0.9128	1
BRCA1_T_41243467_NG	BRCA1	BRCA1-AT-NG	BRCA1 targets	ACACGTCTGAACTCCAGTCAgtggaaaggacgaaacaccgAAAGCATGGATTCAAACTTAgttttagagctagaaatagcCGCTCAGTGAATTCGTCCTC	0.097329	0.49203	0.84455	1
BRCA1_T_41243478_NG	BRCA1	BRCA1-AT-NG	BRCA1 targets	ACACGTCTGAACTCCAGTCAgtggaaaggacgaaacaccgAATCAAGAAGAGCAAAGCATgttttagagctagaaatagcCGCTCAGTGAATTCGTCCTC	-0.093973	0.60911	0.89938	1
BRCA1_T_41243484_NG	BRCA1	BRCA1-AT-NG	BRCA1 targets	ACACGTCTGAACTCCAGTCAgtggaaaggacgaaacaccgAAAATAATCAAGAAGAGCAAgttttagagctagaaatagcCGCTCAGTGAATTCGTCCTC	0.092588	0.1672	0.78263	1
BRCA1_T_41243488_NG	BRCA1	BRCA1-AT-NG	BRCA1 targets	ACACGTCTGAACTCCAGTCAgtggaaaggacgaaacaccgGGAAGAAAATAATCAAGAAGgttttagagctagaaatagcCGCTCAGTGAATTCGTCCTC	0.032822	0.7073	0.91624	1
BRCA1_T_41243493_NG	BRCA1	BRCA1-AT-NG	BRCA1 targets	ACACGTCTGAACTCCAGTCAgtggaaaggacgaaacaccgTTGGAAGAAAATAATCAAGAgttttagagctagaaatagcCGCTCAGTGAATTCGTCCTC	0.010324	0.86596	0.96009	1
BRCA1_T_41243507_NG	BRCA1	BRCA1-AT-NG	BRCA1 targets	ACACGTCTGAACTCCAGTCAgtggaaaggacgaaacaccgGAAAGAGGAACGGGCTTGGAgttttagagctagaaatagcCGCTCAGTGAATTCGTCCTC	-0.050645	0.23341	0.78263	1
BRCA1_T_41243510_NG	BRCA1	BRCA1-AT-NG	BRCA1 targets	ACACGTCTGAACTCCAGTCAgtggaaaggacgaaacaccgGAAGAAAGAGGAACGGGCTTgttttagagctagaaatagcCGCTCAGTGAATTCGTCCTC	0.23276	0.17477	0.78263	1
BRCA1_T_41243513_NG	BRCA1	BRCA1-AT-NG	BRCA1 targets	ACACGTCTGAACTCCAGTCAgtggaaaggacgaaacaccgATGATGAAGAAAGAGGAACGgttttagagctagaaatagcCGCTCAGTGAATTCGTCCTC	-0.056564	0.24252	0.78263	1
BRCA1_T_41243520_NG	BRCA1	BRCA1-AT-NG	BRCA1 targets	ACACGTCTGAACTCCAGTCAgtggaaaggacgaaacaccgTTTCAGATGATGAAGAAAGAgttttagagctagaaatagcCGCTCAGTGAATTCGTCCTC	-0.0054181	0.92376	0.97756	1
BRCA1_T_41243531_NG	BRCA1	BRCA1-AT-NG	BRCA1 targets	ACACGTCTGAACTCCAGTCAgtggaaaggacgaaacaccgAAGGAATTGGTTTCAGATGAgttttagagctagaaatagcCGCTCAGTGAATTCGTCCTC	-0.021517	0.50675	0.85176	1
BRCA1_T_41243535_NG	BRCA1	BRCA1-AT-NG	BRCA1 targets	ACACGTCTGAACTCCAGTCAgtggaaaggacgaaacaccgGACAAGGAATTGGTTTCAGAgttttagagctagaaatagcCGCTCAGTGAATTCGTCCTC	0.081779	0.30036	0.78392	1
BRCA1_T_41243538_NG	BRCA1	BRCA1-AT-NG	BRCA1 targets	ACACGTCTGAACTCCAGTCAgtggaaaggacgaaacaccgAGTGACAAGGAATTGGTTTCgttttagagctagaaatagcCGCTCAGTGAATTCGTCCTC	-0.12219	0.2212	0.78263	1
BRCA1_T_41243542_NG	BRCA1	BRCA1-AT-NG	BRCA1 targets	ACACGTCTGAACTCCAGTCAgtggaaaggacgaaacaccgGGTCTGAGTGACAAGGAATTgttttagagctagaaatagcCGCTCAGTGAATTCGTCCTC	0.061434	0.41282	0.82276	1
BRCA1_T_41243556_NG	BRCA1	BRCA1-AT-NG	BRCA1 targets	ACACGTCTGAACTCCAGTCAgtggaaaggacgaaacaccgAGCCAGGGAGTTGGTCTGAGgttttagagctagaaatagcCGCTCAGTGAATTCGTCCTC	-0.022233	0.62178	0.90089	1
BRCA1_T_41243560_NG	BRCA1	BRCA1-AT-NG	BRCA1 targets	ACACGTCTGAACTCCAGTCAgtggaaaggacgaaacaccgTGAAAGCCAGGGAGTTGGTCgttttagagctagaaatagcCGCTCAGTGAATTCGTCCTC	0.1767	0.34544	0.79809	1
BRCA1_T_41243562_NG	BRCA1	BRCA1-AT-NG	BRCA1 targets	ACACGTCTGAACTCCAGTCAgtggaaaggacgaaacaccgAGTCTGAAAGCCAGGGAGTTgttttagagctagaaatagcCGCTCAGTGAATTCGTCCTC	0.090858	0.219	0.78263	1
BRCA1_T_41243568_NG	BRCA1	BRCA1-AT-NG	BRCA1 targets	ACACGTCTGAACTCCAGTCAgtggaaaggacgaaacaccgCATCAGTCTGAAAGCCAGGGgttttagagctagaaatagcCGCTCAGTGAATTCGTCCTC	-0.087116	0.6113	0.89938	1
BRCA1_T_41243571_NG	BRCA1	BRCA1-AT-NG	BRCA1 targets	ACACGTCTGAACTCCAGTCAgtggaaaggacgaaacaccgGGCATCAGTCTGAAAGCCAGgttttagagctagaaatagcCGCTCAGTGAATTCGTCCTC	-0.053203	0.46506	0.84127	1
BRCA1_T_41243575_NG	BRCA1	BRCA1-AT-NG	BRCA1 targets	ACACGTCTGAACTCCAGTCAgtggaaaggacgaaacaccgAAATGAGGCATCAGTCTGAAgttttagagctagaaatagcCGCTCAGTGAATTCGTCCTC	-0.0046123	0.94272	0.98424	1
BRCA1_T_41243578_NG	BRCA1	BRCA1-AT-NG	BRCA1 targets	ACACGTCTGAACTCCAGTCAgtggaaaggacgaaacaccgAAACAAATGAGGCATCAGTCgttttagagctagaaatagcCGCTCAGTGAATTCGTCCTC	-0.05568	0.54691	0.87606	1
BRCA1_T_41243582_NG	BRCA1	BRCA1-AT-NG	BRCA1 targets	ACACGTCTGAACTCCAGTCAgtggaaaggacgaaacaccgTTCCAAACAAATGAGGCATCgttttagagctagaaatagcCGCTCAGTGAATTCGTCCTC	-0.22456	0.064298	0.78263	1
BRCA1_T_41243607_NG	BRCA1	BRCA1-AT-NG	BRCA1 targets	ACACGTCTGAACTCCAGTCAgtggaaaggacgaaacaccgCCCAGGATCCTTTCTTGATTgttttagagctagaaatagcCGCTCAGTGAATTCGTCCTC	0.071932	0.50339	0.84988	1
BRCA1_T_41243614_NG	BRCA1	BRCA1-AT-NG	BRCA1 targets	ACACGTCTGAACTCCAGTCAgtggaaaggacgaaacaccgAAACACCCAGGATCCTTTCTgttttagagctagaaatagcCGCTCAGTGAATTCGTCCTC	-0.11883	0.22936	0.78263	1
BRCA1_T_41243622_NG	BRCA1	BRCA1-AT-NG	BRCA1 targets	ACACGTCTGAACTCCAGTCAgtggaaaggacgaaacaccgACTGCAAATACAAACACCCAgttttagagctagaaatagcCGCTCAGTGAATTCGTCCTC	-0.098298	0.28041	0.78392	1
BRCA1_T_41243642_NG	BRCA1	BRCA1-AT-NG	BRCA1 targets	ACACGTCTGAACTCCAGTCAgtggaaaggacgaaacaccgAGTGAATTGGAAGACTTGACgttttagagctagaaatagcCGCTCAGTGAATTCGTCCTC	0.11518	0.5405	0.87146	1
BRCA1_T_41243647_NG	BRCA1	BRCA1-AT-NG	BRCA1 targets	ACACGTCTGAACTCCAGTCAgtggaaaggacgaaacaccgGTGCAGTGAATTGGAAGACTgttttagagctagaaatagcCGCTCAGTGAATTCGTCCTC	0.083635	0.49263	0.84473	1
BRCA1_T_41243652_NG	BRCA1	BRCA1-AT-NG	BRCA1 targets	ACACGTCTGAACTCCAGTCAgtggaaaggacgaaacaccgTCACAGTGCAGTGAATTGGAgttttagagctagaaatagcCGCTCAGTGAATTCGTCCTC	-0.19334	0.054406	0.78263	1
BRCA1_T_41243654_NG	BRCA1	BRCA1-AT-NG	BRCA1 targets	ACACGTCTGAACTCCAGTCAgtggaaaggacgaaacaccgTCTTCACAGTGCAGTGAATTgttttagagctagaaatagcCGCTCAGTGAATTCGTCCTC	0.043219	0.62044	0.90089	1
BRCA1_T_41243668_NG	BRCA1	BRCA1-AT-NG	BRCA1 targets	ACACGTCTGAACTCCAGTCAgtggaaaggacgaaacaccgTGCTAGCTTGTTTTCTTCACgttttagagctagaaatagcCGCTCAGTGAATTCGTCCTC	0.083348	0.38433	0.80347	1
BRCA1_T_41243678_NG	BRCA1	BRCA1-AT-NG	BRCA1 targets	ACACGTCTGAACTCCAGTCAgtggaaaggacgaaacaccgAACAAAATGTTCTGCTAGCTgttttagagctagaaatagcCGCTCAGTGAATTCGTCCTC	0.26258	0.19265	0.78263	1
BRCA1_T_41243683_NG	BRCA1	BRCA1-AT-NG	BRCA1 targets	ACACGTCTGAACTCCAGTCAgtggaaaggacgaaacaccgAGGAAACAAAATGTTCTGCTgttttagagctagaaatagcCGCTCAGTGAATTCGTCCTC	-0.28701	0.15705	0.78263	1
BRCA1_T_41243688_NG	BRCA1	BRCA1-AT-NG	BRCA1 targets	ACACGTCTGAACTCCAGTCAgtggaaaggacgaaacaccgAGTGAGGAAACAAAATGTTCgttttagagctagaaatagcCGCTCAGTGAATTCGTCCTC	0.087576	0.50211	0.84983	1
BRCA1_T_41243692_NG	BRCA1	BRCA1-AT-NG	BRCA1 targets	ACACGTCTGAACTCCAGTCAgtggaaaggacgaaacaccgACCTTAGTGAGGAAACAAAAgttttagagctagaaatagcCGCTCAGTGAATTCGTCCTC	0.027278	0.88819	0.96538	1
BRCA1_T_41243700_NG	BRCA1	BRCA1-AT-NG	BRCA1 targets	ACACGTCTGAACTCCAGTCAgtggaaaggacgaaacaccgCAGGAACATCACCTTAGTGAgttttagagctagaaatagcCGCTCAGTGAATTCGTCCTC	0.071676	0.30955	0.78702	1
BRCA1_T_41243706_NG	BRCA1	BRCA1-AT-NG	BRCA1 targets	ACACGTCTGAACTCCAGTCAgtggaaaggacgaaacaccgTCTCAGGAACATCACCTTAGgttttagagctagaaatagcCGCTCAGTGAATTCGTCCTC	-0.066337	0.47796	0.84455	1
BRCA1_T_41243730_NG	BRCA1	BRCA1-AT-NG	BRCA1 targets	ACACGTCTGAACTCCAGTCAgtggaaaggacgaaacaccgAACCAGGTAATATTGGCAAAgttttagagctagaaatagcCGCTCAGTGAATTCGTCCTC	-0.00069425	0.98984	0.99907	1
BRCA1_T_41243733_NG	BRCA1	BRCA1-AT-NG	BRCA1 targets	ACACGTCTGAACTCCAGTCAgtggaaaggacgaaacaccgTGCAGTAACCAGGTAATATTgttttagagctagaaatagcCGCTCAGTGAATTCGTCCTC	-0.057673	0.55526	0.87698	1
BRCA1_T_41243742_NG	BRCA1	BRCA1-AT-NG	BRCA1 targets	ACACGTCTGAACTCCAGTCAgtggaaaggacgaaacaccgTTAAATGACTGCAGTAACCAgttttagagctagaaatagcCGCTCAGTGAATTCGTCCTC	-0.014643	0.70734	0.91624	1
BRCA1_T_41243752_NG	BRCA1	BRCA1-AT-NG	BRCA1 targets	ACACGTCTGAACTCCAGTCAgtggaaaggacgaaacaccgAGAATAGCTTAAATGACTGCgttttagagctagaaatagcCGCTCAGTGAATTCGTCCTC	0.041055	0.50112	0.84983	1
BRCA1_T_41243755_NG	BRCA1	BRCA1-AT-NG	BRCA1 targets	ACACGTCTGAACTCCAGTCAgtggaaaggacgaaacaccgTGAAGAATAGCTTAAATGACgttttagagctagaaatagcCGCTCAGTGAATTCGTCCTC	-0.19069	0.2343	0.78263	1
BRCA1_T_41243758_NG	BRCA1	BRCA1-AT-NG	BRCA1 targets	ACACGTCTGAACTCCAGTCAgtggaaaggacgaaacaccgTCATTGAAGAATAGCTTAAAgttttagagctagaaatagcCGCTCAGTGAATTCGTCCTC	0.024597	0.50601	0.85136	1
BRCA1_T_41243765_NG	BRCA1	BRCA1-AT-NG	BRCA1 targets	ACACGTCTGAACTCCAGTCAgtggaaaggacgaaacaccgATTTATTATCATTGAAGAATgttttagagctagaaatagcCGCTCAGTGAATTCGTCCTC	0.0065553	0.93481	0.98202	1
BRCA1_T_41243772_NG	BRCA1	BRCA1-AT-NG	BRCA1 targets	ACACGTCTGAACTCCAGTCAgtggaaaggacgaaacaccgGGAGAATTTATTATCATTGAgttttagagctagaaatagcCGCTCAGTGAATTCGTCCTC	0.061274	0.56206	0.88309	1
BRCA1_T_41243775_NG	BRCA1	BRCA1-AT-NG	BRCA1 targets	ACACGTCTGAACTCCAGTCAgtggaaaggacgaaacaccgAGAGGAGAATTTATTATCATgttttagagctagaaatagcCGCTCAGTGAATTCGTCCTC	0.050749	0.73428	0.92487	1
BRCA1_T_41243788_NG	BRCA1	BRCA1-AT-NG	BRCA1 targets	ACACGTCTGAACTCCAGTCAgtggaaaggacgaaacaccgTCTGTCTAAGAACACAGAGGgttttagagctagaaatagcCGCTCAGTGAATTCGTCCTC	0.14524	0.36019	0.79809	1
BRCA1_T_41243803_NG	BRCA1	BRCA1-AT-NG	BRCA1 targets	ACACGTCTGAACTCCAGTCAgtggaaaggacgaaacaccgTGCTACCGAGTGTCTGTCTAgttttagagctagaaatagcCGCTCAGTGAATTCGTCCTC	-0.010162	0.87089	0.96009	1
BRCA1_T_41243812_NG	BRCA1	BRCA1-AT-NG	BRCA1 targets	ACACGTCTGAACTCCAGTCAgtggaaaggacgaaacaccgATAGCACCGTTGCTACCGAGgttttagagctagaaatagcCGCTCAGTGAATTCGTCCTC	-0.32486	0.10191	0.78263	1
BRCA1_T_41243815_NG	BRCA1	BRCA1-AT-NG	BRCA1 targets	ACACGTCTGAACTCCAGTCAgtggaaaggacgaaacaccgGCATAGCACCGTTGCTACCGgttttagagctagaaatagcCGCTCAGTGAATTCGTCCTC	-0.18845	0.065955	0.78263	1
BRCA1_T_41243817_NG	BRCA1	BRCA1-AT-NG	BRCA1 targets	ACACGTCTGAACTCCAGTCAgtggaaaggacgaaacaccgAGGCATAGCACCGTTGCTACgttttagagctagaaatagcCGCTCAGTGAATTCGTCCTC	-0.5092	0.073124	0.78263	1
BRCA1_T_41243821_NG	BRCA1	BRCA1-AT-NG	BRCA1 targets	ACACGTCTGAACTCCAGTCAgtggaaaggacgaaacaccgTCTACTAGGCATAGCACCGTgttttagagctagaaatagcCGCTCAGTGAATTCGTCCTC	0.22214	0.29503	0.78392	1
BRCA1_T_41243829_NG	BRCA1	BRCA1-AT-NG	BRCA1 targets	ACACGTCTGAACTCCAGTCAgtggaaaggacgaaacaccgCTTCTCAGTCTACTAGGCATgttttagagctagaaatagcCGCTCAGTGAATTCGTCCTC	0.10125	0.38685	0.80347	1
BRCA1_T_41243837_NG	BRCA1	BRCA1-AT-NG	BRCA1 targets	ACACGTCTGAACTCCAGTCAgtggaaaggacgaaacaccgTATACCTTCTCAGTCTACTAgttttagagctagaaatagcCGCTCAGTGAATTCGTCCTC	0.084296	0.55103	0.87698	1
BRCA1_T_41243842_NG	BRCA1	BRCA1-AT-NG	BRCA1 targets	ACACGTCTGAACTCCAGTCAgtggaaaggacgaaacaccgAGTAAACAATATACCTTCTCgttttagagctagaaatagcCGCTCAGTGAATTCGTCCTC	0.088519	0.34301	0.79809	1
BRCA1_T_41243865_NG	BRCA1	BRCA1-AT-NG	BRCA1 targets	ACACGTCTGAACTCCAGTCAgtggaaaggacgaaacaccgCAACACTTGTTATTTGGTAAgttttagagctagaaatagcCGCTCAGTGAATTCGTCCTC	-0.030179	0.74507	0.9305	1
BRCA1_T_41243867_NG	BRCA1	BRCA1-AT-NG	BRCA1 targets	ACACGTCTGAACTCCAGTCAgtggaaaggacgaaacaccgGCTTCCAACACTTGTTATTTgttttagagctagaaatagcCGCTCAGTGAATTCGTCCTC	-0.044157	0.46697	0.84127	1
BRCA1_T_41243889_NG	BRCA1	BRCA1-AT-NG	BRCA1 targets	ACACGTCTGAACTCCAGTCAgtggaaaggacgaaacaccgGTGAGGATGAAGAGCTTCCCgttttagagctagaaatagcCGCTCAGTGAATTCGTCCTC	-0.077453	0.12537	0.78263	1
BRCA1_T_41243896_NG	BRCA1	BRCA1-AT-NG	BRCA1 targets	ACACGTCTGAACTCCAGTCAgtggaaaggacgaaacaccgCTTATCTAGTGAGGATGAAGgttttagagctagaaatagcCGCTCAGTGAATTCGTCCTC	-0.29937	0.1204	0.78263	1
BRCA1_T_41243904_NG	BRCA1	BRCA1-AT-NG	BRCA1 targets	ACACGTCTGAACTCCAGTCAgtggaaaggacgaaacaccgGAGAACTTATCTAGTGAGGAgttttagagctagaaatagcCGCTCAGTGAATTCGTCCTC	-0.044015	0.37814	0.80124	1
BRCA1_T_41243907_NG	BRCA1	BRCA1-AT-NG	BRCA1 targets	ACACGTCTGAACTCCAGTCAgtggaaaggacgaaacaccgGAAGAGAACTTATCTAGTGAgttttagagctagaaatagcCGCTCAGTGAATTCGTCCTC	0.075541	0.55393	0.87698	1
BRCA1_T_41243909_NG	BRCA1	BRCA1-AT-NG	BRCA1 targets	ACACGTCTGAACTCCAGTCAgtggaaaggacgaaacaccgTCAGAAGAGAACTTATCTAGgttttagagctagaaatagcCGCTCAGTGAATTCGTCCTC	0.0012108	0.99218	0.99907	1
BRCA1_T_41243912_NG	BRCA1	BRCA1-AT-NG	BRCA1 targets	ACACGTCTGAACTCCAGTCAgtggaaaggacgaaacaccgCCTCAGAAGAGAACTTATCTgttttagagctagaaatagcCGCTCAGTGAATTCGTCCTC	0.161	0.33393	0.79809	1
BRCA1_T_41243921_NG	BRCA1	BRCA1-AT-NG	BRCA1 targets	ACACGTCTGAACTCCAGTCAgtggaaaggacgaaacaccgGAAATTAGAGTCCTCAGAAGgttttagagctagaaatagcCGCTCAGTGAATTCGTCCTC	-0.066808	0.51087	0.85531	1
BRCA1_T_41243925_NG	BRCA1	BRCA1-AT-NG	BRCA1 targets	ACACGTCTGAACTCCAGTCAgtggaaaggacgaaacaccgAAGAAATTAGAGTCCTCAGAgttttagagctagaaatagcCGCTCAGTGAATTCGTCCTC	0.01201	0.83755	0.95303	1
BRCA1_T_41243928_NG	BRCA1	BRCA1-AT-NG	BRCA1 targets	ACACGTCTGAACTCCAGTCAgtggaaaggacgaaacaccgGCCAAGAAATTAGAGTCCTCgttttagagctagaaatagcCGCTCAGTGAATTCGTCCTC	-0.089819	0.21847	0.78263	1
BRCA1_T_41243936_NG	BRCA1	BRCA1-AT-NG	BRCA1 targets	ACACGTCTGAACTCCAGTCAgtggaaaggacgaaacaccgAAGAGGGGCCAAGAAATTAGgttttagagctagaaatagcCGCTCAGTGAATTCGTCCTC	-0.01993	0.71992	0.91894	1
BRCA1_T_41243938_NG	BRCA1	BRCA1-AT-NG	BRCA1 targets	ACACGTCTGAACTCCAGTCAgtggaaaggacgaaacaccgCGAAGAGGGGCCAAGAAATTgttttagagctagaaatagcCGCTCAGTGAATTCGTCCTC	0.21621	0.16751	0.78263	1
BRCA1_T_41243943_NG	BRCA1	BRCA1-AT-NG	BRCA1 targets	ACACGTCTGAACTCCAGTCAgtggaaaggacgaaacaccgGGGTTACCGAAGAGGGGCCAgttttagagctagaaatagcCGCTCAGTGAATTCGTCCTC	-0.03164	0.52598	0.86612	1
BRCA1_T_41243949_NG	BRCA1	BRCA1-AT-NG	BRCA1 targets	ACACGTCTGAACTCCAGTCAgtggaaaggacgaaacaccgGCTCAGGGTTACCGAAGAGGgttttagagctagaaatagcCGCTCAGTGAATTCGTCCTC	-0.44238	0.10649	0.78263	1
BRCA1_T_41243958_NG	BRCA1	BRCA1-AT-NG	BRCA1 targets	ACACGTCTGAACTCCAGTCAgtggaaaggacgaaacaccgCACATTTGGCTCAGGGTTACgttttagagctagaaatagcCGCTCAGTGAATTCGTCCTC	0.22341	0.35419	0.79809	1
BRCA1_T_41243960_NG	BRCA1	BRCA1-AT-NG	BRCA1 targets	ACACGTCTGAACTCCAGTCAgtggaaaggacgaaacaccgCCCATACACATTTGGCTCAGgttttagagctagaaatagcCGCTCAGTGAATTCGTCCTC	0.038254	0.5446	0.87475	1
BRCA1_T_41243968_NG	BRCA1	BRCA1-AT-NG	BRCA1 targets	ACACGTCTGAACTCCAGTCAgtggaaaggacgaaacaccgCCTTTCACCCATACACATTTgttttagagctagaaatagcCGCTCAGTGAATTCGTCCTC	0.092627	0.3573	0.79809	1
BRCA1_T_41243994_NG	BRCA1	BRCA1-AT-NG	BRCA1 targets	ACACGTCTGAACTCCAGTCAgtggaaaggacgaaacaccgGAGAGCTTAGCAGGAGTCCTgttttagagctagaaatagcCGCTCAGTGAATTCGTCCTC	-0.033496	0.79873	0.94044	1
BRCA1_T_41243996_NG	BRCA1	BRCA1-AT-NG	BRCA1 targets	ACACGTCTGAACTCCAGTCAgtggaaaggacgaaacaccgAGAAAGGAGAGCTTAGCAGGgttttagagctagaaatagcCGCTCAGTGAATTCGTCCTC	-0.30667	0.038166	0.78263	1
BRCA1_T_41244001_NG	BRCA1	BRCA1-AT-NG	BRCA1 targets	ACACGTCTGAACTCCAGTCAgtggaaaggacgaaacaccgCCAGAAAGGAGAGCTTAGCAgttttagagctagaaatagcCGCTCAGTGAATTCGTCCTC	-0.046247	0.77977	0.93967	1
BRCA1_T_41244003_NG	BRCA1	BRCA1-AT-NG	BRCA1 targets	ACACGTCTGAACTCCAGTCAgtggaaaggacgaaacaccgGCGTCCAGAAAGGAGAGCTTgttttagagctagaaatagcCGCTCAGTGAATTCGTCCTC	-0.050197	0.54869	0.87678	1
BRCA1_T_41244010_NG	BRCA1	BRCA1-AT-NG	BRCA1 targets	ACACGTCTGAACTCCAGTCAgtggaaaggacgaaacaccgCAAAAGCGTCCAGAAAGGAGgttttagagctagaaatagcCGCTCAGTGAATTCGTCCTC	-0.1372	0.3451	0.79809	1
BRCA1_T_41244012_NG	BRCA1	BRCA1-AT-NG	BRCA1 targets	ACACGTCTGAACTCCAGTCAgtggaaaggacgaaacaccgAGCAAAAGCGTCCAGAAAGGgttttagagctagaaatagcCGCTCAGTGAATTCGTCCTC	-0.11922	0.082215	0.78263	1
BRCA1_T_41244016_NG	BRCA1	BRCA1-AT-NG	BRCA1 targets	ACACGTCTGAACTCCAGTCAgtggaaaggacgaaacaccgTGTTTTTAGCAAAAGCGTCCgttttagagctagaaatagcCGCTCAGTGAATTCGTCCTC	-0.054992	0.49067	0.84455	1
BRCA1_T_41244031_NG	BRCA1	BRCA1-AT-NG	BRCA1 targets	ACACGTCTGAACTCCAGTCAgtggaaaggacgaaacaccgAGGAAAGTTCTGCTGTTTTTgttttagagctagaaatagcCGCTCAGTGAATTCGTCCTC	0.035364	0.4048	0.81867	1
BRCA1_T_41244036_NG	BRCA1	BRCA1-AT-NG	BRCA1 targets	ACACGTCTGAACTCCAGTCAgtggaaaggacgaaacaccgGACATTAAGGAAAGTTCTGCgttttagagctagaaatagcCGCTCAGTGAATTCGTCCTC	-0.067637	0.66132	0.91064	1
BRCA1_T_41244042_NG	BRCA1	BRCA1-AT-NG	BRCA1 targets	ACACGTCTGAACTCCAGTCAgtggaaaggacgaaacaccgAATGACATTAAGGAAAGTTCgttttagagctagaaatagcCGCTCAGTGAATTCGTCCTC	-0.031175	0.43722	0.82712	1
BRCA1_T_41244045_NG	BRCA1	BRCA1-AT-NG	BRCA1 targets	ACACGTCTGAACTCCAGTCAgtggaaaggacgaaacaccgCTGAAAATGACATTAAGGAAgttttagagctagaaatagcCGCTCAGTGAATTCGTCCTC	0.09245	0.095015	0.78263	1
BRCA1_T_41244058_NG	BRCA1	BRCA1-AT-NG	BRCA1 targets	ACACGTCTGAACTCCAGTCAgtggaaaggacgaaacaccgGATACTAGTTTTGCTGAAAAgttttagagctagaaatagcCGCTCAGTGAATTCGTCCTC	-0.111	0.37723	0.80124	1
BRCA1_T_41244063_NG	BRCA1	BRCA1-AT-NG	BRCA1 targets	ACACGTCTGAACTCCAGTCAgtggaaaggacgaaacaccgAAGGAAGATACTAGTTTTGCgttttagagctagaaatagcCGCTCAGTGAATTCGTCCTC	0.18824	0.097006	0.78263	1
BRCA1_T_41244069_NG	BRCA1	BRCA1-AT-NG	BRCA1 targets	ACACGTCTGAACTCCAGTCAgtggaaaggacgaaacaccgATAAAGGAAGATACTAGTTTgttttagagctagaaatagcCGCTCAGTGAATTCGTCCTC	-0.037311	0.17966	0.78263	1
BRCA1_T_41244071_NG	BRCA1	BRCA1-AT-NG	BRCA1 targets	ACACGTCTGAACTCCAGTCAgtggaaaggacgaaacaccgGTGAAATAAAGGAAGATACTgttttagagctagaaatagcCGCTCAGTGAATTCGTCCTC	0.0078362	0.90486	0.9745	1
BRCA1_T_41244081_NG	BRCA1	BRCA1-AT-NG	BRCA1 targets	ACACGTCTGAACTCCAGTCAgtggaaaggacgaaacaccgGATGATGGTGAAATAAAGGAgttttagagctagaaatagcCGCTCAGTGAATTCGTCCTC	0.077781	0.30719	0.78702	1
BRCA1_T_41244084_NG	BRCA1	BRCA1-AT-NG	BRCA1 targets	ACACGTCTGAACTCCAGTCAgtggaaaggacgaaacaccgTTAGATGATGGTGAAATAAAgttttagagctagaaatagcCGCTCAGTGAATTCGTCCTC	0.09441	0.35611	0.79809	1
BRCA1_T_41244093_NG	BRCA1	BRCA1-AT-NG	BRCA1 targets	ACACGTCTGAACTCCAGTCAgtggaaaggacgaaacaccgGATGACCTGTTAGATGATGGgttttagagctagaaatagcCGCTCAGTGAATTCGTCCTC	0.099525	0.2206	0.78263	1
BRCA1_T_41244096_NG	BRCA1	BRCA1-AT-NG	BRCA1 targets	ACACGTCTGAACTCCAGTCAgtggaaaggacgaaacaccgCTGATGACCTGTTAGATGATgttttagagctagaaatagcCGCTCAGTGAATTCGTCCTC	-0.08512	0.16799	0.78263	1
BRCA1_T_41244101_NG	BRCA1	BRCA1-AT-NG	BRCA1 targets	ACACGTCTGAACTCCAGTCAgtggaaaggacgaaacaccgGAGACACCTGATGACCTGTTgttttagagctagaaatagcCGCTCAGTGAATTCGTCCTC	0.024175	0.6434	0.90608	1
BRCA1_T_41244105_NG	BRCA1	BRCA1-AT-NG	BRCA1 targets	ACACGTCTGAACTCCAGTCAgtggaaaggacgaaacaccgTTCTGAGACACCTGATGACCgttttagagctagaaatagcCGCTCAGTGAATTCGTCCTC	-0.17867	0.15446	0.78263	1
BRCA1_T_41244122_NG	BRCA1	BRCA1-AT-NG	BRCA1 targets	ACACGTCTGAACTCCAGTCAgtggaaaggacgaaacaccgTGCATCTCAGGTTTGTTCTGgttttagagctagaaatagcCGCTCAGTGAATTCGTCCTC	0.017466	0.80499	0.94044	1
BRCA1_T_41244126_NG	BRCA1	BRCA1-AT-NG	BRCA1 targets	ACACGTCTGAACTCCAGTCAgtggaaaggacgaaacaccgGTAGTCATGCATCTCAGGTTgttttagagctagaaatagcCGCTCAGTGAATTCGTCCTC	0.049349	0.28253	0.78392	1
BRCA1_T_41244130_NG	BRCA1	BRCA1-AT-NG	BRCA1 targets	ACACGTCTGAACTCCAGTCAgtggaaaggacgaaacaccgGGAAGTAGTCATGCATCTCAgttttagagctagaaatagcCGCTCAGTGAATTCGTCCTC	0.052522	0.72125	0.91894	1
BRCA1_T_41244139_NG	BRCA1	BRCA1-AT-NG	BRCA1 targets	ACACGTCTGAACTCCAGTCAgtggaaaggacgaaacaccgCAGCCTATGGGAAGTAGTCAgttttagagctagaaatagcCGCTCAGTGAATTCGTCCTC	-0.16961	0.12144	0.78263	1
BRCA1_T_41244144_NG	BRCA1	BRCA1-AT-NG	BRCA1 targets	ACACGTCTGAACTCCAGTCAgtggaaaggacgaaacaccgTAGAACAGCCTATGGGAAGTgttttagagctagaaatagcCGCTCAGTGAATTCGTCCTC	0.033941	0.76373	0.93657	1
BRCA1_T_41244149_NG	BRCA1	BRCA1-AT-NG	BRCA1 targets	ACACGTCTGAACTCCAGTCAgtggaaaggacgaaacaccgACTTAGAACAGCCTATGGGAgttttagagctagaaatagcCGCTCAGTGAATTCGTCCTC	-0.015966	0.55516	0.87698	1
BRCA1_T_41244153_NG	BRCA1	BRCA1-AT-NG	BRCA1 targets	ACACGTCTGAACTCCAGTCAgtggaaaggacgaaacaccgATAACTTAGAACAGCCTATGgttttagagctagaaatagcCGCTCAGTGAATTCGTCCTC	-0.081493	0.097792	0.78263	1
BRCA1_T_41244158_NG	BRCA1	BRCA1-AT-NG	BRCA1 targets	ACACGTCTGAACTCCAGTCAgtggaaaggacgaaacaccgGATTTCAGATAACTTAGAACgttttagagctagaaatagcCGCTCAGTGAATTCGTCCTC	-0.072432	0.23389	0.78263	1
BRCA1_T_41244163_NG	BRCA1	BRCA1-AT-NG	BRCA1 targets	ACACGTCTGAACTCCAGTCAgtggaaaggacgaaacaccgTATCTGATTTCAGATAACTTgttttagagctagaaatagcCGCTCAGTGAATTCGTCCTC	-0.17961	0.34961	0.79809	1
BRCA1_T_41244180_NG	BRCA1	BRCA1-AT-NG	BRCA1 targets	ACACGTCTGAACTCCAGTCAgtggaaaggacgaaacaccgTACAGATTTCTCTCCATATCgttttagagctagaaatagcCGCTCAGTGAATTCGTCCTC	-0.031585	0.84947	0.95382	1
BRCA1_T_41244195_NG	BRCA1	BRCA1-AT-NG	BRCA1 targets	ACACGTCTGAACTCCAGTCAgtggaaaggacgaaacaccgGTAGTTCAGACTGTTAATACgttttagagctagaaatagcCGCTCAGTGAATTCGTCCTC	0.057695	0.786	0.93976	1
BRCA1_T_41244204_NG	BRCA1	BRCA1-AT-NG	BRCA1 targets	ACACGTCTGAACTCCAGTCAgtggaaaggacgaaacaccgTATGAAGAAGTAGTTCAGACgttttagagctagaaatagcCGCTCAGTGAATTCGTCCTC	-0.48131	0.31061	0.78702	1
[truncated: 9,104 more rows]
