# Supplementary material for: Identification of pathogenic variants in cancer genes using base editing screens with editing efficiency correction
Source: Genome Biol. 2021 Mar 10;22:80. doi: 10.1186/s13059-021-02305-2 (PMC7945310; doi:10.1186/s13059-021-02305-2)
Supplement: Supplementary file 4 — Additional file 4: Table S3. Oligos used in the integrated-genome target site library assay. [file 13059_2021_2305_MOESM4_ESM.xlsx]

## Sheet: Table S3
Table S3. Oligos used in the integrated-genome target site library assay
Oligo ID	Editing window site	sequence
BRCA1_C_41222944_NGG_sg1	4	tgtggaaaggacgaaacaccgTCACAAATTCTTCTGGGGTCgttttagagctagaaatagcaagttaaaataaggctagtccgttatcaacttgaaaaagtggcaccgagtcggtgcttttttCACTCACAAATTCTTCTGGGGTCAGGcaccggagacggttgtaaag
BRCA1_C_41222960_NGG_sg1	4	tgtggaaaggacgaaacaccgGGTCAGGCCAGACACCACCAgttttagagctagaaatagcaagttaaaataaggctagtccgttatcaacttgaaaaagtggcaccgagtcggtgcttttttTGGGGTCAGGCCAGACACCACCATGGcaccggagacggttgtaaag
BRCA1_A_41223007_NGG_sg1	8	tgtggaaaggacgaaacaccgTCTGTTGAAGCTGTCAATTCgttttagagctagaaatagcaagttaaaataaggctagtccgttatcaacttgaaaaagtggcaccgagtcggtgcttttttCTTTCTGTTGAAGCTGTCAATTCTGGcaccggagacggttgtaaag
BRCA1_A_41223074_NGG_sg1	6	tgtggaaaggacgaaacaccgTCAGTAGTATGAGCAGCAGCgttttagagctagaaatagcaagttaaaataaggctagtccgttatcaacttgaaaaagtggcaccgagtcggtgcttttttGTATCAGTAGTATGAGCAGCAGCTGGcaccggagacggttgtaaag
BRCA1_A_41223080_NGG_sg1	4	tgtggaaaggacgaaacaccgATGAGCAGCAGCTGGACTCTgttttagagctagaaatagcaagttaaaataaggctagtccgttatcaacttgaaaaagtggcaccgagtcggtgcttttttAGTATGAGCAGCAGCTGGACTCTGGGcaccggagacggttgtaaag
BRCA1_A_41223103_NGG_sg1	4	tgtggaaaggacgaaacaccgCAGATTCTGCAACTTTCAATgttttagagctagaaatagcaagttaaaataaggctagtccgttatcaacttgaaaaagtggcaccgagtcggtgcttttttGGGCAGATTCTGCAACTTTCAATTGGcaccggagacggttgtaaag
BRCA1_C_41223106_NGG_sg1	5	tgtggaaaggacgaaacaccgGATTCTGCAACTTTCAATTGgttttagagctagaaatagcaagttaaaataaggctagtccgttatcaacttgaaaaagtggcaccgagtcggtgcttttttGCAGATTCTGCAACTTTCAATTGGGGcaccggagacggttgtaaag
BRCA1_A_41223125_NGG_sg1	7	tgtggaaaggacgaaacaccgTTGGGGAACTTTCAATGCAGgttttagagctagaaatagcaagttaaaataaggctagtccgttatcaacttgaaaaagtggcaccgagtcggtgcttttttCAATTGGGGAACTTTCAATGCAGAGGcaccggagacggttgtaaag
BRCA1_A_41223132_NGG_sg1	4	tgtggaaaggacgaaacaccgTTCAATGCAGAGGTTGAAGAgttttagagctagaaatagcaagttaaaataaggctagtccgttatcaacttgaaaaagtggcaccgagtcggtgcttttttACTTTCAATGCAGAGGTTGAAGATGGcaccggagacggttgtaaag
BRCA1_C_41223159_NGG_sg1	4	tgtggaaaggacgaaacaccgTTGCCAACACGAGCTGACTCgttttagagctagaaatagcaagttaaaataaggctagtccgttatcaacttgaaaaagtggcaccgagtcggtgcttttttATGTTGCCAACACGAGCTGACTCTGGcaccggagacggttgtaaag
BRCA1_C_41223160_NGG_sg1	4	tgtggaaaggacgaaacaccgTGCCAACACGAGCTGACTCTgttttagagctagaaatagcaagttaaaataaggctagtccgttatcaacttgaaaaagtggcaccgagtcggtgcttttttTGTTGCCAACACGAGCTGACTCTGGGcaccggagacggttgtaaag
BRCA1_A_41223161_NGG_sg1	4	tgtggaaaggacgaaacaccgGCCAACACGAGCTGACTCTGgttttagagctagaaatagcaagttaaaataaggctagtccgttatcaacttgaaaaagtggcaccgagtcggtgcttttttGTTGCCAACACGAGCTGACTCTGGGGcaccggagacggttgtaaag
BRCA1_C_41223181_NGG_sg1	8	tgtggaaaggacgaaacaccgTCTGGGGCTCTGTCTTCAGAgttttagagctagaaatagcaagttaaaataaggctagtccgttatcaacttgaaaaagtggcaccgagtcggtgcttttttGACTCTGGGGCTCTGTCTTCAGAAGGcaccggagacggttgtaaag
BRCA1_C_41223190_NGG_sg1	4	tgtggaaaggacgaaacaccgCTTCAGAAGGATCAGATTCAgttttagagctagaaatagcaagttaaaataaggctagtccgttatcaacttgaaaaagtggcaccgagtcggtgcttttttTGTCTTCAGAAGGATCAGATTCAGGGcaccggagacggttgtaaag
BRCA1_C_41223205_NGG_sg1	4	tgtggaaaggacgaaacaccgATTCAGGGTCATCAGAGAAGgttttagagctagaaatagcaagttaaaataaggctagtccgttatcaacttgaaaaagtggcaccgagtcggtgcttttttCAGATTCAGGGTCATCAGAGAAGAGGcaccggagacggttgtaaag
BRCA1_C_41223225_NGG_sg1	6	tgtggaaaggacgaaacaccgAGAGGCTGATTCCAGATTCCgttttagagctagaaatagcaagttaaaataaggctagtccgttatcaacttgaaaaagtggcaccgagtcggtgcttttttAGAAGAGGCTGATTCCAGATTCCAGGcaccggagacggttgtaaag
BRCA1_A_41223228_NGG_sg1	4	tgtggaaaggacgaaacaccgCTGATTCCAGATTCCAGGTAgttttagagctagaaatagcaagttaaaataaggctagtccgttatcaacttgaaaaagtggcaccgagtcggtgcttttttAGGCTGATTCCAGATTCCAGGTAAGGcaccggagacggttgtaaag
BRCA1_C_41223231_NGG_sg1	5	tgtggaaaggacgaaacaccgGATTCCAGATTCCAGGTAAGgttttagagctagaaatagcaagttaaaataaggctagtccgttatcaacttgaaaaagtggcaccgagtcggtgcttttttGCTGATTCCAGATTCCAGGTAAGGGGcaccggagacggttgtaaag
BRCA1_A_41223244_NGG_sg1	4	tgtggaaaggacgaaacaccgGGTAAGGGGTTCCCTCTGAAgttttagagctagaaatagcaagttaaaataaggctagtccgttatcaacttgaaaaagtggcaccgagtcggtgcttttttCCAGGTAAGGGGTTCCCTCTGAAAGGcaccggagacggttgtaaag
BRCA1_C_41223252_NGG_sg1	6	tgtggaaaggacgaaacaccgGGGTTCCCTCTGAAAGGAATgttttagagctagaaatagcaagttaaaataaggctagtccgttatcaacttgaaaaagtggcaccgagtcggtgcttttttAAGGGGTTCCCTCTGAAAGGAATGGGcaccggagacggttgtaaag
BRCA1_C_41256138_NGG_sg1	5	tgtggaaaggacgaaacaccgTTTACCAAGGAAGGATTTTCgttttagagctagaaatagcaagttaaaataaggctagtccgttatcaacttgaaaaagtggcaccgagtcggtgcttttttGGTTTTACCAAGGAAGGATTTTCGGGcaccggagacggttgtaaag
BRCA1_A_41256160_NGG_sg1	4	tgtggaaaggacgaaacaccgTTCACTCTGTAGAAGTCTTTgttttagagctagaaatagcaagttaaaataaggctagtccgttatcaacttgaaaaagtggcaccgagtcggtgcttttttGGGTTCACTCTGTAGAAGTCTTTTGGcaccggagacggttgtaaag
BRCA1_A_41256167_NGG_sg1	6	tgtggaaaggacgaaacaccgTCTGTAGAAGTCTTTTGGCAgttttagagctagaaatagcaagttaaaataaggctagtccgttatcaacttgaaaaagtggcaccgagtcggtgcttttttCACTCTGTAGAAGTCTTTTGGCACGGcaccggagacggttgtaaag
BRCA1_C_41256188_NGG_sg1	6	tgtggaaaggacgaaacaccgGGTTTCTGTAGCCCATACTTgttttagagctagaaatagcaagttaaaataaggctagtccgttatcaacttgaaaaagtggcaccgagtcggtgcttttttCACGGTTTCTGTAGCCCATACTTTGGcaccggagacggttgtaaag
BRCA1_C_41256219_NGG_sg1	5	tgtggaaaggacgaaacaccgACTTCATCTTTTAGATGTTCgttttagagctagaaatagcaagttaaaataaggctagtccgttatcaacttgaaaaagtggcaccgagtcggtgcttttttGAAACTTCATCTTTTAGATGTTCAGGcaccggagacggttgtaaag
BRCA1_C_41256276_NGG_sg1	5	tgtggaaaggacgaaacaccgTTTGCATCTGTAAAATACAAgttttagagctagaaatagcaagttaaaataaggctagtccgttatcaacttgaaaaagtggcaccgagtcggtgcttttttCTGTTTGCATCTGTAAAATACAAGGGcaccggagacggttgtaaag
BRCA1_A_41256951_NGG_sg1	4	tgtggaaaggacgaaacaccgTAAATCTCGTACTTTCTTGTgttttagagctagaaatagcaagttaaaataaggctagtccgttatcaacttgaaaaagtggcaccgagtcggtgcttttttGACTAAATCTCGTACTTTCTTGTAGGcaccggagacggttgtaaag
BRCA1_C_41277198_NGG_sg1	6	tgtggaaaggacgaaacaccgGAATACCCATCTGTCAGCTTgttttagagctagaaatagcaagttaaaataaggctagtccgttatcaacttgaaaaagtggcaccgagtcggtgcttttttAAAGAATACCCATCTGTCAGCTTCGGcaccggagacggttgtaaag
BRCA1_A_41277238_NGG_sg1	4	tgtggaaaggacgaaacaccgAGTACCCCAGAGCATCACTTgttttagagctagaaatagcaagttaaaataaggctagtccgttatcaacttgaaaaagtggcaccgagtcggtgcttttttGCCAGTACCCCAGAGCATCACTTGGGcaccggagacggttgtaaag
BRCA1_C_41277258_NGG_sg1	4	tgtggaaaggacgaaacaccgGGGCCCCCTGTCCCTTTCCCgttttagagctagaaatagcaagttaaaataaggctagtccgttatcaacttgaaaaagtggcaccgagtcggtgcttttttCTTGGGCCCCCTGTCCCTTTCCCGGGcaccggagacggttgtaaag
BRCA1_A_41277286_NGG_sg1	4	tgtggaaaggacgaaacaccgACTACCTTTACCCAGAGCAGgttttagagctagaaatagcaagttaaaataaggctagtccgttatcaacttgaaaaagtggcaccgagtcggtgcttttttTCTACTACCTTTACCCAGAGCAGAGGcaccggagacggttgtaaag
BRCA1_C_41277287_NGG_sg1	4	tgtggaaaggacgaaacaccgCTACCTTTACCCAGAGCAGAgttttagagctagaaatagcaagttaaaataaggctagtccgttatcaacttgaaaaagtggcaccgagtcggtgcttttttCTACTACCTTTACCCAGAGCAGAGGGcaccggagacggttgtaaag
BRCA1_C_41277293_NGG_sg1	4	tgtggaaaggacgaaacaccgTTACCCAGAGCAGAGGGTGAgttttagagctagaaatagcaagttaaaataaggctagtccgttatcaacttgaaaaagtggcaccgagtcggtgcttttttCCTTTACCCAGAGCAGAGGGTGAAGGcaccggagacggttgtaaag
BRCA1_A_41277309_NGG_sg1	4	tgtggaaaggacgaaacaccgGTGAAGGCCTCCTGAGCGCAgttttagagctagaaatagcaagttaaaataaggctagtccgttatcaacttgaaaaagtggcaccgagtcggtgcttttttAGGGTGAAGGCCTCCTGAGCGCAGGGcaccggagacggttgtaaag
BRCA1_A_41277310_NGG_sg1	4	tgtggaaaggacgaaacaccgTGAAGGCCTCCTGAGCGCAGgttttagagctagaaatagcaagttaaaataaggctagtccgttatcaacttgaaaaagtggcaccgagtcggtgcttttttGGGTGAAGGCCTCCTGAGCGCAGGGGcaccggagacggttgtaaag
BRCA1_A_41258482_NGG_sg1	4	tgtggaaaggacgaaacaccgGTTATATCATTCTTACATAAgttttagagctagaaatagcaagttaaaataaggctagtccgttatcaacttgaaaaagtggcaccgagtcggtgcttttttTTGGTTATATCATTCTTACATAAAGGcaccggagacggttgtaaag
BRCA1_C_41258494_NGG_sg1	4	tgtggaaaggacgaaacaccgTTACATAAAGGACACTGTGAgttttagagctagaaatagcaagttaaaataaggctagtccgttatcaacttgaaaaagtggcaccgagtcggtgcttttttTTCTTACATAAAGGACACTGTGAAGGcaccggagacggttgtaaag
BRCA1_A_41258510_NGG_sg1	7	tgtggaaaggacgaaacaccgACTGTGAAGGCCCTTTCTTCgttttagagctagaaatagcaagttaaaataaggctagtccgttatcaacttgaaaaagtggcaccgagtcggtgcttttttGACACTGTGAAGGCCCTTTCTTCTGGcaccggagacggttgtaaag
BRCA1_C_41277428_NGG_sg1	5	tgtggaaaggacgaaacaccgCCCGCGCTTTTCCGTTGCCAgttttagagctagaaatagcaagttaaaataaggctagtccgttatcaacttgaaaaagtggcaccgagtcggtgcttttttATTCCCGCGCTTTTCCGTTGCCACGGcaccggagacggttgtaaag
BRCA1_C_41277436_NGG_sg1	4	tgtggaaaggacgaaacaccgTTCCGTTGCCACGGAAACCAgttttagagctagaaatagcaagttaaaataaggctagtccgttatcaacttgaaaaagtggcaccgagtcggtgcttttttCTTTTCCGTTGCCACGGAAACCAAGGcaccggagacggttgtaaag
BRCA1_C_41226347_NGG_sg1	7	tgtggaaaggacgaaacaccgATATTACCTAGATCTTGCCTgttttagagctagaaatagcaagttaaaataaggctagtccgttatcaacttgaaaaagtggcaccgagtcggtgcttttttGAAATATTACCTAGATCTTGCCTTGGcaccggagacggttgtaaag
BRCA1_C_41226378_NGG_sg1	8	tgtggaaaggacgaaacaccgGATGTTTCCGTCAAATCGTGgttttagagctagaaatagcaagttaaaataaggctagtccgttatcaacttgaaaaagtggcaccgagtcggtgcttttttTAAGATGTTTCCGTCAAATCGTGTGGcaccggagacggttgtaaag
BRCA1_A_41226437_NGG_sg1	4	tgtggaaaggacgaaacaccgTTAATGAGCTCCTCTTGAGAgttttagagctagaaatagcaagttaaaataaggctagtccgttatcaacttgaaaaagtggcaccgagtcggtgcttttttACCTTAATGAGCTCCTCTTGAGATGGcaccggagacggttgtaaag
BRCA1_A_41226440_NGG_sg1	6	tgtggaaaggacgaaacaccgTAATGAGCTCCTCTTGAGATgttttagagctagaaatagcaagttaaaataaggctagtccgttatcaacttgaaaaagtggcaccgagtcggtgcttttttCCTTAATGAGCTCCTCTTGAGATGGGcaccggagacggttgtaaag
BRCA1_C_41226500_NGG_sg1	4	tgtggaaaggacgaaacaccgTACCACCTATCATCTAATGAgttttagagctagaaatagcaagttaaaataaggctagtccgttatcaacttgaaaaagtggcaccgagtcggtgcttttttATGTACCACCTATCATCTAATGATGGcaccggagacggttgtaaag
BRCA1_A_41226501_NGG_sg1	4	tgtggaaaggacgaaacaccgACCACCTATCATCTAATGATgttttagagctagaaatagcaagttaaaataaggctagtccgttatcaacttgaaaaagtggcaccgagtcggtgcttttttTGTACCACCTATCATCTAATGATGGGcaccggagacggttgtaaag
BRCA1_A_41226512_NGG_sg1	4	tgtggaaaggacgaaacaccgTCTAATGATGGGCATTTAGAgttttagagctagaaatagcaagttaaaataaggctagtccgttatcaacttgaaaaagtggcaccgagtcggtgcttttttTCATCTAATGATGGGCATTTAGAAGGcaccggagacggttgtaaag
BRCA1_A_41226513_NGG_sg1	4	tgtggaaaggacgaaacaccgCTAATGATGGGCATTTAGAAgttttagagctagaaatagcaagttaaaataaggctagtccgttatcaacttgaaaaagtggcaccgagtcggtgcttttttCATCTAATGATGGGCATTTAGAAGGGcaccggagacggttgtaaag
BRCA1_A_41226516_NGG_sg1	6	tgtggaaaggacgaaacaccgTAATGATGGGCATTTAGAAGgttttagagctagaaatagcaagttaaaataaggctagtccgttatcaacttgaaaaagtggcaccgagtcggtgcttttttATCTAATGATGGGCATTTAGAAGGGGcaccggagacggttgtaaag
BRCA1_A_41226537_NGG_sg1	6	tgtggaaaggacgaaacaccgGGATGACCTAGAAAGATAAAgttttagagctagaaatagcaagttaaaataaggctagtccgttatcaacttgaaaaagtggcaccgagtcggtgcttttttAGGGGATGACCTAGAAAGATAAATGGcaccggagacggttgtaaag
BRCA1_A_41277490_NGG_sg1	4	tgtggaaaggacgaaacaccgCGAAATCAAGGTACAATCAGgttttagagctagaaatagcaagttaaaataaggctagtccgttatcaacttgaaaaagtggcaccgagtcggtgcttttttATACGAAATCAAGGTACAATCAGAGGcaccggagacggttgtaaag
BRCA1_A_41277494_NGG_sg1	4	tgtggaaaggacgaaacaccgATCAAGGTACAATCAGAGGAgttttagagctagaaatagcaagttaaaataaggctagtccgttatcaacttgaaaaagtggcaccgagtcggtgcttttttGAAATCAAGGTACAATCAGAGGATGGcaccggagacggttgtaaag
BRCA1_A_41277495_NGG_sg1	4	tgtggaaaggacgaaacaccgTCAAGGTACAATCAGAGGATgttttagagctagaaatagcaagttaaaataaggctagtccgttatcaacttgaaaaagtggcaccgagtcggtgcttttttAAATCAAGGTACAATCAGAGGATGGGcaccggagacggttgtaaag
BRCA1_A_41277499_NGG_sg1	4	tgtggaaaggacgaaacaccgGGTACAATCAGAGGATGGGAgttttagagctagaaatagcaagttaaaataaggctagtccgttatcaacttgaaaaagtggcaccgagtcggtgcttttttCAAGGTACAATCAGAGGATGGGAGGGcaccggagacggttgtaaag
BRCA1_C_41228557_NGG_sg1	4	tgtggaaaggacgaaacaccgCCTCAAACTTGTCAGCAGAAgttttagagctagaaatagcaagttaaaataaggctagtccgttatcaacttgaaaaagtggcaccgagtcggtgcttttttACACCTCAAACTTGTCAGCAGAAAGGcaccggagacggttgtaaag
BRCA1_C_41228566_NGG_sg1	5	tgtggaaaggacgaaacaccgTTGTCAGCAGAAAGGCCTTCgttttagagctagaaatagcaagttaaaataaggctagtccgttatcaacttgaaaaagtggcaccgagtcggtgcttttttAACTTGTCAGCAGAAAGGCCTTCTGGcaccggagacggttgtaaag
BRCA1_A_41228572_NGG_sg1	4	tgtggaaaggacgaaacaccgCAGAAAGGCCTTCTGGATTCgttttagagctagaaatagcaagttaaaataaggctagtccgttatcaacttgaaaaagtggcaccgagtcggtgcttttttCAGCAGAAAGGCCTTCTGGATTCTGGcaccggagacggttgtaaag
BRCA1_C_41228581_NGG_sg1	4	tgtggaaaggacgaaacaccgCTTCTGGATTCTGGCTTATAgttttagagctagaaatagcaagttaaaataaggctagtccgttatcaacttgaaaaagtggcaccgagtcggtgcttttttGGCCTTCTGGATTCTGGCTTATAGGGcaccggagacggttgtaaag
BRCA1_A_41228625_NGG_sg1	7	tgtggaaaggacgaaacaccgGAAGTTAATACTGCTTTAAAgttttagagctagaaatagcaagttaaaataaggctagtccgttatcaacttgaaaaagtggcaccgagtcggtgcttttttTGTGAAGTTAATACTGCTTTAAATGGcaccggagacggttgtaaag
BRCA1_C_41196391_NGG_sg1	4	tgtggaaaggacgaaacaccgCTTCACTGCCCTTGCACACTgttttagagctagaaatagcaagttaaaataaggctagtccgttatcaacttgaaaaagtggcaccgagtcggtgcttttttAGTCTTCACTGCCCTTGCACACTGGGcaccggagacggttgtaaag
BRCA1_A_41196392_NGG_sg1	4	tgtggaaaggacgaaacaccgTTCACTGCCCTTGCACACTGgttttagagctagaaatagcaagttaaaataaggctagtccgttatcaacttgaaaaagtggcaccgagtcggtgcttttttGTCTTCACTGCCCTTGCACACTGGGGcaccggagacggttgtaaag
BRCA1_C_41196393_NGG_sg1	4	tgtggaaaggacgaaacaccgTCACTGCCCTTGCACACTGGgttttagagctagaaatagcaagttaaaataaggctagtccgttatcaacttgaaaaagtggcaccgagtcggtgcttttttTCTTCACTGCCCTTGCACACTGGGGGcaccggagacggttgtaaag
BRCA1_C_41196396_NGG_sg1	5	tgtggaaaggacgaaacaccgACTGCCCTTGCACACTGGGGgttttagagctagaaatagcaagttaaaataaggctagtccgttatcaacttgaaaaagtggcaccgagtcggtgcttttttTTCACTGCCCTTGCACACTGGGGGGGcaccggagacggttgtaaag
BRCA1_C_41196402_NGG_sg1	5	tgtggaaaggacgaaacaccgCTTGCACACTGGGGGGGCTAgttttagagctagaaatagcaagttaaaataaggctagtccgttatcaacttgaaaaagtggcaccgagtcggtgcttttttGCCCTTGCACACTGGGGGGGCTAGGGcaccggagacggttgtaaag
BRCA1_A_41196438_NGG_sg1	4	tgtggaaaggacgaaacaccgCCAACAGCTATAAACAGTCCgttttagagctagaaatagcaagttaaaataaggctagtccgttatcaacttgaaaaagtggcaccgagtcggtgcttttttCTTCCAACAGCTATAAACAGTCCTGGcaccggagacggttgtaaag
BRCA1_A_41196446_NGG_sg1	4	tgtggaaaggacgaaacaccgTATAAACAGTCCTGGATAATgttttagagctagaaatagcaagttaaaataaggctagtccgttatcaacttgaaaaagtggcaccgagtcggtgcttttttAGCTATAAACAGTCCTGGATAATGGGcaccggagacggttgtaaag
BRCA1_A_41196506_NGG_sg1	6	tgtggaaaggacgaaacaccgAAATTATTTATGAAGCTGTAgttttagagctagaaatagcaagttaaaataaggctagtccgttatcaacttgaaaaagtggcaccgagtcggtgcttttttGCAAAATTATTTATGAAGCTGTATGGcaccggagacggttgtaaag
BRCA1_A_41196520_NGG_sg1	6	tgtggaaaggacgaaacaccgGCTGTATGGTTTCAGCAACAgttttagagctagaaatagcaagttaaaataaggctagtccgttatcaacttgaaaaagtggcaccgagtcggtgcttttttGAAGCTGTATGGTTTCAGCAACAGGGcaccggagacggttgtaaag
BRCA1_C_41196527_NGG_sg1	5	tgtggaaaggacgaaacaccgGTTTCAGCAACAGGGAGCAAgttttagagctagaaatagcaagttaaaataaggctagtccgttatcaacttgaaaaagtggcaccgagtcggtgcttttttATGGTTTCAGCAACAGGGAGCAAAGGcaccggagacggttgtaaag
BRCA1_A_41196566_NGG_sg1	4	tgtggaaaggacgaaacaccgGAAAGCAACAGCTTCCTTCCgttttagagctagaaatagcaagttaaaataaggctagtccgttatcaacttgaaaaagtggcaccgagtcggtgcttttttAAAGAAAGCAACAGCTTCCTTCCTGGcaccggagacggttgtaaag
BRCA1_A_41196569_NGG_sg1	4	tgtggaaaggacgaaacaccgAGCAACAGCTTCCTTCCTGGgttttagagctagaaatagcaagttaaaataaggctagtccgttatcaacttgaaaaagtggcaccgagtcggtgcttttttGAAAGCAACAGCTTCCTTCCTGGTGGcaccggagacggttgtaaag
BRCA1_A_41196570_NGG_sg1	4	tgtggaaaggacgaaacaccgGCAACAGCTTCCTTCCTGGTgttttagagctagaaatagcaagttaaaataaggctagtccgttatcaacttgaaaaagtggcaccgagtcggtgcttttttAAAGCAACAGCTTCCTTCCTGGTGGGcaccggagacggttgtaaag
BRCA1_A_41196611_NGG_sg1	6	tgtggaaaggacgaaacaccgATATGAAATATTCATGCCAGgttttagagctagaaatagcaagttaaaataaggctagtccgttatcaacttgaaaaagtggcaccgagtcggtgcttttttTAGATATGAAATATTCATGCCAGAGGcaccggagacggttgtaaag
BRCA1_A_41196626_NGG_sg1	4	tgtggaaaggacgaaacaccgCAGAGGTCTTATATTTTAAGgttttagagctagaaatagcaagttaaaataaggctagtccgttatcaacttgaaaaagtggcaccgagtcggtgcttttttTGCCAGAGGTCTTATATTTTAAGAGGcaccggagacggttgtaaag
BRCA1_A_41196633_NGG_sg1	6	tgtggaaaggacgaaacaccgGTCTTATATTTTAAGAGGAAgttttagagctagaaatagcaagttaaaataaggctagtccgttatcaacttgaaaaagtggcaccgagtcggtgcttttttGAGGTCTTATATTTTAAGAGGAATGGcaccggagacggttgtaaag
BRCA1_A_41196684_NGG_sg1	7	tgtggaaaggacgaaacaccgCATTTTACTTATTACTAATGgttttagagctagaaatagcaagttaaaataaggctagtccgttatcaacttgaaaaagtggcaccgagtcggtgcttttttAAACATTTTACTTATTACTAATGAGGcaccggagacggttgtaaag
BRCA1_A_41196701_NGG_sg1	4	tgtggaaaggacgaaacaccgAGGAATTAGAAGACTGTCTTgttttagagctagaaatagcaagttaaaataaggctagtccgttatcaacttgaaaaagtggcaccgagtcggtgcttttttATGAGGAATTAGAAGACTGTCTTTGGcaccggagacggttgtaaag
BRCA1_A_41196708_NGG_sg1	4	tgtggaaaggacgaaacaccgAGAAGACTGTCTTTGGAAACgttttagagctagaaatagcaagttaaaataaggctagtccgttatcaacttgaaaaagtggcaccgagtcggtgcttttttATTAGAAGACTGTCTTTGGAAACCGGcaccggagacggttgtaaag
BRCA1_C_41196847_NGG_sg1	4	tgtggaaaggacgaaacaccgCCACAGTCTCACTGTCACCCgttttagagctagaaatagcaagttaaaataaggctagtccgttatcaacttgaaaaagtggcaccgagtcggtgcttttttGAGCCACAGTCTCACTGTCACCCAGGcaccggagacggttgtaaag
BRCA1_C_41196851_NGG_sg1	4	tgtggaaaggacgaaacaccgAGTCTCACTGTCACCCAGGCgttttagagctagaaatagcaagttaaaataaggctagtccgttatcaacttgaaaaagtggcaccgagtcggtgcttttttCACAGTCTCACTGTCACCCAGGCTGGcaccggagacggttgtaaag
BRCA1_C_41196861_NGG_sg1	4	tgtggaaaggacgaaacaccgTCACCCAGGCTGGAGTGCCGgttttagagctagaaatagcaagttaaaataaggctagtccgttatcaacttgaaaaagtggcaccgagtcggtgcttttttCTGTCACCCAGGCTGGAGTGCCGTGGcaccggagacggttgtaaag
BRCA1_C_41196875_NGG_sg1	7	tgtggaaaggacgaaacaccgGGAGTGCCGTGGTATGATCTgttttagagctagaaatagcaagttaaaataaggctagtccgttatcaacttgaaaaagtggcaccgagtcggtgcttttttGCTGGAGTGCCGTGGTATGATCTTGGcaccggagacggttgtaaag
BRCA1_C_41196896_NGG_sg1	4	tgtggaaaggacgaaacaccgTCACTGCAACCTCCACCTCCgttttagagctagaaatagcaagttaaaataaggctagtccgttatcaacttgaaaaagtggcaccgagtcggtgcttttttGGCTCACTGCAACCTCCACCTCCCGGcaccggagacggttgtaaag
BRCA1_C_41196899_NGG_sg1	6	tgtggaaaggacgaaacaccgCACTGCAACCTCCACCTCCCgttttagagctagaaatagcaagttaaaataaggctagtccgttatcaacttgaaaaagtggcaccgagtcggtgcttttttGCTCACTGCAACCTCCACCTCCCGGGcaccggagacggttgtaaag
BRCA1_A_41196938_NGG_sg1	5	tgtggaaaggacgaaacaccgCCTTAGCCACCTGAGTAGCTgttttagagctagaaatagcaagttaaaataaggctagtccgttatcaacttgaaaaagtggcaccgagtcggtgcttttttCTGCCTTAGCCACCTGAGTAGCTGGGcaccggagacggttgtaaag
BRCA1_A_41196947_NGG_sg1	6	tgtggaaaggacgaaacaccgACCTGAGTAGCTGGGATTACgttttagagctagaaatagcaagttaaaataaggctagtccgttatcaacttgaaaaagtggcaccgagtcggtgcttttttGCCACCTGAGTAGCTGGGATTACAGGcaccggagacggttgtaaag
BRCA1_C_41196968_NGG_sg1	8	tgtggaaaggacgaaacaccgCAGGTGTCCACCACCATGACgttttagagctagaaatagcaagttaaaataaggctagtccgttatcaacttgaaaaagtggcaccgagtcggtgcttttttTTACAGGTGTCCACCACCATGACCGGcaccggagacggttgtaaag
BRCA1_A_41196995_NGG_sg1	5	tgtggaaaggacgaaacaccgCTGTATTTTTAGTAGAGATGgttttagagctagaaatagcaagttaaaataaggctagtccgttatcaacttgaaaaagtggcaccgagtcggtgcttttttTTTCTGTATTTTTAGTAGAGATGGGGcaccggagacggttgtaaag
BRCA1_A_41197008_NGG_sg1	4	tgtggaaaggacgaaacaccgGAGATGGGGTTTCACCATGTgttttagagctagaaatagcaagttaaaataaggctagtccgttatcaacttgaaaaagtggcaccgagtcggtgcttttttGTAGAGATGGGGTTTCACCATGTTGGcaccggagacggttgtaaag
BRCA1_C_41197017_NGG_sg1	4	tgtggaaaggacgaaacaccgTTTCACCATGTTGGCCAGGCgttttagagctagaaatagcaagttaaaataaggctagtccgttatcaacttgaaaaagtggcaccgagtcggtgcttttttGGGTTTCACCATGTTGGCCAGGCTGGcaccggagacggttgtaaag
BRCA1_C_41197055_NGG_sg1	4	tgtggaaaggacgaaacaccgCTCCAGTGATCTGCCCACCTgttttagagctagaaatagcaagttaaaataaggctagtccgttatcaacttgaaaaagtggcaccgagtcggtgcttttttGACCTCCAGTGATCTGCCCACCTTGGcaccggagacggttgtaaag
BRCA1_C_41197075_NGG_sg1	7	tgtggaaaggacgaaacaccgCCTTGGCCTCCCAAAGTGCTgttttagagctagaaatagcaagttaaaataaggctagtccgttatcaacttgaaaaagtggcaccgagtcggtgcttttttCCACCTTGGCCTCCCAAAGTGCTGGGcaccggagacggttgtaaag
BRCA1_C_41197080_NGG_sg1	4	tgtggaaaggacgaaacaccgTCCCAAAGTGCTGGGATTACgttttagagctagaaatagcaagttaaaataaggctagtccgttatcaacttgaaaaagtggcaccgagtcggtgcttttttGCCTCCCAAAGTGCTGGGATTACAGGcaccggagacggttgtaaag
BRCA1_C_41197100_NGG_sg1	4	tgtggaaaggacgaaacaccgAGGCGTGAGCCACCATGCCCgttttagagctagaaatagcaagttaaaataaggctagtccgttatcaacttgaaaaagtggcaccgagtcggtgcttttttTACAGGCGTGAGCCACCATGCCCAGGcaccggagacggttgtaaag
BRCA1_C_41197184_NGG_sg1	4	tgtggaaaggacgaaacaccgCAACATTTGAGAACTGCCCAgttttagagctagaaatagcaagttaaaataaggctagtccgttatcaacttgaaaaagtggcaccgagtcggtgcttttttCTCCAACATTTGAGAACTGCCCAAGGcaccggagacggttgtaaag
BRCA1_C_41197240_NGG_sg1	4	tgtggaaaggacgaaacaccgAAGCACTCTCCTTCCATTGAgttttagagctagaaatagcaagttaaaataaggctagtccgttatcaacttgaaaaagtggcaccgagtcggtgcttttttCCCAAGCACTCTCCTTCCATTGAAGGcaccggagacggttgtaaag
BRCA1_A_41197241_NGG_sg1	4	tgtggaaaggacgaaacaccgAGCACTCTCCTTCCATTGAAgttttagagctagaaatagcaagttaaaataaggctagtccgttatcaacttgaaaaagtggcaccgagtcggtgcttttttCCAAGCACTCTCCTTCCATTGAAGGGcaccggagacggttgtaaag
BRCA1_C_41197270_NGG_sg1	4	tgtggaaaggacgaaacaccgTCTCTGCCTTTGTGAACACAgttttagagctagaaatagcaagttaaaataaggctagtccgttatcaacttgaaaaagtggcaccgagtcggtgcttttttGACTCTCTGCCTTTGTGAACACAGGGcaccggagacggttgtaaag
BRCA1_A_41197294_NGG_sg1	6	tgtggaaaggacgaaacaccgGTTTTAGAGAAGTAAACTTAgttttagagctagaaatagcaagttaaaataaggctagtccgttatcaacttgaaaaagtggcaccgagtcggtgcttttttAGGGTTTTAGAGAAGTAAACTTAGGGcaccggagacggttgtaaag
BRCA1_A_41197313_NGG_sg1	4	tgtggaaaggacgaaacaccgGGAAACCAGCTATTCTCTTGgttttagagctagaaatagcaagttaaaataaggctagtccgttatcaacttgaaaaagtggcaccgagtcggtgcttttttTAGGGAAACCAGCTATTCTCTTGAGGcaccggagacggttgtaaag
BRCA1_C_41197372_NGG_sg1	4	tgtggaaaggacgaaacaccgCAGCCTGAATAGAAAGAATAgttttagagctagaaatagcaagttaaaataaggctagtccgttatcaacttgaaaaagtggcaccgagtcggtgcttttttCAACAGCCTGAATAGAAAGAATAGGGcaccggagacggttgtaaag
BRCA1_C_41197408_NGG_sg1	5	tgtggaaaggacgaaacaccgGAATCAGCATCTTGCTCAATgttttagagctagaaatagcaagttaaaataaggctagtccgttatcaacttgaaaaagtggcaccgagtcggtgcttttttAATGAATCAGCATCTTGCTCAATTGGcaccggagacggttgtaaag
BRCA1_C_41197411_NGG_sg1	5	tgtggaaaggacgaaacaccgTCAGCATCTTGCTCAATTGGgttttagagctagaaatagcaagttaaaataaggctagtccgttatcaacttgaaaaagtggcaccgagtcggtgcttttttGAATCAGCATCTTGCTCAATTGGTGGcaccggagacggttgtaaag
BRCA1_A_41197421_NGG_sg1	4	tgtggaaaggacgaaacaccgCTCAATTGGTGGCGTTTAAAgttttagagctagaaatagcaagttaaaataaggctagtccgttatcaacttgaaaaagtggcaccgagtcggtgcttttttTTGCTCAATTGGTGGCGTTTAAATGGcaccggagacggttgtaaag
BRCA1_C_41197469_NGG_sg1	4	tgtggaaaggacgaaacaccgTTACCATAATTTTGTGCTCAgttttagagctagaaatagcaagttaaaataaggctagtccgttatcaacttgaaaaagtggcaccgagtcggtgcttttttAAATTACCATAATTTTGTGCTCATGGcaccggagacggttgtaaag
BRCA1_C_41197482_NGG_sg1	4	tgtggaaaggacgaaacaccgGTGCTCATGGCAGATTTCCAgttttagagctagaaatagcaagttaaaataaggctagtccgttatcaacttgaaaaagtggcaccgagtcggtgcttttttTTTGTGCTCATGGCAGATTTCCAAGGcaccggagacggttgtaaag
BRCA1_C_41197484_NGG_sg1	5	tgtggaaaggacgaaacaccgTGCTCATGGCAGATTTCCAAgttttagagctagaaatagcaagttaaaataaggctagtccgttatcaacttgaaaaagtggcaccgagtcggtgcttttttTTGTGCTCATGGCAGATTTCCAAGGGcaccggagacggttgtaaag
BRCA1_C_41197509_NGG_sg1	4	tgtggaaaggacgaaacaccgCTTCAAGCAGAAAATCTTTAgttttagagctagaaatagcaagttaaaataaggctagtccgttatcaacttgaaaaagtggcaccgagtcggtgcttttttAGACTTCAAGCAGAAAATCTTTAAGGcaccggagacggttgtaaag
BRCA1_A_41197510_NGG_sg1	4	tgtggaaaggacgaaacaccgTTCAAGCAGAAAATCTTTAAgttttagagctagaaatagcaagttaaaataaggctagtccgttatcaacttgaaaaagtggcaccgagtcggtgcttttttGACTTCAAGCAGAAAATCTTTAAGGGcaccggagacggttgtaaag
BRCA1_A_41197540_NGG_sg1	4	tgtggaaaggacgaaacaccgCATAGCCAGAAGTCCTTTTCgttttagagctagaaatagcaagttaaaataaggctagtccgttatcaacttgaaaaagtggcaccgagtcggtgcttttttTTGCATAGCCAGAAGTCCTTTTCAGGcaccggagacggttgtaaag
BRCA1_A_41197571_NGG_sg1	5	tgtggaaaggacgaaacaccgACATAAAATATTTAGTAGCCgttttagagctagaaatagcaagttaaaataaggctagtccgttatcaacttgaaaaagtggcaccgagtcggtgcttttttTGTACATAAAATATTTAGTAGCCAGGcaccggagacggttgtaaag
BRCA1_A_41197583_NGG_sg1	6	tgtggaaaggacgaaacaccgTTAGTAGCCAGGACAGTAGAgttttagagctagaaatagcaagttaaaataaggctagtccgttatcaacttgaaaaagtggcaccgagtcggtgcttttttTATTTAGTAGCCAGGACAGTAGAAGGcaccggagacggttgtaaag
BRCA1_A_41197597_NGG_sg1	4	tgtggaaaggacgaaacaccgTAGAAGGACTGAAGAGTGAGgttttagagctagaaatagcaagttaaaataaggctagtccgttatcaacttgaaaaagtggcaccgagtcggtgcttttttCAGTAGAAGGACTGAAGAGTGAGAGGcaccggagacggttgtaaag
BRCA1_A_41197608_NGG_sg1	4	tgtggaaaggacgaaacaccgAAGAGTGAGAGGAGCTCCCAgttttagagctagaaatagcaagttaaaataaggctagtccgttatcaacttgaaaaagtggcaccgagtcggtgcttttttCTGAAGAGTGAGAGGAGCTCCCAGGGcaccggagacggttgtaaag
BRCA1_A_41197614_NGG_sg1	5	tgtggaaaggacgaaacaccgTGAGAGGAGCTCCCAGGGCCgttttagagctagaaatagcaagttaaaataaggctagtccgttatcaacttgaaaaagtggcaccgagtcggtgcttttttGAGTGAGAGGAGCTCCCAGGGCCTGGcaccggagacggttgtaaag
BRCA1_C_41197619_NGG_sg1	5	tgtggaaaggacgaaacaccgGGAGCTCCCAGGGCCTGGAAgttttagagctagaaatagcaagttaaaataaggctagtccgttatcaacttgaaaaagtggcaccgagtcggtgcttttttAGAGGAGCTCCCAGGGCCTGGAAAGGcaccggagacggttgtaaag
BRCA1_C_41197641_NGG_sg1	4	tgtggaaaggacgaaacaccgCCACTTTGTAAGCTCATTCTgttttagagctagaaatagcaagttaaaataaggctagtccgttatcaacttgaaaaagtggcaccgagtcggtgcttttttAGGCCACTTTGTAAGCTCATTCTTGGcaccggagacggttgtaaag
BRCA1_A_41197647_NGG_sg1	8	tgtggaaaggacgaaacaccgACTTTGTAAGCTCATTCTTGgttttagagctagaaatagcaagttaaaataaggctagtccgttatcaacttgaaaaagtggcaccgagtcggtgcttttttGCCACTTTGTAAGCTCATTCTTGGGGcaccggagacggttgtaaag
BRCA1_C_41197652_NGG_sg1	5	tgtggaaaggacgaaacaccgAGCTCATTCTTGGGGTCCTGgttttagagctagaaatagcaagttaaaataaggctagtccgttatcaacttgaaaaagtggcaccgagtcggtgcttttttGTAAGCTCATTCTTGGGGTCCTGTGGcaccggagacggttgtaaag
BRCA1_C_41197665_NGG_sg1	4	tgtggaaaggacgaaacaccgGTCCTGTGGCTCTGTACCTGgttttagagctagaaatagcaagttaaaataaggctagtccgttatcaacttgaaaaagtggcaccgagtcggtgcttttttGGGGTCCTGTGGCTCTGTACCTGTGGcaccggagacggttgtaaag
BRCA1_C_41197671_NGG_sg1	6	tgtggaaaggacgaaacaccgTGTGGCTCTGTACCTGTGGCgttttagagctagaaatagcaagttaaaataaggctagtccgttatcaacttgaaaaagtggcaccgagtcggtgcttttttTCCTGTGGCTCTGTACCTGTGGCTGGcaccggagacggttgtaaag
BRCA1_C_41197685_NGG_sg1	4	tgtggaaaggacgaaacaccgTGGCTGGCTGCAGTCAGTAGgttttagagctagaaatagcaagttaaaataaggctagtccgttatcaacttgaaaaagtggcaccgagtcggtgcttttttCTGTGGCTGGCTGCAGTCAGTAGTGGcaccggagacggttgtaaag
BRCA1_C_41197692_NGG_sg1	4	tgtggaaaggacgaaacaccgCTGCAGTCAGTAGTGGCTGTgttttagagctagaaatagcaagttaaaataaggctagtccgttatcaacttgaaaaagtggcaccgagtcggtgcttttttTGGCTGCAGTCAGTAGTGGCTGTGGGcaccggagacggttgtaaag
BRCA1_A_41197693_NGG_sg1	4	tgtggaaaggacgaaacaccgTGCAGTCAGTAGTGGCTGTGgttttagagctagaaatagcaagttaaaataaggctagtccgttatcaacttgaaaaagtggcaccgagtcggtgcttttttGGCTGCAGTCAGTAGTGGCTGTGGGGcaccggagacggttgtaaag
BRCA1_C_41197696_NGG_sg1	6	tgtggaaaggacgaaacaccgGCAGTCAGTAGTGGCTGTGGgttttagagctagaaatagcaagttaaaataaggctagtccgttatcaacttgaaaaagtggcaccgagtcggtgcttttttGCTGCAGTCAGTAGTGGCTGTGGGGGcaccggagacggttgtaaag
BRCA1_A_41197700_NGG_sg1	4	tgtggaaaggacgaaacaccgAGTAGTGGCTGTGGGGGATCgttttagagctagaaatagcaagttaaaataaggctagtccgttatcaacttgaaaaagtggcaccgagtcggtgcttttttGTCAGTAGTGGCTGTGGGGGATCTGGcaccggagacggttgtaaag
BRCA1_C_41197705_NGG_sg1	7	tgtggaaaggacgaaacaccgTAGTGGCTGTGGGGGATCTGgttttagagctagaaatagcaagttaaaataaggctagtccgttatcaacttgaaaaagtggcaccgagtcggtgcttttttCAGTAGTGGCTGTGGGGGATCTGGGGcaccggagacggttgtaaag
BRCA1_A_41197714_NGG_sg1	5	tgtggaaaggacgaaacaccgGGGGATCTGGGGTATCAGGTgttttagagctagaaatagcaagttaaaataaggctagtccgttatcaacttgaaaaagtggcaccgagtcggtgcttttttGTGGGGGATCTGGGGTATCAGGTAGGcaccggagacggttgtaaag
BRCA1_A_41197730_NGG_sg1	7	tgtggaaaggacgaaacaccgTCAGGTAGGTGTCCAGCTCCgttttagagctagaaatagcaagttaaaataaggctagtccgttatcaacttgaaaaagtggcaccgagtcggtgcttttttGTATCAGGTAGGTGTCCAGCTCCTGGcaccggagacggttgtaaag
BRCA1_C_41197736_NGG_sg1	7	tgtggaaaggacgaaacaccgAGGTGTCCAGCTCCTGGCACgttttagagctagaaatagcaagttaaaataaggctagtccgttatcaacttgaaaaagtggcaccgagtcggtgcttttttGGTAGGTGTCCAGCTCCTGGCACTGGcaccggagacggttgtaaag
BRCA1_C_41197769_NGG_sg1	6	tgtggaaaggacgaaacaccgACTGTCCAACACCCACTCTCgttttagagctagaaatagcaagttaaaataaggctagtccgttatcaacttgaaaaagtggcaccgagtcggtgcttttttTACACTGTCCAACACCCACTCTCGGGcaccggagacggttgtaaag
BRCA1_C_41197777_NGG_sg1	4	tgtggaaaggacgaaacaccgACCCACTCTCGGGTCACCACgttttagagctagaaatagcaagttaaaataaggctagtccgttatcaacttgaaaaagtggcaccgagtcggtgcttttttAACACCCACTCTCGGGTCACCACAGGcaccggagacggttgtaaag
BRCA1_C_41197804_NGG_sg1	4	tgtggaaaggacgaaacaccgTCACACATCTGCCCAATTGCgttttagagctagaaatagcaagttaaaataaggctagtccgttatcaacttgaaaaagtggcaccgagtcggtgcttttttGCCTCACACATCTGCCCAATTGCTGGcaccggagacggttgtaaag
BRCA1_C_41231350_NGG_sg1	4	tgtggaaaggacgaaacaccgGCACCTGATATATGTTCTCTgttttagagctagaaatagcaagttaaaataaggctagtccgttatcaacttgaaaaagtggcaccgagtcggtgcttttttGAGGCACCTGATATATGTTCTCTAGGcaccggagacggttgtaaag
BRCA1_A_41231367_NGG_sg1	4	tgtggaaaggacgaaacaccgTCTAGGCCTTTTAGAAAACAgttttagagctagaaatagcaagttaaaataaggctagtccgttatcaacttgaaaaagtggcaccgagtcggtgcttttttTTCTCTAGGCCTTTTAGAAAACATGGcaccggagacggttgtaaag
BRCA1_A_41231381_NGG_sg1	4	tgtggaaaggacgaaacaccgAAAACATGGAGTTGTTCCTTgttttagagctagaaatagcaagttaaaataaggctagtccgttatcaacttgaaaaagtggcaccgagtcggtgcttttttTAGAAAACATGGAGTTGTTCCTTTGGcaccggagacggttgtaaag
BRCA1_A_41231409_NGG_sg1	4	tgtggaaaggacgaaacaccgTATATGCGAATCTGTAAGAAgttttagagctagaaatagcaagttaaaataaggctagtccgttatcaacttgaaaaagtggcaccgagtcggtgcttttttATGTATATGCGAATCTGTAAGAAAGGcaccggagacggttgtaaag
BRCA1_C_41199668_NGG_sg1	5	tgtggaaaggacgaaacaccgGAAGCCATTGTCCTCTGTCCgttttagagctagaaatagcaagttaaaataaggctagtccgttatcaacttgaaaaagtggcaccgagtcggtgcttttttATGGAAGCCATTGTCCTCTGTCCAGGcaccggagacggttgtaaag
BRCA1_C_41199675_NGG_sg1	5	tgtggaaaggacgaaacaccgTTGTCCTCTGTCCAGGCATCgttttagagctagaaatagcaagttaaaataaggctagtccgttatcaacttgaaaaagtggcaccgagtcggtgcttttttCCATTGTCCTCTGTCCAGGCATCTGGcaccggagacggttgtaaag
BRCA1_C_41199694_NGG_sg1	5	tgtggaaaggacgaaacaccgCTGGCTGCACAACCACAATTgttttagagctagaaatagcaagttaaaataaggctagtccgttatcaacttgaaaaagtggcaccgagtcggtgcttttttCATCTGGCTGCACAACCACAATTGGGcaccggagacggttgtaaag
BRCA1_C_41199697_NGG_sg1	5	tgtggaaaggacgaaacaccgGCTGCACAACCACAATTGGGgttttagagctagaaatagcaagttaaaataaggctagtccgttatcaacttgaaaaagtggcaccgagtcggtgcttttttCTGGCTGCACAACCACAATTGGGTGGcaccggagacggttgtaaag
BRCA1_C_41199705_NGG_sg1	4	tgtggaaaggacgaaacaccgCCACAATTGGGTGGACACCCgttttagagctagaaatagcaagttaaaataaggctagtccgttatcaacttgaaaaagtggcaccgagtcggtgcttttttCAACCACAATTGGGTGGACACCCTGGcaccggagacggttgtaaag
BRCA1_A_41199716_NGG_sg1	6	tgtggaaaggacgaaacaccgGGTGGACACCCTGGATCCCCgttttagagctagaaatagcaagttaaaataaggctagtccgttatcaacttgaaaaagtggcaccgagtcggtgcttttttTTGGGTGGACACCCTGGATCCCCAGGcaccggagacggttgtaaag
BRCA1_A_41199718_NGG_sg1	4	tgtggaaaggacgaaacaccgGACACCCTGGATCCCCAGGAgttttagagctagaaatagcaagttaaaataaggctagtccgttatcaacttgaaaaagtggcaccgagtcggtgcttttttGTGGACACCCTGGATCCCCAGGAAGGcaccggagacggttgtaaag
BRCA1_C_41277478_NGG_sg1	4	tgtggaaaggacgaaacaccgCCTCTCAGAATACGAAATCAgttttagagctagaaatagcaagttaaaataaggctagtccgttatcaacttgaaaaagtggcaccgagtcggtgcttttttCAGCCTCTCAGAATACGAAATCAAGGcaccggagacggttgtaaag
BRCA1_C_41201203_NGG_sg1	6	tgtggaaaggacgaaacaccgCCATTCCAGTTGATCTAAAAgttttagagctagaaatagcaagttaaaataaggctagtccgttatcaacttgaaaaagtggcaccgagtcggtgcttttttCATCCATTCCAGTTGATCTAAAATGGcaccggagacggttgtaaag
BRCA1_C_41234427_NGG_sg1	5	tgtggaaaggacgaaacaccgTTTTCTGATGTGCTTTGTTCgttttagagctagaaatagcaagttaaaataaggctagtccgttatcaacttgaaaaagtggcaccgagtcggtgcttttttCCTTTTTCTGATGTGCTTTGTTCTGGcaccggagacggttgtaaag
BRCA1_A_41234446_NGG_sg1	4	tgtggaaaggacgaaacaccgTGGATTTCGCAGGTCCTCAAgttttagagctagaaatagcaagttaaaataaggctagtccgttatcaacttgaaaaagtggcaccgagtcggtgcttttttTTCTGGATTTCGCAGGTCCTCAAGGGcaccggagacggttgtaaag
BRCA1_A_41234467_NGG_sg1	4	tgtggaaaggacgaaacaccgGGCAGAAGAGTCACTTATGAgttttagagctagaaatagcaagttaaaataaggctagtccgttatcaacttgaaaaagtggcaccgagtcggtgcttttttAAGGGCAGAAGAGTCACTTATGATGGcaccggagacggttgtaaag
BRCA1_A_41234472_NGG_sg1	4	tgtggaaaggacgaaacaccgAAGAGTCACTTATGATGGAAgttttagagctagaaatagcaagttaaaataaggctagtccgttatcaacttgaaaaagtggcaccgagtcggtgcttttttCAGAAGAGTCACTTATGATGGAAGGGcaccggagacggttgtaaag
BRCA1_A_41234487_NGG_sg1	5	tgtggaaaggacgaaacaccgATGGAAGGGTAGCTGTTAGAgttttagagctagaaatagcaagttaaaataaggctagtccgttatcaacttgaaaaagtggcaccgagtcggtgcttttttATGATGGAAGGGTAGCTGTTAGAAGGcaccggagacggttgtaaag
BRCA1_A_41234493_NGG_sg1	7	tgtggaaaggacgaaacaccgAAGGGTAGCTGTTAGAAGGCgttttagagctagaaatagcaagttaaaataaggctagtccgttatcaacttgaaaaagtggcaccgagtcggtgcttttttTGGAAGGGTAGCTGTTAGAAGGCTGGcaccggagacggttgtaaag
BRCA1_C_41234541_NGG_sg1	7	tgtggaaaggacgaaacaccgCTAGTTCAGCCATTTCCTGCgttttagagctagaaatagcaagttaaaataaggctagtccgttatcaacttgaaaaagtggcaccgagtcggtgcttttttCTTCTAGTTCAGCCATTTCCTGCTGGcaccggagacggttgtaaag
BRCA1_C_41234550_NGG_sg1	4	tgtggaaaggacgaaacaccgTTTCCTGCTGGAGCTTTATCgttttagagctagaaatagcaagttaaaataaggctagtccgttatcaacttgaaaaagtggcaccgagtcggtgcttttttCCATTTCCTGCTGGAGCTTTATCAGGcaccggagacggttgtaaag
BRCA1_A_41234564_NGG_sg1	5	tgtggaaaggacgaaacaccgCTTTATCAGGTTATGTTGCAgttttagagctagaaatagcaagttaaaataaggctagtccgttatcaacttgaaaaagtggcaccgagtcggtgcttttttGAGCTTTATCAGGTTATGTTGCATGGcaccggagacggttgtaaag
BRCA1_C_41267742_NGG_sg1	8	tgtggaaaggacgaaacaccgAAACTTACTTGCAAAATATGgttttagagctagaaatagcaagttaaaataaggctagtccgttatcaacttgaaaaagtggcaccgagtcggtgcttttttTTCAAACTTACTTGCAAAATATGTGGcaccggagacggttgtaaag
BRCA1_A_41267752_NGG_sg1	5	tgtggaaaggacgaaacaccgAAATATGTGGTCACACTTTGgttttagagctagaaatagcaagttaaaataaggctagtccgttatcaacttgaaaaagtggcaccgagtcggtgcttttttGCAAAATATGTGGTCACACTTTGTGGcaccggagacggttgtaaag
BRCA1_C_41267759_NGG_sg1	5	tgtggaaaggacgaaacaccgTGGTCACACTTTGTGGAGACgttttagagctagaaatagcaagttaaaataaggctagtccgttatcaacttgaaaaagtggcaccgagtcggtgcttttttATGTGGTCACACTTTGTGGAGACAGGcaccggagacggttgtaaag
BRCA1_A_41267785_NGG_sg1	4	tgtggaaaggacgaaacaccgTTGATCAACTCCAGACTAGCgttttagagctagaaatagcaagttaaaataaggctagtccgttatcaacttgaaaaagtggcaccgagtcggtgcttttttTCCTTGATCAACTCCAGACTAGCAGGcaccggagacggttgtaaag
BRCA1_C_41267787_NGG_sg1	5	tgtggaaaggacgaaacaccgTGATCAACTCCAGACTAGCAgttttagagctagaaatagcaagttaaaataaggctagtccgttatcaacttgaaaaagtggcaccgagtcggtgcttttttCCTTGATCAACTCCAGACTAGCAGGGcaccggagacggttgtaaag
BRCA1_C_41267790_NGG_sg1	4	tgtggaaaggacgaaacaccgCAACTCCAGACTAGCAGGGTgttttagagctagaaatagcaagttaaaataaggctagtccgttatcaacttgaaaaagtggcaccgagtcggtgcttttttGATCAACTCCAGACTAGCAGGGTAGGcaccggagacggttgtaaag
BRCA1_C_41267792_NGG_sg1	4	tgtggaaaggacgaaacaccgACTCCAGACTAGCAGGGTAGgttttagagctagaaatagcaagttaaaataaggctagtccgttatcaacttgaaaaagtggcaccgagtcggtgcttttttTCAACTCCAGACTAGCAGGGTAGGGGcaccggagacggttgtaaag
BRCA1_C_41267793_NGG_sg1	4	tgtggaaaggacgaaacaccgCTCCAGACTAGCAGGGTAGGgttttagagctagaaatagcaagttaaaataaggctagtccgttatcaacttgaaaaagtggcaccgagtcggtgcttttttCAACTCCAGACTAGCAGGGTAGGGGGcaccggagacggttgtaaag
BRCA1_A_41267794_NGG_sg1	4	tgtggaaaggacgaaacaccgTCCAGACTAGCAGGGTAGGGgttttagagctagaaatagcaagttaaaataaggctagtccgttatcaacttgaaaaagtggcaccgagtcggtgcttttttAACTCCAGACTAGCAGGGTAGGGGGGcaccggagacggttgtaaag
BRCA1_A_41267796_NGG_sg1	5	tgtggaaaggacgaaacaccgCCAGACTAGCAGGGTAGGGGgttttagagctagaaatagcaagttaaaataaggctagtccgttatcaacttgaaaaagtggcaccgagtcggtgcttttttACTCCAGACTAGCAGGGTAGGGGGGGcaccggagacggttgtaaag
BRCA1_C_41203079_NGG_sg1	8	tgtggaaaggacgaaacaccgGCTCTTACCTGTGGGCATGTgttttagagctagaaatagcaagttaaaataaggctagtccgttatcaacttgaaaaagtggcaccgagtcggtgcttttttCAGGCTCTTACCTGTGGGCATGTTGGcaccggagacggttgtaaag
BRCA1_C_41203119_NGG_sg1	4	tgtggaaaggacgaaacaccgTTTCTAGCCCCCTGAAGATCgttttagagctagaaatagcaagttaaaataaggctagtccgttatcaacttgaaaaagtggcaccgagtcggtgcttttttAGATTTCTAGCCCCCTGAAGATCTGGcaccggagacggttgtaaag
BRCA1_A_41203130_NGG_sg1	4	tgtggaaaggacgaaacaccgCTGAAGATCTGGAAGAAGAGgttttagagctagaaatagcaagttaaaataaggctagtccgttatcaacttgaaaaagtggcaccgagtcggtgcttttttCCCCTGAAGATCTGGAAGAAGAGAGGcaccggagacggttgtaaag
BRCA1_A_41209083_NGG_sg1	5	tgtggaaaggacgaaacaccgTGGGATTCTCTTGCTCGCTTgttttagagctagaaatagcaagttaaaataaggctagtccgttatcaacttgaaaaagtggcaccgagtcggtgcttttttTCCTGGGATTCTCTTGCTCGCTTTGGcaccggagacggttgtaaag
BRCA1_C_41209092_NGG_sg1	4	tgtggaaaggacgaaacaccgTTGCTCGCTTTGGACCTTGGgttttagagctagaaatagcaagttaaaataaggctagtccgttatcaacttgaaaaagtggcaccgagtcggtgcttttttCTCTTGCTCGCTTTGGACCTTGGTGGcaccggagacggttgtaaag
BRCA1_A_41242971_NGG_sg1	5	tgtggaaaggacgaaacaccgGGTTAAAATGTCACTCTGAGgttttagagctagaaatagcaagttaaaataaggctagtccgttatcaacttgaaaaagtggcaccgagtcggtgcttttttAGTGGTTAAAATGTCACTCTGAGAGGcaccggagacggttgtaaag
BRCA1_C_41243539_NGG_sg1	4	tgtggaaaggacgaaacaccgTGTCACTCAGACCAACTCCCgttttagagctagaaatagcaagttaaaataaggctagtccgttatcaacttgaaaaagtggcaccgagtcggtgcttttttCCTTGTCACTCAGACCAACTCCCTGGcaccggagacggttgtaaag
BRCA1_C_41243567_NGG_sg1	4	tgtggaaaggacgaaacaccgAGACTGATGCCTCATTTGTTgttttagagctagaaatagcaagttaaaataaggctagtccgttatcaacttgaaaaagtggcaccgagtcggtgcttttttTTCAGACTGATGCCTCATTTGTTTGGcaccggagacggttgtaaag
BRCA1_A_41243587_NGG_sg1	5	tgtggaaaggacgaaacaccgTTGGAAGAACCAATCAAGAAgttttagagctagaaatagcaagttaaaataaggctagtccgttatcaacttgaaaaagtggcaccgagtcggtgcttttttTGTTTGGAAGAACCAATCAAGAAAGGcaccggagacggttgtaaag
BRCA1_C_41243593_NGG_sg1	4	tgtggaaaggacgaaacaccgAACCAATCAAGAAAGGATCCgttttagagctagaaatagcaagttaaaataaggctagtccgttatcaacttgaaaaagtggcaccgagtcggtgcttttttAAGAACCAATCAAGAAAGGATCCTGGcaccggagacggttgtaaag
BRCA1_A_41243594_NGG_sg1	4	tgtggaaaggacgaaacaccgACCAATCAAGAAAGGATCCTgttttagagctagaaatagcaagttaaaataaggctagtccgttatcaacttgaaaaagtggcaccgagtcggtgcttttttAGAACCAATCAAGAAAGGATCCTGGGcaccggagacggttgtaaag
BRCA1_A_41243677_NGG_sg1	4	tgtggaaaggacgaaacaccgAACATTTTGTTTCCTCACTAgttttagagctagaaatagcaagttaaaataaggctagtccgttatcaacttgaaaaagtggcaccgagtcggtgcttttttCAGAACATTTTGTTTCCTCACTAAGGcaccggagacggttgtaaag
BRCA1_C_41243713_NGG_sg1	4	tgtggaaaggacgaaacaccgATGCCTTTGCCAATATTACCgttttagagctagaaatagcaagttaaaataaggctagtccgttatcaacttgaaaaagtggcaccgagtcggtgcttttttGAGATGCCTTTGCCAATATTACCTGGcaccggagacggttgtaaag
BRCA1_C_41243786_NGG_sg1	7	tgtggaaaggacgaaacaccgTGTGTTCTTAGACAGACACTgttttagagctagaaatagcaagttaaaataaggctagtccgttatcaacttgaaaaagtggcaccgagtcggtgcttttttCTCTGTGTTCTTAGACAGACACTCGGcaccggagacggttgtaaag
BRCA1_C_41243792_NGG_sg1	4	tgtggaaaggacgaaacaccgAGACAGACACTCGGTAGCAAgttttagagctagaaatagcaagttaaaataaggctagtccgttatcaacttgaaaaagtggcaccgagtcggtgcttttttCTTAGACAGACACTCGGTAGCAACGGcaccggagacggttgtaaag
BRCA1_C_41243819_NGG_sg1	6	tgtggaaaggacgaaacaccgCTATGCCTAGTAGACTGAGAgttttagagctagaaatagcaagttaaaataaggctagtccgttatcaacttgaaaaagtggcaccgagtcggtgcttttttGTGCTATGCCTAGTAGACTGAGAAGGcaccggagacggttgtaaag
BRCA1_A_41243852_NGG_sg1	5	tgtggaaaggacgaaacaccgCTTTACCAAATAACAAGTGTgttttagagctagaaatagcaagttaaaataaggctagtccgttatcaacttgaaaaagtggcaccgagtcggtgcttttttTTACTTTACCAAATAACAAGTGTTGGcaccggagacggttgtaaag
BRCA1_A_41243859_NGG_sg1	4	tgtggaaaggacgaaacaccgAATAACAAGTGTTGGAAGCAgttttagagctagaaatagcaagttaaaataaggctagtccgttatcaacttgaaaaagtggcaccgagtcggtgcttttttCCAAATAACAAGTGTTGGAAGCAGGGcaccggagacggttgtaaag
BRCA1_A_41243897_NGG_sg1	4	tgtggaaaggacgaaacaccgACTAGATAAGTTCTCTTCTGgttttagagctagaaatagcaagttaaaataaggctagtccgttatcaacttgaaaaagtggcaccgagtcggtgcttttttCTCACTAGATAAGTTCTCTTCTGAGGcaccggagacggttgtaaag
BRCA1_A_41243914_NGG_sg1	6	tgtggaaaggacgaaacaccgTTCTGAGGACTCTAATTTCTgttttagagctagaaatagcaagttaaaataaggctagtccgttatcaacttgaaaaagtggcaccgagtcggtgcttttttCTCTTCTGAGGACTCTAATTTCTTGGcaccggagacggttgtaaag
BRCA1_A_41243923_NGG_sg1	4	tgtggaaaggacgaaacaccgCTAATTTCTTGGCCCCTCTTgttttagagctagaaatagcaagttaaaataaggctagtccgttatcaacttgaaaaagtggcaccgagtcggtgcttttttACTCTAATTTCTTGGCCCCTCTTCGGcaccggagacggttgtaaag
BRCA1_C_41243947_NGG_sg1	4	tgtggaaaggacgaaacaccgAACCCTGAGCCAAATGTGTAgttttagagctagaaatagcaagttaaaataaggctagtccgttatcaacttgaaaaagtggcaccgagtcggtgcttttttGGTAACCCTGAGCCAAATGTGTATGGcaccggagacggttgtaaag
BRCA1_C_41243948_NGG_sg1	4	tgtggaaaggacgaaacaccgACCCTGAGCCAAATGTGTATgttttagagctagaaatagcaagttaaaataaggctagtccgttatcaacttgaaaaagtggcaccgagtcggtgcttttttGTAACCCTGAGCCAAATGTGTATGGGcaccggagacggttgtaaag
BRCA1_A_41243955_NGG_sg1	4	tgtggaaaggacgaaacaccgGCCAAATGTGTATGGGTGAAgttttagagctagaaatagcaagttaaaataaggctagtccgttatcaacttgaaaaagtggcaccgagtcggtgcttttttTGAGCCAAATGTGTATGGGTGAAAGGcaccggagacggttgtaaag
BRCA1_A_41243956_NGG_sg1	4	tgtggaaaggacgaaacaccgCCAAATGTGTATGGGTGAAAgttttagagctagaaatagcaagttaaaataaggctagtccgttatcaacttgaaaaagtggcaccgagtcggtgcttttttGAGCCAAATGTGTATGGGTGAAAGGGcaccggagacggttgtaaag
BRCA1_A_41243963_NGG_sg1	6	tgtggaaaggacgaaacaccgTGTGTATGGGTGAAAGGGCTgttttagagctagaaatagcaagttaaaataaggctagtccgttatcaacttgaaaaagtggcaccgagtcggtgcttttttAAATGTGTATGGGTGAAAGGGCTAGGcaccggagacggttgtaaag
BRCA1_C_41243988_NGG_sg1	6	tgtggaaaggacgaaacaccgTCCTGCTAAGCTCTCCTTTCgttttagagctagaaatagcaagttaaaataaggctagtccgttatcaacttgaaaaagtggcaccgagtcggtgcttttttGACTCCTGCTAAGCTCTCCTTTCTGGcaccggagacggttgtaaag
BRCA1_C_41244076_NGG_sg1	7	tgtggaaaggacgaaacaccgTTATTTCACCATCATCTAACgttttagagctagaaatagcaagttaaaataaggctagtccgttatcaacttgaaaaagtggcaccgagtcggtgcttttttCCTTTATTTCACCATCATCTAACAGGcaccggagacggttgtaaag
BRCA1_C_41244082_NGG_sg1	5	tgtggaaaggacgaaacaccgCCATCATCTAACAGGTCATCgttttagagctagaaatagcaagttaaaataaggctagtccgttatcaacttgaaaaagtggcaccgagtcggtgcttttttTCACCATCATCTAACAGGTCATCAGGcaccggagacggttgtaaag
BRCA1_C_41244124_NGG_sg1	5	tgtggaaaggacgaaacaccgGATGCATGACTACTTCCCATgttttagagctagaaatagcaagttaaaataaggctagtccgttatcaacttgaaaaagtggcaccgagtcggtgcttttttTGAGATGCATGACTACTTCCCATAGGcaccggagacggttgtaaag
BRCA1_A_41244155_NGG_sg1	6	tgtggaaaggacgaaacaccgAAGTTATCTGAAATCAGATAgttttagagctagaaatagcaagttaaaataaggctagtccgttatcaacttgaaaaagtggcaccgagtcggtgcttttttTCTAAGTTATCTGAAATCAGATATGGcaccggagacggttgtaaag
BRCA1_C_41244214_NGG_sg1	5	tgtggaaaggacgaaacaccgTATTCTTGCTTTTTTATTTCgttttagagctagaaatagcaagttaaaataaggctagtccgttatcaacttgaaaaagtggcaccgagtcggtgcttttttTCATATTCTTGCTTTTTTATTTCAGGcaccggagacggttgtaaag
BRCA1_C_41244236_NGG_sg1	6	tgtggaaaggacgaaacaccgGGATGCTTACAATTACTTCCgttttagagctagaaatagcaagttaaaataaggctagtccgttatcaacttgaaaaagtggcaccgagtcggtgcttttttTCAGGATGCTTACAATTACTTCCAGGcaccggagacggttgtaaag
BRCA1_C_41244258_NGG_sg1	4	tgtggaaaggacgaaacaccgAGACTTTGTTTATAGACCTCgttttagagctagaaatagcaagttaaaataaggctagtccgttatcaacttgaaaaagtggcaccgagtcggtgcttttttGGAAGACTTTGTTTATAGACCTCAGGcaccggagacggttgtaaag
BRCA1_A_41244297_NGG_sg1	4	tgtggaaaggacgaaacaccgCTAAGCATAGCATTCAATTTgttttagagctagaaatagcaagttaaaataaggctagtccgttatcaacttgaaaaagtggcaccgagtcggtgcttttttAATCTAAGCATAGCATTCAATTTTGGcaccggagacggttgtaaag
BRCA1_A_41244344_NGG_sg1	7	tgtggaaaggacgaaacaccgTGCTTGAATGTTTTCATCACgttttagagctagaaatagcaagttaaaataaggctagtccgttatcaacttgaaaaagtggcaccgagtcggtgcttttttTTCTGCTTGAATGTTTTCATCACTGGcaccggagacggttgtaaag
BRCA1_A_41244362_NGG_sg1	4	tgtggaaaggacgaaacaccgGGAACCTATTTCATTAATACgttttagagctagaaatagcaagttaaaataaggctagtccgttatcaacttgaaaaagtggcaccgagtcggtgcttttttACTGGAACCTATTTCATTAATACTGGcaccggagacggttgtaaag
BRCA1_C_41244384_NGG_sg1	5	tgtggaaaggacgaaacaccgGGAGCCCACTTCATTAGTACgttttagagctagaaatagcaagttaaaataaggctagtccgttatcaacttgaaaaagtggcaccgagtcggtgcttttttACTGGAGCCCACTTCATTAGTACTGGcaccggagacggttgtaaag
BRCA1_A_41244413_NGG_sg1	4	tgtggaaaggacgaaacaccgTTCATTAATATTGCTTGAGCgttttagagctagaaatagcaagttaaaataaggctagtccgttatcaacttgaaaaagtggcaccgagtcggtgcttttttTACTTCATTAATATTGCTTGAGCTGGcaccggagacggttgtaaag
BRCA1_C_41244451_NGG_sg1	7	tgtggaaaggacgaaacaccgCATTTTCTCTAATGTTATTAgttttagagctagaaatagcaagttaaaataaggctagtccgttatcaacttgaaaaagtggcaccgagtcggtgcttttttAAACATTTTCTCTAATGTTATTACGGcaccggagacggttgtaaag
BRCA1_A_41244471_NGG_sg1	4	tgtggaaaggacgaaacaccgCTAATTGTGCTCACTGTACTgttttagagctagaaatagcaagttaaaataaggctagtccgttatcaacttgaaaaagtggcaccgagtcggtgcttttttCGGCTAATTGTGCTCACTGTACTTGGcaccggagacggttgtaaag
BRCA1_C_41244504_NGG_sg1	7	tgtggaaaggacgaaacaccgTCATTTCCCATTTCTCTTTCgttttagagctagaaatagcaagttaaaataaggctagtccgttatcaacttgaaaaagtggcaccgagtcggtgcttttttTTCTCATTTCCCATTTCTCTTTCAGGcaccggagacggttgtaaag
BRCA1_A_41244578_NGG_sg1	6	tgtggaaaggacgaaacaccgGTTTTAACAAATGACTTGATgttttagagctagaaatagcaagttaaaataaggctagtccgttatcaacttgaaaaagtggcaccgagtcggtgcttttttTTAGTTTTAACAAATGACTTGATGGGcaccggagacggttgtaaag
BRCA1_C_41244587_NGG_sg1	6	tgtggaaaggacgaaacaccgAATGACTTGATGGGAAAAAGgttttagagctagaaatagcaagttaaaataaggctagtccgttatcaacttgaaaaagtggcaccgagtcggtgcttttttACAAATGACTTGATGGGAAAAAGTGGcaccggagacggttgtaaag
BRCA1_A_41244591_NGG_sg1	7	tgtggaaaggacgaaacaccgGACTTGATGGGAAAAAGTGGgttttagagctagaaatagcaagttaaaataaggctagtccgttatcaacttgaaaaagtggcaccgagtcggtgcttttttAATGACTTGATGGGAAAAAGTGGTGGcaccggagacggttgtaaag
BRCA1_A_41244600_NGG_sg1	4	tgtggaaaggacgaaacaccgAAAAGTGGTGGTATACGATAgttttagagctagaaatagcaagttaaaataaggctagtccgttatcaacttgaaaaagtggcaccgagtcggtgcttttttGGAAAAAGTGGTGGTATACGATATGGcaccggagacggttgtaaag
BRCA1_A_41244627_NGG_sg1	4	tgtggaaaggacgaaacaccgTGTAAAAGTCCATGTTTATTgttttagagctagaaatagcaagttaaaataaggctagtccgttatcaacttgaaaaagtggcaccgagtcggtgcttttttTTTTGTAAAAGTCCATGTTTATTTGGcaccggagacggttgtaaag
BRCA1_C_41277441_NGG_sg1	7	tgtggaaaggacgaaacaccgCCGTTGCCACGGAAACCAAGgttttagagctagaaatagcaagttaaaataaggctagtccgttatcaacttgaaaaagtggcaccgagtcggtgcttttttTTTCCGTTGCCACGGAAACCAAGGGGcaccggagacggttgtaaag
BRCA1_C_41244705_NGG_sg1	5	tgtggaaaggacgaaacaccgGCCTCCTTTGATACTACATTgttttagagctagaaatagcaagttaaaataaggctagtccgttatcaacttgaaaaagtggcaccgagtcggtgcttttttAGAGCCTCCTTTGATACTACATTTGGcaccggagacggttgtaaag
BRCA1_C_41244717_NGG_sg1	4	tgtggaaaggacgaaacaccgCTACATTTGGCATTATCAACgttttagagctagaaatagcaagttaaaataaggctagtccgttatcaacttgaaaaagtggcaccgagtcggtgcttttttATACTACATTTGGCATTATCAACTGGcaccggagacggttgtaaag
BRCA1_C_41244742_NGG_sg1	5	tgtggaaaggacgaaacaccgTTATCTTTCTGACCAACCACgttttagagctagaaatagcaagttaaaataaggctagtccgttatcaacttgaaaaagtggcaccgagtcggtgcttttttGGCTTATCTTTCTGACCAACCACAGGcaccggagacggttgtaaag
BRCA1_A_41244774_NGG_sg1	4	tgtggaaaggacgaaacaccgGTGATATTAACTGTCTGTACgttttagagctagaaatagcaagttaaaataaggctagtccgttatcaacttgaaaaagtggcaccgagtcggtgcttttttGCAGTGATATTAACTGTCTGTACAGGcaccggagacggttgtaaag
BRCA1_C_41244840_NGG_sg1	4	tgtggaaaggacgaaacaccgTCACATTCAAAAGTGACTTTgttttagagctagaaatagcaagttaaaataaggctagtccgttatcaacttgaaaaagtggcaccgagtcggtgcttttttTGTTCACATTCAAAAGTGACTTTTGGcaccggagacggttgtaaag
BRCA1_A_41244860_NGG_sg1	7	tgtggaaaggacgaaacaccgTTTTGGACTTTGTTTCTTTAgttttagagctagaaatagcaagttaaaataaggctagtccgttatcaacttgaaaaagtggcaccgagtcggtgcttttttGACTTTTGGACTTTGTTTCTTTAAGGcaccggagacggttgtaaag
BRCA1_C_41244869_NGG_sg1	4	tgtggaaaggacgaaacaccgTTTCTTTAAGGACCCAGAGTgttttagagctagaaatagcaagttaaaataaggctagtccgttatcaacttgaaaaagtggcaccgagtcggtgcttttttTTGTTTCTTTAAGGACCCAGAGTGGGcaccggagacggttgtaaag
BRCA1_C_41244907_NGG_sg1	5	tgtggaaaggacgaaacaccgCATTCCTCTTCTGCATTTCCgttttagagctagaaatagcaagttaaaataaggctagtccgttatcaacttgaaaaagtggcaccgagtcggtgcttttttGCACATTCCTCTTCTGCATTTCCTGGcaccggagacggttgtaaag
BRCA1_C_41244921_NGG_sg1	7	tgtggaaaggacgaaacaccgGCATTTCCTGGATTTGAAAAgttttagagctagaaatagcaagttaaaataaggctagtccgttatcaacttgaaaaagtggcaccgagtcggtgcttttttTCTGCATTTCCTGGATTTGAAAACGGcaccggagacggttgtaaag
BRCA1_A_41244931_NGG_sg1	4	tgtggaaaggacgaaacaccgTTGAAAACGGAGCAAATGACgttttagagctagaaatagcaagttaaaataaggctagtccgttatcaacttgaaaaagtggcaccgagtcggtgcttttttGATTTGAAAACGGAGCAAATGACTGGcaccggagacggttgtaaag
BRCA1_C_41245017_NGG_sg1	6	tgtggaaaggacgaaacaccgCTATGCTTGTTTCCCGACTGgttttagagctagaaatagcaagttaaaataaggctagtccgttatcaacttgaaaaagtggcaccgagtcggtgcttttttTTTCTATGCTTGTTTCCCGACTGTGGcaccggagacggttgtaaag
BRCA1_A_41245037_NGG_sg1	6	tgtggaaaggacgaaacaccgTGGTTAACTTCATGTCCCAAgttttagagctagaaatagcaagttaaaataaggctagtccgttatcaacttgaaaaagtggcaccgagtcggtgcttttttCTGTGGTTAACTTCATGTCCCAATGGcaccggagacggttgtaaag
BRCA1_C_41245075_NGG_sg1	6	tgtggaaaggacgaaacaccgTGTGTCATTTCTATTATCTTgttttagagctagaaatagcaagttaaaataaggctagtccgttatcaacttgaaaaagtggcaccgagtcggtgcttttttTTCTGTGTCATTTCTATTATCTTTGGcaccggagacggttgtaaag
BRCA1_A_41245097_NGG_sg1	4	tgtggaaaggacgaaacaccgACAACCATGAATTAGTCCCTgttttagagctagaaatagcaagttaaaataaggctagtccgttatcaacttgaaaaagtggcaccgagtcggtgcttttttGGAACAACCATGAATTAGTCCCTTGGcaccggagacggttgtaaag
BRCA1_C_41245098_NGG_sg1	4	tgtggaaaggacgaaacaccgCAACCATGAATTAGTCCCTTgttttagagctagaaatagcaagttaaaataaggctagtccgttatcaacttgaaaaagtggcaccgagtcggtgcttttttGAACAACCATGAATTAGTCCCTTGGGcaccggagacggttgtaaag
BRCA1_C_41245099_NGG_sg1	4	tgtggaaaggacgaaacaccgAACCATGAATTAGTCCCTTGgttttagagctagaaatagcaagttaaaataaggctagtccgttatcaacttgaaaaagtggcaccgagtcggtgcttttttAACAACCATGAATTAGTCCCTTGGGGcaccggagacggttgtaaag
BRCA1_A_41245139_NGG_sg1	6	tgtggaaaggacgaaacaccgCACTGACTCACACATTTATTgttttagagctagaaatagcaagttaaaataaggctagtccgttatcaacttgaaaaagtggcaccgagtcggtgcttttttGCACACTGACTCACACATTTATTTGGcaccggagacggttgtaaag
BRCA1_C_41245215_NGG_sg1	7	tgtggaaaggacgaaacaccgTGAGTGCCATAATCAGTACCgttttagagctagaaatagcaagttaaaataaggctagtccgttatcaacttgaaaaagtggcaccgagtcggtgcttttttTCCTGAGTGCCATAATCAGTACCAGGcaccggagacggttgtaaag
BRCA1_A_41245289_NGG_sg1	4	tgtggaaaggacgaaacaccgTCCACTTAACATGAGATCTTgttttagagctagaaatagcaagttaaaataaggctagtccgttatcaacttgaaaaagtggcaccgagtcggtgcttttttTTCTCCACTTAACATGAGATCTTTGGcaccggagacggttgtaaag
BRCA1_C_41245290_NGG_sg1	4	tgtggaaaggacgaaacaccgCCACTTAACATGAGATCTTTgttttagagctagaaatagcaagttaaaataaggctagtccgttatcaacttgaaaaagtggcaccgagtcggtgcttttttTCTCCACTTAACATGAGATCTTTGGGcaccggagacggttgtaaag
BRCA1_A_41245293_NGG_sg1	6	tgtggaaaggacgaaacaccgCACTTAACATGAGATCTTTGgttttagagctagaaatagcaagttaaaataaggctagtccgttatcaacttgaaaaagtggcaccgagtcggtgcttttttCTCCACTTAACATGAGATCTTTGGGGcaccggagacggttgtaaag
BRCA1_C_41245351_NGG_sg1	5	tgtggaaaggacgaaacaccgTTCTCTTCTTTTTCTTCTCTgttttagagctagaaatagcaagttaaaataaggctagtccgttatcaacttgaaaaagtggcaccgagtcggtgcttttttAGTTTCTCTTCTTTTTCTTCTCTTGGcaccggagacggttgtaaag
BRCA1_C_41245354_NGG_sg1	4	tgtggaaaggacgaaacaccgCTTCTTTTTCTTCTCTTGGAgttttagagctagaaatagcaagttaaaataaggctagtccgttatcaacttgaaaaagtggcaccgagtcggtgcttttttTCTCTTCTTTTTCTTCTCTTGGAAGGcaccggagacggttgtaaag
BRCA1_C_41245360_NGG_sg1	5	tgtggaaaggacgaaacaccgTTTTCTTCTCTTGGAAGGCTgttttagagctagaaatagcaagttaaaataaggctagtccgttatcaacttgaaaaagtggcaccgagtcggtgcttttttTCTTTTTCTTCTCTTGGAAGGCTAGGcaccggagacggttgtaaag
BRCA1_A_41245385_NGG_sg1	4	tgtggaaaggacgaaacaccgGACAAATTCTTTAAGTTCACgttttagagctagaaatagcaagttaaaataaggctagtccgttatcaacttgaaaaagtggcaccgagtcggtgcttttttATTGACAAATTCTTTAAGTTCACTGGcaccggagacggttgtaaag
BRCA1_C_41245413_NGG_sg1	4	tgtggaaaggacgaaacaccgGAACACTTAGTAAAAGAACCgttttagagctagaaatagcaagttaaaataaggctagtccgttatcaacttgaaaaagtggcaccgagtcggtgcttttttTTTGAACACTTAGTAAAAGAACCAGGcaccggagacggttgtaaag
BRCA1_A_41245481_NGG_sg1	6	tgtggaaaggacgaaacaccgCTTTTACTTGTCTGTTCATTgttttagagctagaaatagcaagttaaaataaggctagtccgttatcaacttgaaaaagtggcaccgagtcggtgcttttttTGTCTTTTACTTGTCTGTTCATTTGGcaccggagacggttgtaaag
BRCA1_C_41245499_NGG_sg1	7	tgtggaaaggacgaaacaccgATTTGGCTTGTTACTCTTCTgttttagagctagaaatagcaagttaaaataaggctagtccgttatcaacttgaaaaagtggcaccgagtcggtgcttttttTTCATTTGGCTTGTTACTCTTCTTGGcaccggagacggttgtaaag
BRCA1_C_41245511_NGG_sg1	6	tgtggaaaggacgaaacaccgCTCTTCTTGGCTCCAGTTGCgttttagagctagaaatagcaagttaaaataaggctagtccgttatcaacttgaaaaagtggcaccgagtcggtgcttttttTTACTCTTCTTGGCTCCAGTTGCAGGcaccggagacggttgtaaag
BRCA1_A_41245535_NGG_sg1	5	tgtggaaaggacgaaacaccgCTTTACCTTCCATGAGTTGTgttttagagctagaaatagcaagttaaaataaggctagtccgttatcaacttgaaaaagtggcaccgagtcggtgcttttttGTTCTTTACCTTCCATGAGTTGTAGGcaccggagacggttgtaaag
BRCA1_C_41245557_NGG_sg1	7	tgtggaaaggacgaaacaccgAGGTTTCTGCTGTGCCTGACgttttagagctagaaatagcaagttaaaataaggctagtccgttatcaacttgaaaaagtggcaccgagtcggtgcttttttTGTAGGTTTCTGCTGTGCCTGACTGGcaccggagacggttgtaaag
BRCA1_C_41245565_NGG_sg1	8	tgtggaaaggacgaaacaccgTGCTGTGCCTGACTGGCATTgttttagagctagaaatagcaagttaaaataaggctagtccgttatcaacttgaaaaagtggcaccgagtcggtgcttttttTTCTGCTGTGCCTGACTGGCATTTGGcaccggagacggttgtaaag
BRCA1_C_41245631_NGG_sg1	6	tgtggaaaggacgaaacaccgATTTGCAATTCAGTACAATTgttttagagctagaaatagcaagttaaaataaggctagtccgttatcaacttgaaaaagtggcaccgagtcggtgcttttttTCAATTTGCAATTCAGTACAATTAGGcaccggagacggttgtaaag
BRCA1_A_41245632_NGG_sg1	4	tgtggaaaggacgaaacaccgTGCAATTCAGTACAATTAGGgttttagagctagaaatagcaagttaaaataaggctagtccgttatcaacttgaaaaagtggcaccgagtcggtgcttttttATTTGCAATTCAGTACAATTAGGTGGcaccggagacggttgtaaag
BRCA1_A_41245633_NGG_sg1	4	tgtggaaaggacgaaacaccgGCAATTCAGTACAATTAGGTgttttagagctagaaatagcaagttaaaataaggctagtccgttatcaacttgaaaaagtggcaccgagtcggtgcttttttTTTGCAATTCAGTACAATTAGGTGGGcaccggagacggttgtaaag
BRCA1_A_41245679_NGG_sg1	4	tgtggaaaggacgaaacaccgTTCAAGCGCATGAATATGCCgttttagagctagaaatagcaagttaaaataaggctagtccgttatcaacttgaaaaagtggcaccgagtcggtgcttttttTAGTTCAAGCGCATGAATATGCCTGGcaccggagacggttgtaaag
BRCA1_C_41245713_NGG_sg1	4	tgtggaaaggacgaaacaccgCTCCTCAGCCTATTCTTTTTgttttagagctagaaatagcaagttaaaataaggctagtccgttatcaacttgaaaaagtggcaccgagtcggtgcttttttTTCCTCCTCAGCCTATTCTTTTTAGGcaccggagacggttgtaaag
BRCA1_A_41245730_NGG_sg1	5	tgtggaaaggacgaaacaccgTTTTAGGTGCTTTTGAATTGgttttagagctagaaatagcaagttaaaataaggctagtccgttatcaacttgaaaaagtggcaccgagtcggtgcttttttTCTTTTTAGGTGCTTTTGAATTGTGGcaccggagacggttgtaaag
BRCA1_C_41245773_NGG_sg1	4	tgtggaaaggacgaaacaccgTTGCTTATACTGCTGCTTATgttttagagctagaaatagcaagttaaaataaggctagtccgttatcaacttgaaaaagtggcaccgagtcggtgcttttttATATTGCTTATACTGCTGCTTATAGGcaccggagacggttgtaaag
BRCA1_C_41245825_NGG_sg1	7	tgtggaaaggacgaaacaccgCTTTTTCGAGTGATTCTATTgttttagagctagaaatagcaagttaaaataaggctagtccgttatcaacttgaaaaagtggcaccgagtcggtgcttttttATTCTTTTTCGAGTGATTCTATTGGGcaccggagacggttgtaaag
BRCA1_A_41245827_NGG_sg1	4	tgtggaaaggacgaaacaccgTCGAGTGATTCTATTGGGTTgttttagagctagaaatagcaagttaaaataaggctagtccgttatcaacttgaaaaagtggcaccgagtcggtgcttttttTTTTCGAGTGATTCTATTGGGTTAGGcaccggagacggttgtaaag
BRCA1_A_41245919_NGG_sg1	5	tgtggaaaggacgaaacaccgCTTGACCATTCTGCTCCGTTgttttagagctagaaatagcaagttaaaataaggctagtccgttatcaacttgaaaaagtggcaccgagtcggtgcttttttTCACTTGACCATTCTGCTCCGTTTGGcaccggagacggttgtaaag
BRCA1_C_41245944_NGG_sg1	4	tgtggaaaggacgaaacaccgGTTCCCTGATTTATCATTTCgttttagagctagaaatagcaagttaaaataaggctagtccgttatcaacttgaaaaagtggcaccgagtcggtgcttttttTTAGTTCCCTGATTTATCATTTCAGGcaccggagacggttgtaaag
BRCA1_C_41245991_NGG_sg1	6	tgtggaaaggacgaaacaccgGCTTTCTTGATAAAATCCTCgttttagagctagaaatagcaagttaaaataaggctagtccgttatcaacttgaaaaagtggcaccgagtcggtgcttttttTCTGCTTTCTTGATAAAATCCTCAGGcaccggagacggttgtaaag
BRCA1_A_41245997_NGG_sg1	5	tgtggaaaggacgaaacaccgTGATAAAATCCTCAGGATGAgttttagagctagaaatagcaagttaaaataaggctagtccgttatcaacttgaaaaagtggcaccgagtcggtgcttttttTCTTGATAAAATCCTCAGGATGAAGGcaccggagacggttgtaaag
BRCA1_A_41246009_NGG_sg1	6	tgtggaaaggacgaaacaccgTCAGGATGAAGGCCTGATGTgttttagagctagaaatagcaagttaaaataaggctagtccgttatcaacttgaaaaagtggcaccgagtcggtgcttttttTCCTCAGGATGAAGGCCTGATGTAGGcaccggagacggttgtaaag
BRCA1_C_41246039_NGG_sg1	4	tgtggaaaggacgaaacaccgACGCTTTAATTTATTTGTGAgttttagagctagaaatagcaagttaaaataaggctagtccgttatcaacttgaaaaagtggcaccgagtcggtgcttttttTTTACGCTTTAATTTATTTGTGAGGGcaccggagacggttgtaaag
BRCA1_A_41246043_NGG_sg1	7	tgtggaaaggacgaaacaccgCGCTTTAATTTATTTGTGAGgttttagagctagaaatagcaagttaaaataaggctagtccgttatcaacttgaaaaagtggcaccgagtcggtgcttttttTTACGCTTTAATTTATTTGTGAGGGGcaccggagacggttgtaaag
BRCA1_C_41246061_NGG_sg1	4	tgtggaaaggacgaaacaccgGGACGCTCTTGTATTATCTGgttttagagctagaaatagcaagttaaaataaggctagtccgttatcaacttgaaaaagtggcaccgagtcggtgcttttttAGGGGACGCTCTTGTATTATCTGTGGcaccggagacggttgtaaag
BRCA1_A_41246106_NGG_sg1	6	tgtggaaaggacgaaacaccgTAATTAGATTTTCAGTTACAgttttagagctagaaatagcaagttaaaataaggctagtccgttatcaacttgaaaaagtggcaccgagtcggtgcttttttCTATAATTAGATTTTCAGTTACATGGcaccggagacggttgtaaag
BRCA1_A_41246114_NGG_sg1	4	tgtggaaaggacgaaacaccgTTCAGTTACATGGCTTAAGTgttttagagctagaaatagcaagttaaaataaggctagtccgttatcaacttgaaaaagtggcaccgagtcggtgcttttttATTTTCAGTTACATGGCTTAAGTTGGcaccggagacggttgtaaag
BRCA1_A_41246118_NGG_sg1	6	tgtggaaaggacgaaacaccgCAGTTACATGGCTTAAGTTGgttttagagctagaaatagcaagttaaaataaggctagtccgttatcaacttgaaaaagtggcaccgagtcggtgcttttttTTTCAGTTACATGGCTTAAGTTGGGGcaccggagacggttgtaaag
BRCA1_C_41246119_NGG_sg1	4	tgtggaaaggacgaaacaccgTTACATGGCTTAAGTTGGGGgttttagagctagaaatagcaagttaaaataaggctagtccgttatcaacttgaaaaagtggcaccgagtcggtgcttttttCAGTTACATGGCTTAAGTTGGGGAGGcaccggagacggttgtaaag
BRCA1_C_41246139_NGG_sg1	5	tgtggaaaggacgaaacaccgGAGGCTTGCCTTCTTCCGATgttttagagctagaaatagcaagttaaaataaggctagtccgttatcaacttgaaaaagtggcaccgagtcggtgcttttttGGGGAGGCTTGCCTTCTTCCGATAGGcaccggagacggttgtaaag
BRCA1_A_41246183_NGG_sg1	4	tgtggaaaggacgaaacaccgAATATTACTCTCTACTGATTgttttagagctagaaatagcaagttaaaataaggctagtccgttatcaacttgaaaaagtggcaccgagtcggtgcttttttTTCAATATTACTCTCTACTGATTTGGcaccggagacggttgtaaag
BRCA1_C_41246223_NGG_sg1	4	tgtggaaaggacgaaacaccgTTACATATTAAAGCCTCATGgttttagagctagaaatagcaagttaaaataaggctagtccgttatcaacttgaaaaagtggcaccgagtcggtgcttttttCTTTTACATATTAAAGCCTCATGAGGcaccggagacggttgtaaag
BRCA1_A_41246231_NGG_sg1	4	tgtggaaaggacgaaacaccgTAAAGCCTCATGAGGATCACgttttagagctagaaatagcaagttaaaataaggctagtccgttatcaacttgaaaaagtggcaccgagtcggtgcttttttTATTAAAGCCTCATGAGGATCACTGGcaccggagacggttgtaaag
BRCA1_C_41246309_NGG_sg1	4	tgtggaaaggacgaaacaccgGTCCAATACATCAGCTACTTgttttagagctagaaatagcaagttaaaataaggctagtccgttatcaacttgaaaaagtggcaccgagtcggtgcttttttAACGTCCAATACATCAGCTACTTTGGcaccggagacggttgtaaag
BRCA1_A_41246370_NGG_sg1	5	tgtggaaaggacgaaacaccgACCTAACAGTTCATCACTTCgttttagagctagaaatagcaagttaaaataaggctagtccgttatcaacttgaaaaagtggcaccgagtcggtgcttttttAGAACCTAACAGTTCATCACTTCTGGcaccggagacggttgtaaag
BRCA1_C_41246418_NGG_sg1	4	tgtggaaaggacgaaacaccgCTGCTATTTAGTGTTATCCAgttttagagctagaaatagcaagttaaaataaggctagtccgttatcaacttgaaaaagtggcaccgagtcggtgcttttttATGCTGCTATTTAGTGTTATCCAAGGcaccggagacggttgtaaag
BRCA1_A_41246439_NGG_sg1	4	tgtggaaaggacgaaacaccgGGAACATCTTCAGTATCTCTgttttagagctagaaatagcaagttaaaataaggctagtccgttatcaacttgaaaaagtggcaccgagtcggtgcttttttCAAGGAACATCTTCAGTATCTCTAGGcaccggagacggttgtaaag
BRCA1_C_41246454_NGG_sg1	4	tgtggaaaggacgaaacaccgTCTCTAGGATTCTCTGAGCAgttttagagctagaaatagcaagttaaaataaggctagtccgttatcaacttgaaaaagtggcaccgagtcggtgcttttttGTATCTCTAGGATTCTCTGAGCATGGcaccggagacggttgtaaag
BRCA1_A_41246491_NGG_sg1	4	tgtggaaaggacgaaacaccgTCCATTCTTTTCTCTCACACgttttagagctagaaatagcaagttaaaataaggctagtccgttatcaacttgaaaaagtggcaccgagtcggtgcttttttTATTCCATTCTTTTCTCTCACACAGGcaccggagacggttgtaaag
BRCA1_C_41246494_NGG_sg1	5	tgtggaaaggacgaaacaccgCATTCTTTTCTCTCACACAGgttttagagctagaaatagcaagttaaaataaggctagtccgttatcaacttgaaaaagtggcaccgagtcggtgcttttttTTCCATTCTTTTCTCTCACACAGGGGcaccggagacggttgtaaag
BRCA1_A_41246529_NGG_sg1	4	tgtggaaaggacgaaacaccgTCTACCTTTTTTTCTGTGCTgttttagagctagaaatagcaagttaaaataaggctagtccgttatcaacttgaaaaagtggcaccgagtcggtgcttttttAGATCTACCTTTTTTTCTGTGCTGGGcaccggagacggttgtaaag
BRCA1_C_41246581_NGG_sg1	4	tgtggaaaggacgaaacaccgTTCCAGCCCATCTGTTATGTgttttagagctagaaatagcaagttaaaataaggctagtccgttatcaacttgaaaaagtggcaccgagtcggtgcttttttTACTTCCAGCCCATCTGTTATGTTGGcaccggagacggttgtaaag
BRCA1_C_41246601_NGG_sg1	7	tgtggaaaggacgaaacaccgTGTTGGCTCCTTGCTAAGCCgttttagagctagaaatagcaagttaaaataaggctagtccgttatcaacttgaaaaagtggcaccgagtcggtgcttttttTTATGTTGGCTCCTTGCTAAGCCAGGcaccggagacggttgtaaag
BRCA1_C_41246690_NGG_sg1	4	tgtggaaaggacgaaacaccgGTTCTCATGCTGTAATGAGCgttttagagctagaaatagcaagttaaaataaggctagtccgttatcaacttgaaaaagtggcaccgagtcggtgcttttttGCTGTTCTCATGCTGTAATGAGCTGGcaccggagacggttgtaaag
BRCA1_A_41246714_NGG_sg1	6	tgtggaaaggacgaaacaccgGCATGAGTATTTGTGCCACAgttttagagctagaaatagcaagttaaaataaggctagtccgttatcaacttgaaaaagtggcaccgagtcggtgcttttttCTGGCATGAGTATTTGTGCCACATGGcaccggagacggttgtaaag
BRCA1_C_41246757_NGG_sg1	4	tgtggaaaggacgaaacaccgGAACTACCCTGATACTTTTCgttttagagctagaaatagcaagttaaaataaggctagtccgttatcaacttgaaaaagtggcaccgagtcggtgcttttttACAGAACTACCCTGATACTTTTCTGGcaccggagacggttgtaaag
BRCA1_A_41246786_NGG_sg1	4	tgtggaaaggacgaaacaccgCTCAGCTGCACGCTTCTCAGgttttagagctagaaatagcaagttaaaataaggctagtccgttatcaacttgaaaaagtggcaccgagtcggtgcttttttCCTCTCAGCTGCACGCTTCTCAGTGGcaccggagacggttgtaaag
BRCA1_C_41246810_NGG_sg1	6	tgtggaaaggacgaaacaccgGTGTTCAAATCATTATTACTgttttagagctagaaatagcaagttaaaataaggctagtccgttatcaacttgaaaaagtggcaccgagtcggtgcttttttGTGGTGTTCAAATCATTATTACTGGGcaccggagacggttgtaaag
BRCA1_C_41247879_NGG_sg1	4	tgtggaaaggacgaaacaccgATCCAAACTGATTTCATCCCgttttagagctagaaatagcaagttaaaataaggctagtccgttatcaacttgaaaaagtggcaccgagtcggtgcttttttAGAATCCAAACTGATTTCATCCCTGGcaccggagacggttgtaaag
BRCA1_C_41247890_NGG_sg1	4	tgtggaaaggacgaaacaccgTTTCATCCCTGGTTCCTTGAgttttagagctagaaatagcaagttaaaataaggctagtccgttatcaacttgaaaaagtggcaccgagtcggtgcttttttTGATTTCATCCCTGGTTCCTTGAGGGcaccggagacggttgtaaag
BRCA1_A_41247891_NGG_sg1	4	tgtggaaaggacgaaacaccgTTCATCCCTGGTTCCTTGAGgttttagagctagaaatagcaagttaaaataaggctagtccgttatcaacttgaaaaagtggcaccgagtcggtgcttttttGATTTCATCCCTGGTTCCTTGAGGGGcaccggagacggttgtaaag
BRCA1_A_41247930_NGG_sg1	6	tgtggaaaggacgaaacaccgTCTTGATCTCCCACACTATAgttttagagctagaaatagcaagttaaaataaggctagtccgttatcaacttgaaaaagtggcaccgagtcggtgcttttttAATTCTTGATCTCCCACACTATAGGGcaccggagacggttgtaaag
BRCA1_C_41215366_NGG_sg1	5	tgtggaaaggacgaaacaccgTTTTCTTTCTTTAATAGACTgttttagagctagaaatagcaagttaaaataaggctagtccgttatcaacttgaaaaagtggcaccgagtcggtgcttttttCATTTTTCTTTCTTTAATAGACTGGGcaccggagacggttgtaaag
BRCA1_A_41249266_NGG_sg1	4	tgtggaaaggacgaaacaccgGCAATAAGTTGCCTTATTAAgttttagagctagaaatagcaagttaaaataaggctagtccgttatcaacttgaaaaagtggcaccgagtcggtgcttttttCCTGCAATAAGTTGCCTTATTAACGGcaccggagacggttgtaaag
BRCA1_A_41251804_NGG_sg1	5	tgtggaaaggacgaaacaccgATGTAGACAGACGTCTTTTGgttttagagctagaaatagcaagttaaaataaggctagtccgttatcaacttgaaaaagtggcaccgagtcggtgcttttttTCAATGTAGACAGACGTCTTTTGAGGcaccggagacggttgtaaag
BRCA1_A_41251847_NGG_sg1	5	tgtggaaaggacgaaacaccgTCAGAGTTCTCACAGTTCCAgttttagagctagaaatagcaagttaaaataaggctagtccgttatcaacttgaaaaagtggcaccgagtcggtgcttttttTCCTCAGAGTTCTCACAGTTCCAAGGcaccggagacggttgtaaag
BRCA1_C_41251860_NGG_sg1	6	tgtggaaaggacgaaacaccgCAGTTCCAAGGTTAGAGAGTgttttagagctagaaatagcaagttaaaataaggctagtccgttatcaacttgaaaaagtggcaccgagtcggtgcttttttTCACAGTTCCAAGGTTAGAGAGTTGGcaccggagacggttgtaaag
BRCA1_A_41251872_NGG_sg1	5	tgtggaaaggacgaaacaccgAGAGAGTTGGACACTGAGACgttttagagctagaaatagcaagttaaaataaggctagtccgttatcaacttgaaaaagtggcaccgagtcggtgcttttttGTTAGAGAGTTGGACACTGAGACTGGcaccggagacggttgtaaag
BRCA1_C_41251894_NGG_sg1	7	tgtggaaaggacgaaacaccgTGGTTTCCTGCTAAACAGTAgttttagagctagaaatagcaagttaaaataaggctagtccgttatcaacttgaaaaagtggcaccgagtcggtgcttttttGACTGGTTTCCTGCTAAACAGTATGGcaccggagacggttgtaaag
BRCA1_C_41277352_NGG_sg1	4	tgtggaaaggacgaaacaccgCCACAGCCTGTCCCCCGTCCgttttagagctagaaatagcaagttaaaataaggctagtccgttatcaacttgaaaaagtggcaccgagtcggtgcttttttACCCCACAGCCTGTCCCCCGTCCAGGcaccggagacggttgtaaag
BRCA1_A_41219665_NGG_sg1	5	tgtggaaaggacgaaacaccgTTAGATTAGTTAAAGTGATGgttttagagctagaaatagcaagttaaaataaggctagtccgttatcaacttgaaaaagtggcaccgagtcggtgcttttttTAATTAGATTAGTTAAAGTGATGTGGcaccggagacggttgtaaag
BRCA1_A_41219674_NGG_sg1	4	tgtggaaaggacgaaacaccgTAAAGTGATGTGGTGTTTTCgttttagagctagaaatagcaagttaaaataaggctagtccgttatcaacttgaaaaagtggcaccgagtcggtgcttttttAGTTAAAGTGATGTGGTGTTTTCTGGcaccggagacggttgtaaag
BRCA1_T_41277459_NGG_sg1	5	tgtggaaaggacgaaacaccgCGGTAGCCCCTTGGTTTCCGgttttagagctagaaatagcaagttaaaataaggctagtccgttatcaacttgaaaaagtggcaccgagtcggtgcttttttTAGCGGTAGCCCCTTGGTTTCCGTGGcaccggagacggttgtaaag
BRCA1_T_41277465_NGG_sg1	8	tgtggaaaggacgaaacaccgGCTGCTTAGCGGTAGCCCCTgttttagagctagaaatagcaagttaaaataaggctagtccgttatcaacttgaaaaagtggcaccgagtcggtgcttttttGCTGCTGCTTAGCGGTAGCCCCTTGGcaccggagacggttgtaaag
BRCA1_T_41277477_NGG_sg1	7	tgtggaaaggacgaaacaccgTCTGAGAGGCTGCTGCTTAGgttttagagctagaaatagcaagttaaaataaggctagtccgttatcaacttgaaaaagtggcaccgagtcggtgcttttttTATTCTGAGAGGCTGCTGCTTAGCGGcaccggagacggttgtaaag
BRCA1_G_41222979_NGG_sg1	8	tgtggaaaggacgaaacaccgAGAATGTCCATGGTGGTGTCgttttagagctagaaatagcaagttaaaataaggctagtccgttatcaacttgaaaaagtggcaccgagtcggtgcttttttAAAAGAATGTCCATGGTGGTGTCTGGcaccggagacggttgtaaag
BRCA1_T_41222986_NGG_sg1	8	tgtggaaaggacgaaacaccgCAACAAAAGAATGTCCATGGgttttagagctagaaatagcaagttaaaataaggctagtccgttatcaacttgaaaaagtggcaccgagtcggtgcttttttGGTCAACAAAAGAATGTCCATGGTGGcaccggagacggttgtaaag
BRCA1_T_41222991_NGG_sg1	6	tgtggaaaggacgaaacaccgGGTCAACAAAAGAATGTCCAgttttagagctagaaatagcaagttaaaataaggctagtccgttatcaacttgaaaaagtggcaccgagtcggtgcttttttAAGGGTCAACAAAAGAATGTCCATGGcaccggagacggttgtaaag
BRCA1_T_41223011_NGG_sg1	7	tgtggaaaggacgaaacaccgATTGACAGCTTCAACAGAAAgttttagagctagaaatagcaagttaaaataaggctagtccgttatcaacttgaaaaagtggcaccgagtcggtgcttttttAGAATTGACAGCTTCAACAGAAAGGGcaccggagacggttgtaaag
BRCA1_T_41223044_NGG_sg1	7	tgtggaaaggacgaaacaccgAATGGAAGAAAGTGTGAGCAgttttagagctagaaatagcaagttaaaataaggctagtccgttatcaacttgaaaaagtggcaccgagtcggtgcttttttTGCAATGGAAGAAAGTGTGAGCAGGGcaccggagacggttgtaaag
BRCA1_G_41223063_NGG_sg1	6	tgtggaaaggacgaaacaccgTACTGCTGGGTATAATGCAAgttttagagctagaaatagcaagttaaaataaggctagtccgttatcaacttgaaaaagtggcaccgagtcggtgcttttttTGATACTGCTGGGTATAATGCAATGGcaccggagacggttgtaaag
BRCA1_G_41223075_NGG_sg1	7	tgtggaaaggacgaaacaccgCTCATACTACTGATACTGCTgttttagagctagaaatagcaagttaaaataaggctagtccgttatcaacttgaaaaagtggcaccgagtcggtgcttttttCTGCTCATACTACTGATACTGCTGGGcaccggagacggttgtaaag
BRCA1_G_41223079_NGG_sg1	4	tgtggaaaggacgaaacaccgGCTCATACTACTGATACTGCgttttagagctagaaatagcaagttaaaataaggctagtccgttatcaacttgaaaaagtggcaccgagtcggtgcttttttGCTGCTCATACTACTGATACTGCTGGcaccggagacggttgtaaag
BRCA1_T_41223174_NGG_sg1	8	tgtggaaaggacgaaacaccgGCCCCAGAGTCAGCTCGTGTgttttagagctagaaatagcaagttaaaataaggctagtccgttatcaacttgaaaaagtggcaccgagtcggtgcttttttAGAGCCCCAGAGTCAGCTCGTGTTGGcaccggagacggttgtaaag
BRCA1_G_41223246_NGG_sg1	8	tgtggaaaggacgaaacaccgGGAACCCCTTACCTGGAATCgttttagagctagaaatagcaagttaaaataaggctagtccgttatcaacttgaaaaagtggcaccgagtcggtgcttttttGAGGGAACCCCTTACCTGGAATCTGGcaccggagacggttgtaaag
BRCA1_T_41223255_NGG_sg1	6	tgtggaaaggacgaaacaccgTTCAGAGGGAACCCCTTACCgttttagagctagaaatagcaagttaaaataaggctagtccgttatcaacttgaaaaagtggcaccgagtcggtgcttttttCCTTTCAGAGGGAACCCCTTACCTGGcaccggagacggttgtaaag
BRCA1_G_41256154_NGG_sg1	7	tgtggaaaggacgaaacaccgTGAACCCGAAAATCCTTCCTgttttagagctagaaatagcaagttaaaataaggctagtccgttatcaacttgaaaaagtggcaccgagtcggtgcttttttGAGTGAACCCGAAAATCCTTCCTTGGcaccggagacggttgtaaag
BRCA1_T_41256210_NGG_sg1	7	tgtggaaaggacgaaacaccgGTTTCTATCATCCAAAGTATgttttagagctagaaatagcaagttaaaataaggctagtccgttatcaacttgaaaaagtggcaccgagtcggtgcttttttGAAGTTTCTATCATCCAAAGTATGGGcaccggagacggttgtaaag
BRCA1_T_41256264_NGG_sg1	8	tgtggaaaggacgaaacaccgCAGCTATAATTTTGCAAAAAgttttagagctagaaatagcaagttaaaataaggctagtccgttatcaacttgaaaaagtggcaccgagtcggtgcttttttAAACAGCTATAATTTTGCAAAAAAGGcaccggagacggttgtaaag
BRCA1_G_41256903_NGG_sg1	8	tgtggaaaggacgaaacaccgTTTTCAGCTTGACACAGGTTgttttagagctagaaatagcaagttaaaataaggctagtccgttatcaacttgaaaaagtggcaccgagtcggtgcttttttTGCTTTTCAGCTTGACACAGGTTTGGcaccggagacggttgtaaag
BRCA1_G_41256911_NGG_sg1	5	tgtggaaaggacgaaacaccgTGTGCTTTTCAGCTTGACACgttttagagctagaaatagcaagttaaaataaggctagtccgttatcaacttgaaaaagtggcaccgagtcggtgcttttttATTTGTGCTTTTCAGCTTGACACAGGcaccggagacggttgtaaag
BRCA1_T_41277202_NGG_sg1	4	tgtggaaaggacgaaacaccgCAGATGGGTATTCTTTGACGgttttagagctagaaatagcaagttaaaataaggctagtccgttatcaacttgaaaaagtggcaccgagtcggtgcttttttTGACAGATGGGTATTCTTTGACGGGGcaccggagacggttgtaaag
BRCA1_T_41277204_NGG_sg1	4	tgtggaaaggacgaaacaccgGACAGATGGGTATTCTTTGAgttttagagctagaaatagcaagttaaaataaggctagtccgttatcaacttgaaaaagtggcaccgagtcggtgcttttttGCTGACAGATGGGTATTCTTTGACGGcaccggagacggttgtaaag
BRCA1_G_41277214_NGG_sg1	7	tgtggaaaggacgaaacaccgGATTTCCGAAGCTGACAGATgttttagagctagaaatagcaagttaaaataaggctagtccgttatcaacttgaaaaagtggcaccgagtcggtgcttttttGTGGATTTCCGAAGCTGACAGATGGGcaccggagacggttgtaaag
BRCA1_G_41277236_NGG_sg1	7	tgtggaaaggacgaaacaccgGGGGTACTGGCGTGGGAGAGgttttagagctagaaatagcaagttaaaataaggctagtccgttatcaacttgaaaaagtggcaccgagtcggtgcttttttTCTGGGGTACTGGCGTGGGAGAGTGGcaccggagacggttgtaaag
BRCA1_G_41277244_NGG_sg1	6	tgtggaaaggacgaaacaccgATGCTCTGGGGTACTGGCGTgttttagagctagaaatagcaagttaaaataaggctagtccgttatcaacttgaaaaagtggcaccgagtcggtgcttttttGTGATGCTCTGGGGTACTGGCGTGGGcaccggagacggttgtaaag
BRCA1_T_41277249_NGG_sg1	7	tgtggaaaggacgaaacaccgCAAGTGATGCTCTGGGGTACgttttagagctagaaatagcaagttaaaataaggctagtccgttatcaacttgaaaaagtggcaccgagtcggtgcttttttGCCCAAGTGATGCTCTGGGGTACTGGcaccggagacggttgtaaag
BRCA1_T_41277254_NGG_sg1	8	tgtggaaaggacgaaacaccgGGGGCCCAAGTGATGCTCTGgttttagagctagaaatagcaagttaaaataaggctagtccgttatcaacttgaaaaagtggcaccgagtcggtgcttttttCAGGGGGCCCAAGTGATGCTCTGGGGcaccggagacggttgtaaag
BRCA1_G_41277275_NGG_sg1	6	tgtggaaaggacgaaacaccgAGTCCCGGGAAAGGGACAGGgttttagagctagaaatagcaagttaaaataaggctagtccgttatcaacttgaaaaagtggcaccgagtcggtgcttttttTAGAGTCCCGGGAAAGGGACAGGGGGcaccggagacggttgtaaag
BRCA1_T_41277280_NGG_sg1	4	tgtggaaaggacgaaacaccgTAGAGTCCCGGGAAAGGGACgttttagagctagaaatagcaagttaaaataaggctagtccgttatcaacttgaaaaagtggcaccgagtcggtgcttttttTAGTAGAGTCCCGGGAAAGGGACAGGcaccggagacggttgtaaag
BRCA1_T_41277282_NGG_sg1	7	tgtggaaaggacgaaacaccgGGTAGTAGAGTCCCGGGAAAgttttagagctagaaatagcaagttaaaataaggctagtccgttatcaacttgaaaaagtggcaccgagtcggtgcttttttAAAGGTAGTAGAGTCCCGGGAAAGGGcaccggagacggttgtaaag
BRCA1_T_41277289_NGG_sg1	6	tgtggaaaggacgaaacaccgGGTAAAGGTAGTAGAGTCCCgttttagagctagaaatagcaagttaaaataaggctagtccgttatcaacttgaaaaagtggcaccgagtcggtgcttttttCTGGGTAAAGGTAGTAGAGTCCCGGGcaccggagacggttgtaaag
BRCA1_G_41277302_NGG_sg1	8	tgtggaaaggacgaaacaccgTCACCCTCTGCTCTGGGTAAgttttagagctagaaatagcaagttaaaataaggctagtccgttatcaacttgaaaaagtggcaccgagtcggtgcttttttCCTTCACCCTCTGCTCTGGGTAAAGGcaccggagacggttgtaaag
BRCA1_G_41277308_NGG_sg1	8	tgtggaaaggacgaaacaccgAGGCCTTCACCCTCTGCTCTgttttagagctagaaatagcaagttaaaataaggctagtccgttatcaacttgaaaaagtggcaccgagtcggtgcttttttAGGAGGCCTTCACCCTCTGCTCTGGGcaccggagacggttgtaaag
BRCA1_G_41277328_NGG_sg1	8	tgtggaaaggacgaaacaccgACTGGGCCCCTGCGCTCAGGgttttagagctagaaatagcaagttaaaataaggctagtccgttatcaacttgaaaaagtggcaccgagtcggtgcttttttATAACTGGGCCCCTGCGCTCAGGAGGcaccggagacggttgtaaag
BRCA1_G_41277334_NGG_sg1	5	tgtggaaaggacgaaacaccgATAACTGGGCCCCTGCGCTCgttttagagctagaaatagcaagttaaaataaggctagtccgttatcaacttgaaaaagtggcaccgagtcggtgcttttttCAGATAACTGGGCCCCTGCGCTCAGGcaccggagacggttgtaaag
BRCA1_T_41258475_NGG_sg1	8	tgtggaaaggacgaaacaccgTAACCAAAAGGTATATAATTgttttagagctagaaatagcaagttaaaataaggctagtccgttatcaacttgaaaaagtggcaccgagtcggtgcttttttATATAACCAAAAGGTATATAATTTGGcaccggagacggttgtaaag
BRCA1_T_41258488_NGG_sg1	7	tgtggaaaggacgaaacaccgGTAAGAATGATATAACCAAAgttttagagctagaaatagcaagttaaaataaggctagtccgttatcaacttgaaaaagtggcaccgagtcggtgcttttttTATGTAAGAATGATATAACCAAAAGGcaccggagacggttgtaaag
BRCA1_G_41258529_NGG_sg1	8	tgtggaaaggacgaaacaccgAACTTCTCAACCAGAAGAAAgttttagagctagaaatagcaagttaaaataaggctagtccgttatcaacttgaaaaagtggcaccgagtcggtgcttttttTGAAACTTCTCAACCAGAAGAAAGGGcaccggagacggttgtaaag
BRCA1_G_41258534_NGG_sg1	4	tgtggaaaggacgaaacaccgAAACTTCTCAACCAGAAGAAgttttagagctagaaatagcaagttaaaataaggctagtccgttatcaacttgaaaaagtggcaccgagtcggtgcttttttCTGAAACTTCTCAACCAGAAGAAAGGcaccggagacggttgtaaag
BRCA1_G_41277365_NGG_sg1	5	tgtggaaaggacgaaacaccgTGGACGGGGGACAGGCTGTGgttttagagctagaaatagcaagttaaaataaggctagtccgttatcaacttgaaaaagtggcaccgagtcggtgcttttttTCCTGGACGGGGGACAGGCTGTGGGGcaccggagacggttgtaaag
BRCA1_G_41277374_NGG_sg1	4	tgtggaaaggacgaaacaccgAGACTTCCTGGACGGGGGACgttttagagctagaaatagcaagttaaaataaggctagtccgttatcaacttgaaaaagtggcaccgagtcggtgcttttttCTGAGACTTCCTGGACGGGGGACAGGcaccggagacggttgtaaag
BRCA1_T_41277375_NGG_sg1	8	tgtggaaaggacgaaacaccgCGCTGAGACTTCCTGGACGGgttttagagctagaaatagcaagttaaaataaggctagtccgttatcaacttgaaaaagtggcaccgagtcggtgcttttttGCTCGCTGAGACTTCCTGGACGGGGGcaccggagacggttgtaaag
BRCA1_G_41277380_NGG_sg1	4	tgtggaaaggacgaaacaccgTCGCTGAGACTTCCTGGACGgttttagagctagaaatagcaagttaaaataaggctagtccgttatcaacttgaaaaagtggcaccgagtcggtgcttttttAGCTCGCTGAGACTTCCTGGACGGGGcaccggagacggttgtaaag
BRCA1_G_41277382_NGG_sg1	4	tgtggaaaggacgaaacaccgGCTCGCTGAGACTTCCTGGAgttttagagctagaaatagcaagttaaaataaggctagtccgttatcaacttgaaaaagtggcaccgagtcggtgcttttttTGAGCTCGCTGAGACTTCCTGGACGGcaccggagacggttgtaaag
BRCA1_G_41277384_NGG_sg1	6	tgtggaaaggacgaaacaccgGTGAGCTCGCTGAGACTTCCgttttagagctagaaatagcaagttaaaataaggctagtccgttatcaacttgaaaaagtggcaccgagtcggtgcttttttGGCGTGAGCTCGCTGAGACTTCCTGGcaccggagacggttgtaaag
BRCA1_T_41277406_NGG_sg1	8	tgtggaaaggacgaaacaccgAAATTAAAACTGCGACTGCGgttttagagctagaaatagcaagttaaaataaggctagtccgttatcaacttgaaaaagtggcaccgagtcggtgcttttttGATAAATTAAAACTGCGACTGCGCGGcaccggagacggttgtaaag
BRCA1_T_41244673_NGG_sg1	7	tgtggaaaggacgaaacaccgCAGTTCAGAGGCAACGAAACgttttagagctagaaatagcaagttaaaataaggctagtccgttatcaacttgaaaaagtggcaccgagtcggtgcttttttTCTCAGTTCAGAGGCAACGAAACTGGcaccggagacggttgtaaag
BRCA1_G_41277454_NGG_sg1	4	tgtggaaaggacgaaacaccgCCCCTTGGTTTCCGTGGCAAgttttagagctagaaatagcaagttaaaataaggctagtccgttatcaacttgaaaaagtggcaccgagtcggtgcttttttTAGCCCCTTGGTTTCCGTGGCAACGGcaccggagacggttgtaaag
BRCA1_G_41226362_NGG_sg1	8	tgtggaaaggacgaaacaccgTACTTGCCAAGGCAAGATCTgttttagagctagaaatagcaagttaaaataaggctagtccgttatcaacttgaaaaagtggcaccgagtcggtgcttttttTCTTACTTGCCAAGGCAAGATCTAGGcaccggagacggttgtaaag
BRCA1_T_41226373_NGG_sg1	8	tgtggaaaggacgaaacaccgCGGAAACATCTTACTTGCCAgttttagagctagaaatagcaagttaaaataaggctagtccgttatcaacttgaaaaagtggcaccgagtcggtgcttttttTGACGGAAACATCTTACTTGCCAAGGcaccggagacggttgtaaag
BRCA1_G_41226393_NGG_sg1	8	tgtggaaaggacgaaacaccgGTCTGGGCCACACGATTTGAgttttagagctagaaatagcaagttaaaataaggctagtccgttatcaacttgaaaaagtggcaccgagtcggtgcttttttAGAGTCTGGGCCACACGATTTGACGGcaccggagacggttgtaaag
BRCA1_T_41226410_NGG_sg1	7	tgtggaaaggacgaaacaccgAGCAACAGCTGGAAGAGTCTgttttagagctagaaatagcaagttaaaataaggctagtccgttatcaacttgaaaaagtggcaccgagtcggtgcttttttAGGAGCAACAGCTGGAAGAGTCTGGGcaccggagacggttgtaaag
BRCA1_G_41226414_NGG_sg1	4	tgtggaaaggacgaaacaccgGAGCAACAGCTGGAAGAGTCgttttagagctagaaatagcaagttaaaataaggctagtccgttatcaacttgaaaaagtggcaccgagtcggtgcttttttGAGGAGCAACAGCTGGAAGAGTCTGGcaccggagacggttgtaaag
BRCA1_T_41226434_NGG_sg1	6	tgtggaaaggacgaaacaccgCATTAAGGTTGTTGATGTGGgttttagagctagaaatagcaagttaaaataaggctagtccgttatcaacttgaaaaagtggcaccgagtcggtgcttttttGCTCATTAAGGTTGTTGATGTGGAGGcaccggagacggttgtaaag
BRCA1_T_41226438_NGG_sg1	5	tgtggaaaggacgaaacaccgGCTCATTAAGGTTGTTGATGgttttagagctagaaatagcaagttaaaataaggctagtccgttatcaacttgaaaaagtggcaccgagtcggtgcttttttGGAGCTCATTAAGGTTGTTGATGTGGcaccggagacggttgtaaag
BRCA1_T_41226448_NGG_sg1	7	tgtggaaaggacgaaacaccgATCTCAAGAGGAGCTCATTAgttttagagctagaaatagcaagttaaaataaggctagtccgttatcaacttgaaaaagtggcaccgagtcggtgcttttttCCCATCTCAAGAGGAGCTCATTAAGGcaccggagacggttgtaaag
BRCA1_G_41226460_NGG_sg1	7	tgtggaaaggacgaaacaccgTAGAAACTACCCATCTCAAGgttttagagctagaaatagcaagttaaaataaggctagtccgttatcaacttgaaaaagtggcaccgagtcggtgcttttttGAATAGAAACTACCCATCTCAAGAGGcaccggagacggttgtaaag
BRCA1_T_41226495_NGG_sg1	6	tgtggaaaggacgaaacaccgGGTACATGCACAGTTGCTCTgttttagagctagaaatagcaagttaaaataaggctagtccgttatcaacttgaaaaagtggcaccgagtcggtgcttttttGGTGGTACATGCACAGTTGCTCTGGGcaccggagacggttgtaaag
BRCA1_T_41226514_NGG_sg1	8	tgtggaaaggacgaaacaccgGCCCATCATTAGATGATAGGgttttagagctagaaatagcaagttaaaataaggctagtccgttatcaacttgaaaaagtggcaccgagtcggtgcttttttAATGCCCATCATTAGATGATAGGTGGcaccggagacggttgtaaag
BRCA1_G_41226519_NGG_sg1	6	tgtggaaaggacgaaacaccgAATGCCCATCATTAGATGATgttttagagctagaaatagcaagttaaaataaggctagtccgttatcaacttgaaaaagtggcaccgagtcggtgcttttttCTAAATGCCCATCATTAGATGATAGGcaccggagacggttgtaaag
BRCA1_T_41277492_NGG_sg1	6	tgtggaaaggacgaaacaccgCCTTGATTTCGTATTCTGAGgttttagagctagaaatagcaagttaaaataaggctagtccgttatcaacttgaaaaagtggcaccgagtcggtgcttttttGTACCTTGATTTCGTATTCTGAGAGGcaccggagacggttgtaaag
BRCA1_T_41228519_NGG_sg1	8	tgtggaaaggacgaaacaccgATAAAGAACCAGGAGTGGAAgttttagagctagaaatagcaagttaaaataaggctagtccgttatcaacttgaaaaagtggcaccgagtcggtgcttttttAAAATAAAGAACCAGGAGTGGAAAGGcaccggagacggttgtaaag
BRCA1_T_41228524_NGG_sg1	8	tgtggaaaggacgaaacaccgTAAAAATAAAGAACCAGGAGgttttagagctagaaatagcaagttaaaataaggctagtccgttatcaacttgaaaaagtggcaccgagtcggtgcttttttCAGTAAAAATAAAGAACCAGGAGTGGcaccggagacggttgtaaag
BRCA1_T_41228529_NGG_sg1	8	tgtggaaaggacgaaacaccgACCAGTAAAAATAAAGAACCgttttagagctagaaatagcaagttaaaataaggctagtccgttatcaacttgaaaaagtggcaccgagtcggtgcttttttTCTACCAGTAAAAATAAAGAACCAGGcaccggagacggttgtaaag
BRCA1_G_41228571_NGG_sg1	6	tgtggaaaggacgaaacaccgCCTTTCTGCTGACAAGTTTGgttttagagctagaaatagcaagttaaaataaggctagtccgttatcaacttgaaaaagtggcaccgagtcggtgcttttttAGGCCTTTCTGCTGACAAGTTTGAGGcaccggagacggttgtaaag
BRCA1_T_41228593_NGG_sg1	7	tgtggaaaggacgaaacaccgCCTATAAGCCAGAATCCAGAgttttagagctagaaatagcaagttaaaataaggctagtccgttatcaacttgaaaaagtggcaccgagtcggtgcttttttTACCCTATAAGCCAGAATCCAGAAGGcaccggagacggttgtaaag
BRCA1_G_41196342_NGG_sg1	8	tgtggaaaggacgaaacaccgGTTAACACTGCAAATAAACTgttttagagctagaaatagcaagttaaaataaggctagtccgttatcaacttgaaaaagtggcaccgagtcggtgcttttttGCTGTTAACACTGCAAATAAACTTGGcaccggagacggttgtaaag
BRCA1_G_41196411_NGG_sg1	8	tgtggaaaggacgaaacaccgCTAGCCCCCCCAGTGTGCAAgttttagagctagaaatagcaagttaaaataaggctagtccgttatcaacttgaaaaagtggcaccgagtcggtgcttttttTCCCTAGCCCCCCCAGTGTGCAAGGGcaccggagacggttgtaaag
BRCA1_T_41196416_NGG_sg1	4	tgtggaaaggacgaaacaccgCCTAGCCCCCCCAGTGTGCAgttttagagctagaaatagcaagttaaaataaggctagtccgttatcaacttgaaaaagtggcaccgagtcggtgcttttttTTCCCTAGCCCCCCCAGTGTGCAAGGcaccggagacggttgtaaag
BRCA1_G_41196441_NGG_sg1	7	tgtggaaaggacgaaacaccgTTATAGCTGTTGGAAGGACTgttttagagctagaaatagcaagttaaaataaggctagtccgttatcaacttgaaaaagtggcaccgagtcggtgcttttttTGTTTATAGCTGTTGGAAGGACTAGGcaccggagacggttgtaaag
BRCA1_G_41196451_NGG_sg1	7	tgtggaaaggacgaaacaccgCCAGGACTGTTTATAGCTGTgttttagagctagaaatagcaagttaaaataaggctagtccgttatcaacttgaaaaagtggcaccgagtcggtgcttttttTATCCAGGACTGTTTATAGCTGTTGGcaccggagacggttgtaaag
BRCA1_T_41196468_NGG_sg1	8	tgtggaaaggacgaaacaccgTTTTCATAAACCCATTATCCgttttagagctagaaatagcaagttaaaataaggctagtccgttatcaacttgaaaaagtggcaccgagtcggtgcttttttTGTTTTTCATAAACCCATTATCCAGGcaccggagacggttgtaaag
BRCA1_T_41196504_NGG_sg1	7	tgtggaaaggacgaaacaccgTAAATAATTTTGCTTGCTGAgttttagagctagaaatagcaagttaaaataaggctagtccgttatcaacttgaaaaagtggcaccgagtcggtgcttttttTCATAAATAATTTTGCTTGCTGAAGGcaccggagacggttgtaaag
BRCA1_G_41196573_NGG_sg1	6	tgtggaaaggacgaaacaccgGGAAGCTGTTGCTTTCTTTGgttttagagctagaaatagcaagttaaaataaggctagtccgttatcaacttgaaaaagtggcaccgagtcggtgcttttttGAAGGAAGCTGTTGCTTTCTTTGAGGcaccggagacggttgtaaag
BRCA1_T_41196593_NGG_sg1	7	tgtggaaaggacgaaacaccgAATGACAGATCCCACCAGGAgttttagagctagaaatagcaagttaaaataaggctagtccgttatcaacttgaaaaagtggcaccgagtcggtgcttttttTAAAATGACAGATCCCACCAGGAAGGcaccggagacggttgtaaag
BRCA1_T_41196598_NGG_sg1	6	tgtggaaaggacgaaacaccgATAAAATGACAGATCCCACCgttttagagctagaaatagcaagttaaaataaggctagtccgttatcaacttgaaaaagtggcaccgagtcggtgcttttttTCTATAAAATGACAGATCCCACCAGGcaccggagacggttgtaaag
BRCA1_T_41196637_NGG_sg1	8	tgtggaaaggacgaaacaccgCTCTTAAAATATAAGACCTCgttttagagctagaaatagcaagttaaaataaggctagtccgttatcaacttgaaaaagtggcaccgagtcggtgcttttttTTCCTCTTAAAATATAAGACCTCTGGcaccggagacggttgtaaag
BRCA1_T_41196674_NGG_sg1	8	tgtggaaaggacgaaacaccgAATGTTTATTGTTGTAGCTCgttttagagctagaaatagcaagttaaaataaggctagtccgttatcaacttgaaaaagtggcaccgagtcggtgcttttttTAAAATGTTTATTGTTGTAGCTCTGGcaccggagacggttgtaaag
BRCA1_T_41196740_NGG_sg1	7	tgtggaaaggacgaaacaccgAGCAGAAGATTTTCAAGAACgttttagagctagaaatagcaagttaaaataaggctagtccgttatcaacttgaaaaagtggcaccgagtcggtgcttttttAACAGCAGAAGATTTTCAAGAACCGGcaccggagacggttgtaaag
BRCA1_T_41196835_NGG_sg1	8	tgtggaaaggacgaaacaccgTCAAAAAAAAAAAAAAAAAAgttttagagctagaaatagcaagttaaaataaggctagtccgttatcaacttgaaaaagtggcaccgagtcggtgcttttttGGCTCAAAAAAAAAAAAAAAAAAAGGcaccggagacggttgtaaag
BRCA1_G_41196877_NGG_sg1	7	tgtggaaaggacgaaacaccgATACCACGGCACTCCAGCCTgttttagagctagaaatagcaagttaaaataaggctagtccgttatcaacttgaaaaagtggcaccgagtcggtgcttttttATCATACCACGGCACTCCAGCCTGGGcaccggagacggttgtaaag
BRCA1_T_41196881_NGG_sg1	4	tgtggaaaggacgaaacaccgCATACCACGGCACTCCAGCCgttttagagctagaaatagcaagttaaaataaggctagtccgttatcaacttgaaaaagtggcaccgagtcggtgcttttttGATCATACCACGGCACTCCAGCCTGGcaccggagacggttgtaaag
BRCA1_G_41196890_NGG_sg1	8	tgtggaaaggacgaaacaccgAGTGAGCCAAGATCATACCAgttttagagctagaaatagcaagttaaaataaggctagtccgttatcaacttgaaaaagtggcaccgagtcggtgcttttttTGCAGTGAGCCAAGATCATACCACGGcaccggagacggttgtaaag
BRCA1_T_41196918_NGG_sg1	7	tgtggaaaggacgaaacaccgCACTTCAGCCCGGGAGGTGGgttttagagctagaaatagcaagttaaaataaggctagtccgttatcaacttgaaaaagtggcaccgagtcggtgcttttttAATCACTTCAGCCCGGGAGGTGGAGGcaccggagacggttgtaaag
BRCA1_G_41196922_NGG_sg1	6	tgtggaaaggacgaaacaccgAATCACTTCAGCCCGGGAGGgttttagagctagaaatagcaagttaaaataaggctagtccgttatcaacttgaaaaagtggcaccgagtcggtgcttttttGAGAATCACTTCAGCCCGGGAGGTGGcaccggagacggttgtaaag
BRCA1_T_41196926_NGG_sg1	5	tgtggaaaggacgaaacaccgGAGAATCACTTCAGCCCGGGgttttagagctagaaatagcaagttaaaataaggctagtccgttatcaacttgaaaaagtggcaccgagtcggtgcttttttCAGGAGAATCACTTCAGCCCGGGAGGcaccggagacggttgtaaag
BRCA1_T_41196929_NGG_sg1	5	tgtggaaaggacgaaacaccgCAGGAGAATCACTTCAGCCCgttttagagctagaaatagcaagttaaaataaggctagtccgttatcaacttgaaaaagtggcaccgagtcggtgcttttttAGGCAGGAGAATCACTTCAGCCCGGGcaccggagacggttgtaaag
BRCA1_T_41196945_NGG_sg1	8	tgtggaaaggacgaaacaccgGCTACTCAGGTGGCTAAGGCgttttagagctagaaatagcaagttaaaataaggctagtccgttatcaacttgaaaaagtggcaccgagtcggtgcttttttCCAGCTACTCAGGTGGCTAAGGCAGGcaccggagacggttgtaaag
BRCA1_G_41196951_NGG_sg1	6	tgtggaaaggacgaaacaccgCCCAGCTACTCAGGTGGCTAgttttagagctagaaatagcaagttaaaataaggctagtccgttatcaacttgaaaaagtggcaccgagtcggtgcttttttAATCCCAGCTACTCAGGTGGCTAAGGcaccggagacggttgtaaag
BRCA1_G_41196955_NGG_sg1	8	tgtggaaaggacgaaacaccgTGTAATCCCAGCTACTCAGGgttttagagctagaaatagcaagttaaaataaggctagtccgttatcaacttgaaaaagtggcaccgagtcggtgcttttttACCTGTAATCCCAGCTACTCAGGTGGcaccggagacggttgtaaag
BRCA1_G_41196983_NGG_sg1	8	tgtggaaaggacgaaacaccgAAATTAGCCGGTCATGGTGGgttttagagctagaaatagcaagttaaaataaggctagtccgttatcaacttgaaaaagtggcaccgagtcggtgcttttttCAGAAATTAGCCGGTCATGGTGGTGGcaccggagacggttgtaaag
BRCA1_T_41196988_NGG_sg1	6	tgtggaaaggacgaaacaccgCAGAAATTAGCCGGTCATGGgttttagagctagaaatagcaagttaaaataaggctagtccgttatcaacttgaaaaagtggcaccgagtcggtgcttttttATACAGAAATTAGCCGGTCATGGTGGcaccggagacggttgtaaag
BRCA1_T_41196992_NGG_sg1	5	tgtggaaaggacgaaacaccgATACAGAAATTAGCCGGTCAgttttagagctagaaatagcaagttaaaataaggctagtccgttatcaacttgaaaaagtggcaccgagtcggtgcttttttAAAATACAGAAATTAGCCGGTCATGGcaccggagacggttgtaaag
BRCA1_T_41196996_NGG_sg1	7	tgtggaaaggacgaaacaccgCTAAAAATACAGAAATTAGCgttttagagctagaaatagcaagttaaaataaggctagtccgttatcaacttgaaaaagtggcaccgagtcggtgcttttttCTACTAAAAATACAGAAATTAGCCGGcaccggagacggttgtaaag
BRCA1_T_41197034_NGG_sg1	8	tgtggaaaggacgaaacaccgCGAAACCAGCCTGGCCAACAgttttagagctagaaatagcaagttaaaataaggctagtccgttatcaacttgaaaaagtggcaccgagtcggtgcttttttGTTCGAAACCAGCCTGGCCAACATGGcaccggagacggttgtaaag
BRCA1_T_41197045_NGG_sg1	6	tgtggaaaggacgaaacaccgTCAGGAGTTCGAAACCAGCCgttttagagctagaaatagcaagttaaaataaggctagtccgttatcaacttgaaaaagtggcaccgagtcggtgcttttttAGGTCAGGAGTTCGAAACCAGCCTGGcaccggagacggttgtaaag
BRCA1_T_41197061_NGG_sg1	8	tgtggaaaggacgaaacaccgTGGGCAGATCACTGGAGGTCgttttagagctagaaatagcaagttaaaataaggctagtccgttatcaacttgaaaaagtggcaccgagtcggtgcttttttAGGTGGGCAGATCACTGGAGGTCAGGcaccggagacggttgtaaag
BRCA1_T_41197071_NGG_sg1	6	tgtggaaaggacgaaacaccgGGCCAAGGTGGGCAGATCACgttttagagctagaaatagcaagttaaaataaggctagtccgttatcaacttgaaaaagtggcaccgagtcggtgcttttttGGAGGCCAAGGTGGGCAGATCACTGGcaccggagacggttgtaaag
BRCA1_G_41197084_NGG_sg1	4	tgtggaaaggacgaaacaccgGCACTTTGGGAGGCCAAGGTgttttagagctagaaatagcaagttaaaataaggctagtccgttatcaacttgaaaaagtggcaccgagtcggtgcttttttCCAGCACTTTGGGAGGCCAAGGTGGGcaccggagacggttgtaaag
BRCA1_T_41197085_NGG_sg1	4	tgtggaaaggacgaaacaccgAGCACTTTGGGAGGCCAAGGgttttagagctagaaatagcaagttaaaataaggctagtccgttatcaacttgaaaaagtggcaccgagtcggtgcttttttCCCAGCACTTTGGGAGGCCAAGGTGGcaccggagacggttgtaaag
BRCA1_G_41197086_NGG_sg1	6	tgtggaaaggacgaaacaccgCCCAGCACTTTGGGAGGCCAgttttagagctagaaatagcaagttaaaataaggctagtccgttatcaacttgaaaaagtggcaccgagtcggtgcttttttAATCCCAGCACTTTGGGAGGCCAAGGcaccggagacggttgtaaag
BRCA1_G_41197090_NGG_sg1	8	tgtggaaaggacgaaacaccgTGTAATCCCAGCACTTTGGGgttttagagctagaaatagcaagttaaaataaggctagtccgttatcaacttgaaaaagtggcaccgagtcggtgcttttttGCCTGTAATCCCAGCACTTTGGGAGGcaccggagacggttgtaaag
BRCA1_G_41197098_NGG_sg1	4	tgtggaaaggacgaaacaccgCGCCTGTAATCCCAGCACTTgttttagagctagaaatagcaagttaaaataaggctagtccgttatcaacttgaaaaagtggcaccgagtcggtgcttttttTCACGCCTGTAATCCCAGCACTTTGGcaccggagacggttgtaaag
BRCA1_T_41197121_NGG_sg1	8	tgtggaaaggacgaaacaccgAACTTGAAACCTGGGCATGGgttttagagctagaaatagcaagttaaaataaggctagtccgttatcaacttgaaaaagtggcaccgagtcggtgcttttttGGAAACTTGAAACCTGGGCATGGTGGcaccggagacggttgtaaag
BRCA1_G_41197126_NGG_sg1	6	tgtggaaaggacgaaacaccgGGAAACTTGAAACCTGGGCAgttttagagctagaaatagcaagttaaaataaggctagtccgttatcaacttgaaaaagtggcaccgagtcggtgcttttttAAAGGAAACTTGAAACCTGGGCATGGcaccggagacggttgtaaag
BRCA1_T_41197129_NGG_sg1	8	tgtggaaaggacgaaacaccgGAAAAGGAAACTTGAAACCTgttttagagctagaaatagcaagttaaaataaggctagtccgttatcaacttgaaaaagtggcaccgagtcggtgcttttttAATGAAAAGGAAACTTGAAACCTGGGcaccggagacggttgtaaag
BRCA1_T_41197134_NGG_sg1	4	tgtggaaaggacgaaacaccgTGAAAAGGAAACTTGAAACCgttttagagctagaaatagcaagttaaaataaggctagtccgttatcaacttgaaaaagtggcaccgagtcggtgcttttttAAATGAAAAGGAAACTTGAAACCTGGcaccggagacggttgtaaag
BRCA1_T_41197145_NGG_sg1	8	tgtggaaaggacgaaacaccgGGCAGGTATTAGAAATGAAAgttttagagctagaaatagcaagttaaaataaggctagtccgttatcaacttgaaaaagtggcaccgagtcggtgcttttttTGAGGCAGGTATTAGAAATGAAAAGGcaccggagacggttgtaaag
BRCA1_T_41197164_NGG_sg1	6	tgtggaaaggacgaaacaccgTGGGGAGGAAATTCTGAGGCgttttagagctagaaatagcaagttaaaataaggctagtccgttatcaacttgaaaaagtggcaccgagtcggtgcttttttCATTGGGGAGGAAATTCTGAGGCAGGcaccggagacggttgtaaag
BRCA1_T_41197179_NGG_sg1	6	tgtggaaaggacgaaacaccgGTTGGAGTGGAACATTGGGGgttttagagctagaaatagcaagttaaaataaggctagtccgttatcaacttgaaaaagtggcaccgagtcggtgcttttttAATGTTGGAGTGGAACATTGGGGAGGcaccggagacggttgtaaag
BRCA1_T_41197186_NGG_sg1	4	tgtggaaaggacgaaacaccgCAAATGTTGGAGTGGAACATgttttagagctagaaatagcaagttaaaataaggctagtccgttatcaacttgaaaaagtggcaccgagtcggtgcttttttTCTCAAATGTTGGAGTGGAACATTGGcaccggagacggttgtaaag
BRCA1_G_41197191_NGG_sg1	7	tgtggaaaggacgaaacaccgGCAGTTCTCAAATGTTGGAGgttttagagctagaaatagcaagttaaaataaggctagtccgttatcaacttgaaaaagtggcaccgagtcggtgcttttttTGGGCAGTTCTCAAATGTTGGAGTGGcaccggagacggttgtaaag
BRCA1_T_41197195_NGG_sg1	8	tgtggaaaggacgaaacaccgCTTGGGCAGTTCTCAAATGTgttttagagctagaaatagcaagttaaaataaggctagtccgttatcaacttgaaaaagtggcaccgagtcggtgcttttttGTCCTTGGGCAGTTCTCAAATGTTGGcaccggagacggttgtaaag
BRCA1_G_41197212_NGG_sg1	8	tgtggaaaggacgaaacaccgTTAAAGTCAGAATAGTCCTTgttttagagctagaaatagcaagttaaaataaggctagtccgttatcaacttgaaaaagtggcaccgagtcggtgcttttttGACTTAAAGTCAGAATAGTCCTTGGGcaccggagacggttgtaaag
BRCA1_T_41197217_NGG_sg1	4	tgtggaaaggacgaaacaccgCTTAAAGTCAGAATAGTCCTgttttagagctagaaatagcaagttaaaataaggctagtccgttatcaacttgaaaaagtggcaccgagtcggtgcttttttTGACTTAAAGTCAGAATAGTCCTTGGcaccggagacggttgtaaag
BRCA1_T_41197249_NGG_sg1	8	tgtggaaaggacgaaacaccgTCAATGGAAGGAGAGTGCTTgttttagagctagaaatagcaagttaaaataaggctagtccgttatcaacttgaaaaagtggcaccgagtcggtgcttttttCCTTCAATGGAAGGAGAGTGCTTGGGcaccggagacggttgtaaag
BRCA1_T_41197254_NGG_sg1	4	tgtggaaaggacgaaacaccgTTCAATGGAAGGAGAGTGCTgttttagagctagaaatagcaagttaaaataaggctagtccgttatcaacttgaaaaagtggcaccgagtcggtgcttttttCCCTTCAATGGAAGGAGAGTGCTTGGcaccggagacggttgtaaag
BRCA1_T_41197261_NGG_sg1	8	tgtggaaaggacgaaacaccgGAGTCAGACCCTTCAATGGAgttttagagctagaaatagcaagttaaaataaggctagtccgttatcaacttgaaaaagtggcaccgagtcggtgcttttttAGAGAGTCAGACCCTTCAATGGAAGGcaccggagacggttgtaaag
BRCA1_T_41197267_NGG_sg1	6	tgtggaaaggacgaaacaccgCAGAGAGTCAGACCCTTCAAgttttagagctagaaatagcaagttaaaataaggctagtccgttatcaacttgaaaaagtggcaccgagtcggtgcttttttAGGCAGAGAGTCAGACCCTTCAATGGcaccggagacggttgtaaag
BRCA1_G_41197288_NGG_sg1	8	tgtggaaaggacgaaacaccgCTAAAACCCTGTGTTCACAAgttttagagctagaaatagcaagttaaaataaggctagtccgttatcaacttgaaaaagtggcaccgagtcggtgcttttttTCTCTAAAACCCTGTGTTCACAAAGGcaccggagacggttgtaaag
BRCA1_G_41197331_NGG_sg1	7	tgtggaaaggacgaaacaccgCTTGGCCTCAAGAGAATAGCgttttagagctagaaatagcaagttaaaataaggctagtccgttatcaacttgaaaaagtggcaccgagtcggtgcttttttTGGCTTGGCCTCAAGAGAATAGCTGGcaccggagacggttgtaaag
BRCA1_T_41197349_NGG_sg1	7	tgtggaaaggacgaaacaccgGCTGGAAGCACAGAGTGGCTgttttagagctagaaatagcaagttaaaataaggctagtccgttatcaacttgaaaaagtggcaccgagtcggtgcttttttAGGGCTGGAAGCACAGAGTGGCTTGGcaccggagacggttgtaaag
BRCA1_G_41197354_NGG_sg1	7	tgtggaaaggacgaaacaccgTTAGGGCTGGAAGCACAGAGgttttagagctagaaatagcaagttaaaataaggctagtccgttatcaacttgaaaaagtggcaccgagtcggtgcttttttGGCTTAGGGCTGGAAGCACAGAGTGGcaccggagacggttgtaaag
BRCA1_G_41197371_NGG_sg1	7	tgtggaaaggacgaaacaccgTTCAGGCTGTTGTTGGCTTAgttttagagctagaaatagcaagttaaaataaggctagtccgttatcaacttgaaaaagtggcaccgagtcggtgcttttttCTATTCAGGCTGTTGTTGGCTTAGGGcaccggagacggttgtaaag
BRCA1_G_41197375_NGG_sg1	4	tgtggaaaggacgaaacaccgATTCAGGCTGTTGTTGGCTTgttttagagctagaaatagcaagttaaaataaggctagtccgttatcaacttgaaaaagtggcaccgagtcggtgcttttttTCTATTCAGGCTGTTGTTGGCTTAGGcaccggagacggttgtaaag
BRCA1_T_41197378_NGG_sg1	7	tgtggaaaggacgaaacaccgCTTTCTATTCAGGCTGTTGTgttttagagctagaaatagcaagttaaaataaggctagtccgttatcaacttgaaaaagtggcaccgagtcggtgcttttttATTCTTTCTATTCAGGCTGTTGTTGGcaccggagacggttgtaaag
BRCA1_T_41197387_NGG_sg1	8	tgtggaaaggacgaaacaccgCAGCCCTATTCTTTCTATTCgttttagagctagaaatagcaagttaaaataaggctagtccgttatcaacttgaaaaagtggcaccgagtcggtgcttttttTATCAGCCCTATTCTTTCTATTCAGGcaccggagacggttgtaaag
BRCA1_T_41197486_NGG_sg1	6	tgtggaaaggacgaaacaccgCTGCCATGAGCACAAAATTAgttttagagctagaaatagcaagttaaaataaggctagtccgttatcaacttgaaaaagtggcaccgagtcggtgcttttttAATCTGCCATGAGCACAAAATTATGGcaccggagacggttgtaaag
BRCA1_G_41197512_NGG_sg1	7	tgtggaaaggacgaaacaccgTTTCTGCTTGAAGTCTCCCTgttttagagctagaaatagcaagttaaaataaggctagtccgttatcaacttgaaaaagtggcaccgagtcggtgcttttttGATTTTCTGCTTGAAGTCTCCCTTGGcaccggagacggttgtaaag
BRCA1_G_41197548_NGG_sg1	6	tgtggaaaggacgaaacaccgAAGGACTTCTGGCTATGCAAgttttagagctagaaatagcaagttaaaataaggctagtccgttatcaacttgaaaaagtggcaccgagtcggtgcttttttGAAAAGGACTTCTGGCTATGCAAGGGcaccggagacggttgtaaag
BRCA1_G_41197558_NGG_sg1	7	tgtggaaaggacgaaacaccgATCAGCCTGAAAAGGACTTCgttttagagctagaaatagcaagttaaaataaggctagtccgttatcaacttgaaaaagtggcaccgagtcggtgcttttttTACATCAGCCTGAAAAGGACTTCTGGcaccggagacggttgtaaag
BRCA1_G_41197565_NGG_sg1	8	tgtggaaaggacgaaacaccgTTATGTACATCAGCCTGAAAgttttagagctagaaatagcaagttaaaataaggctagtccgttatcaacttgaaaaagtggcaccgagtcggtgcttttttATTTTATGTACATCAGCCTGAAAAGGcaccggagacggttgtaaag
BRCA1_G_41197600_NGG_sg1	8	tgtggaaaggacgaaacaccgCTTCAGTCCTTCTACTGTCCgttttagagctagaaatagcaagttaaaataaggctagtccgttatcaacttgaaaaagtggcaccgagtcggtgcttttttACTCTTCAGTCCTTCTACTGTCCTGGcaccggagacggttgtaaag
BRCA1_G_41197636_NGG_sg1	8	tgtggaaaggacgaaacaccgAAGTGGCCTTTCCAGGCCCTgttttagagctagaaatagcaagttaaaataaggctagtccgttatcaacttgaaaaagtggcaccgagtcggtgcttttttACAAAGTGGCCTTTCCAGGCCCTGGGcaccggagacggttgtaaag
BRCA1_T_41197643_NGG_sg1	8	tgtggaaaggacgaaacaccgGCTTACAAAGTGGCCTTTCCgttttagagctagaaatagcaagttaaaataaggctagtccgttatcaacttgaaaaagtggcaccgagtcggtgcttttttTGAGCTTACAAAGTGGCCTTTCCAGGcaccggagacggttgtaaag
BRCA1_T_41197654_NGG_sg1	7	tgtggaaaggacgaaacaccgCCAAGAATGAGCTTACAAAGgttttagagctagaaatagcaagttaaaataaggctagtccgttatcaacttgaaaaagtggcaccgagtcggtgcttttttACCCCAAGAATGAGCTTACAAAGTGGcaccggagacggttgtaaag
BRCA1_T_41197680_NGG_sg1	7	tgtggaaaggacgaaacaccgAGCCACAGGTACAGAGCCACgttttagagctagaaatagcaagttaaaataaggctagtccgttatcaacttgaaaaagtggcaccgagtcggtgcttttttGCCAGCCACAGGTACAGAGCCACAGGcaccggagacggttgtaaag
BRCA1_G_41197694_NGG_sg1	7	tgtggaaaggacgaaacaccgTACTGACTGCAGCCAGCCACgttttagagctagaaatagcaagttaaaataaggctagtccgttatcaacttgaaaaagtggcaccgagtcggtgcttttttCACTACTGACTGCAGCCAGCCACAGGcaccggagacggttgtaaag
BRCA1_G_41197751_NGG_sg1	8	tgtggaaaggacgaaacaccgACTCTACCAGTGCCAGGAGCgttttagagctagaaatagcaagttaaaataaggctagtccgttatcaacttgaaaaagtggcaccgagtcggtgcttttttAGCACTCTACCAGTGCCAGGAGCTGGcaccggagacggttgtaaag
BRCA1_G_41197757_NGG_sg1	8	tgtggaaaggacgaaacaccgTGTAGCACTCTACCAGTGCCgttttagagctagaaatagcaagttaaaataaggctagtccgttatcaacttgaaaaagtggcaccgagtcggtgcttttttCAGTGTAGCACTCTACCAGTGCCAGGcaccggagacggttgtaaag
BRCA1_G_41197784_NGG_sg1	8	tgtggaaaggacgaaacaccgGGTGACCCGAGAGTGGGTGTgttttagagctagaaatagcaagttaaaataaggctagtccgttatcaacttgaaaaagtggcaccgagtcggtgcttttttTGTGGTGACCCGAGAGTGGGTGTTGGcaccggagacggttgtaaag
BRCA1_G_41197795_NGG_sg1	4	tgtggaaaggacgaaacaccgCACCTGTGGTGACCCGAGAGgttttagagctagaaatagcaagttaaaataaggctagtccgttatcaacttgaaaaagtggcaccgagtcggtgcttttttAGGCACCTGTGGTGACCCGAGAGTGGcaccggagacggttgtaaag
BRCA1_T_41197808_NGG_sg1	5	tgtggaaaggacgaaacaccgGCAGATGTGTGAGGCACCTGgttttagagctagaaatagcaagttaaaataaggctagtccgttatcaacttgaaaaagtggcaccgagtcggtgcttttttTGGGCAGATGTGTGAGGCACCTGTGGcaccggagacggttgtaaag
BRCA1_T_41197817_NGG_sg1	5	tgtggaaaggacgaaacaccgAGCAATTGGGCAGATGTGTGgttttagagctagaaatagcaagttaaaataaggctagtccgttatcaacttgaaaaagtggcaccgagtcggtgcttttttTCCAGCAATTGGGCAGATGTGTGAGGcaccggagacggttgtaaag
BRCA1_T_41231366_NGG_sg1	7	tgtggaaaggacgaaacaccgAGGCCTAGAGAACATATATCgttttagagctagaaatagcaagttaaaataaggctagtccgttatcaacttgaaaaagtggcaccgagtcggtgcttttttAAAAGGCCTAGAGAACATATATCAGGcaccggagacggttgtaaag
BRCA1_G_41231385_NGG_sg1	8	tgtggaaaggacgaaacaccgACAACTCCATGTTTTCTAAAgttttagagctagaaatagcaagttaaaataaggctagtccgttatcaacttgaaaaagtggcaccgagtcggtgcttttttGGAACAACTCCATGTTTTCTAAAAGGcaccggagacggttgtaaag
BRCA1_T_41231410_NGG_sg1	7	tgtggaaaggacgaaacaccgATTCGCATATACATGGCCAAgttttagagctagaaatagcaagttaaaataaggctagtccgttatcaacttgaaaaagtggcaccgagtcggtgcttttttCAGATTCGCATATACATGGCCAAAGGcaccggagacggttgtaaag
BRCA1_T_41231416_NGG_sg1	8	tgtggaaaggacgaaacaccgCTTACAGATTCGCATATACAgttttagagctagaaatagcaagttaaaataaggctagtccgttatcaacttgaaaaagtggcaccgagtcggtgcttttttTTTCTTACAGATTCGCATATACATGGcaccggagacggttgtaaag
BRCA1_T_41199671_NGG_sg1	6	tgtggaaaggacgaaacaccgGGACAATGGCTTCCATGGTAgttttagagctagaaatagcaagttaaaataaggctagtccgttatcaacttgaaaaagtggcaccgagtcggtgcttttttAGAGGACAATGGCTTCCATGGTAAGGcaccggagacggttgtaaag
BRCA1_T_41199674_NGG_sg1	8	tgtggaaaggacgaaacaccgACAGAGGACAATGGCTTCCAgttttagagctagaaatagcaagttaaaataaggctagtccgttatcaacttgaaaaagtggcaccgagtcggtgcttttttTGGACAGAGGACAATGGCTTCCATGGcaccggagacggttgtaaag
BRCA1_G_41199685_NGG_sg1	6	tgtggaaaggacgaaacaccgGATGCCTGGACAGAGGACAAgttttagagctagaaatagcaagttaaaataaggctagtccgttatcaacttgaaaaagtggcaccgagtcggtgcttttttCCAGATGCCTGGACAGAGGACAATGGcaccggagacggttgtaaag
BRCA1_T_41199691_NGG_sg1	7	tgtggaaaggacgaaacaccgGCAGCCAGATGCCTGGACAGgttttagagctagaaatagcaagttaaaataaggctagtccgttatcaacttgaaaaagtggcaccgagtcggtgcttttttTGTGCAGCCAGATGCCTGGACAGAGGcaccggagacggttgtaaag
BRCA1_G_41201141_NGG_sg1	8	tgtggaaaggacgaaacaccgCCCTTGGCACAGTAAGTATTgttttagagctagaaatagcaagttaaaataaggctagtccgttatcaacttgaaaaagtggcaccgagtcggtgcttttttTCACCCTTGGCACAGTAAGTATTGGGcaccggagacggttgtaaag
BRCA1_G_41201146_NGG_sg1	4	tgtggaaaggacgaaacaccgACCCTTGGCACAGTAAGTATgttttagagctagaaatagcaagttaaaataaggctagtccgttatcaacttgaaaaagtggcaccgagtcggtgcttttttTTCACCCTTGGCACAGTAAGTATTGGcaccggagacggttgtaaag
BRCA1_G_41201157_NGG_sg1	8	tgtggaaaggacgaaacaccgGAGCTTTCATCATTCACCCTgttttagagctagaaatagcaagttaaaataaggctagtccgttatcaacttgaaaaagtggcaccgagtcggtgcttttttAAGGAGCTTTCATCATTCACCCTTGGcaccggagacggttgtaaag
BRCA1_G_41201188_NGG_sg1	5	tgtggaaaggacgaaacaccgACAGCTGTGTGGTGCTTCTGgttttagagctagaaatagcaagttaaaataaggctagtccgttatcaacttgaaaaagtggcaccgagtcggtgcttttttGGTACAGCTGTGTGGTGCTTCTGTGGcaccggagacggttgtaaag
BRCA1_T_41201197_NGG_sg1	7	tgtggaaaggacgaaacaccgGAATGGATGGTACAGCTGTGgttttagagctagaaatagcaagttaaaataaggctagtccgttatcaacttgaaaaagtggcaccgagtcggtgcttttttCTGGAATGGATGGTACAGCTGTGTGGcaccggagacggttgtaaag
BRCA1_G_41201209_NGG_sg1	8	tgtggaaaggacgaaacaccgTTTAGATCAACTGGAATGGAgttttagagctagaaatagcaagttaaaataaggctagtccgttatcaacttgaaaaagtggcaccgagtcggtgcttttttCATTTTAGATCAACTGGAATGGATGGcaccggagacggttgtaaag
BRCA1_T_41234422_NGG_sg1	8	tgtggaaaggacgaaacaccgCAGAAAAAGGTGTGTATTGTgttttagagctagaaatagcaagttaaaataaggctagtccgttatcaacttgaaaaagtggcaccgagtcggtgcttttttCATCAGAAAAAGGTGTGTATTGTTGGcaccggagacggttgtaaag
BRCA1_T_41234436_NGG_sg1	7	tgtggaaaggacgaaacaccgGAACAAAGCACATCAGAAAAgttttagagctagaaatagcaagttaaaataaggctagtccgttatcaacttgaaaaagtggcaccgagtcggtgcttttttCCAGAACAAAGCACATCAGAAAAAGGcaccggagacggttgtaaag
BRCA1_G_41234473_NGG_sg1	7	tgtggaaaggacgaaacaccgAAGTGACTCTTCTGCCCTTGgttttagagctagaaatagcaagttaaaataaggctagtccgttatcaacttgaaaaagtggcaccgagtcggtgcttttttCATAAGTGACTCTTCTGCCCTTGAGGcaccggagacggttgtaaag
BRCA1_G_41234531_NGG_sg1	4	tgtggaaaggacgaaacaccgAAGCTGTGTTAGAACAGCATgttttagagctagaaatagcaagttaaaataaggctagtccgttatcaacttgaaaaagtggcaccgagtcggtgcttttttTAGAAGCTGTGTTAGAACAGCATGGGcaccggagacggttgtaaag
BRCA1_G_41234559_NGG_sg1	8	tgtggaaaggacgaaacaccgGATAAAGCTCCAGCAGGAAAgttttagagctagaaatagcaagttaaaataaggctagtccgttatcaacttgaaaaagtggcaccgagtcggtgcttttttCCTGATAAAGCTCCAGCAGGAAATGGcaccggagacggttgtaaag
BRCA1_T_41234565_NGG_sg1	8	tgtggaaaggacgaaacaccgTAACCTGATAAAGCTCCAGCgttttagagctagaaatagcaagttaaaataaggctagtccgttatcaacttgaaaaagtggcaccgagtcggtgcttttttACATAACCTGATAAAGCTCCAGCAGGcaccggagacggttgtaaag
BRCA1_G_41267795_NGG_sg1	8	tgtggaaaggacgaaacaccgTGCTAGTCTGGAGTTGATCAgttttagagctagaaatagcaagttaaaataaggctagtccgttatcaacttgaaaaagtggcaccgagtcggtgcttttttCCCTGCTAGTCTGGAGTTGATCAAGGcaccggagacggttgtaaag
BRCA1_G_41203082_NGG_sg1	8	tgtggaaaggacgaaacaccgATGCCCACAGGTAAGAGCCTgttttagagctagaaatagcaagttaaaataaggctagtccgttatcaacttgaaaaagtggcaccgagtcggtgcttttttAACATGCCCACAGGTAAGAGCCTGGGcaccggagacggttgtaaag
BRCA1_G_41203094_NGG_sg1	8	tgtggaaaggacgaaacaccgCCCTTCACCAACATGCCCACgttttagagctagaaatagcaagttaaaataaggctagtccgttatcaacttgaaaaagtggcaccgagtcggtgcttttttGGGCCCTTCACCAACATGCCCACAGGcaccggagacggttgtaaag
BRCA1_T_41203117_NGG_sg1	8	tgtggaaaggacgaaacaccgGGCTAGAAATCTGTTGCTATgttttagagctagaaatagcaagttaaaataaggctagtccgttatcaacttgaaaaagtggcaccgagtcggtgcttttttGGGGGCTAGAAATCTGTTGCTATGGGcaccggagacggttgtaaag
BRCA1_G_41203122_NGG_sg1	4	tgtggaaaggacgaaacaccgGGGCTAGAAATCTGTTGCTAgttttagagctagaaatagcaagttaaaataaggctagtccgttatcaacttgaaaaagtggcaccgagtcggtgcttttttAGGGGGCTAGAAATCTGTTGCTATGGcaccggagacggttgtaaag
BRCA1_T_41209084_NGG_sg1	7	tgtggaaaggacgaaacaccgAAGAGAATCCCAGGACAGAAgttttagagctagaaatagcaagttaaaataaggctagtccgttatcaacttgaaaaagtggcaccgagtcggtgcttttttAGCAAGAGAATCCCAGGACAGAAAGGcaccggagacggttgtaaag
BRCA1_T_41209093_NGG_sg1	7	tgtggaaaggacgaaacaccgAAAGCGAGCAAGAGAATCCCgttttagagctagaaatagcaagttaaaataaggctagtccgttatcaacttgaaaaagtggcaccgagtcggtgcttttttTCCAAAGCGAGCAAGAGAATCCCAGGcaccggagacggttgtaaag
BRCA1_T_41209121_NGG_sg1	5	tgtggaaaggacgaaacaccgGTCAATGGAAGAAACCACCAgttttagagctagaaatagcaagttaaaataaggctagtccgttatcaacttgaaaaagtggcaccgagtcggtgcttttttGTGGTCAATGGAAGAAACCACCAAGGcaccggagacggttgtaaag
BRCA1_T_41209135_NGG_sg1	6	tgtggaaaggacgaaacaccgGTCAGAGGAGATGTGGTCAAgttttagagctagaaatagcaagttaaaataaggctagtccgttatcaacttgaaaaagtggcaccgagtcggtgcttttttGAAGTCAGAGGAGATGTGGTCAATGGcaccggagacggttgtaaag
BRCA1_T_41209141_NGG_sg1	7	tgtggaaaggacgaaacaccgTTTTGAAGTCAGAGGAGATGgttttagagctagaaatagcaagttaaaataaggctagtccgttatcaacttgaaaaagtggcaccgagtcggtgcttttttTGATTTTGAAGTCAGAGGAGATGTGGcaccggagacggttgtaaag
BRCA1_T_41209148_NGG_sg1	8	tgtggaaaggacgaaacaccgCAGCATGATTTTGAAGTCAGgttttagagctagaaatagcaagttaaaataaggctagtccgttatcaacttgaaaaagtggcaccgagtcggtgcttttttTTTCAGCATGATTTTGAAGTCAGAGGcaccggagacggttgtaaag
BRCA1_T_41242975_NGG_sg1	8	tgtggaaaggacgaaacaccgGAGTGACATTTTAACCACTCgttttagagctagaaatagcaagttaaaataaggctagtccgttatcaacttgaaaaagtggcaccgagtcggtgcttttttTCAGAGTGACATTTTAACCACTCAGGcaccggagacggttgtaaag
BRCA1_G_41243010_NGG_sg1	7	tgtggaaaggacgaaacaccgGCGTCTCTGAAGACTGCTCAgttttagagctagaaatagcaagttaaaataaggctagtccgttatcaacttgaaaaagtggcaccgagtcggtgcttttttCAAGCGTCTCTGAAGACTGCTCAGGGcaccggagacggttgtaaag
BRCA1_T_41276048_NGG_sg1	8	tgtggaaaggacgaaacaccgAAATCTTAGAGTGTCCCATCgttttagagctagaaatagcaagttaaaataaggctagtccgttatcaacttgaaaaagtggcaccgagtcggtgcttttttAGAAAATCTTAGAGTGTCCCATCTGGcaccggagacggttgtaaag
BRCA1_T_41276129_NGG_sg1	4	tgtggaaaggacgaaacaccgTTCATTGGAACAGAAAGAAAgttttagagctagaaatagcaagttaaaataaggctagtccgttatcaacttgaaaaagtggcaccgagtcggtgcttttttAAGTTCATTGGAACAGAAAGAAATGGcaccggagacggttgtaaag
BRCA1_T_41243453_NGG_sg1	8	tgtggaaaggacgaaacaccgCAAACTTAGGTATTGGAACCgttttagagctagaaatagcaagttaaaataaggctagtccgttatcaacttgaaaaagtggcaccgagtcggtgcttttttATTCAAACTTAGGTATTGGAACCAGGcaccggagacggttgtaaag
BRCA1_G_41243460_NGG_sg1	8	tgtggaaaggacgaaacaccgATGGATTCAAACTTAGGTATgttttagagctagaaatagcaagttaaaataaggctagtccgttatcaacttgaaaaagtggcaccgagtcggtgcttttttAGCATGGATTCAAACTTAGGTATTGGcaccggagacggttgtaaag
BRCA1_T_41243467_NGG_sg1	7	tgtggaaaggacgaaacaccgCAAAGCATGGATTCAAACTTgttttagagctagaaatagcaagttaaaataaggctagtccgttatcaacttgaaaaagtggcaccgagtcggtgcttttttGAGCAAAGCATGGATTCAAACTTAGGcaccggagacggttgtaaag
BRCA1_T_41243480_NGG_sg1	7	tgtggaaaggacgaaacaccgTAATCAAGAAGAGCAAAGCAgttttagagctagaaatagcaagttaaaataaggctagtccgttatcaacttgaaaaagtggcaccgagtcggtgcttttttAAATAATCAAGAAGAGCAAAGCATGGcaccggagacggttgtaaag
BRCA1_T_41243509_NGG_sg1	8	tgtggaaaggacgaaacaccgTGAAGAAAGAGGAACGGGCTgttttagagctagaaatagcaagttaaaataaggctagtccgttatcaacttgaaaaagtggcaccgagtcggtgcttttttTGATGAAGAAAGAGGAACGGGCTTGGcaccggagacggttgtaaag
BRCA1_T_41243514_NGG_sg1	8	tgtggaaaggacgaaacaccgGATGATGAAGAAAGAGGAACgttttagagctagaaatagcaagttaaaataaggctagtccgttatcaacttgaaaaagtggcaccgagtcggtgcttttttTCAGATGATGAAGAAAGAGGAACGGGcaccggagacggttgtaaag
BRCA1_T_41243520_NGG_sg1	8	tgtggaaaggacgaaacaccgGTTTCAGATGATGAAGAAAGgttttagagctagaaatagcaagttaaaataaggctagtccgttatcaacttgaaaaagtggcaccgagtcggtgcttttttTTGGTTTCAGATGATGAAGAAAGAGGcaccggagacggttgtaaag
BRCA1_T_41243542_NGG_sg1	8	tgtggaaaggacgaaacaccgTGGTCTGAGTGACAAGGAATgttttagagctagaaatagcaagttaaaataaggctagtccgttatcaacttgaaaaagtggcaccgagtcggtgcttttttAGTTGGTCTGAGTGACAAGGAATTGGcaccggagacggttgtaaag
BRCA1_T_41243552_NGG_sg1	4	tgtggaaaggacgaaacaccgGGGAGTTGGTCTGAGTGACAgttttagagctagaaatagcaagttaaaataaggctagtccgttatcaacttgaaaaagtggcaccgagtcggtgcttttttCCAGGGAGTTGGTCTGAGTGACAAGGcaccggagacggttgtaaag
BRCA1_T_41243562_NGG_sg1	8	tgtggaaaggacgaaacaccgCAGTCTGAAAGCCAGGGAGTgttttagagctagaaatagcaagttaaaataaggctagtccgttatcaacttgaaaaagtggcaccgagtcggtgcttttttCATCAGTCTGAAAGCCAGGGAGTTGGcaccggagacggttgtaaag
BRCA1_T_41243568_NGG_sg1	8	tgtggaaaggacgaaacaccgAGGCATCAGTCTGAAAGCCAgttttagagctagaaatagcaagttaaaataaggctagtccgttatcaacttgaaaaagtggcaccgagtcggtgcttttttATGAGGCATCAGTCTGAAAGCCAGGGcaccggagacggttgtaaag
BRCA1_G_41243589_NGG_sg1	7	tgtggaaaggacgaaacaccgTTGGTTCTTCCAAACAAATGgttttagagctagaaatagcaagttaaaataaggctagtccgttatcaacttgaaaaagtggcaccgagtcggtgcttttttTGATTGGTTCTTCCAAACAAATGAGGcaccggagacggttgtaaag
BRCA1_T_41243607_NGG_sg1	8	tgtggaaaggacgaaacaccgACCCAGGATCCTTTCTTGATgttttagagctagaaatagcaagttaaaataaggctagtccgttatcaacttgaaaaagtggcaccgagtcggtgcttttttAACACCCAGGATCCTTTCTTGATTGGcaccggagacggttgtaaag
BRCA1_T_41243623_NGG_sg1	8	tgtggaaaggacgaaacaccgGACTGCAAATACAAACACCCgttttagagctagaaatagcaagttaaaataaggctagtccgttatcaacttgaaaaagtggcaccgagtcggtgcttttttCTTGACTGCAAATACAAACACCCAGGcaccggagacggttgtaaag
BRCA1_G_41243653_NGG_sg1	8	tgtggaaaggacgaaacaccgTTCTTCACAGTGCAGTGAATgttttagagctagaaatagcaagttaaaataaggctagtccgttatcaacttgaaaaagtggcaccgagtcggtgcttttttGTTTTCTTCACAGTGCAGTGAATTGGcaccggagacggttgtaaag
BRCA1_G_41243701_NGG_sg1	8	tgtggaaaggacgaaacaccgTCAGGAACATCACCTTAGTGgttttagagctagaaatagcaagttaaaataaggctagtccgttatcaacttgaaaaagtggcaccgagtcggtgcttttttATCTCAGGAACATCACCTTAGTGAGGcaccggagacggttgtaaag
BRCA1_T_41243723_NGG_sg1	4	tgtggaaaggacgaaacaccgAATATTGGCAAAGGCATCTCgttttagagctagaaatagcaagttaaaataaggctagtccgttatcaacttgaaaaagtggcaccgagtcggtgcttttttGGTAATATTGGCAAAGGCATCTCAGGcaccggagacggttgtaaag
BRCA1_T_41243730_NGG_sg1	6	tgtggaaaggacgaaacaccgTAACCAGGTAATATTGGCAAgttttagagctagaaatagcaagttaaaataaggctagtccgttatcaacttgaaaaagtggcaccgagtcggtgcttttttCAGTAACCAGGTAATATTGGCAAAGGcaccggagacggttgtaaag
BRCA1_T_41243734_NGG_sg1	8	tgtggaaaggacgaaacaccgCTGCAGTAACCAGGTAATATgttttagagctagaaatagcaagttaaaataaggctagtccgttatcaacttgaaaaagtggcaccgagtcggtgcttttttTGACTGCAGTAACCAGGTAATATTGGcaccggagacggttgtaaag
BRCA1_T_41243745_NGG_sg1	6	tgtggaaaggacgaaacaccgCTTAAATGACTGCAGTAACCgttttagagctagaaatagcaagttaaaataaggctagtccgttatcaacttgaaaaagtggcaccgagtcggtgcttttttTAGCTTAAATGACTGCAGTAACCAGGcaccggagacggttgtaaag
BRCA1_G_41243794_NGG_sg1	5	tgtggaaaggacgaaacaccgGTGTCTGTCTAAGAACACAGgttttagagctagaaatagcaagttaaaataaggctagtccgttatcaacttgaaaaagtggcaccgagtcggtgcttttttCGAGTGTCTGTCTAAGAACACAGAGGcaccggagacggttgtaaag
BRCA1_G_41243835_NGG_sg1	7	tgtggaaaggacgaaacaccgATATACCTTCTCAGTCTACTgttttagagctagaaatagcaagttaaaataaggctagtccgttatcaacttgaaaaagtggcaccgagtcggtgcttttttACAATATACCTTCTCAGTCTACTAGGcaccggagacggttgtaaag
BRCA1_T_41243868_NGG_sg1	8	tgtggaaaggacgaaacaccgTGCTTCCAACACTTGTTATTgttttagagctagaaatagcaagttaaaataaggctagtccgttatcaacttgaaaaagtggcaccgagtcggtgcttttttCCCTGCTTCCAACACTTGTTATTTGGcaccggagacggttgtaaag
BRCA1_T_41243905_NGG_sg1	8	tgtggaaaggacgaaacaccgAGAAGAGAACTTATCTAGTGgttttagagctagaaatagcaagttaaaataaggctagtccgttatcaacttgaaaaagtggcaccgagtcggtgcttttttCTCAGAAGAGAACTTATCTAGTGAGGcaccggagacggttgtaaag
BRCA1_T_41243949_NGG_sg1	6	tgtggaaaggacgaaacaccgGGCTCAGGGTTACCGAAGAGgttttagagctagaaatagcaagttaaaataaggctagtccgttatcaacttgaaaaagtggcaccgagtcggtgcttttttTTTGGCTCAGGGTTACCGAAGAGGGGcaccggagacggttgtaaag
BRCA1_G_41243952_NGG_sg1	4	tgtggaaaggacgaaacaccgTGGCTCAGGGTTACCGAAGAgttttagagctagaaatagcaagttaaaataaggctagtccgttatcaacttgaaaaagtggcaccgagtcggtgcttttttATTTGGCTCAGGGTTACCGAAGAGGGcaccggagacggttgtaaag
BRCA1_G_41243961_NGG_sg1	8	tgtggaaaggacgaaacaccgACCCATACACATTTGGCTCAgttttagagctagaaatagcaagttaaaataaggctagtccgttatcaacttgaaaaagtggcaccgagtcggtgcttttttTTCACCCATACACATTTGGCTCAGGGcaccggagacggttgtaaag
BRCA1_G_41243966_NGG_sg1	4	tgtggaaaggacgaaacaccgCACCCATACACATTTGGCTCgttttagagctagaaatagcaagttaaaataaggctagtccgttatcaacttgaaaaagtggcaccgagtcggtgcttttttTTTCACCCATACACATTTGGCTCAGGcaccggagacggttgtaaag
BRCA1_T_41243968_NGG_sg1	8	tgtggaaaggacgaaacaccgCCCTTTCACCCATACACATTgttttagagctagaaatagcaagttaaaataaggctagtccgttatcaacttgaaaaagtggcaccgagtcggtgcttttttTAGCCCTTTCACCCATACACATTTGGcaccggagacggttgtaaag
BRCA1_T_41243999_NGG_sg1	8	tgtggaaaggacgaaacaccgTCCAGAAAGGAGAGCTTAGCgttttagagctagaaatagcaagttaaaataaggctagtccgttatcaacttgaaaaagtggcaccgagtcggtgcttttttGCGTCCAGAAAGGAGAGCTTAGCAGGcaccggagacggttgtaaag
BRCA1_T_41244012_NGG_sg1	8	tgtggaaaggacgaaacaccgTTTAGCAAAAGCGTCCAGAAgttttagagctagaaatagcaagttaaaataaggctagtccgttatcaacttgaaaaagtggcaccgagtcggtgcttttttGTTTTTAGCAAAAGCGTCCAGAAAGGcaccggagacggttgtaaag
BRCA1_G_41244051_NGG_sg1	6	tgtggaaaggacgaaacaccgTTTTGCTGAAAATGACATTAgttttagagctagaaatagcaagttaaaataaggctagtccgttatcaacttgaaaaagtggcaccgagtcggtgcttttttTAGTTTTGCTGAAAATGACATTAAGGcaccggagacggttgtaaag
BRCA1_T_41244084_NGG_sg1	6	tgtggaaaggacgaaacaccgGTTAGATGATGGTGAAATAAgttttagagctagaaatagcaagttaaaataaggctagtccgttatcaacttgaaaaagtggcaccgagtcggtgcttttttCCTGTTAGATGATGGTGAAATAAAGGcaccggagacggttgtaaag
BRCA1_T_41244093_NGG_sg1	8	tgtggaaaggacgaaacaccgCCTGATGACCTGTTAGATGAgttttagagctagaaatagcaagttaaaataaggctagtccgttatcaacttgaaaaagtggcaccgagtcggtgcttttttACACCTGATGACCTGTTAGATGATGGcaccggagacggttgtaaag
BRCA1_T_41244130_NGG_sg1	8	tgtggaaaggacgaaacaccgGGGAAGTAGTCATGCATCTCgttttagagctagaaatagcaagttaaaataaggctagtccgttatcaacttgaaaaagtggcaccgagtcggtgcttttttTATGGGAAGTAGTCATGCATCTCAGGcaccggagacggttgtaaag
BRCA1_G_41244152_NGG_sg1	6	tgtggaaaggacgaaacaccgGATAACTTAGAACAGCCTATgttttagagctagaaatagcaagttaaaataaggctagtccgttatcaacttgaaaaagtggcaccgagtcggtgcttttttTCAGATAACTTAGAACAGCCTATGGGcaccggagacggttgtaaag
BRCA1_T_41244264_NGG_sg1	8	tgtggaaaggacgaaacaccgGTCTATAAACAAAGTCTTCCgttttagagctagaaatagcaagttaaaataaggctagtccgttatcaacttgaaaaagtggcaccgagtcggtgcttttttGAGGTCTATAAACAAAGTCTTCCTGGcaccggagacggttgtaaag
BRCA1_T_41244290_NGG_sg1	4	tgtggaaaggacgaaacaccgATTAGGGGTTTTGCAACCTGgttttagagctagaaatagcaagttaaaataaggctagtccgttatcaacttgaaaaagtggcaccgagtcggtgcttttttTAGATTAGGGGTTTTGCAACCTGAGGcaccggagacggttgtaaag
BRCA1_T_41244301_NGG_sg1	8	tgtggaaaggacgaaacaccgGAATGCTATGCTTAGATTAGgttttagagctagaaatagcaagttaaaataaggctagtccgttatcaacttgaaaaagtggcaccgagtcggtgcttttttATTGAATGCTATGCTTAGATTAGGGGcaccggagacggttgtaaag
BRCA1_T_41244306_NGG_sg1	4	tgtggaaaggacgaaacaccgTGAATGCTATGCTTAGATTAgttttagagctagaaatagcaagttaaaataaggctagtccgttatcaacttgaaaaagtggcaccgagtcggtgcttttttAATTGAATGCTATGCTTAGATTAGGGcaccggagacggttgtaaag
BRCA1_T_41244307_NGG_sg1	4	tgtggaaaggacgaaacaccgTTGAATGCTATGCTTAGATTgttttagagctagaaatagcaagttaaaataaggctagtccgttatcaacttgaaaaagtggcaccgagtcggtgcttttttAAATTGAATGCTATGCTTAGATTAGGcaccggagacggttgtaaag
BRCA1_T_41244332_NGG_sg1	8	tgtggaaaggacgaaacaccgCAGAACTAGGTAGAAACAGAgttttagagctagaaatagcaagttaaaataaggctagtccgttatcaacttgaaaaagtggcaccgagtcggtgcttttttAAGCAGAACTAGGTAGAAACAGAGGGcaccggagacggttgtaaag
BRCA1_T_41244346_NGG_sg1	7	tgtggaaaggacgaaacaccgGAAAACATTCAAGCAGAACTgttttagagctagaaatagcaagttaaaataaggctagtccgttatcaacttgaaaaagtggcaccgagtcggtgcttttttGATGAAAACATTCAAGCAGAACTAGGcaccggagacggttgtaaag
BRCA1_T_41244379_NGG_sg1	7	tgtggaaaggacgaaacaccgGGCTCCAGTATTAATGAAATgttttagagctagaaatagcaagttaaaataaggctagtccgttatcaacttgaaaaagtggcaccgagtcggtgcttttttGTGGGCTCCAGTATTAATGAAATAGGcaccggagacggttgtaaag
BRCA1_T_41244400_NGG_sg1	7	tgtggaaaggacgaaacaccgGGTTCCAGTACTAATGAAGTgttttagagctagaaatagcaagttaaaataaggctagtccgttatcaacttgaaaaagtggcaccgagtcggtgcttttttGTAGGTTCCAGTACTAATGAAGTGGGcaccggagacggttgtaaag
BRCA1_T_41244420_NGG_sg1	8	tgtggaaaggacgaaacaccgTCAAGCAATATTAATGAAGTgttttagagctagaaatagcaagttaaaataaggctagtccgttatcaacttgaaaaagtggcaccgagtcggtgcttttttAGCTCAAGCAATATTAATGAAGTAGGcaccggagacggttgtaaag
BRCA1_G_41244519_NGG_sg1	8	tgtggaaaggacgaaacaccgATGTCACCTGAAAGAGAAATgttttagagctagaaatagcaagttaaaataaggctagtccgttatcaacttgaaaaagtggcaccgagtcggtgcttttttTCAATGTCACCTGAAAGAGAAATGGGcaccggagacggttgtaaag
BRCA1_T_41244551_NGG_sg1	7	tgtggaaaggacgaaacaccgTCTGCTAGAGGAAAACTTTGgttttagagctagaaatagcaagttaaaataaggctagtccgttatcaacttgaaaaagtggcaccgagtcggtgcttttttAAATCTGCTAGAGGAAAACTTTGAGGcaccggagacggttgtaaag
BRCA1_T_41244562_NGG_sg1	8	tgtggaaaggacgaaacaccgATGTAAGAAAAATCTGCTAGgttttagagctagaaatagcaagttaaaataaggctagtccgttatcaacttgaaaaagtggcaccgagtcggtgcttttttTAAATGTAAGAAAAATCTGCTAGAGGcaccggagacggttgtaaag
BRCA1_G_41244648_NGG_sg1	8	tgtggaaaggacgaaacaccgCTCATTACTCCAAATAAACAgttttagagctagaaatagcaagttaaaataaggctagtccgttatcaacttgaaaaagtggcaccgagtcggtgcttttttGGACTCATTACTCCAAATAAACATGGcaccggagacggttgtaaag
BRCA1_T_41277439_NGG_sg1	8	tgtggaaaggacgaaacaccgCCGTGGCAACGGAAAAGCGCgttttagagctagaaatagcaagttaaaataaggctagtccgttatcaacttgaaaaagtggcaccgagtcggtgcttttttTTTCCGTGGCAACGGAAAAGCGCGGGcaccggagacggttgtaaag
BRCA1_G_41244684_NGG_sg1	8	tgtggaaaggacgaaacaccgTGTCTATCATCTCAGTTCAGgttttagagctagaaatagcaagttaaaataaggctagtccgttatcaacttgaaaaagtggcaccgagtcggtgcttttttTTTTGTCTATCATCTCAGTTCAGAGGcaccggagacggttgtaaag
BRCA1_G_41244710_NGG_sg1	8	tgtggaaaggacgaaacaccgGTAGTATCAAAGGAGGCTCTgttttagagctagaaatagcaagttaaaataaggctagtccgttatcaacttgaaaaagtggcaccgagtcggtgcttttttAATGTAGTATCAAAGGAGGCTCTAGGcaccggagacggttgtaaag
BRCA1_T_41244719_NGG_sg1	6	tgtggaaaggacgaaacaccgGCCAAATGTAGTATCAAAGGgttttagagctagaaatagcaagttaaaataaggctagtccgttatcaacttgaaaaagtggcaccgagtcggtgcttttttAATGCCAAATGTAGTATCAAAGGAGGcaccggagacggttgtaaag
BRCA1_G_41244722_NGG_sg1	6	tgtggaaaggacgaaacaccgAATGCCAAATGTAGTATCAAgttttagagctagaaatagcaagttaaaataaggctagtccgttatcaacttgaaaaagtggcaccgagtcggtgcttttttGATAATGCCAAATGTAGTATCAAAGGcaccggagacggttgtaaag
BRCA1_T_41244767_NGG_sg1	6	tgtggaaaggacgaaacaccgACTGCAGGCTTTCCTGTGGTgttttagagctagaaatagcaagttaaaataaggctagtccgttatcaacttgaaaaagtggcaccgagtcggtgcttttttATCACTGCAGGCTTTCCTGTGGTTGGcaccggagacggttgtaaag
BRCA1_G_41244771_NGG_sg1	6	tgtggaaaggacgaaacaccgTATCACTGCAGGCTTTCCTGgttttagagctagaaatagcaagttaaaataaggctagtccgttatcaacttgaaaaagtggcaccgagtcggtgcttttttTAATATCACTGCAGGCTTTCCTGTGGcaccggagacggttgtaaag
BRCA1_T_41244782_NGG_sg1	6	tgtggaaaggacgaaacaccgCAGACAGTTAATATCACTGCgttttagagctagaaatagcaagttaaaataaggctagtccgttatcaacttgaaaaagtggcaccgagtcggtgcttttttGTACAGACAGTTAATATCACTGCAGGcaccggagacggttgtaaag
BRCA1_T_41244831_NGG_sg1	8	tgtggaaaggacgaaacaccgGAACAAAAGGAAGAAAATCAgttttagagctagaaatagcaagttaaaataaggctagtccgttatcaacttgaaaaagtggcaccgagtcggtgcttttttTGTGAACAAAAGGAAGAAAATCAAGGcaccggagacggttgtaaag
BRCA1_G_41244893_NGG_sg1	8	tgtggaaaggacgaaacaccgCAACATTCTCTGCCCACTCTgttttagagctagaaatagcaagttaaaataaggctagtccgttatcaacttgaaaaagtggcaccgagtcggtgcttttttGTGCAACATTCTCTGCCCACTCTGGGcaccggagacggttgtaaag
BRCA1_T_41244898_NGG_sg1	4	tgtggaaaggacgaaacaccgGCAACATTCTCTGCCCACTCgttttagagctagaaatagcaagttaaaataaggctagtccgttatcaacttgaaaaagtggcaccgagtcggtgcttttttTGTGCAACATTCTCTGCCCACTCTGGcaccggagacggttgtaaag
BRCA1_T_41244923_NGG_sg1	7	tgtggaaaggacgaaacaccgAAATCCAGGAAATGCAGAAGgttttagagctagaaatagcaagttaaaataaggctagtccgttatcaacttgaaaaagtggcaccgagtcggtgcttttttTTCAAATCCAGGAAATGCAGAAGAGGcaccggagacggttgtaaag
BRCA1_G_41244936_NGG_sg1	8	tgtggaaaggacgaaacaccgTTTGCTCCGTTTTCAAATCCgttttagagctagaaatagcaagttaaaataaggctagtccgttatcaacttgaaaaagtggcaccgagtcggtgcttttttTCATTTGCTCCGTTTTCAAATCCAGGcaccggagacggttgtaaag
BRCA1_G_41244976_NGG_sg1	8	tgtggaaaggacgaaacaccgGTATTTGCAGAATACATTCAgttttagagctagaaatagcaagttaaaataaggctagtccgttatcaacttgaaaaagtggcaccgagtcggtgcttttttTCAGTATTTGCAGAATACATTCAAGGcaccggagacggttgtaaag
BRCA1_T_41245021_NGG_sg1	8	tgtggaaaggacgaaacaccgTCGGGAAACAAGCATAGAAAgttttagagctagaaatagcaagttaaaataaggctagtccgttatcaacttgaaaaagtggcaccgagtcggtgcttttttCAGTCGGGAAACAAGCATAGAAATGGcaccggagacggttgtaaag
BRCA1_T_41245040_NGG_sg1	7	tgtggaaaggacgaaacaccgACATGAAGTTAACCACAGTCgttttagagctagaaatagcaagttaaaataaggctagtccgttatcaacttgaaaaagtggcaccgagtcggtgcttttttGGGACATGAAGTTAACCACAGTCGGGcaccggagacggttgtaaag
BRCA1_T_41245044_NGG_sg1	4	tgtggaaaggacgaaacaccgGACATGAAGTTAACCACAGTgttttagagctagaaatagcaagttaaaataaggctagtccgttatcaacttgaaaaagtggcaccgagtcggtgcttttttTGGGACATGAAGTTAACCACAGTCGGcaccggagacggttgtaaag
BRCA1_G_41245064_NGG_sg1	6	tgtggaaaggacgaaacaccgGAAGGCTTTAAGTATCCATTgttttagagctagaaatagcaagttaaaataaggctagtccgttatcaacttgaaaaagtggcaccgagtcggtgcttttttACAGAAGGCTTTAAGTATCCATTGGGcaccggagacggttgtaaag
BRCA1_T_41245067_NGG_sg1	4	tgtggaaaggacgaaacaccgAGAAGGCTTTAAGTATCCATgttttagagctagaaatagcaagttaaaataaggctagtccgttatcaacttgaaaaagtggcaccgagtcggtgcttttttCACAGAAGGCTTTAAGTATCCATTGGcaccggagacggttgtaaag
BRCA1_T_41245081_NGG_sg1	7	tgtggaaaggacgaaacaccgGATAATAGAAATGACACAGAgttttagagctagaaatagcaagttaaaataaggctagtccgttatcaacttgaaaaagtggcaccgagtcggtgcttttttAAAGATAATAGAAATGACACAGAAGGcaccggagacggttgtaaag
BRCA1_T_41245113_NGG_sg1	8	tgtggaaaggacgaaacaccgAACCCCAAGGGACTAATTCAgttttagagctagaaatagcaagttaaaataaggctagtccgttatcaacttgaaaaagtggcaccgagtcggtgcttttttGAAAACCCCAAGGGACTAATTCATGGcaccggagacggttgtaaag
BRCA1_T_41245127_NGG_sg1	6	tgtggaaaggacgaaacaccgGCAGCATTTGAAAACCCCAAgttttagagctagaaatagcaagttaaaataaggctagtccgttatcaacttgaaaaagtggcaccgagtcggtgcttttttTGTGCAGCATTTGAAAACCCCAAGGGcaccggagacggttgtaaag
BRCA1_T_41245130_NGG_sg1	4	tgtggaaaggacgaaacaccgTGCAGCATTTGAAAACCCCAgttttagagctagaaatagcaagttaaaataaggctagtccgttatcaacttgaaaaagtggcaccgagtcggtgcttttttGTGTGCAGCATTTGAAAACCCCAAGGcaccggagacggttgtaaag
BRCA1_T_41245183_NGG_sg1	8	tgtggaaaggacgaaacaccgGGAAGTTAGCACTCTAGGGAgttttagagctagaaatagcaagttaaaataaggctagtccgttatcaacttgaaaaagtggcaccgagtcggtgcttttttACTGGAAGTTAGCACTCTAGGGAAGGcaccggagacggttgtaaag
BRCA1_T_41245188_NGG_sg1	7	tgtggaaaggacgaaacaccgTACTGGAAGTTAGCACTCTAgttttagagctagaaatagcaagttaaaataaggctagtccgttatcaacttgaaaaagtggcaccgagtcggtgcttttttCGTTACTGGAAGTTAGCACTCTAGGGcaccggagacggttgtaaag
BRCA1_G_41245192_NGG_sg1	4	tgtggaaaggacgaaacaccgTTACTGGAAGTTAGCACTCTgttttagagctagaaatagcaagttaaaataaggctagtccgttatcaacttgaaaaagtggcaccgagtcggtgcttttttTCGTTACTGGAAGTTAGCACTCTAGGcaccggagacggttgtaaag
BRCA1_T_41245204_NGG_sg1	8	tgtggaaaggacgaaacaccgTCAGGAAAGTATCTCGTTACgttttagagctagaaatagcaagttaaaataaggctagtccgttatcaacttgaaaaagtggcaccgagtcggtgcttttttCACTCAGGAAAGTATCTCGTTACTGGcaccggagacggttgtaaag
BRCA1_G_41245224_NGG_sg1	6	tgtggaaaggacgaaacaccgTGGTACTGATTATGGCACTCgttttagagctagaaatagcaagttaaaataaggctagtccgttatcaacttgaaaaagtggcaccgagtcggtgcttttttACCTGGTACTGATTATGGCACTCAGGcaccggagacggttgtaaag
BRCA1_G_41245230_NGG_sg1	8	tgtggaaaggacgaaacaccgTTGGTACCTGGTACTGATTAgttttagagctagaaatagcaagttaaaataaggctagtccgttatcaacttgaaaaagtggcaccgagtcggtgcttttttTCATTGGTACCTGGTACTGATTATGGcaccggagacggttgtaaag
BRCA1_T_41245243_NGG_sg1	7	tgtggaaaggacgaaacaccgAGCAGTATTTCATTGGTACCgttttagagctagaaatagcaagttaaaataaggctagtccgttatcaacttgaaaaagtggcaccgagtcggtgcttttttAGTAGCAGTATTTCATTGGTACCTGGcaccggagacggttgtaaag
BRCA1_T_41245249_NGG_sg1	8	tgtggaaaggacgaaacaccgAGAGAGTAGCAGTATTTCATgttttagagctagaaatagcaagttaaaataaggctagtccgttatcaacttgaaaaagtggcaccgagtcggtgcttttttTGTAGAGAGTAGCAGTATTTCATTGGcaccggagacggttgtaaag
BRCA1_T_41245297_NGG_sg1	5	tgtggaaaggacgaaacaccgTCTCATGTTAAGTGGAGAAAgttttagagctagaaatagcaagttaaaataaggctagtccgttatcaacttgaaaaagtggcaccgagtcggtgcttttttAGATCTCATGTTAAGTGGAGAAAGGGcaccggagacggttgtaaag
BRCA1_T_41245302_NGG_sg1	8	tgtggaaaggacgaaacaccgCCCAAAGATCTCATGTTAAGgttttagagctagaaatagcaagttaaaataaggctagtccgttatcaacttgaaaaagtggcaccgagtcggtgcttttttGACCCCAAAGATCTCATGTTAAGTGGcaccggagacggttgtaaag
BRCA1_T_41245446_NGG_sg1	5	tgtggaaaggacgaaacaccgCTGAAGTTAACAAATGCACCgttttagagctagaaatagcaagttaaaataaggctagtccgttatcaacttgaaaaagtggcaccgagtcggtgcttttttGAGCTGAAGTTAACAAATGCACCTGGcaccggagacggttgtaaag
BRCA1_T_41245533_NGG_sg1	8	tgtggaaaggacgaaacaccgGAAGGTAAAGAACCTGCAACgttttagagctagaaatagcaagttaaaataaggctagtccgttatcaacttgaaaaagtggcaccgagtcggtgcttttttATGGAAGGTAAAGAACCTGCAACTGGcaccggagacggttgtaaag
BRCA1_G_41245552_NGG_sg1	7	tgtggaaaggacgaaacaccgAGAAACCTACAACTCATGGAgttttagagctagaaatagcaagttaaaataaggctagtccgttatcaacttgaaaaagtggcaccgagtcggtgcttttttAGCAGAAACCTACAACTCATGGAAGGcaccggagacggttgtaaag
BRCA1_T_41245556_NGG_sg1	7	tgtggaaaggacgaaacaccgCAGCAGAAACCTACAACTCAgttttagagctagaaatagcaagttaaaataaggctagtccgttatcaacttgaaaaagtggcaccgagtcggtgcttttttGCACAGCAGAAACCTACAACTCATGGcaccggagacggttgtaaag
BRCA1_G_41245580_NGG_sg1	8	tgtggaaaggacgaaacaccgAGTACAACCAAATGCCAGTCgttttagagctagaaatagcaagttaaaataaggctagtccgttatcaacttgaaaaagtggcaccgagtcggtgcttttttAAAAGTACAACCAAATGCCAGTCAGGcaccggagacggttgtaaag
BRCA1_T_41245711_NGG_sg1	6	tgtggaaaggacgaaacaccgTGAGGAGGAAGTCTTCTACCgttttagagctagaaatagcaagttaaaataaggctagtccgttatcaacttgaaaaagtggcaccgagtcggtgcttttttGGCTGAGGAGGAAGTCTTCTACCAGGcaccggagacggttgtaaag
BRCA1_T_41245725_NGG_sg1	7	tgtggaaaggacgaaacaccgCTAAAAAGAATAGGCTGAGGgttttagagctagaaatagcaagttaaaataaggctagtccgttatcaacttgaaaaagtggcaccgagtcggtgcttttttCACCTAAAAAGAATAGGCTGAGGAGGcaccggagacggttgtaaag
BRCA1_T_41245729_NGG_sg1	6	tgtggaaaggacgaaacaccgCACCTAAAAAGAATAGGCTGgttttagagctagaaatagcaagttaaaataaggctagtccgttatcaacttgaaaaagtggcaccgagtcggtgcttttttAAGCACCTAAAAAGAATAGGCTGAGGcaccggagacggttgtaaag
BRCA1_T_41245733_NGG_sg1	8	tgtggaaaggacgaaacaccgCAAAAGCACCTAAAAAGAATgttttagagctagaaatagcaagttaaaataaggctagtccgttatcaacttgaaaaagtggcaccgagtcggtgcttttttATTCAAAAGCACCTAAAAAGAATAGGcaccggagacggttgtaaag
BRCA1_T_41245780_NGG_sg1	8	tgtggaaaggacgaaacaccgAAGCAGCAGTATAAGCAATAgttttagagctagaaatagcaagttaaaataaggctagtccgttatcaacttgaaaaagtggcaccgagtcggtgcttttttTATAAGCAGCAGTATAAGCAATATGGcaccggagacggttgtaaag
BRCA1_T_41245887_NGG_sg1	8	tgtggaaaggacgaaacaccgGGTCATGAGAATAAAACAAAgttttagagctagaaatagcaagttaaaataaggctagtccgttatcaacttgaaaaagtggcaccgagtcggtgcttttttAGTGGTCATGAGAATAAAACAAAAGGcaccggagacggttgtaaag
BRCA1_T_41245908_NGG_sg1	8	tgtggaaaggacgaaacaccgGTGATGAATATTACTAATAGgttttagagctagaaatagcaagttaaaataaggctagtccgttatcaacttgaaaaagtggcaccgagtcggtgcttttttCAAGTGATGAATATTACTAATAGTGGcaccggagacggttgtaaag
BRCA1_T_41245935_NGG_sg1	8	tgtggaaaggacgaaacaccgACTAACCAAACGGAGCAGAAgttttagagctagaaatagcaagttaaaataaggctagtccgttatcaacttgaaaaagtggcaccgagtcggtgcttttttGGAACTAACCAAACGGAGCAGAATGGcaccggagacggttgtaaag
BRCA1_T_41245947_NGG_sg1	6	tgtggaaaggacgaaacaccgAAATCAGGGAACTAACCAAAgttttagagctagaaatagcaagttaaaataaggctagtccgttatcaacttgaaaaagtggcaccgagtcggtgcttttttGATAAATCAGGGAACTAACCAAACGGcaccggagacggttgtaaag
BRCA1_T_41245959_NGG_sg1	8	tgtggaaaggacgaaacaccgACTCCTGAAATGATAAATCAgttttagagctagaaatagcaagttaaaataaggctagtccgttatcaacttgaaaaagtggcaccgagtcggtgcttttttAAGACTCCTGAAATGATAAATCAGGGcaccggagacggttgtaaag
BRCA1_T_41245993_NGG_sg1	8	tgtggaaaggacgaaacaccgTTTTATCAAGAAAGCAGATTgttttagagctagaaatagcaagttaaaataaggctagtccgttatcaacttgaaaaagtggcaccgagtcggtgcttttttGGATTTTATCAAGAAAGCAGATTTGGcaccggagacggttgtaaag
BRCA1_T_41246018_NGG_sg1	7	tgtggaaaggacgaaacaccgTACATCAGGCCTTCATCCTGgttttagagctagaaatagcaagttaaaataaggctagtccgttatcaacttgaaaaagtggcaccgagtcggtgcttttttACCTACATCAGGCCTTCATCCTGAGGcaccggagacggttgtaaag
BRCA1_T_41246032_NGG_sg1	7	tgtggaaaggacgaaacaccgCGTAAAAGGAGACCTACATCgttttagagctagaaatagcaagttaaaataaggctagtccgttatcaacttgaaaaagtggcaccgagtcggtgcttttttAAGCGTAAAAGGAGACCTACATCAGGcaccggagacggttgtaaag
BRCA1_T_41246045_NGG_sg1	8	tgtggaaaggacgaaacaccgCAAATAAATTAAAGCGTAAAgttttagagctagaaatagcaagttaaaataaggctagtccgttatcaacttgaaaaagtggcaccgagtcggtgcttttttTCACAAATAAATTAAAGCGTAAAAGGcaccggagacggttgtaaag
BRCA1_T_41246112_NGG_sg1	8	tgtggaaaggacgaaacaccgGTAACTGAAAATCTAATTATgttttagagctagaaatagcaagttaaaataaggctagtccgttatcaacttgaaaaagtggcaccgagtcggtgcttttttCATGTAACTGAAAATCTAATTATAGGcaccggagacggttgtaaag
BRCA1_T_41246158_NGG_sg1	8	tgtggaaaggacgaaacaccgTGGGAAAACCTATCGGAAGAgttttagagctagaaatagcaagttaaaataaggctagtccgttatcaacttgaaaaagtggcaccgagtcggtgcttttttATTTGGGAAAACCTATCGGAAGAAGGcaccggagacggttgtaaag
BRCA1_T_41246168_NGG_sg1	5	tgtggaaaggacgaaacaccgAAATATTTGGGAAAACCTATgttttagagctagaaatagcaagttaaaataaggctagtccgttatcaacttgaaaaagtggcaccgagtcggtgcttttttACAAAATATTTGGGAAAACCTATCGGcaccggagacggttgtaaag
BRCA1_T_41246177_NGG_sg1	8	tgtggaaaggacgaaacaccgATATTGAAGACAAAATATTTgttttagagctagaaatagcaagttaaaataaggctagtccgttatcaacttgaaaaagtggcaccgagtcggtgcttttttGTAATATTGAAGACAAAATATTTGGGcaccggagacggttgtaaag
BRCA1_T_41246182_NGG_sg1	4	tgtggaaaggacgaaacaccgAATATTGAAGACAAAATATTgttttagagctagaaatagcaagttaaaataaggctagtccgttatcaacttgaaaaagtggcaccgagtcggtgcttttttAGTAATATTGAAGACAAAATATTTGGcaccggagacggttgtaaag
BRCA1_T_41246248_NGG_sg1	8	tgtggaaaggacgaaacaccgACTGGCCAGTGATCCTCATGgttttagagctagaaatagcaagttaaaataaggctagtccgttatcaacttgaaaaagtggcaccgagtcggtgcttttttCTTACTGGCCAGTGATCCTCATGAGGcaccggagacggttgtaaag
BRCA1_T_41246266_NGG_sg1	8	tgtggaaaggacgaaacaccgTTCAGAGAAAATAGACTTACgttttagagctagaaatagcaagttaaaataaggctagtccgttatcaacttgaaaaagtggcaccgagtcggtgcttttttTTCTTCAGAGAAAATAGACTTACTGGcaccggagacggttgtaaag
BRCA1_T_41246295_NGG_sg1	5	tgtggaaaggacgaaacaccgAATGAGGTAGATGAATATTCgttttagagctagaaatagcaagttaaaataaggctagtccgttatcaacttgaaaaagtggcaccgagtcggtgcttttttCTAAATGAGGTAGATGAATATTCTGGcaccggagacggttgtaaag
BRCA1_T_41246312_NGG_sg1	4	tgtggaaaggacgaaacaccgTGTATTGGACGTTCTAAATGgttttagagctagaaatagcaagttaaaataaggctagtccgttatcaacttgaaaaagtggcaccgagtcggtgcttttttTGATGTATTGGACGTTCTAAATGAGGcaccggagacggttgtaaag
BRCA1_T_41246324_NGG_sg1	7	tgtggaaaggacgaaacaccgTGCCAAAGTAGCTGATGTATgttttagagctagaaatagcaagttaaaataaggctagtccgttatcaacttgaaaaagtggcaccgagtcggtgcttttttAAATGCCAAAGTAGCTGATGTATTGGcaccggagacggttgtaaag
BRCA1_T_41246361_NGG_sg1	6	tgtggaaaggacgaaacaccgTTCTGATGACTCACATGATGgttttagagctagaaatagcaagttaaaataaggctagtccgttatcaacttgaaaaagtggcaccgagtcggtgcttttttAGGTTCTGATGACTCACATGATGGGGcaccggagacggttgtaaag
BRCA1_G_41246364_NGG_sg1	4	tgtggaaaggacgaaacaccgGTTCTGATGACTCACATGATgttttagagctagaaatagcaagttaaaataaggctagtccgttatcaacttgaaaaagtggcaccgagtcggtgcttttttTAGGTTCTGATGACTCACATGATGGGcaccggagacggttgtaaag
BRCA1_T_41246383_NGG_sg1	7	tgtggaaaggacgaaacaccgTCCAGAAGTGATGAACTGTTgttttagagctagaaatagcaagttaaaataaggctagtccgttatcaacttgaaaaagtggcaccgagtcggtgcttttttTTTTCCAGAAGTGATGAACTGTTAGGcaccggagacggttgtaaag
BRCA1_T_41246409_NGG_sg1	7	tgtggaaaggacgaaacaccgGCATTCAGAAAGTTAATGAGgttttagagctagaaatagcaagttaaaataaggctagtccgttatcaacttgaaaaagtggcaccgagtcggtgcttttttGCAGCATTCAGAAAGTTAATGAGTGGcaccggagacggttgtaaag
BRCA1_G_41246448_NGG_sg1	7	tgtggaaaggacgaaacaccgGAGATACTGAAGATGTTCCTgttttagagctagaaatagcaagttaaaataaggctagtccgttatcaacttgaaaaagtggcaccgagtcggtgcttttttCTAGAGATACTGAAGATGTTCCTTGGcaccggagacggttgtaaag
BRCA1_T_41246545_NGG_sg1	8	tgtggaaaggacgaaacaccgGACTCCCAGCACAGAAAAAAgttttagagctagaaatagcaagttaaaataaggctagtccgttatcaacttgaaaaagtggcaccgagtcggtgcttttttGCGGACTCCCAGCACAGAAAAAAAGGcaccggagacggttgtaaag
BRCA1_T_41246567_NGG_sg1	8	tgtggaaaggacgaaacaccgAGGAAACATGTAATGATAGGgttttagagctagaaatagcaagttaaaataaggctagtccgttatcaacttgaaaaagtggcaccgagtcggtgcttttttGTAAGGAAACATGTAATGATAGGCGGcaccggagacggttgtaaag
BRCA1_T_41246574_NGG_sg1	4	tgtggaaaggacgaaacaccgGTAAGGAAACATGTAATGATgttttagagctagaaatagcaagttaaaataaggctagtccgttatcaacttgaaaaagtggcaccgagtcggtgcttttttGAAGTAAGGAAACATGTAATGATAGGcaccggagacggttgtaaag
BRCA1_T_41246588_NGG_sg1	7	tgtggaaaggacgaaacaccgTAACAGATGGGCTGGAAGTAgttttagagctagaaatagcaagttaaaataaggctagtccgttatcaacttgaaaaagtggcaccgagtcggtgcttttttACATAACAGATGGGCTGGAAGTAAGGcaccggagacggttgtaaag
BRCA1_T_41246595_NGG_sg1	8	tgtggaaaggacgaaacaccgAGCCAACATAACAGATGGGCgttttagagctagaaatagcaagttaaaataaggctagtccgttatcaacttgaaaaagtggcaccgagtcggtgcttttttAGGAGCCAACATAACAGATGGGCTGGcaccggagacggttgtaaag
BRCA1_G_41246600_NGG_sg1	7	tgtggaaaggacgaaacaccgAAGGAGCCAACATAACAGATgttttagagctagaaatagcaagttaaaataaggctagtccgttatcaacttgaaaaagtggcaccgagtcggtgcttttttAGCAAGGAGCCAACATAACAGATGGGcaccggagacggttgtaaag
BRCA1_T_41246619_NGG_sg1	7	tgtggaaaggacgaaacaccgGCAAACAGCCTGGCTTAGCAgttttagagctagaaatagcaagttaaaataaggctagtccgttatcaacttgaaaaagtggcaccgagtcggtgcttttttAAAGCAAACAGCCTGGCTTAGCAAGGcaccggagacggttgtaaag
BRCA1_T_41246628_NGG_sg1	8	tgtggaaaggacgaaacaccgTGTAATAAAAGCAAACAGCCgttttagagctagaaatagcaagttaaaataaggctagtccgttatcaacttgaaaaagtggcaccgagtcggtgcttttttTTCTGTAATAAAAGCAAACAGCCTGGcaccggagacggttgtaaag
BRCA1_T_41246659_NGG_sg1	8	tgtggaaaggacgaaacaccgAGACAGAATGAATGTAGAAAgttttagagctagaaatagcaagttaaaataaggctagtccgttatcaacttgaaaaagtggcaccgagtcggtgcttttttTAAAGACAGAATGAATGTAGAAAAGGcaccggagacggttgtaaag
BRCA1_T_41246739_NGG_sg1	8	tgtggaaaggacgaaacaccgAACTTGCATGTGGAGCCATGgttttagagctagaaatagcaagttaaaataaggctagtccgttatcaacttgaaaaagtggcaccgagtcggtgcttttttTCAAACTTGCATGTGGAGCCATGTGGcaccggagacggttgtaaag
BRCA1_G_41246775_NGG_sg1	8	tgtggaaaggacgaaacaccgAGGCATCCAGAAAAGTATCAgttttagagctagaaatagcaagttaaaataaggctagtccgttatcaacttgaaaaagtggcaccgagtcggtgcttttttGAGAGGCATCCAGAAAAGTATCAGGGcaccggagacggttgtaaag
BRCA1_T_41246796_NGG_sg1	7	tgtggaaaggacgaaacaccgCTGAGAAGCGTGCAGCTGAGgttttagagctagaaatagcaagttaaaataaggctagtccgttatcaacttgaaaaagtggcaccgagtcggtgcttttttCCACTGAGAAGCGTGCAGCTGAGAGGcaccggagacggttgtaaag
BRCA1_G_41247871_NGG_sg1	8	tgtggaaaggacgaaacaccgGATTCTGCAAAAAAGGGTAAgttttagagctagaaatagcaagttaaaataaggctagtccgttatcaacttgaaaaagtggcaccgagtcggtgcttttttTTGGATTCTGCAAAAAAGGGTAATGGcaccggagacggttgtaaag
BRCA1_T_41247877_NGG_sg1	8	tgtggaaaggacgaaacaccgAGTTTGGATTCTGCAAAAAAgttttagagctagaaatagcaagttaaaataaggctagtccgttatcaacttgaaaaagtggcaccgagtcggtgcttttttATCAGTTTGGATTCTGCAAAAAAGGGcaccggagacggttgtaaag
BRCA1_T_41247896_NGG_sg1	5	tgtggaaaggacgaaacaccgAACCAGGGATGAAATCAGTTgttttagagctagaaatagcaagttaaaataaggctagtccgttatcaacttgaaaaagtggcaccgagtcggtgcttttttAGGAACCAGGGATGAAATCAGTTTGGcaccggagacggttgtaaag
BRCA1_G_41247908_NGG_sg1	8	tgtggaaaggacgaaacaccgAATCACCCCTCAAGGAACCAgttttagagctagaaatagcaagttaaaataaggctagtccgttatcaacttgaaaaagtggcaccgagtcggtgcttttttACAAATCACCCCTCAAGGAACCAGGGcaccggagacggttgtaaag
BRCA1_T_41247916_NGG_sg1	8	tgtggaaaggacgaaacaccgTTGTTACAAATCACCCCTCAgttttagagctagaaatagcaagttaaaataaggctagtccgttatcaacttgaaaaagtggcaccgagtcggtgcttttttGAATTGTTACAAATCACCCCTCAAGGcaccggagacggttgtaaag
BRCA1_T_41215364_NGG_sg1	8	tgtggaaaggacgaaacaccgAGAAAGAAAAATGCTGAATGgttttagagctagaaatagcaagttaaaataaggctagtccgttatcaacttgaaaaagtggcaccgagtcggtgcttttttTAAAGAAAGAAAAATGCTGAATGAGGcaccggagacggttgtaaag
BRCA1_T_41215924_NGG_sg1	5	tgtggaaaggacgaaacaccgAGGAATTGCGGGAGGAAAATgttttagagctagaaatagcaagttaaaataaggctagtccgttatcaacttgaaaaagtggcaccgagtcggtgcttttttTCTAGGAATTGCGGGAGGAAAATGGGcaccggagacggttgtaaag
BRCA1_G_41215930_NGG_sg1	7	tgtggaaaggacgaaacaccgTATTTTCTAGGAATTGCGGGgttttagagctagaaatagcaagttaaaataaggctagtccgttatcaacttgaaaaagtggcaccgagtcggtgcttttttAAATATTTTCTAGGAATTGCGGGAGGcaccggagacggttgtaaag
BRCA1_T_41215935_NGG_sg1	5	tgtggaaaggacgaaacaccgAAATATTTTCTAGGAATTGCgttttagagctagaaatagcaagttaaaataaggctagtccgttatcaacttgaaaaagtggcaccgagtcggtgcttttttCTGAAATATTTTCTAGGAATTGCGGGcaccggagacggttgtaaag
BRCA1_T_41215937_NGG_sg1	4	tgtggaaaggacgaaacaccgGAAATATTTTCTAGGAATTGgttttagagctagaaatagcaagttaaaataaggctagtccgttatcaacttgaaaaagtggcaccgagtcggtgcttttttACTGAAATATTTTCTAGGAATTGCGGcaccggagacggttgtaaag
BRCA1_G_41215942_NGG_sg1	7	tgtggaaaggacgaaacaccgCGGACACTGAAATATTTTCTgttttagagctagaaatagcaagttaaaataaggctagtccgttatcaacttgaaaaagtggcaccgagtcggtgcttttttGAACGGACACTGAAATATTTTCTAGGcaccggagacggttgtaaag
BRCA1_T_41215962_NGG_sg1	7	tgtggaaaggacgaaacaccgATGCTGAGTTTGTGTGTGAAgttttagagctagaaatagcaagttaaaataaggctagtccgttatcaacttgaaaaagtggcaccgagtcggtgcttttttCAGATGCTGAGTTTGTGTGTGAACGGcaccggagacggttgtaaag
BRCA1_T_41249276_NGG_sg1	7	tgtggaaaggacgaaacaccgTTAATAAGGCAACTTATTGCgttttagagctagaaatagcaagttaaaataaggctagtccgttatcaacttgaaaaagtggcaccgagtcggtgcttttttCCGTTAATAAGGCAACTTATTGCAGGcaccggagacggttgtaaag
BRCA1_T_41249290_NGG_sg1	7	tgtggaaaggacgaaacaccgTTCTGAAGATACCGTTAATAgttttagagctagaaatagcaagttaaaataaggctagtccgttatcaacttgaaaaagtggcaccgagtcggtgcttttttTTCTTCTGAAGATACCGTTAATAAGGcaccggagacggttgtaaag
BRCA1_T_41251796_NGG_sg1	5	tgtggaaaggacgaaacaccgTTGAATTGGGTAAGGGTCTCgttttagagctagaaatagcaagttaaaataaggctagtccgttatcaacttgaaaaagtggcaccgagtcggtgcttttttACATTGAATTGGGTAAGGGTCTCAGGcaccggagacggttgtaaag
BRCA1_T_41251801_NGG_sg1	7	tgtggaaaggacgaaacaccgGTCTACATTGAATTGGGTAAgttttagagctagaaatagcaagttaaaataaggctagtccgttatcaacttgaaaaagtggcaccgagtcggtgcttttttTCTGTCTACATTGAATTGGGTAAGGGcaccggagacggttgtaaag
BRCA1_G_41251805_NGG_sg1	4	tgtggaaaggacgaaacaccgTGTCTACATTGAATTGGGTAgttttagagctagaaatagcaagttaaaataaggctagtccgttatcaacttgaaaaagtggcaccgagtcggtgcttttttGTCTGTCTACATTGAATTGGGTAAGGcaccggagacggttgtaaag
BRCA1_G_41251809_NGG_sg1	5	tgtggaaaggacgaaacaccgACGTCTGTCTACATTGAATTgttttagagctagaaatagcaagttaaaataaggctagtccgttatcaacttgaaaaagtggcaccgagtcggtgcttttttAAGACGTCTGTCTACATTGAATTGGGcaccggagacggttgtaaag
BRCA1_G_41251846_NGG_sg1	6	tgtggaaaggacgaaacaccgGAACTCTGAGGACAAAGCAGgttttagagctagaaatagcaagttaaaataaggctagtccgttatcaacttgaaaaagtggcaccgagtcggtgcttttttTGAGAACTCTGAGGACAAAGCAGCGGcaccggagacggttgtaaag
BRCA1_G_41251857_NGG_sg1	7	tgtggaaaggacgaaacaccgTTGGAACTGTGAGAACTCTGgttttagagctagaaatagcaagttaaaataaggctagtccgttatcaacttgaaaaagtggcaccgagtcggtgcttttttACCTTGGAACTGTGAGAACTCTGAGGcaccggagacggttgtaaag
BRCA1_T_41251875_NGG_sg1	8	tgtggaaaggacgaaacaccgAGTGTCCAACTCTCTAACCTgttttagagctagaaatagcaagttaaaataaggctagtccgttatcaacttgaaaaagtggcaccgagtcggtgcttttttCTCAGTGTCCAACTCTCTAACCTTGGcaccggagacggttgtaaag
BRCA1_T_41219642_NGG_sg1	5	tgtggaaaggacgaaacaccgACTCATGTTGTTATGAAAACgttttagagctagaaatagcaagttaaaataaggctagtccgttatcaacttgaaaaagtggcaccgagtcggtgcttttttACTACTCATGTTGTTATGAAAACAGGcaccggagacggttgtaaag
BRCA1_C_41277458_NG_sg1	6	tgtggaaaggacgaaacaccgAGGGGCTACCGCTAAGCAGCgttttagagctagaaatagcaagttaaaataaggctagtccgttatcaacttgaaaaagtggcaccgagtcggtgcttttttCCAAGGGGCTACCGCTAAGCAGCAGCcaccggagacggttgtaaag
BRCA1_C_41277464_NG_sg1	4	tgtggaaaggacgaaacaccgCCGCTAAGCAGCAGCCTCTCgttttagagctagaaatagcaagttaaaataaggctagtccgttatcaacttgaaaaagtggcaccgagtcggtgcttttttCTACCGCTAAGCAGCAGCCTCTCAGAcaccggagacggttgtaaag
BRCA1_A_41277470_NG_sg1	4	tgtggaaaggacgaaacaccgAGCAGCAGCCTCTCAGAATAgttttagagctagaaatagcaagttaaaataaggctagtccgttatcaacttgaaaaagtggcaccgagtcggtgcttttttCTAAGCAGCAGCCTCTCAGAATACGAcaccggagacggttgtaaag
BRCA1_C_41222944_NG_sg1	8	tgtggaaaggacgaaacaccgACACTCACAAATTCTTCTGGgttttagagctagaaatagcaagttaaaataaggctagtccgttatcaacttgaaaaagtggcaccgagtcggtgcttttttGATACACTCACAAATTCTTCTGGGGTcaccggagacggttgtaaag
BRCA1_A_41222945_NG_sg1	4	tgtggaaaggacgaaacaccgCACAAATTCTTCTGGGGTCAgttttagagctagaaatagcaagttaaaataaggctagtccgttatcaacttgaaaaagtggcaccgagtcggtgcttttttACTCACAAATTCTTCTGGGGTCAGGCcaccggagacggttgtaaag
BRCA1_C_41222950_NG_sg1	5	tgtggaaaggacgaaacaccgAATTCTTCTGGGGTCAGGCCgttttagagctagaaatagcaagttaaaataaggctagtccgttatcaacttgaaaaagtggcaccgagtcggtgcttttttACAAATTCTTCTGGGGTCAGGCCAGAcaccggagacggttgtaaag
BRCA1_A_41222961_NG_sg1	4	tgtggaaaggacgaaacaccgGTCAGGCCAGACACCACCATgttttagagctagaaatagcaagttaaaataaggctagtccgttatcaacttgaaaaagtggcaccgagtcggtgcttttttGGGGTCAGGCCAGACACCACCATGGAcaccggagacggttgtaaag
BRCA1_C_41222972_NG_sg1	4	tgtggaaaggacgaaacaccgCACCACCATGGACATTCTTTgttttagagctagaaatagcaagttaaaataaggctagtccgttatcaacttgaaaaagtggcaccgagtcggtgcttttttAGACACCACCATGGACATTCTTTTGTcaccggagacggttgtaaag
BRCA1_C_41222975_NG_sg1	4	tgtggaaaggacgaaacaccgCACCATGGACATTCTTTTGTgttttagagctagaaatagcaagttaaaataaggctagtccgttatcaacttgaaaaagtggcaccgagtcggtgcttttttCACCACCATGGACATTCTTTTGTTGAcaccggagacggttgtaaag
BRCA1_C_41222985_NG_sg1	4	tgtggaaaggacgaaacaccgATTCTTTTGTTGACCCTTTCgttttagagctagaaatagcaagttaaaataaggctagtccgttatcaacttgaaaaagtggcaccgagtcggtgcttttttGACATTCTTTTGTTGACCCTTTCTGTcaccggagacggttgtaaag
BRCA1_A_41222994_NG_sg1	4	tgtggaaaggacgaaacaccgTTGACCCTTTCTGTTGAAGCgttttagagctagaaatagcaagttaaaataaggctagtccgttatcaacttgaaaaagtggcaccgagtcggtgcttttttTTGTTGACCCTTTCTGTTGAAGCTGTcaccggagacggttgtaaag
BRCA1_A_41223007_NG_sg1	7	tgtggaaaggacgaaacaccgCTGTTGAAGCTGTCAATTCTgttttagagctagaaatagcaagttaaaataaggctagtccgttatcaacttgaaaaagtggcaccgagtcggtgcttttttTTTCTGTTGAAGCTGTCAATTCTGGCcaccggagacggttgtaaag
BRCA1_C_41223014_NG_sg1	4	tgtggaaaggacgaaacaccgTGTCAATTCTGGCTTCTCCCgttttagagctagaaatagcaagttaaaataaggctagtccgttatcaacttgaaaaagtggcaccgagtcggtgcttttttAGCTGTCAATTCTGGCTTCTCCCTGCcaccggagacggttgtaaag
BRCA1_C_41223033_NG_sg1	4	tgtggaaaggacgaaacaccgCTGCTCACACTTTCTTCCATgttttagagctagaaatagcaagttaaaataaggctagtccgttatcaacttgaaaaagtggcaccgagtcggtgcttttttTCCCTGCTCACACTTTCTTCCATTGCcaccggagacggttgtaaag
BRCA1_C_41223046_NG_sg1	5	tgtggaaaggacgaaacaccgTCTTCCATTGCATTATACCCgttttagagctagaaatagcaagttaaaataaggctagtccgttatcaacttgaaaaagtggcaccgagtcggtgcttttttCTTTCTTCCATTGCATTATACCCAGCcaccggagacggttgtaaag
BRCA1_A_41223048_NG_sg1	4	tgtggaaaggacgaaacaccgTCCATTGCATTATACCCAGCgttttagagctagaaatagcaagttaaaataaggctagtccgttatcaacttgaaaaagtggcaccgagtcggtgcttttttTCTTCCATTGCATTATACCCAGCAGTcaccggagacggttgtaaag
BRCA1_A_41223056_NG_sg1	6	tgtggaaaggacgaaacaccgGCATTATACCCAGCAGTATCgttttagagctagaaatagcaagttaaaataaggctagtccgttatcaacttgaaaaagtggcaccgagtcggtgcttttttATTGCATTATACCCAGCAGTATCAGTcaccggagacggttgtaaag
BRCA1_A_41223058_NG_sg1	5	tgtggaaaggacgaaacaccgTTATACCCAGCAGTATCAGTgttttagagctagaaatagcaagttaaaataaggctagtccgttatcaacttgaaaaagtggcaccgagtcggtgcttttttGCATTATACCCAGCAGTATCAGTAGTcaccggagacggttgtaaag
BRCA1_C_41223061_NG_sg1	4	tgtggaaaggacgaaacaccgACCCAGCAGTATCAGTAGTAgttttagagctagaaatagcaagttaaaataaggctagtccgttatcaacttgaaaaagtggcaccgagtcggtgcttttttTATACCCAGCAGTATCAGTAGTATGAcaccggagacggttgtaaag
BRCA1_C_41223064_NG_sg1	5	tgtggaaaggacgaaacaccgCCAGCAGTATCAGTAGTATGgttttagagctagaaatagcaagttaaaataaggctagtccgttatcaacttgaaaaagtggcaccgagtcggtgcttttttTACCCAGCAGTATCAGTAGTATGAGCcaccggagacggttgtaaag
BRCA1_A_41223068_NG_sg1	6	tgtggaaaggacgaaacaccgGCAGTATCAGTAGTATGAGCgttttagagctagaaatagcaagttaaaataaggctagtccgttatcaacttgaaaaagtggcaccgagtcggtgcttttttCCAGCAGTATCAGTAGTATGAGCAGCcaccggagacggttgtaaag
BRCA1_C_41223070_NG_sg1	5	tgtggaaaggacgaaacaccgGTATCAGTAGTATGAGCAGCgttttagagctagaaatagcaagttaaaataaggctagtccgttatcaacttgaaaaagtggcaccgagtcggtgcttttttGCAGTATCAGTAGTATGAGCAGCAGCcaccggagacggttgtaaag
BRCA1_A_41223074_NG_sg1	5	tgtggaaaggacgaaacaccgCAGTAGTATGAGCAGCAGCTgttttagagctagaaatagcaagttaaaataaggctagtccgttatcaacttgaaaaagtggcaccgagtcggtgcttttttTATCAGTAGTATGAGCAGCAGCTGGAcaccggagacggttgtaaag
BRCA1_C_41223082_NG_sg1	5	tgtggaaaggacgaaacaccgTGAGCAGCAGCTGGACTCTGgttttagagctagaaatagcaagttaaaataaggctagtccgttatcaacttgaaaaagtggcaccgagtcggtgcttttttGTATGAGCAGCAGCTGGACTCTGGGCcaccggagacggttgtaaag
BRCA1_C_41223085_NG_sg1	5	tgtggaaaggacgaaacaccgGCAGCAGCTGGACTCTGGGCgttttagagctagaaatagcaagttaaaataaggctagtccgttatcaacttgaaaaagtggcaccgagtcggtgcttttttTGAGCAGCAGCTGGACTCTGGGCAGAcaccggagacggttgtaaag
BRCA1_A_41223092_NG_sg1	6	tgtggaaaggacgaaacaccgGCTGGACTCTGGGCAGATTCgttttagagctagaaatagcaagttaaaataaggctagtccgttatcaacttgaaaaagtggcaccgagtcggtgcttttttGCAGCTGGACTCTGGGCAGATTCTGCcaccggagacggttgtaaag
BRCA1_C_41223106_NG_sg1	4	tgtggaaaggacgaaacaccgATTCTGCAACTTTCAATTGGgttttagagctagaaatagcaagttaaaataaggctagtccgttatcaacttgaaaaagtggcaccgagtcggtgcttttttCAGATTCTGCAACTTTCAATTGGGGAcaccggagacggttgtaaag
BRCA1_A_41223117_NG_sg1	4	tgtggaaaggacgaaacaccgTTCAATTGGGGAACTTTCAAgttttagagctagaaatagcaagttaaaataaggctagtccgttatcaacttgaaaaagtggcaccgagtcggtgcttttttACTTTCAATTGGGGAACTTTCAATGCcaccggagacggttgtaaag
BRCA1_A_41223125_NG_sg1	6	tgtggaaaggacgaaacaccgTGGGGAACTTTCAATGCAGAgttttagagctagaaatagcaagttaaaataaggctagtccgttatcaacttgaaaaagtggcaccgagtcggtgcttttttAATTGGGGAACTTTCAATGCAGAGGTcaccggagacggttgtaaag
BRCA1_A_41223126_NG_sg1	4	tgtggaaaggacgaaacaccgGGAACTTTCAATGCAGAGGTgttttagagctagaaatagcaagttaaaataaggctagtccgttatcaacttgaaaaagtggcaccgagtcggtgcttttttTGGGGAACTTTCAATGCAGAGGTTGAcaccggagacggttgtaaag
BRCA1_C_41223131_NG_sg1	6	tgtggaaaggacgaaacaccgACTTTCAATGCAGAGGTTGAgttttagagctagaaatagcaagttaaaataaggctagtccgttatcaacttgaaaaagtggcaccgagtcggtgcttttttGGAACTTTCAATGCAGAGGTTGAAGAcaccggagacggttgtaaag
BRCA1_A_41223133_NG_sg1	4	tgtggaaaggacgaaacaccgTCAATGCAGAGGTTGAAGATgttttagagctagaaatagcaagttaaaataaggctagtccgttatcaacttgaaaaagtggcaccgagtcggtgcttttttCTTTCAATGCAGAGGTTGAAGATGGTcaccggagacggttgtaaag
BRCA1_A_41223137_NG_sg1	4	tgtggaaaggacgaaacaccgTGCAGAGGTTGAAGATGGTAgttttagagctagaaatagcaagttaaaataaggctagtccgttatcaacttgaaaaagtggcaccgagtcggtgcttttttCAATGCAGAGGTTGAAGATGGTATGTcaccggagacggttgtaaag
BRCA1_A_41223148_NG_sg1	4	tgtggaaaggacgaaacaccgAAGATGGTATGTTGCCAACAgttttagagctagaaatagcaagttaaaataaggctagtccgttatcaacttgaaaaagtggcaccgagtcggtgcttttttTTGAAGATGGTATGTTGCCAACACGAcaccggagacggttgtaaag
BRCA1_A_41223153_NG_sg1	4	tgtggaaaggacgaaacaccgGGTATGTTGCCAACACGAGCgttttagagctagaaatagcaagttaaaataaggctagtccgttatcaacttgaaaaagtggcaccgagtcggtgcttttttGATGGTATGTTGCCAACACGAGCTGAcaccggagacggttgtaaag
BRCA1_A_41223162_NG_sg1	4	tgtggaaaggacgaaacaccgCCAACACGAGCTGACTCTGGgttttagagctagaaatagcaagttaaaataaggctagtccgttatcaacttgaaaaagtggcaccgagtcggtgcttttttTTGCCAACACGAGCTGACTCTGGGGCcaccggagacggttgtaaag
BRCA1_A_41223167_NG_sg1	4	tgtggaaaggacgaaacaccgACGAGCTGACTCTGGGGCTCgttttagagctagaaatagcaagttaaaataaggctagtccgttatcaacttgaaaaagtggcaccgagtcggtgcttttttAACACGAGCTGACTCTGGGGCTCTGTcaccggagacggttgtaaag
BRCA1_C_41223175_NG_sg1	5	tgtggaaaggacgaaacaccgGACTCTGGGGCTCTGTCTTCgttttagagctagaaatagcaagttaaaataaggctagtccgttatcaacttgaaaaagtggcaccgagtcggtgcttttttGCTGACTCTGGGGCTCTGTCTTCAGAcaccggagacggttgtaaag
BRCA1_C_41223181_NG_sg1	7	tgtggaaaggacgaaacaccgCTGGGGCTCTGTCTTCAGAAgttttagagctagaaatagcaagttaaaataaggctagtccgttatcaacttgaaaaagtggcaccgagtcggtgcttttttACTCTGGGGCTCTGTCTTCAGAAGGAcaccggagacggttgtaaag
BRCA1_C_41223183_NG_sg1	4	tgtggaaaggacgaaacaccgGCTCTGTCTTCAGAAGGATCgttttagagctagaaatagcaagttaaaataaggctagtccgttatcaacttgaaaaagtggcaccgagtcggtgcttttttGGGGCTCTGTCTTCAGAAGGATCAGAcaccggagacggttgtaaag
BRCA1_A_41223191_NG_sg1	4	tgtggaaaggacgaaacaccgTTCAGAAGGATCAGATTCAGgttttagagctagaaatagcaagttaaaataaggctagtccgttatcaacttgaaaaagtggcaccgagtcggtgcttttttGTCTTCAGAAGGATCAGATTCAGGGTcaccggagacggttgtaaag
BRCA1_C_41223199_NG_sg1	5	tgtggaaaggacgaaacaccgGGATCAGATTCAGGGTCATCgttttagagctagaaatagcaagttaaaataaggctagtccgttatcaacttgaaaaagtggcaccgagtcggtgcttttttGAAGGATCAGATTCAGGGTCATCAGAcaccggagacggttgtaaag
BRCA1_A_41223200_NG_sg1	4	tgtggaaaggacgaaacaccgATCAGATTCAGGGTCATCAGgttttagagctagaaatagcaagttaaaataaggctagtccgttatcaacttgaaaaagtggcaccgagtcggtgcttttttAGGATCAGATTCAGGGTCATCAGAGAcaccggagacggttgtaaag
BRCA1_C_41223205_NG_sg1	6	tgtggaaaggacgaaacaccgAGATTCAGGGTCATCAGAGAgttttagagctagaaatagcaagttaaaataaggctagtccgttatcaacttgaaaaagtggcaccgagtcggtgcttttttATCAGATTCAGGGTCATCAGAGAAGAcaccggagacggttgtaaag
BRCA1_A_41223206_NG_sg1	4	tgtggaaaggacgaaacaccgTTCAGGGTCATCAGAGAAGAgttttagagctagaaatagcaagttaaaataaggctagtccgttatcaacttgaaaaagtggcaccgagtcggtgcttttttAGATTCAGGGTCATCAGAGAAGAGGCcaccggagacggttgtaaag
BRCA1_C_41223211_NG_sg1	6	tgtggaaaggacgaaacaccgAGGGTCATCAGAGAAGAGGCgttttagagctagaaatagcaagttaaaataaggctagtccgttatcaacttgaaaaagtggcaccgagtcggtgcttttttTTCAGGGTCATCAGAGAAGAGGCTGAcaccggagacggttgtaaag
BRCA1_A_41223217_NG_sg1	5	tgtggaaaggacgaaacaccgTCAGAGAAGAGGCTGATTCCgttttagagctagaaatagcaagttaaaataaggctagtccgttatcaacttgaaaaagtggcaccgagtcggtgcttttttTCATCAGAGAAGAGGCTGATTCCAGAcaccggagacggttgtaaag
BRCA1_C_41223225_NG_sg1	5	tgtggaaaggacgaaacaccgGAGGCTGATTCCAGATTCCAgttttagagctagaaatagcaagttaaaataaggctagtccgttatcaacttgaaaaagtggcaccgagtcggtgcttttttGAAGAGGCTGATTCCAGATTCCAGGTcaccggagacggttgtaaag
BRCA1_C_41223231_NG_sg1	4	tgtggaaaggacgaaacaccgATTCCAGATTCCAGGTAAGGgttttagagctagaaatagcaagttaaaataaggctagtccgttatcaacttgaaaaagtggcaccgagtcggtgcttttttCTGATTCCAGATTCCAGGTAAGGGGTcaccggagacggttgtaaag
BRCA1_A_41223240_NG_sg1	4	tgtggaaaggacgaaacaccgTCCAGGTAAGGGGTTCCCTCgttttagagctagaaatagcaagttaaaataaggctagtccgttatcaacttgaaaaagtggcaccgagtcggtgcttttttGATTCCAGGTAAGGGGTTCCCTCTGAcaccggagacggttgtaaag
BRCA1_A_41223245_NG_sg1	4	tgtggaaaggacgaaacaccgGTAAGGGGTTCCCTCTGAAAgttttagagctagaaatagcaagttaaaataaggctagtccgttatcaacttgaaaaagtggcaccgagtcggtgcttttttCAGGTAAGGGGTTCCCTCTGAAAGGAcaccggagacggttgtaaag
BRCA1_C_41223252_NG_sg1	5	tgtggaaaggacgaaacaccgGGTTCCCTCTGAAAGGAATGgttttagagctagaaatagcaagttaaaataaggctagtccgttatcaacttgaaaaagtggcaccgagtcggtgcttttttAGGGGTTCCCTCTGAAAGGAATGGGAcaccggagacggttgtaaag
BRCA1_C_41223253_NG_sg1	4	tgtggaaaggacgaaacaccgTTCCCTCTGAAAGGAATGGGgttttagagctagaaatagcaagttaaaataaggctagtccgttatcaacttgaaaaagtggcaccgagtcggtgcttttttGGGTTCCCTCTGAAAGGAATGGGAGAcaccggagacggttgtaaag
BRCA1_A_41277489_NG_sg1	5	tgtggaaaggacgaaacaccgTACGAAATCAAGGTACAATCgttttagagctagaaatagcaagttaaaataaggctagtccgttatcaacttgaaaaagtggcaccgagtcggtgcttttttGAATACGAAATCAAGGTACAATCAGAcaccggagacggttgtaaag
BRCA1_C_41256138_NG_sg1	4	tgtggaaaggacgaaacaccgTTACCAAGGAAGGATTTTCGgttttagagctagaaatagcaagttaaaataaggctagtccgttatcaacttgaaaaagtggcaccgagtcggtgcttttttGTTTTACCAAGGAAGGATTTTCGGGTcaccggagacggttgtaaag
BRCA1_A_41256148_NG_sg1	5	tgtggaaaggacgaaacaccgAAGGATTTTCGGGTTCACTCgttttagagctagaaatagcaagttaaaataaggctagtccgttatcaacttgaaaaagtggcaccgagtcggtgcttttttAGGAAGGATTTTCGGGTTCACTCTGTcaccggagacggttgtaaag
BRCA1_C_41256153_NG_sg1	4	tgtggaaaggacgaaacaccgTTTCGGGTTCACTCTGTAGAgttttagagctagaaatagcaagttaaaataaggctagtccgttatcaacttgaaaaagtggcaccgagtcggtgcttttttGATTTTCGGGTTCACTCTGTAGAAGTcaccggagacggttgtaaag
BRCA1_C_41256161_NG_sg1	4	tgtggaaaggacgaaacaccgTCACTCTGTAGAAGTCTTTTgttttagagctagaaatagcaagttaaaataaggctagtccgttatcaacttgaaaaagtggcaccgagtcggtgcttttttGGTTCACTCTGTAGAAGTCTTTTGGCcaccggagacggttgtaaag
BRCA1_A_41256167_NG_sg1	5	tgtggaaaggacgaaacaccgCTGTAGAAGTCTTTTGGCACgttttagagctagaaatagcaagttaaaataaggctagtccgttatcaacttgaaaaagtggcaccgagtcggtgcttttttACTCTGTAGAAGTCTTTTGGCACGGTcaccggagacggttgtaaag
BRCA1_C_41256173_NG_sg1	5	tgtggaaaggacgaaacaccgAAGTCTTTTGGCACGGTTTCgttttagagctagaaatagcaagttaaaataaggctagtccgttatcaacttgaaaaagtggcaccgagtcggtgcttttttTAGAAGTCTTTTGGCACGGTTTCTGTcaccggagacggttgtaaag
BRCA1_C_41256188_NG_sg1	5	tgtggaaaggacgaaacaccgGTTTCTGTAGCCCATACTTTgttttagagctagaaatagcaagttaaaataaggctagtccgttatcaacttgaaaaagtggcaccgagtcggtgcttttttACGGTTTCTGTAGCCCATACTTTGGAcaccggagacggttgtaaag
BRCA1_A_41256192_NG_sg1	6	tgtggaaaggacgaaacaccgTCTGTAGCCCATACTTTGGAgttttagagctagaaatagcaagttaaaataaggctagtccgttatcaacttgaaaaagtggcaccgagtcggtgcttttttGTTTCTGTAGCCCATACTTTGGATGAcaccggagacggttgtaaag
BRCA1_C_41256194_NG_sg1	4	tgtggaaaggacgaaacaccgTAGCCCATACTTTGGATGATgttttagagctagaaatagcaagttaaaataaggctagtccgttatcaacttgaaaaagtggcaccgagtcggtgcttttttCTGTAGCCCATACTTTGGATGATAGAcaccggagacggttgtaaag
BRCA1_A_41256211_NG_sg1	5	tgtggaaaggacgaaacaccgTGATAGAAACTTCATCTTTTgttttagagctagaaatagcaagttaaaataaggctagtccgttatcaacttgaaaaagtggcaccgagtcggtgcttttttGGATGATAGAAACTTCATCTTTTAGAcaccggagacggttgtaaag
BRCA1_A_41256213_NG_sg1	4	tgtggaaaggacgaaacaccgTAGAAACTTCATCTTTTAGAgttttagagctagaaatagcaagttaaaataaggctagtccgttatcaacttgaaaaagtggcaccgagtcggtgcttttttTGATAGAAACTTCATCTTTTAGATGTcaccggagacggttgtaaag
BRCA1_C_41256219_NG_sg1	4	tgtggaaaggacgaaacaccgCTTCATCTTTTAGATGTTCAgttttagagctagaaatagcaagttaaaataaggctagtccgttatcaacttgaaaaagtggcaccgagtcggtgcttttttAAACTTCATCTTTTAGATGTTCAGGAcaccggagacggttgtaaag
BRCA1_C_41256222_NG_sg1	5	tgtggaaaggacgaaacaccgTCATCTTTTAGATGTTCAGGgttttagagctagaaatagcaagttaaaataaggctagtccgttatcaacttgaaaaagtggcaccgagtcggtgcttttttACTTCATCTTTTAGATGTTCAGGAGAcaccggagacggttgtaaag
BRCA1_A_41256227_NG_sg1	8	tgtggaaaggacgaaacaccgATCTTTTAGATGTTCAGGAGgttttagagctagaaatagcaagttaaaataaggctagtccgttatcaacttgaaaaagtggcaccgagtcggtgcttttttTTCATCTTTTAGATGTTCAGGAGAGTcaccggagacggttgtaaag
BRCA1_A_41256240_NG_sg1	5	tgtggaaaggacgaaacaccgGGAGAGTTATTTTCCTTTTTgttttagagctagaaatagcaagttaaaataaggctagtccgttatcaacttgaaaaagtggcaccgagtcggtgcttttttTCAGGAGAGTTATTTTCCTTTTTTGCcaccggagacggttgtaaag
BRCA1_C_41256250_NG_sg1	4	tgtggaaaggacgaaacaccgTTCCTTTTTTGCAAAATTATgttttagagctagaaatagcaagttaaaataaggctagtccgttatcaacttgaaaaagtggcaccgagtcggtgcttttttATTTTCCTTTTTTGCAAAATTATAGCcaccggagacggttgtaaag
BRCA1_C_41256258_NG_sg1	5	tgtggaaaggacgaaacaccgTTTGCAAAATTATAGCTGTTgttttagagctagaaatagcaagttaaaataaggctagtccgttatcaacttgaaaaagtggcaccgagtcggtgcttttttTTTTTTGCAAAATTATAGCTGTTTGCcaccggagacggttgtaaag
BRCA1_A_41256265_NG_sg1	6	tgtggaaaggacgaaacaccgAAATTATAGCTGTTTGCATCgttttagagctagaaatagcaagttaaaataaggctagtccgttatcaacttgaaaaagtggcaccgagtcggtgcttttttGCAAAATTATAGCTGTTTGCATCTGTcaccggagacggttgtaaag
BRCA1_C_41256276_NG_sg1	4	tgtggaaaggacgaaacaccgTTGCATCTGTAAAATACAAGgttttagagctagaaatagcaagttaaaataaggctagtccgttatcaacttgaaaaagtggcaccgagtcggtgcttttttTGTTTGCATCTGTAAAATACAAGGGAcaccggagacggttgtaaag
BRCA1_C_41256884_NG_sg1	8	tgtggaaaggacgaaacaccgACACTTACACTCCAAACCTGgttttagagctagaaatagcaagttaaaataaggctagtccgttatcaacttgaaaaagtggcaccgagtcggtgcttttttTCAACACTTACACTCCAAACCTGTGTcaccggagacggttgtaaag
BRCA1_A_41256885_NG_sg1	4	tgtggaaaggacgaaacaccgTACACTCCAAACCTGTGTCAgttttagagctagaaatagcaagttaaaataaggctagtccgttatcaacttgaaaaagtggcaccgagtcggtgcttttttACTTACACTCCAAACCTGTGTCAAGCcaccggagacggttgtaaag
BRCA1_C_41256888_NG_sg1	4	tgtggaaaggacgaaacaccgACTCCAAACCTGTGTCAAGCgttttagagctagaaatagcaagttaaaataaggctagtccgttatcaacttgaaaaagtggcaccgagtcggtgcttttttTACACTCCAAACCTGTGTCAAGCTGAcaccggagacggttgtaaag
BRCA1_C_41256893_NG_sg1	4	tgtggaaaggacgaaacaccgAAACCTGTGTCAAGCTGAAAgttttagagctagaaatagcaagttaaaataaggctagtccgttatcaacttgaaaaagtggcaccgagtcggtgcttttttTCCAAACCTGTGTCAAGCTGAAAAGCcaccggagacggttgtaaag
BRCA1_A_41256901_NG_sg1	4	tgtggaaaggacgaaacaccgGTCAAGCTGAAAAGCACAAAgttttagagctagaaatagcaagttaaaataaggctagtccgttatcaacttgaaaaagtggcaccgagtcggtgcttttttTGTGTCAAGCTGAAAAGCACAAATGAcaccggagacggttgtaaag
BRCA1_C_41256912_NG_sg1	4	tgtggaaaggacgaaacaccgAAGCACAAATGATTTTCAATgttttagagctagaaatagcaagttaaaataaggctagtccgttatcaacttgaaaaagtggcaccgagtcggtgcttttttGAAAAGCACAAATGATTTTCAATAGCcaccggagacggttgtaaag
BRCA1_C_41256925_NG_sg1	5	tgtggaaaggacgaaacaccgTTTTCAATAGCTCTTCAACAgttttagagctagaaatagcaagttaaaataaggctagtccgttatcaacttgaaaaagtggcaccgagtcggtgcttttttTGATTTTCAATAGCTCTTCAACAAGTcaccggagacggttgtaaag
BRCA1_A_41256927_NG_sg1	4	tgtggaaaggacgaaacaccgTCAATAGCTCTTCAACAAGTgttttagagctagaaatagcaagttaaaataaggctagtccgttatcaacttgaaaaagtggcaccgagtcggtgcttttttTTTTCAATAGCTCTTCAACAAGTTGAcaccggagacggttgtaaag
BRCA1_A_41256938_NG_sg1	4	tgtggaaaggacgaaacaccgTCAACAAGTTGACTAAATCTgttttagagctagaaatagcaagttaaaataaggctagtccgttatcaacttgaaaaagtggcaccgagtcggtgcttttttTCTTCAACAAGTTGACTAAATCTCGTcaccggagacggttgtaaag
BRCA1_A_41256949_NG_sg1	5	tgtggaaaggacgaaacaccgGACTAAATCTCGTACTTTCTgttttagagctagaaatagcaagttaaaataaggctagtccgttatcaacttgaaaaagtggcaccgagtcggtgcttttttGTTGACTAAATCTCGTACTTTCTTGTcaccggagacggttgtaaag
BRCA1_C_41256953_NG_sg1	5	tgtggaaaggacgaaacaccgAAATCTCGTACTTTCTTGTAgttttagagctagaaatagcaagttaaaataaggctagtccgttatcaacttgaaaaagtggcaccgagtcggtgcttttttACTAAATCTCGTACTTTCTTGTAGGCcaccggagacggttgtaaag
BRCA1_A_41256958_NG_sg1	4	tgtggaaaggacgaaacaccgCGTACTTTCTTGTAGGCTCCgttttagagctagaaatagcaagttaaaataaggctagtccgttatcaacttgaaaaagtggcaccgagtcggtgcttttttTCTCGTACTTTCTTGTAGGCTCCTGAcaccggagacggttgtaaag
BRCA1_C_41256971_NG_sg1	6	tgtggaaaggacgaaacaccgGTAGGCTCCTGAAATTAAATgttttagagctagaaatagcaagttaaaataaggctagtccgttatcaacttgaaaaagtggcaccgagtcggtgcttttttCTTGTAGGCTCCTGAAATTAAATTGTcaccggagacggttgtaaag
BRCA1_C_41256973_NG_sg1	4	tgtggaaaggacgaaacaccgGCTCCTGAAATTAAATTGTTgttttagagctagaaatagcaagttaaaataaggctagtccgttatcaacttgaaaaagtggcaccgagtcggtgcttttttTAGGCTCCTGAAATTAAATTGTTTGAcaccggagacggttgtaaag
BRCA1_C_41277198_NG_sg1	5	tgtggaaaggacgaaacaccgAATACCCATCTGTCAGCTTCgttttagagctagaaatagcaagttaaaataaggctagtccgttatcaacttgaaaaagtggcaccgagtcggtgcttttttAAGAATACCCATCTGTCAGCTTCGGAcaccggagacggttgtaaag
BRCA1_A_41277216_NG_sg1	6	tgtggaaaggacgaaacaccgTTCGGAAATCCACTCTCCCAgttttagagctagaaatagcaagttaaaataaggctagtccgttatcaacttgaaaaagtggcaccgagtcggtgcttttttAGCTTCGGAAATCCACTCTCCCACGCcaccggagacggttgtaaag
BRCA1_A_41277218_NG_sg1	4	tgtggaaaggacgaaacaccgGAAATCCACTCTCCCACGCCgttttagagctagaaatagcaagttaaaataaggctagtccgttatcaacttgaaaaagtggcaccgagtcggtgcttttttTCGGAAATCCACTCTCCCACGCCAGTcaccggagacggttgtaaag
BRCA1_C_41277227_NG_sg1	5	tgtggaaaggacgaaacaccgCTCTCCCACGCCAGTACCCCgttttagagctagaaatagcaagttaaaataaggctagtccgttatcaacttgaaaaagtggcaccgagtcggtgcttttttCCACTCTCCCACGCCAGTACCCCAGAcaccggagacggttgtaaag
BRCA1_C_41277228_NG_sg1	4	tgtggaaaggacgaaacaccgCTCCCACGCCAGTACCCCAGgttttagagctagaaatagcaagttaaaataaggctagtccgttatcaacttgaaaaagtggcaccgagtcggtgcttttttACTCTCCCACGCCAGTACCCCAGAGCcaccggagacggttgtaaag
BRCA1_C_41277239_NG_sg1	4	tgtggaaaggacgaaacaccgGTACCCCAGAGCATCACTTGgttttagagctagaaatagcaagttaaaataaggctagtccgttatcaacttgaaaaagtggcaccgagtcggtgcttttttCCAGTACCCCAGAGCATCACTTGGGCcaccggagacggttgtaaag
BRCA1_C_41277247_NG_sg1	5	tgtggaaaggacgaaacaccgAGAGCATCACTTGGGCCCCCgttttagagctagaaatagcaagttaaaataaggctagtccgttatcaacttgaaaaagtggcaccgagtcggtgcttttttCCCAGAGCATCACTTGGGCCCCCTGTcaccggagacggttgtaaag
BRCA1_C_41277259_NG_sg1	4	tgtggaaaggacgaaacaccgGGCCCCCTGTCCCTTTCCCGgttttagagctagaaatagcaagttaaaataaggctagtccgttatcaacttgaaaaagtggcaccgagtcggtgcttttttTTGGGCCCCCTGTCCCTTTCCCGGGAcaccggagacggttgtaaag
BRCA1_C_41277279_NG_sg1	4	tgtggaaaggacgaaacaccgGGACTCTACTACCTTTACCCgttttagagctagaaatagcaagttaaaataaggctagtccgttatcaacttgaaaaagtggcaccgagtcggtgcttttttCCGGGACTCTACTACCTTTACCCAGAcaccggagacggttgtaaag
BRCA1_C_41277281_NG_sg1	4	tgtggaaaggacgaaacaccgACTCTACTACCTTTACCCAGgttttagagctagaaatagcaagttaaaataaggctagtccgttatcaacttgaaaaagtggcaccgagtcggtgcttttttGGGACTCTACTACCTTTACCCAGAGCcaccggagacggttgtaaag
BRCA1_C_41277284_NG_sg1	4	tgtggaaaggacgaaacaccgCTACTACCTTTACCCAGAGCgttttagagctagaaatagcaagttaaaataaggctagtccgttatcaacttgaaaaagtggcaccgagtcggtgcttttttACTCTACTACCTTTACCCAGAGCAGAcaccggagacggttgtaaag
BRCA1_C_41277288_NG_sg1	4	tgtggaaaggacgaaacaccgTACCTTTACCCAGAGCAGAGgttttagagctagaaatagcaagttaaaataaggctagtccgttatcaacttgaaaaagtggcaccgagtcggtgcttttttTACTACCTTTACCCAGAGCAGAGGGTcaccggagacggttgtaaag
BRCA1_A_41277292_NG_sg1	6	tgtggaaaggacgaaacaccgCCTTTACCCAGAGCAGAGGGgttttagagctagaaatagcaagttaaaataaggctagtccgttatcaacttgaaaaagtggcaccgagtcggtgcttttttCTACCTTTACCCAGAGCAGAGGGTGAcaccggagacggttgtaaag
BRCA1_C_41277294_NG_sg1	4	tgtggaaaggacgaaacaccgTACCCAGAGCAGAGGGTGAAgttttagagctagaaatagcaagttaaaataaggctagtccgttatcaacttgaaaaagtggcaccgagtcggtgcttttttCTTTACCCAGAGCAGAGGGTGAAGGCcaccggagacggttgtaaag
BRCA1_A_41277301_NG_sg1	4	tgtggaaaggacgaaacaccgAGCAGAGGGTGAAGGCCTCCgttttagagctagaaatagcaagttaaaataaggctagtccgttatcaacttgaaaaagtggcaccgagtcggtgcttttttCAGAGCAGAGGGTGAAGGCCTCCTGAcaccggagacggttgtaaag
BRCA1_A_41277303_NG_sg1	4	tgtggaaaggacgaaacaccgCAGAGGGTGAAGGCCTCCTGgttttagagctagaaatagcaagttaaaataaggctagtccgttatcaacttgaaaaagtggcaccgagtcggtgcttttttGAGCAGAGGGTGAAGGCCTCCTGAGCcaccggagacggttgtaaag
BRCA1_A_41277309_NG_sg1	8	tgtggaaaggacgaaacaccgGAGGGTGAAGGCCTCCTGAGgttttagagctagaaatagcaagttaaaataaggctagtccgttatcaacttgaaaaagtggcaccgagtcggtgcttttttGCAGAGGGTGAAGGCCTCCTGAGCGCcaccggagacggttgtaaag
BRCA1_C_41277313_NG_sg1	6	tgtggaaaggacgaaacaccgGAAGGCCTCCTGAGCGCAGGgttttagagctagaaatagcaagttaaaataaggctagtccgttatcaacttgaaaaagtggcaccgagtcggtgcttttttGGTGAAGGCCTCCTGAGCGCAGGGGCcaccggagacggttgtaaag
BRCA1_C_41277316_NG_sg1	4	tgtggaaaggacgaaacaccgCCTCCTGAGCGCAGGGGCCCgttttagagctagaaatagcaagttaaaataaggctagtccgttatcaacttgaaaaagtggcaccgagtcggtgcttttttAGGCCTCCTGAGCGCAGGGGCCCAGTcaccggagacggttgtaaag
BRCA1_C_41277324_NG_sg1	5	tgtggaaaggacgaaacaccgAGCGCAGGGGCCCAGTTATCgttttagagctagaaatagcaagttaaaataaggctagtccgttatcaacttgaaaaagtggcaccgagtcggtgcttttttCTGAGCGCAGGGGCCCAGTTATCTGAcaccggagacggttgtaaag
BRCA1_A_41277325_NG_sg1	4	tgtggaaaggacgaaacaccgCGCAGGGGCCCAGTTATCTGgttttagagctagaaatagcaagttaaaataaggctagtccgttatcaacttgaaaaagtggcaccgagtcggtgcttttttGAGCGCAGGGGCCCAGTTATCTGAGAcaccggagacggttgtaaag
BRCA1_A_41244568_NG_sg1	5	tgtggaaaggacgaaacaccgTTACATTTAGTTTTAACAAAgttttagagctagaaatagcaagttaaaataaggctagtccgttatcaacttgaaaaagtggcaccgagtcggtgcttttttTTCTTACATTTAGTTTTAACAAATGAcaccggagacggttgtaaag
BRCA1_A_41277337_NG_sg1	5	tgtggaaaggacgaaacaccgAGTTATCTGAGAAACCCCACgttttagagctagaaatagcaagttaaaataaggctagtccgttatcaacttgaaaaagtggcaccgagtcggtgcttttttCCCAGTTATCTGAGAAACCCCACAGCcaccggagacggttgtaaag
BRCA1_A_41277342_NG_sg1	6	tgtggaaaggacgaaacaccgATCTGAGAAACCCCACAGCCgttttagagctagaaatagcaagttaaaataaggctagtccgttatcaacttgaaaaagtggcaccgagtcggtgcttttttGTTATCTGAGAAACCCCACAGCCTGTcaccggagacggttgtaaag
BRCA1_C_41277347_NG_sg1	4	tgtggaaaggacgaaacaccgAAACCCCACAGCCTGTCCCCgttttagagctagaaatagcaagttaaaataaggctagtccgttatcaacttgaaaaagtggcaccgagtcggtgcttttttGAGAAACCCCACAGCCTGTCCCCCGTcaccggagacggttgtaaag
BRCA1_A_41258484_NG_sg1	5	tgtggaaaggacgaaacaccgTTATATCATTCTTACATAAAgttttagagctagaaatagcaagttaaaataaggctagtccgttatcaacttgaaaaagtggcaccgagtcggtgcttttttTGGTTATATCATTCTTACATAAAGGAcaccggagacggttgtaaag
BRCA1_C_41258490_NG_sg1	5	tgtggaaaggacgaaacaccgCATTCTTACATAAAGGACACgttttagagctagaaatagcaagttaaaataaggctagtccgttatcaacttgaaaaagtggcaccgagtcggtgcttttttTATCATTCTTACATAAAGGACACTGTcaccggagacggttgtaaag
BRCA1_A_41258493_NG_sg1	6	tgtggaaaggacgaaacaccgTTCTTACATAAAGGACACTGgttttagagctagaaatagcaagttaaaataaggctagtccgttatcaacttgaaaaagtggcaccgagtcggtgcttttttTCATTCTTACATAAAGGACACTGTGAcaccggagacggttgtaaag
BRCA1_A_41258495_NG_sg1	4	tgtggaaaggacgaaacaccgTACATAAAGGACACTGTGAAgttttagagctagaaatagcaagttaaaataaggctagtccgttatcaacttgaaaaagtggcaccgagtcggtgcttttttTCTTACATAAAGGACACTGTGAAGGCcaccggagacggttgtaaag
BRCA1_A_41258510_NG_sg1	6	tgtggaaaggacgaaacaccgCTGTGAAGGCCCTTTCTTCTgttttagagctagaaatagcaagttaaaataaggctagtccgttatcaacttgaaaaagtggcaccgagtcggtgcttttttACACTGTGAAGGCCCTTTCTTCTGGTcaccggagacggttgtaaag
BRCA1_A_41258511_NG_sg1	4	tgtggaaaggacgaaacaccgTGAAGGCCCTTTCTTCTGGTgttttagagctagaaatagcaagttaaaataaggctagtccgttatcaacttgaaaaagtggcaccgagtcggtgcttttttCTGTGAAGGCCCTTTCTTCTGGTTGAcaccggagacggttgtaaag
BRCA1_C_41258514_NG_sg1	5	tgtggaaaggacgaaacaccgAAGGCCCTTTCTTCTGGTTGgttttagagctagaaatagcaagttaaaataaggctagtccgttatcaacttgaaaaagtggcaccgagtcggtgcttttttGTGAAGGCCCTTTCTTCTGGTTGAGAcaccggagacggttgtaaag
BRCA1_C_41258516_NG_sg1	4	tgtggaaaggacgaaacaccgGCCCTTTCTTCTGGTTGAGAgttttagagctagaaatagcaagttaaaataaggctagtccgttatcaacttgaaaaagtggcaccgagtcggtgcttttttAAGGCCCTTTCTTCTGGTTGAGAAGTcaccggagacggttgtaaag
BRCA1_C_41258523_NG_sg1	5	tgtggaaaggacgaaacaccgTCTTCTGGTTGAGAAGTTTCgttttagagctagaaatagcaagttaaaataaggctagtccgttatcaacttgaaaaagtggcaccgagtcggtgcttttttCTTTCTTCTGGTTGAGAAGTTTCAGCcaccggagacggttgtaaag
BRCA1_A_41258530_NG_sg1	8	tgtggaaaggacgaaacaccgCTGGTTGAGAAGTTTCAGCAgttttagagctagaaatagcaagttaaaataaggctagtccgttatcaacttgaaaaagtggcaccgagtcggtgcttttttCTTCTGGTTGAGAAGTTTCAGCATGCcaccggagacggttgtaaag
BRCA1_A_41258547_NG_sg1	4	tgtggaaaggacgaaacaccgGCAAAATCTATAAATTATAAgttttagagctagaaatagcaagttaaaataaggctagtccgttatcaacttgaaaaagtggcaccgagtcggtgcttttttCATGCAAAATCTATAAATTATAAAGAcaccggagacggttgtaaag
BRCA1_C_41277364_NG_sg1	4	tgtggaaaggacgaaacaccgCCCCGTCCAGGAAGTCTCAGgttttagagctagaaatagcaagttaaaataaggctagtccgttatcaacttgaaaaagtggcaccgagtcggtgcttttttGTCCCCCGTCCAGGAAGTCTCAGCGAcaccggagacggttgtaaag
BRCA1_A_41244599_NG_sg1	8	tgtggaaaggacgaaacaccgTGGGAAAAAGTGGTGGTATAgttttagagctagaaatagcaagttaaaataaggctagtccgttatcaacttgaaaaagtggcaccgagtcggtgcttttttTGATGGGAAAAAGTGGTGGTATACGAcaccggagacggttgtaaag
BRCA1_C_41277368_NG_sg1	6	tgtggaaaggacgaaacaccgCCGTCCAGGAAGTCTCAGCGgttttagagctagaaatagcaagttaaaataaggctagtccgttatcaacttgaaaaagtggcaccgagtcggtgcttttttCCCCCGTCCAGGAAGTCTCAGCGAGCcaccggagacggttgtaaag
BRCA1_A_41277372_NG_sg1	4	tgtggaaaggacgaaacaccgAGGAAGTCTCAGCGAGCTCAgttttagagctagaaatagcaagttaaaataaggctagtccgttatcaacttgaaaaagtggcaccgagtcggtgcttttttTCCAGGAAGTCTCAGCGAGCTCACGCcaccggagacggttgtaaag
BRCA1_C_41277376_NG_sg1	5	tgtggaaaggacgaaacaccgAAGTCTCAGCGAGCTCACGCgttttagagctagaaatagcaagttaaaataaggctagtccgttatcaacttgaaaaagtggcaccgagtcggtgcttttttAGGAAGTCTCAGCGAGCTCACGCCGCcaccggagacggttgtaaag
BRCA1_C_41277378_NG_sg1	5	tgtggaaaggacgaaacaccgGTCTCAGCGAGCTCACGCCGgttttagagctagaaatagcaagttaaaataaggctagtccgttatcaacttgaaaaagtggcaccgagtcggtgcttttttGAAGTCTCAGCGAGCTCACGCCGCGCcaccggagacggttgtaaag
BRCA1_C_41277381_NG_sg1	5	tgtggaaaggacgaaacaccgTCAGCGAGCTCACGCCGCGCgttttagagctagaaatagcaagttaaaataaggctagtccgttatcaacttgaaaaagtggcaccgagtcggtgcttttttGTCTCAGCGAGCTCACGCCGCGCAGTcaccggagacggttgtaaag
BRCA1_A_41277383_NG_sg1	4	tgtggaaaggacgaaacaccgGCGAGCTCACGCCGCGCAGTgttttagagctagaaatagcaagttaaaataaggctagtccgttatcaacttgaaaaagtggcaccgagtcggtgcttttttTCAGCGAGCTCACGCCGCGCAGTCGCcaccggagacggttgtaaag
BRCA1_A_41277388_NG_sg1	6	tgtggaaaggacgaaacaccgAGCTCACGCCGCGCAGTCGCgttttagagctagaaatagcaagttaaaataaggctagtccgttatcaacttgaaaaagtggcaccgagtcggtgcttttttGCGAGCTCACGCCGCGCAGTCGCAGTcaccggagacggttgtaaag
BRCA1_C_41277400_NG_sg1	4	tgtggaaaggacgaaacaccgAGTCGCAGTTTTAATTTATCgttttagagctagaaatagcaagttaaaataaggctagtccgttatcaacttgaaaaagtggcaccgagtcggtgcttttttCGCAGTCGCAGTTTTAATTTATCTGTcaccggagacggttgtaaag
BRCA1_A_41277409_NG_sg1	4	tgtggaaaggacgaaacaccgTTTAATTTATCTGTAATTCCgttttagagctagaaatagcaagttaaaataaggctagtccgttatcaacttgaaaaagtggcaccgagtcggtgcttttttAGTTTTAATTTATCTGTAATTCCCGCcaccggagacggttgtaaag
BRCA1_A_41277414_NG_sg1	7	tgtggaaaggacgaaacaccgTAATTTATCTGTAATTCCCGgttttagagctagaaatagcaagttaaaataaggctagtccgttatcaacttgaaaaagtggcaccgagtcggtgcttttttTTTTAATTTATCTGTAATTCCCGCGCcaccggagacggttgtaaag
BRCA1_A_41277420_NG_sg1	5	tgtggaaaggacgaaacaccgCTGTAATTCCCGCGCTTTTCgttttagagctagaaatagcaagttaaaataaggctagtccgttatcaacttgaaaaagtggcaccgagtcggtgcttttttTATCTGTAATTCCCGCGCTTTTCCGTcaccggagacggttgtaaag
BRCA1_C_41277424_NG_sg1	6	tgtggaaaggacgaaacaccgTAATTCCCGCGCTTTTCCGTgttttagagctagaaatagcaagttaaaataaggctagtccgttatcaacttgaaaaagtggcaccgagtcggtgcttttttCTGTAATTCCCGCGCTTTTCCGTTGCcaccggagacggttgtaaag
BRCA1_C_41277428_NG_sg1	4	tgtggaaaggacgaaacaccgCCGCGCTTTTCCGTTGCCACgttttagagctagaaatagcaagttaaaataaggctagtccgttatcaacttgaaaaagtggcaccgagtcggtgcttttttTTCCCGCGCTTTTCCGTTGCCACGGAcaccggagacggttgtaaag
BRCA1_C_41244670_NG_sg1	4	tgtggaaaggacgaaacaccgTGCCTCTGAACTGAGATGATgttttagagctagaaatagcaagttaaaataaggctagtccgttatcaacttgaaaaagtggcaccgagtcggtgcttttttCGTTGCCTCTGAACTGAGATGATAGAcaccggagacggttgtaaag
BRCA1_A_41277443_NG_sg1	8	tgtggaaaggacgaaacaccgCGTTGCCACGGAAACCAAGGgttttagagctagaaatagcaagttaaaataaggctagtccgttatcaacttgaaaaagtggcaccgagtcggtgcttttttTTCCGTTGCCACGGAAACCAAGGGGCcaccggagacggttgtaaag
BRCA1_A_41277447_NG_sg1	6	tgtggaaaggacgaaacaccgCACGGAAACCAAGGGGCTACgttttagagctagaaatagcaagttaaaataaggctagtccgttatcaacttgaaaaagtggcaccgagtcggtgcttttttTGCCACGGAAACCAAGGGGCTACCGCcaccggagacggttgtaaag
BRCA1_C_41277450_NG_sg1	4	tgtggaaaggacgaaacaccgAAACCAAGGGGCTACCGCTAgttttagagctagaaatagcaagttaaaataaggctagtccgttatcaacttgaaaaagtggcaccgagtcggtgcttttttCGGAAACCAAGGGGCTACCGCTAAGCcaccggagacggttgtaaag
BRCA1_A_41244685_NG_sg1	6	tgtggaaaggacgaaacaccgAGATGATAGACAAAACCTAGgttttagagctagaaatagcaagttaaaataaggctagtccgttatcaacttgaaaaagtggcaccgagtcggtgcttttttCTGAGATGATAGACAAAACCTAGAGCcaccggagacggttgtaaag
BRCA1_C_41226347_NG_sg1	6	tgtggaaaggacgaaacaccgTATTACCTAGATCTTGCCTTgttttagagctagaaatagcaagttaaaataaggctagtccgttatcaacttgaaaaagtggcaccgagtcggtgcttttttAAATATTACCTAGATCTTGCCTTGGCcaccggagacggttgtaaag
BRCA1_A_41226350_NG_sg1	5	tgtggaaaggacgaaacaccgACCTAGATCTTGCCTTGGCAgttttagagctagaaatagcaagttaaaataaggctagtccgttatcaacttgaaaaagtggcaccgagtcggtgcttttttATTACCTAGATCTTGCCTTGGCAAGTcaccggagacggttgtaaag
BRCA1_C_41226354_NG_sg1	5	tgtggaaaggacgaaacaccgAGATCTTGCCTTGGCAAGTAgttttagagctagaaatagcaagttaaaataaggctagtccgttatcaacttgaaaaagtggcaccgagtcggtgcttttttCCTAGATCTTGCCTTGGCAAGTAAGAcaccggagacggttgtaaag
BRCA1_C_41226358_NG_sg1	6	tgtggaaaggacgaaacaccgTCTTGCCTTGGCAAGTAAGAgttttagagctagaaatagcaagttaaaataaggctagtccgttatcaacttgaaaaagtggcaccgagtcggtgcttttttAGATCTTGCCTTGGCAAGTAAGATGTcaccggagacggttgtaaag
BRCA1_C_41226364_NG_sg1	6	tgtggaaaggacgaaacaccgCTTGGCAAGTAAGATGTTTCgttttagagctagaaatagcaagttaaaataaggctagtccgttatcaacttgaaaaagtggcaccgagtcggtgcttttttTGCCTTGGCAAGTAAGATGTTTCCGTcaccggagacggttgtaaag
BRCA1_A_41226370_NG_sg1	4	tgtggaaaggacgaaacaccgGTAAGATGTTTCCGTCAAATgttttagagctagaaatagcaagttaaaataaggctagtccgttatcaacttgaaaaagtggcaccgagtcggtgcttttttCAAGTAAGATGTTTCCGTCAAATCGTcaccggagacggttgtaaag
BRCA1_A_41226372_NG_sg1	4	tgtggaaaggacgaaacaccgAAGATGTTTCCGTCAAATCGgttttagagctagaaatagcaagttaaaataaggctagtccgttatcaacttgaaaaagtggcaccgagtcggtgcttttttAGTAAGATGTTTCCGTCAAATCGTGTcaccggagacggttgtaaag
BRCA1_C_41226378_NG_sg1	7	tgtggaaaggacgaaacaccgATGTTTCCGTCAAATCGTGTgttttagagctagaaatagcaagttaaaataaggctagtccgttatcaacttgaaaaagtggcaccgagtcggtgcttttttAAGATGTTTCCGTCAAATCGTGTGGCcaccggagacggttgtaaag
BRCA1_C_41226382_NG_sg1	6	tgtggaaaggacgaaacaccgTCCGTCAAATCGTGTGGCCCgttttagagctagaaatagcaagttaaaataaggctagtccgttatcaacttgaaaaagtggcaccgagtcggtgcttttttGTTTCCGTCAAATCGTGTGGCCCAGAcaccggagacggttgtaaag
BRCA1_C_41226394_NG_sg1	5	tgtggaaaggacgaaacaccgGTGGCCCAGACTCTTCCAGCgttttagagctagaaatagcaagttaaaataaggctagtccgttatcaacttgaaaaagtggcaccgagtcggtgcttttttCGTGTGGCCCAGACTCTTCCAGCTGTcaccggagacggttgtaaag
BRCA1_C_41226396_NG_sg1	4	tgtggaaaggacgaaacaccgGCCCAGACTCTTCCAGCTGTgttttagagctagaaatagcaagttaaaataaggctagtccgttatcaacttgaaaaagtggcaccgagtcggtgcttttttGTGGCCCAGACTCTTCCAGCTGTTGCcaccggagacggttgtaaag
BRCA1_C_41226421_NG_sg1	4	tgtggaaaggacgaaacaccgCTCCACATCAACAACCTTAAgttttagagctagaaatagcaagttaaaataaggctagtccgttatcaacttgaaaaagtggcaccgagtcggtgcttttttCTCCTCCACATCAACAACCTTAATGAcaccggagacggttgtaaag
BRCA1_C_41226423_NG_sg1	4	tgtggaaaggacgaaacaccgCCACATCAACAACCTTAATGgttttagagctagaaatagcaagttaaaataaggctagtccgttatcaacttgaaaaagtggcaccgagtcggtgcttttttCCTCCACATCAACAACCTTAATGAGCcaccggagacggttgtaaag
BRCA1_C_41226432_NG_sg1	4	tgtggaaaggacgaaacaccgCAACCTTAATGAGCTCCTCTgttttagagctagaaatagcaagttaaaataaggctagtccgttatcaacttgaaaaagtggcaccgagtcggtgcttttttCAACAACCTTAATGAGCTCCTCTTGAcaccggagacggttgtaaag
BRCA1_A_41226436_NG_sg1	6	tgtggaaaggacgaaacaccgACCTTAATGAGCTCCTCTTGgttttagagctagaaatagcaagttaaaataaggctagtccgttatcaacttgaaaaagtggcaccgagtcggtgcttttttACAACCTTAATGAGCTCCTCTTGAGAcaccggagacggttgtaaag
BRCA1_A_41226440_NG_sg1	5	tgtggaaaggacgaaacaccgAATGAGCTCCTCTTGAGATGgttttagagctagaaatagcaagttaaaataaggctagtccgttatcaacttgaaaaagtggcaccgagtcggtgcttttttCTTAATGAGCTCCTCTTGAGATGGGTcaccggagacggttgtaaag
BRCA1_C_41226442_NG_sg1	4	tgtggaaaggacgaaacaccgGAGCTCCTCTTGAGATGGGTgttttagagctagaaatagcaagttaaaataaggctagtccgttatcaacttgaaaaagtggcaccgagtcggtgcttttttAATGAGCTCCTCTTGAGATGGGTAGTcaccggagacggttgtaaag
BRCA1_A_41226453_NG_sg1	4	tgtggaaaggacgaaacaccgGAGATGGGTAGTTTCTATTCgttttagagctagaaatagcaagttaaaataaggctagtccgttatcaacttgaaaaagtggcaccgagtcggtgcttttttCTTGAGATGGGTAGTTTCTATTCTGAcaccggagacggttgtaaag
BRCA1_A_41226459_NG_sg1	7	tgtggaaaggacgaaacaccgATGGGTAGTTTCTATTCTGAgttttagagctagaaatagcaagttaaaataaggctagtccgttatcaacttgaaaaagtggcaccgagtcggtgcttttttGAGATGGGTAGTTTCTATTCTGAAGAcaccggagacggttgtaaag
BRCA1_C_41226464_NG_sg1	4	tgtggaaaggacgaaacaccgTTTCTATTCTGAAGACTCCCgttttagagctagaaatagcaagttaaaataaggctagtccgttatcaacttgaaaaagtggcaccgagtcggtgcttttttTAGTTTCTATTCTGAAGACTCCCAGAcaccggagacggttgtaaag
BRCA1_A_41226466_NG_sg1	4	tgtggaaaggacgaaacaccgTCTATTCTGAAGACTCCCAGgttttagagctagaaatagcaagttaaaataaggctagtccgttatcaacttgaaaaagtggcaccgagtcggtgcttttttGTTTCTATTCTGAAGACTCCCAGAGCcaccggagacggttgtaaag
BRCA1_A_41226472_NG_sg1	4	tgtggaaaggacgaaacaccgCTGAAGACTCCCAGAGCAACgttttagagctagaaatagcaagttaaaataaggctagtccgttatcaacttgaaaaagtggcaccgagtcggtgcttttttATTCTGAAGACTCCCAGAGCAACTGTcaccggagacggttgtaaag
BRCA1_A_41226475_NG_sg1	5	tgtggaaaggacgaaacaccgGAAGACTCCCAGAGCAACTGgttttagagctagaaatagcaagttaaaataaggctagtccgttatcaacttgaaaaagtggcaccgagtcggtgcttttttTCTGAAGACTCCCAGAGCAACTGTGCcaccggagacggttgtaaag
BRCA1_C_41226478_NG_sg1	4	tgtggaaaggacgaaacaccgACTCCCAGAGCAACTGTGCAgttttagagctagaaatagcaagttaaaataaggctagtccgttatcaacttgaaaaagtggcaccgagtcggtgcttttttAAGACTCCCAGAGCAACTGTGCATGTcaccggagacggttgtaaag
BRCA1_A_41226498_NG_sg1	5	tgtggaaaggacgaaacaccgATGTACCACCTATCATCTAAgttttagagctagaaatagcaagttaaaataaggctagtccgttatcaacttgaaaaagtggcaccgagtcggtgcttttttTGCATGTACCACCTATCATCTAATGAcaccggagacggttgtaaag
BRCA1_C_41226502_NG_sg1	4	tgtggaaaggacgaaacaccgCCACCTATCATCTAATGATGgttttagagctagaaatagcaagttaaaataaggctagtccgttatcaacttgaaaaagtggcaccgagtcggtgcttttttGTACCACCTATCATCTAATGATGGGCcaccggagacggttgtaaag
BRCA1_C_41226510_NG_sg1	5	tgtggaaaggacgaaacaccgTCATCTAATGATGGGCATTTgttttagagctagaaatagcaagttaaaataaggctagtccgttatcaacttgaaaaagtggcaccgagtcggtgcttttttCTATCATCTAATGATGGGCATTTAGAcaccggagacggttgtaaag
BRCA1_A_41226516_NG_sg1	5	tgtggaaaggacgaaacaccgAATGATGGGCATTTAGAAGGgttttagagctagaaatagcaagttaaaataaggctagtccgttatcaacttgaaaaagtggcaccgagtcggtgcttttttTCTAATGATGGGCATTTAGAAGGGGAcaccggagacggttgtaaag
BRCA1_C_41226521_NG_sg1	7	tgtggaaaggacgaaacaccgGATGGGCATTTAGAAGGGGAgttttagagctagaaatagcaagttaaaataaggctagtccgttatcaacttgaaaaagtggcaccgagtcggtgcttttttAATGATGGGCATTTAGAAGGGGATGAcaccggagacggttgtaaag
BRCA1_A_41226526_NG_sg1	6	tgtggaaaggacgaaacaccgCATTTAGAAGGGGATGACCTgttttagagctagaaatagcaagttaaaataaggctagtccgttatcaacttgaaaaagtggcaccgagtcggtgcttttttGGGCATTTAGAAGGGGATGACCTAGAcaccggagacggttgtaaag
BRCA1_A_41226528_NG_sg1	4	tgtggaaaggacgaaacaccgTAGAAGGGGATGACCTAGAAgttttagagctagaaatagcaagttaaaataaggctagtccgttatcaacttgaaaaagtggcaccgagtcggtgcttttttATTTAGAAGGGGATGACCTAGAAAGAcaccggagacggttgtaaag
BRCA1_A_41226537_NG_sg1	5	tgtggaaaggacgaaacaccgGATGACCTAGAAAGATAAATgttttagagctagaaatagcaagttaaaataaggctagtccgttatcaacttgaaaaagtggcaccgagtcggtgcttttttGGGGATGACCTAGAAAGATAAATGGAcaccggagacggttgtaaag
BRCA1_A_41277491_NG_sg1	4	tgtggaaaggacgaaacaccgGAAATCAAGGTACAATCAGAgttttagagctagaaatagcaagttaaaataaggctagtccgttatcaacttgaaaaagtggcaccgagtcggtgcttttttTACGAAATCAAGGTACAATCAGAGGAcaccggagacggttgtaaag
BRCA1_A_41277499_NG_sg1	7	tgtggaaaggacgaaacaccgCAAGGTACAATCAGAGGATGgttttagagctagaaatagcaagttaaaataaggctagtccgttatcaacttgaaaaagtggcaccgagtcggtgcttttttAATCAAGGTACAATCAGAGGATGGGAcaccggagacggttgtaaag
BRCA1_C_41277500_NG_sg1	4	tgtggaaaggacgaaacaccgGTACAATCAGAGGATGGGAGgttttagagctagaaatagcaagttaaaataaggctagtccgttatcaacttgaaaaagtggcaccgagtcggtgcttttttAAGGTACAATCAGAGGATGGGAGGGAcaccggagacggttgtaaag
BRCA1_C_41228504_NG_sg1	8	tgtggaaaggacgaaacaccgTTTCTTACCTTTCCACTCCTgttttagagctagaaatagcaagttaaaataaggctagtccgttatcaacttgaaaaagtggcaccgagtcggtgcttttttATGTTTCTTACCTTTCCACTCCTGGTcaccggagacggttgtaaag
BRCA1_C_41228521_NG_sg1	5	tgtggaaaggacgaaacaccgGGTTCTTTATTTTTACTGGTgttttagagctagaaatagcaagttaaaataaggctagtccgttatcaacttgaaaaagtggcaccgagtcggtgcttttttCCTGGTTCTTTATTTTTACTGGTAGAcaccggagacggttgtaaag
BRCA1_A_41228531_NG_sg1	6	tgtggaaaggacgaaacaccgTTTTTACTGGTAGAACTATCgttttagagctagaaatagcaagttaaaataaggctagtccgttatcaacttgaaaaagtggcaccgagtcggtgcttttttTTATTTTTACTGGTAGAACTATCTGCcaccggagacggttgtaaag
BRCA1_C_41228532_NG_sg1	4	tgtggaaaggacgaaacaccgTTACTGGTAGAACTATCTGCgttttagagctagaaatagcaagttaaaataaggctagtccgttatcaacttgaaaaagtggcaccgagtcggtgcttttttTTTTTACTGGTAGAACTATCTGCAGAcaccggagacggttgtaaag
BRCA1_C_41228548_NG_sg1	6	tgtggaaaggacgaaacaccgATCTGCAGACACCTCAAACTgttttagagctagaaatagcaagttaaaataaggctagtccgttatcaacttgaaaaagtggcaccgagtcggtgcttttttACTATCTGCAGACACCTCAAACTTGTcaccggagacggttgtaaag
BRCA1_A_41228551_NG_sg1	5	tgtggaaaggacgaaacaccgGCAGACACCTCAAACTTGTCgttttagagctagaaatagcaagttaaaataaggctagtccgttatcaacttgaaaaagtggcaccgagtcggtgcttttttTCTGCAGACACCTCAAACTTGTCAGCcaccggagacggttgtaaag
BRCA1_A_41228553_NG_sg1	4	tgtggaaaggacgaaacaccgGACACCTCAAACTTGTCAGCgttttagagctagaaatagcaagttaaaataaggctagtccgttatcaacttgaaaaagtggcaccgagtcggtgcttttttGCAGACACCTCAAACTTGTCAGCAGAcaccggagacggttgtaaag
BRCA1_A_41228558_NG_sg1	4	tgtggaaaggacgaaacaccgCTCAAACTTGTCAGCAGAAAgttttagagctagaaatagcaagttaaaataaggctagtccgttatcaacttgaaaaagtggcaccgagtcggtgcttttttCACCTCAAACTTGTCAGCAGAAAGGCcaccggagacggttgtaaag
BRCA1_C_41228566_NG_sg1	4	tgtggaaaggacgaaacaccgTGTCAGCAGAAAGGCCTTCTgttttagagctagaaatagcaagttaaaataaggctagtccgttatcaacttgaaaaagtggcaccgagtcggtgcttttttACTTGTCAGCAGAAAGGCCTTCTGGAcaccggagacggttgtaaag
BRCA1_A_41228573_NG_sg1	4	tgtggaaaggacgaaacaccgAGAAAGGCCTTCTGGATTCTgttttagagctagaaatagcaagttaaaataaggctagtccgttatcaacttgaaaaagtggcaccgagtcggtgcttttttAGCAGAAAGGCCTTCTGGATTCTGGCcaccggagacggttgtaaag
BRCA1_A_41228585_NG_sg1	7	tgtggaaaggacgaaacaccgTTCTGGATTCTGGCTTATAGgttttagagctagaaatagcaagttaaaataaggctagtccgttatcaacttgaaaaagtggcaccgagtcggtgcttttttGCCTTCTGGATTCTGGCTTATAGGGTcaccggagacggttgtaaag
BRCA1_A_41228602_NG_sg1	5	tgtggaaaggacgaaacaccgGGGTATTCACTACTTTTCTGgttttagagctagaaatagcaagttaaaataaggctagtccgttatcaacttgaaaaagtggcaccgagtcggtgcttttttATAGGGTATTCACTACTTTTCTGTGAcaccggagacggttgtaaag
BRCA1_C_41228605_NG_sg1	5	tgtggaaaggacgaaacaccgTATTCACTACTTTTCTGTGAgttttagagctagaaatagcaagttaaaataaggctagtccgttatcaacttgaaaaagtggcaccgagtcggtgcttttttGGGTATTCACTACTTTTCTGTGAAGTcaccggagacggttgtaaag
BRCA1_C_41228615_NG_sg1	6	tgtggaaaggacgaaacaccgCTTTTCTGTGAAGTTAATACgttttagagctagaaatagcaagttaaaataaggctagtccgttatcaacttgaaaaagtggcaccgagtcggtgcttttttCTACTTTTCTGTGAAGTTAATACTGCcaccggagacggttgtaaag
BRCA1_A_41228625_NG_sg1	6	tgtggaaaggacgaaacaccgAAGTTAATACTGCTTTAAATgttttagagctagaaatagcaagttaaaataaggctagtccgttatcaacttgaaaaagtggcaccgagtcggtgcttttttGTGAAGTTAATACTGCTTTAAATGGAcaccggagacggttgtaaag
BRCA1_A_41228628_NG_sg1	5	tgtggaaaggacgaaacaccgTAATACTGCTTTAAATGGAAgttttagagctagaaatagcaagttaaaataaggctagtccgttatcaacttgaaaaagtggcaccgagtcggtgcttttttAGTTAATACTGCTTTAAATGGAATGAcaccggagacggttgtaaag
BRCA1_C_41228629_NG_sg1	4	tgtggaaaggacgaaacaccgATACTGCTTTAAATGGAATGgttttagagctagaaatagcaagttaaaataaggctagtccgttatcaacttgaaaaagtggcaccgagtcggtgcttttttTTAATACTGCTTTAAATGGAATGAGAcaccggagacggttgtaaag
BRCA1_A_41196315_NG_sg1	6	tgtggaaaggacgaaacaccgGGTGGAAGTGTTTGCTACCAgttttagagctagaaatagcaagttaaaataaggctagtccgttatcaacttgaaaaagtggcaccgagtcggtgcttttttCATGGTGGAAGTGTTTGCTACCAAGTcaccggagacggttgtaaag
BRCA1_C_41196324_NG_sg1	4	tgtggaaaggacgaaacaccgTTGCTACCAAGTTTATTTGCgttttagagctagaaatagcaagttaaaataaggctagtccgttatcaacttgaaaaagtggcaccgagtcggtgcttttttTGTTTGCTACCAAGTTTATTTGCAGTcaccggagacggttgtaaag
BRCA1_A_41196326_NG_sg1	4	tgtggaaaggacgaaacaccgGCTACCAAGTTTATTTGCAGgttttagagctagaaatagcaagttaaaataaggctagtccgttatcaacttgaaaaagtggcaccgagtcggtgcttttttTTTGCTACCAAGTTTATTTGCAGTGTcaccggagacggttgtaaag
BRCA1_A_41196335_NG_sg1	6	tgtggaaaggacgaaacaccgAGTTTATTTGCAGTGTTAACgttttagagctagaaatagcaagttaaaataaggctagtccgttatcaacttgaaaaagtggcaccgagtcggtgcttttttCCAAGTTTATTTGCAGTGTTAACAGCcaccggagacggttgtaaag
BRCA1_C_41196352_NG_sg1	5	tgtggaaaggacgaaacaccgACAGCACAACATTTACAAAAgttttagagctagaaatagcaagttaaaataaggctagtccgttatcaacttgaaaaagtggcaccgagtcggtgcttttttTTAACAGCACAACATTTACAAAACGTcaccggagacggttgtaaag
BRCA1_A_41196358_NG_sg1	4	tgtggaaaggacgaaacaccgAACATTTACAAAACGTATTTgttttagagctagaaatagcaagttaaaataaggctagtccgttatcaacttgaaaaagtggcaccgagtcggtgcttttttCACAACATTTACAAAACGTATTTTGTcaccggagacggttgtaaag
BRCA1_C_41196368_NG_sg1	4	tgtggaaaggacgaaacaccgAAACGTATTTTGTACAATCAgttttagagctagaaatagcaagttaaaataaggctagtccgttatcaacttgaaaaagtggcaccgagtcggtgcttttttACAAAACGTATTTTGTACAATCAAGTcaccggagacggttgtaaag
BRCA1_A_41196378_NG_sg1	5	tgtggaaaggacgaaacaccgTTGTACAATCAAGTCTTCACgttttagagctagaaatagcaagttaaaataaggctagtccgttatcaacttgaaaaagtggcaccgagtcggtgcttttttATTTTGTACAATCAAGTCTTCACTGCcaccggagacggttgtaaag
BRCA1_C_41196383_NG_sg1	4	tgtggaaaggacgaaacaccgAATCAAGTCTTCACTGCCCTgttttagagctagaaatagcaagttaaaataaggctagtccgttatcaacttgaaaaagtggcaccgagtcggtgcttttttTACAATCAAGTCTTCACTGCCCTTGCcaccggagacggttgtaaag
BRCA1_C_41196396_NG_sg1	4	tgtggaaaggacgaaacaccgCTGCCCTTGCACACTGGGGGgttttagagctagaaatagcaagttaaaataaggctagtccgttatcaacttgaaaaagtggcaccgagtcggtgcttttttTCACTGCCCTTGCACACTGGGGGGGCcaccggagacggttgtaaag
BRCA1_C_41196402_NG_sg1	4	tgtggaaaggacgaaacaccgTTGCACACTGGGGGGGCTAGgttttagagctagaaatagcaagttaaaataaggctagtccgttatcaacttgaaaaagtggcaccgagtcggtgcttttttCCCTTGCACACTGGGGGGGCTAGGGAcaccggagacggttgtaaag
BRCA1_A_41196405_NG_sg1	4	tgtggaaaggacgaaacaccgCACACTGGGGGGGCTAGGGAgttttagagctagaaatagcaagttaaaataaggctagtccgttatcaacttgaaaaagtggcaccgagtcggtgcttttttTTGCACACTGGGGGGGCTAGGGAAGAcaccggagacggttgtaaag
BRCA1_C_41196415_NG_sg1	8	tgtggaaaggacgaaacaccgGGGGGGGCTAGGGAAGACCTgttttagagctagaaatagcaagttaaaataaggctagtccgttatcaacttgaaaaagtggcaccgagtcggtgcttttttACTGGGGGGGCTAGGGAAGACCTAGTcaccggagacggttgtaaag
BRCA1_A_41196424_NG_sg1	5	tgtggaaaggacgaaacaccgGAAGACCTAGTCCTTCCAACgttttagagctagaaatagcaagttaaaataaggctagtccgttatcaacttgaaaaagtggcaccgagtcggtgcttttttAGGGAAGACCTAGTCCTTCCAACAGCcaccggagacggttgtaaag
BRCA1_C_41196435_NG_sg1	6	tgtggaaaggacgaaacaccgTCCTTCCAACAGCTATAAACgttttagagctagaaatagcaagttaaaataaggctagtccgttatcaacttgaaaaagtggcaccgagtcggtgcttttttTAGTCCTTCCAACAGCTATAAACAGTcaccggagacggttgtaaag
BRCA1_C_41196439_NG_sg1	4	tgtggaaaggacgaaacaccgCAACAGCTATAAACAGTCCTgttttagagctagaaatagcaagttaaaataaggctagtccgttatcaacttgaaaaagtggcaccgagtcggtgcttttttTTCCAACAGCTATAAACAGTCCTGGAcaccggagacggttgtaaag
BRCA1_A_41196447_NG_sg1	4	tgtggaaaggacgaaacaccgATAAACAGTCCTGGATAATGgttttagagctagaaatagcaagttaaaataaggctagtccgttatcaacttgaaaaagtggcaccgagtcggtgcttttttGCTATAAACAGTCCTGGATAATGGGTcaccggagacggttgtaaag
BRCA1_C_41196453_NG_sg1	4	tgtggaaaggacgaaacaccgAGTCCTGGATAATGGGTTTAgttttagagctagaaatagcaagttaaaataaggctagtccgttatcaacttgaaaaagtggcaccgagtcggtgcttttttAACAGTCCTGGATAATGGGTTTATGAcaccggagacggttgtaaag
BRCA1_A_41196476_NG_sg1	4	tgtggaaaggacgaaacaccgAAAACACTTTTTCTTCCTTCgttttagagctagaaatagcaagttaaaataaggctagtccgttatcaacttgaaaaagtggcaccgagtcggtgcttttttTGAAAAACACTTTTTCTTCCTTCAGCcaccggagacggttgtaaag
BRCA1_C_41196495_NG_sg1	5	tgtggaaaggacgaaacaccgTCAGCAAGCAAAATTATTTAgttttagagctagaaatagcaagttaaaataaggctagtccgttatcaacttgaaaaagtggcaccgagtcggtgcttttttCCTTCAGCAAGCAAAATTATTTATGAcaccggagacggttgtaaag
BRCA1_A_41196497_NG_sg1	4	tgtggaaaggacgaaacaccgGCAAGCAAAATTATTTATGAgttttagagctagaaatagcaagttaaaataaggctagtccgttatcaacttgaaaaagtggcaccgagtcggtgcttttttTCAGCAAGCAAAATTATTTATGAAGCcaccggagacggttgtaaag
BRCA1_A_41196500_NG_sg1	4	tgtggaaaggacgaaacaccgAGCAAAATTATTTATGAAGCgttttagagctagaaatagcaagttaaaataaggctagtccgttatcaacttgaaaaagtggcaccgagtcggtgcttttttGCAAGCAAAATTATTTATGAAGCTGTcaccggagacggttgtaaag
BRCA1_A_41196506_NG_sg1	5	tgtggaaaggacgaaacaccgAATTATTTATGAAGCTGTATgttttagagctagaaatagcaagttaaaataaggctagtccgttatcaacttgaaaaagtggcaccgagtcggtgcttttttCAAAATTATTTATGAAGCTGTATGGTcaccggagacggttgtaaag
BRCA1_A_41196513_NG_sg1	6	tgtggaaaggacgaaacaccgTTATGAAGCTGTATGGTTTCgttttagagctagaaatagcaagttaaaataaggctagtccgttatcaacttgaaaaagtggcaccgagtcggtgcttttttTATTTATGAAGCTGTATGGTTTCAGCcaccggagacggttgtaaag
BRCA1_A_41196520_NG_sg1	5	tgtggaaaggacgaaacaccgCTGTATGGTTTCAGCAACAGgttttagagctagaaatagcaagttaaaataaggctagtccgttatcaacttgaaaaagtggcaccgagtcggtgcttttttAAGCTGTATGGTTTCAGCAACAGGGAcaccggagacggttgtaaag
BRCA1_C_41196527_NG_sg1	4	tgtggaaaggacgaaacaccgTTTCAGCAACAGGGAGCAAAgttttagagctagaaatagcaagttaaaataaggctagtccgttatcaacttgaaaaagtggcaccgagtcggtgcttttttTGGTTTCAGCAACAGGGAGCAAAGGAcaccggagacggttgtaaag
BRCA1_A_41196546_NG_sg1	5	tgtggaaaggacgaaacaccgAAGGAAAAAAATCACCTCAAgttttagagctagaaatagcaagttaaaataaggctagtccgttatcaacttgaaaaagtggcaccgagtcggtgcttttttGCAAAGGAAAAAAATCACCTCAAAGAcaccggagacggttgtaaag
BRCA1_A_41196549_NG_sg1	4	tgtggaaaggacgaaacaccgAAAAAAATCACCTCAAAGAAgttttagagctagaaatagcaagttaaaataaggctagtccgttatcaacttgaaaaagtggcaccgagtcggtgcttttttAGGAAAAAAATCACCTCAAAGAAAGCcaccggagacggttgtaaag
BRCA1_A_41196555_NG_sg1	4	tgtggaaaggacgaaacaccgATCACCTCAAAGAAAGCAACgttttagagctagaaatagcaagttaaaataaggctagtccgttatcaacttgaaaaagtggcaccgagtcggtgcttttttAAAATCACCTCAAAGAAAGCAACAGCcaccggagacggttgtaaag
BRCA1_C_41196568_NG_sg1	5	tgtggaaaggacgaaacaccgAAAGCAACAGCTTCCTTCCTgttttagagctagaaatagcaagttaaaataaggctagtccgttatcaacttgaaaaagtggcaccgagtcggtgcttttttAAGAAAGCAACAGCTTCCTTCCTGGTcaccggagacggttgtaaag
BRCA1_C_41196571_NG_sg1	4	tgtggaaaggacgaaacaccgCAACAGCTTCCTTCCTGGTGgttttagagctagaaatagcaagttaaaataaggctagtccgttatcaacttgaaaaagtggcaccgagtcggtgcttttttAAGCAACAGCTTCCTTCCTGGTGGGAcaccggagacggttgtaaag
BRCA1_C_41196577_NG_sg1	5	tgtggaaaggacgaaacaccgGCTTCCTTCCTGGTGGGATCgttttagagctagaaatagcaagttaaaataaggctagtccgttatcaacttgaaaaagtggcaccgagtcggtgcttttttACAGCTTCCTTCCTGGTGGGATCTGTcaccggagacggttgtaaag
BRCA1_A_41196590_NG_sg1	7	tgtggaaaggacgaaacaccgGGTGGGATCTGTCATTTTATgttttagagctagaaatagcaagttaaaataaggctagtccgttatcaacttgaaaaagtggcaccgagtcggtgcttttttCCTGGTGGGATCTGTCATTTTATAGAcaccggagacggttgtaaag
BRCA1_C_41196592_NG_sg1	4	tgtggaaaggacgaaacaccgGATCTGTCATTTTATAGATAgttttagagctagaaatagcaagttaaaataaggctagtccgttatcaacttgaaaaagtggcaccgagtcggtgcttttttTGGGATCTGTCATTTTATAGATATGAcaccggagacggttgtaaag
BRCA1_A_41196604_NG_sg1	5	tgtggaaaggacgaaacaccgTTATAGATATGAAATATTCAgttttagagctagaaatagcaagttaaaataaggctagtccgttatcaacttgaaaaagtggcaccgagtcggtgcttttttATTTTATAGATATGAAATATTCATGCcaccggagacggttgtaaag
BRCA1_A_41196608_NG_sg1	5	tgtggaaaggacgaaacaccgAGATATGAAATATTCATGCCgttttagagctagaaatagcaagttaaaataaggctagtccgttatcaacttgaaaaagtggcaccgagtcggtgcttttttTATAGATATGAAATATTCATGCCAGAcaccggagacggttgtaaag
BRCA1_A_41196611_NG_sg1	5	tgtggaaaggacgaaacaccgTATGAAATATTCATGCCAGAgttttagagctagaaatagcaagttaaaataaggctagtccgttatcaacttgaaaaagtggcaccgagtcggtgcttttttAGATATGAAATATTCATGCCAGAGGTcaccggagacggttgtaaag
BRCA1_A_41196624_NG_sg1	4	tgtggaaaggacgaaacaccgGCCAGAGGTCTTATATTTTAgttttagagctagaaatagcaagttaaaataaggctagtccgttatcaacttgaaaaagtggcaccgagtcggtgcttttttCATGCCAGAGGTCTTATATTTTAAGAcaccggagacggttgtaaag
BRCA1_C_41196630_NG_sg1	7	tgtggaaaggacgaaacaccgAGAGGTCTTATATTTTAAGAgttttagagctagaaatagcaagttaaaataaggctagtccgttatcaacttgaaaaagtggcaccgagtcggtgcttttttGCCAGAGGTCTTATATTTTAAGAGGAcaccggagacggttgtaaag
BRCA1_A_41196633_NG_sg1	5	tgtggaaaggacgaaacaccgTCTTATATTTTAAGAGGAATgttttagagctagaaatagcaagttaaaataaggctagtccgttatcaacttgaaaaagtggcaccgagtcggtgcttttttAGGTCTTATATTTTAAGAGGAATGGAcaccggagacggttgtaaag
BRCA1_A_41196646_NG_sg1	4	tgtggaaaggacgaaacaccgAGGAATGGATTATATACCAGgttttagagctagaaatagcaagttaaaataaggctagtccgttatcaacttgaaaaagtggcaccgagtcggtgcttttttAAGAGGAATGGATTATATACCAGAGCcaccggagacggttgtaaag
BRCA1_A_41196679_NG_sg1	4	tgtggaaaggacgaaacaccgAACATTTTACTTATTACTAAgttttagagctagaaatagcaagttaaaataaggctagtccgttatcaacttgaaaaagtggcaccgagtcggtgcttttttATAAACATTTTACTTATTACTAATGAcaccggagacggttgtaaag
BRCA1_A_41196684_NG_sg1	6	tgtggaaaggacgaaacaccgATTTTACTTATTACTAATGAgttttagagctagaaatagcaagttaaaataaggctagtccgttatcaacttgaaaaagtggcaccgagtcggtgcttttttAACATTTTACTTATTACTAATGAGGAcaccggagacggttgtaaag
BRCA1_A_41196688_NG_sg1	4	tgtggaaaggacgaaacaccgCTTATTACTAATGAGGAATTgttttagagctagaaatagcaagttaaaataaggctagtccgttatcaacttgaaaaagtggcaccgagtcggtgcttttttTTACTTATTACTAATGAGGAATTAGAcaccggagacggttgtaaag
BRCA1_A_41196691_NG_sg1	4	tgtggaaaggacgaaacaccgATTACTAATGAGGAATTAGAgttttagagctagaaatagcaagttaaaataaggctagtccgttatcaacttgaaaaagtggcaccgagtcggtgcttttttCTTATTACTAATGAGGAATTAGAAGAcaccggagacggttgtaaag
BRCA1_A_41196695_NG_sg1	4	tgtggaaaggacgaaacaccgCTAATGAGGAATTAGAAGACgttttagagctagaaatagcaagttaaaataaggctagtccgttatcaacttgaaaaagtggcaccgagtcggtgcttttttTTACTAATGAGGAATTAGAAGACTGTcaccggagacggttgtaaag
BRCA1_A_41196702_NG_sg1	4	tgtggaaaggacgaaacaccgGGAATTAGAAGACTGTCTTTgttttagagctagaaatagcaagttaaaataaggctagtccgttatcaacttgaaaaagtggcaccgagtcggtgcttttttTGAGGAATTAGAAGACTGTCTTTGGAcaccggagacggttgtaaag
BRCA1_A_41196710_NG_sg1	5	tgtggaaaggacgaaacaccgGAAGACTGTCTTTGGAAACCgttttagagctagaaatagcaagttaaaataaggctagtccgttatcaacttgaaaaagtggcaccgagtcggtgcttttttTTAGAAGACTGTCTTTGGAAACCGGTcaccggagacggttgtaaag
BRCA1_C_41196715_NG_sg1	4	tgtggaaaggacgaaacaccgTGTCTTTGGAAACCGGTTCTgttttagagctagaaatagcaagttaaaataaggctagtccgttatcaacttgaaaaagtggcaccgagtcggtgcttttttGACTGTCTTTGGAAACCGGTTCTTGAcaccggagacggttgtaaag
BRCA1_C_41196730_NG_sg1	5	tgtggaaaggacgaaacaccgGGTTCTTGAAAATCTTCTGCgttttagagctagaaatagcaagttaaaataaggctagtccgttatcaacttgaaaaagtggcaccgagtcggtgcttttttACCGGTTCTTGAAAATCTTCTGCTGTcaccggagacggttgtaaag
BRCA1_A_41196735_NG_sg1	4	tgtggaaaggacgaaacaccgTGAAAATCTTCTGCTGTTTTgttttagagctagaaatagcaagttaaaataaggctagtccgttatcaacttgaaaaagtggcaccgagtcggtgcttttttTCTTGAAAATCTTCTGCTGTTTTAGAcaccggagacggttgtaaag
BRCA1_A_41196752_NG_sg1	7	tgtggaaaggacgaaacaccgTGTTTTAGAACACATTCTTTgttttagagctagaaatagcaagttaaaataaggctagtccgttatcaacttgaaaaagtggcaccgagtcggtgcttttttTGCTGTTTTAGAACACATTCTTTAGAcaccggagacggttgtaaag
BRCA1_A_41196757_NG_sg1	4	tgtggaaaggacgaaacaccgAACACATTCTTTAGAAATCTgttttagagctagaaatagcaagttaaaataaggctagtccgttatcaacttgaaaaagtggcaccgagtcggtgcttttttTAGAACACATTCTTTAGAAATCTAGCcaccggagacggttgtaaag
BRCA1_C_41196772_NG_sg1	5	tgtggaaaggacgaaacaccgAAATCTAGCAAATATATCTCgttttagagctagaaatagcaagttaaaataaggctagtccgttatcaacttgaaaaagtggcaccgagtcggtgcttttttTAGAAATCTAGCAAATATATCTCAGAcaccggagacggttgtaaag
BRCA1_A_41196779_NG_sg1	4	tgtggaaaggacgaaacaccgCAAATATATCTCAGACTTTTgttttagagctagaaatagcaagttaaaataaggctagtccgttatcaacttgaaaaagtggcaccgagtcggtgcttttttTAGCAAATATATCTCAGACTTTTAGAcaccggagacggttgtaaag
BRCA1_A_41196796_NG_sg1	8	tgtggaaaggacgaaacaccgGACTTTTAGAAATCTCTTCTgttttagagctagaaatagcaagttaaaataaggctagtccgttatcaacttgaaaaagtggcaccgagtcggtgcttttttTCAGACTTTTAGAAATCTCTTCTAGTcaccggagacggttgtaaag
BRCA1_A_41196842_NG_sg1	7	tgtggaaaggacgaaacaccgTTTTTGAGCCACAGTCTCACgttttagagctagaaatagcaagttaaaataaggctagtccgttatcaacttgaaaaagtggcaccgagtcggtgcttttttTTTTTTTTGAGCCACAGTCTCACTGTcaccggagacggttgtaaag
BRCA1_A_41196848_NG_sg1	4	tgtggaaaggacgaaacaccgCACAGTCTCACTGTCACCCAgttttagagctagaaatagcaagttaaaataaggctagtccgttatcaacttgaaaaagtggcaccgagtcggtgcttttttAGCCACAGTCTCACTGTCACCCAGGCcaccggagacggttgtaaag
BRCA1_C_41196853_NG_sg1	5	tgtggaaaggacgaaacaccgGTCTCACTGTCACCCAGGCTgttttagagctagaaatagcaagttaaaataaggctagtccgttatcaacttgaaaaagtggcaccgagtcggtgcttttttACAGTCTCACTGTCACCCAGGCTGGAcaccggagacggttgtaaag
BRCA1_A_41196854_NG_sg1	4	tgtggaaaggacgaaacaccgCTCACTGTCACCCAGGCTGGgttttagagctagaaatagcaagttaaaataaggctagtccgttatcaacttgaaaaagtggcaccgagtcggtgcttttttAGTCTCACTGTCACCCAGGCTGGAGTcaccggagacggttgtaaag
BRCA1_C_41196859_NG_sg1	4	tgtggaaaggacgaaacaccgTGTCACCCAGGCTGGAGTGCgttttagagctagaaatagcaagttaaaataaggctagtccgttatcaacttgaaaaagtggcaccgagtcggtgcttttttCACTGTCACCCAGGCTGGAGTGCCGTcaccggagacggttgtaaag
BRCA1_C_41196862_NG_sg1	4	tgtggaaaggacgaaacaccgCACCCAGGCTGGAGTGCCGTgttttagagctagaaatagcaagttaaaataaggctagtccgttatcaacttgaaaaagtggcaccgagtcggtgcttttttTGTCACCCAGGCTGGAGTGCCGTGGTcaccggagacggttgtaaag
BRCA1_C_41196867_NG_sg1	5	tgtggaaaggacgaaacaccgCAGGCTGGAGTGCCGTGGTAgttttagagctagaaatagcaagttaaaataaggctagtccgttatcaacttgaaaaagtggcaccgagtcggtgcttttttACCCAGGCTGGAGTGCCGTGGTATGAcaccggagacggttgtaaag
BRCA1_C_41196875_NG_sg1	6	tgtggaaaggacgaaacaccgGAGTGCCGTGGTATGATCTTgttttagagctagaaatagcaagttaaaataaggctagtccgttatcaacttgaaaaagtggcaccgagtcggtgcttttttCTGGAGTGCCGTGGTATGATCTTGGCcaccggagacggttgtaaag
BRCA1_A_41196882_NG_sg1	6	tgtggaaaggacgaaacaccgGTGGTATGATCTTGGCTCACgttttagagctagaaatagcaagttaaaataaggctagtccgttatcaacttgaaaaagtggcaccgagtcggtgcttttttGCCGTGGTATGATCTTGGCTCACTGCcaccggagacggttgtaaag
BRCA1_C_41196899_NG_sg1	5	tgtggaaaggacgaaacaccgACTGCAACCTCCACCTCCCGgttttagagctagaaatagcaagttaaaataaggctagtccgttatcaacttgaaaaagtggcaccgagtcggtgcttttttCTCACTGCAACCTCCACCTCCCGGGCcaccggagacggttgtaaag
BRCA1_A_41196901_NG_sg1	4	tgtggaaaggacgaaacaccgGCAACCTCCACCTCCCGGGCgttttagagctagaaatagcaagttaaaataaggctagtccgttatcaacttgaaaaagtggcaccgagtcggtgcttttttACTGCAACCTCCACCTCCCGGGCTGAcaccggagacggttgtaaag
BRCA1_C_41196905_NG_sg1	5	tgtggaaaggacgaaacaccgACCTCCACCTCCCGGGCTGAgttttagagctagaaatagcaagttaaaataaggctagtccgttatcaacttgaaaaagtggcaccgagtcggtgcttttttGCAACCTCCACCTCCCGGGCTGAAGTcaccggagacggttgtaaag
BRCA1_C_41196906_NG_sg1	4	tgtggaaaggacgaaacaccgCTCCACCTCCCGGGCTGAAGgttttagagctagaaatagcaagttaaaataaggctagtccgttatcaacttgaaaaagtggcaccgagtcggtgcttttttAACCTCCACCTCCCGGGCTGAAGTGAcaccggagacggttgtaaag
BRCA1_C_41196917_NG_sg1	6	tgtggaaaggacgaaacaccgCCGGGCTGAAGTGATTCTCCgttttagagctagaaatagcaagttaaaataaggctagtccgttatcaacttgaaaaagtggcaccgagtcggtgcttttttCTCCCGGGCTGAAGTGATTCTCCTGCcaccggagacggttgtaaag
BRCA1_A_41196921_NG_sg1	4	tgtggaaaggacgaaacaccgTGAAGTGATTCTCCTGCCTTgttttagagctagaaatagcaagttaaaataaggctagtccgttatcaacttgaaaaagtggcaccgagtcggtgcttttttGGCTGAAGTGATTCTCCTGCCTTAGCcaccggagacggttgtaaag
BRCA1_C_41196928_NG_sg1	4	tgtggaaaggacgaaacaccgATTCTCCTGCCTTAGCCACCgttttagagctagaaatagcaagttaaaataaggctagtccgttatcaacttgaaaaagtggcaccgagtcggtgcttttttGTGATTCTCCTGCCTTAGCCACCTGAcaccggagacggttgtaaag
BRCA1_C_41196930_NG_sg1	4	tgtggaaaggacgaaacaccgTCTCCTGCCTTAGCCACCTGgttttagagctagaaatagcaagttaaaataaggctagtccgttatcaacttgaaaaagtggcaccgagtcggtgcttttttGATTCTCCTGCCTTAGCCACCTGAGTcaccggagacggttgtaaag
BRCA1_C_41196934_NG_sg1	5	tgtggaaaggacgaaacaccgCCTGCCTTAGCCACCTGAGTgttttagagctagaaatagcaagttaaaataaggctagtccgttatcaacttgaaaaagtggcaccgagtcggtgcttttttTCTCCTGCCTTAGCCACCTGAGTAGCcaccggagacggttgtaaag
BRCA1_A_41196938_NG_sg1	4	tgtggaaaggacgaaacaccgCTTAGCCACCTGAGTAGCTGgttttagagctagaaatagcaagttaaaataaggctagtccgttatcaacttgaaaaagtggcaccgagtcggtgcttttttTGCCTTAGCCACCTGAGTAGCTGGGAcaccggagacggttgtaaag
BRCA1_A_41196947_NG_sg1	5	tgtggaaaggacgaaacaccgCCTGAGTAGCTGGGATTACAgttttagagctagaaatagcaagttaaaataaggctagtccgttatcaacttgaaaaagtggcaccgagtcggtgcttttttCCACCTGAGTAGCTGGGATTACAGGTcaccggagacggttgtaaag
BRCA1_A_41196950_NG_sg1	6	tgtggaaaggacgaaacaccgTGAGTAGCTGGGATTACAGGgttttagagctagaaatagcaagttaaaataaggctagtccgttatcaacttgaaaaagtggcaccgagtcggtgcttttttACCTGAGTAGCTGGGATTACAGGTGTcaccggagacggttgtaaag
BRCA1_A_41196960_NG_sg1	4	tgtggaaaggacgaaacaccgATTACAGGTGTCCACCACCAgttttagagctagaaatagcaagttaaaataaggctagtccgttatcaacttgaaaaagtggcaccgagtcggtgcttttttGGGATTACAGGTGTCCACCACCATGAcaccggagacggttgtaaag
BRCA1_C_41196968_NG_sg1	7	tgtggaaaggacgaaacaccgAGGTGTCCACCACCATGACCgttttagagctagaaatagcaagttaaaataaggctagtccgttatcaacttgaaaaagtggcaccgagtcggtgcttttttTACAGGTGTCCACCACCATGACCGGCcaccggagacggttgtaaag
BRCA1_C_41196975_NG_sg1	4	tgtggaaaggacgaaacaccgCACCATGACCGGCTAATTTCgttttagagctagaaatagcaagttaaaataaggctagtccgttatcaacttgaaaaagtggcaccgagtcggtgcttttttCACCACCATGACCGGCTAATTTCTGTcaccggagacggttgtaaag
BRCA1_C_41196984_NG_sg1	4	tgtggaaaggacgaaacaccgCGGCTAATTTCTGTATTTTTgttttagagctagaaatagcaagttaaaataaggctagtccgttatcaacttgaaaaagtggcaccgagtcggtgcttttttGACCGGCTAATTTCTGTATTTTTAGTcaccggagacggttgtaaag
BRCA1_A_41196987_NG_sg1	4	tgtggaaaggacgaaacaccgCTAATTTCTGTATTTTTAGTgttttagagctagaaatagcaagttaaaataaggctagtccgttatcaacttgaaaaagtggcaccgagtcggtgcttttttCGGCTAATTTCTGTATTTTTAGTAGAcaccggagacggttgtaaag
BRCA1_C_41196991_NG_sg1	6	tgtggaaaggacgaaacaccgAATTTCTGTATTTTTAGTAGgttttagagctagaaatagcaagttaaaataaggctagtccgttatcaacttgaaaaagtggcaccgagtcggtgcttttttGCTAATTTCTGTATTTTTAGTAGAGAcaccggagacggttgtaaag
BRCA1_A_41196995_NG_sg1	4	tgtggaaaggacgaaacaccgTGTATTTTTAGTAGAGATGGgttttagagctagaaatagcaagttaaaataaggctagtccgttatcaacttgaaaaagtggcaccgagtcggtgcttttttTTCTGTATTTTTAGTAGAGATGGGGTcaccggagacggttgtaaag
BRCA1_A_41197006_NG_sg1	5	tgtggaaaggacgaaacaccgGTAGAGATGGGGTTTCACCAgttttagagctagaaatagcaagttaaaataaggctagtccgttatcaacttgaaaaagtggcaccgagtcggtgcttttttTTAGTAGAGATGGGGTTTCACCATGTcaccggagacggttgtaaag
BRCA1_C_41197017_NG_sg1	7	tgtggaaaggacgaaacaccgGGGTTTCACCATGTTGGCCAgttttagagctagaaatagcaagttaaaataaggctagtccgttatcaacttgaaaaagtggcaccgagtcggtgcttttttATGGGGTTTCACCATGTTGGCCAGGCcaccggagacggttgtaaag
BRCA1_A_41197018_NG_sg1	4	tgtggaaaggacgaaacaccgTTCACCATGTTGGCCAGGCTgttttagagctagaaatagcaagttaaaataaggctagtccgttatcaacttgaaaaagtggcaccgagtcggtgcttttttGGTTTCACCATGTTGGCCAGGCTGGTcaccggagacggttgtaaag
BRCA1_C_41197033_NG_sg1	6	tgtggaaaggacgaaacaccgCCAGGCTGGTTTCGAACTCCgttttagagctagaaatagcaagttaaaataaggctagtccgttatcaacttgaaaaagtggcaccgagtcggtgcttttttTGGCCAGGCTGGTTTCGAACTCCTGAcaccggagacggttgtaaag
BRCA1_C_41197040_NG_sg1	5	tgtggaaaggacgaaacaccgGTTTCGAACTCCTGACCTCCgttttagagctagaaatagcaagttaaaataaggctagtccgttatcaacttgaaaaagtggcaccgagtcggtgcttttttCTGGTTTCGAACTCCTGACCTCCAGTcaccggagacggttgtaaag
BRCA1_A_41197042_NG_sg1	5	tgtggaaaggacgaaacaccgTTCGAACTCCTGACCTCCAGgttttagagctagaaatagcaagttaaaataaggctagtccgttatcaacttgaaaaagtggcaccgagtcggtgcttttttGGTTTCGAACTCCTGACCTCCAGTGAcaccggagacggttgtaaag
BRCA1_C_41197046_NG_sg1	4	tgtggaaaggacgaaacaccgACTCCTGACCTCCAGTGATCgttttagagctagaaatagcaagttaaaataaggctagtccgttatcaacttgaaaaagtggcaccgagtcggtgcttttttCGAACTCCTGACCTCCAGTGATCTGCcaccggagacggttgtaaag
BRCA1_A_41197056_NG_sg1	4	tgtggaaaggacgaaacaccgTCCAGTGATCTGCCCACCTTgttttagagctagaaatagcaagttaaaataaggctagtccgttatcaacttgaaaaagtggcaccgagtcggtgcttttttACCTCCAGTGATCTGCCCACCTTGGCcaccggagacggttgtaaag
BRCA1_C_41197066_NG_sg1	4	tgtggaaaggacgaaacaccgTGCCCACCTTGGCCTCCCAAgttttagagctagaaatagcaagttaaaataaggctagtccgttatcaacttgaaaaagtggcaccgagtcggtgcttttttATCTGCCCACCTTGGCCTCCCAAAGTcaccggagacggttgtaaag
BRCA1_A_41197068_NG_sg1	4	tgtggaaaggacgaaacaccgCCCACCTTGGCCTCCCAAAGgttttagagctagaaatagcaagttaaaataaggctagtccgttatcaacttgaaaaagtggcaccgagtcggtgcttttttCTGCCCACCTTGGCCTCCCAAAGTGCcaccggagacggttgtaaag
BRCA1_C_41197075_NG_sg1	6	tgtggaaaggacgaaacaccgCTTGGCCTCCCAAAGTGCTGgttttagagctagaaatagcaagttaaaataaggctagtccgttatcaacttgaaaaagtggcaccgagtcggtgcttttttCACCTTGGCCTCCCAAAGTGCTGGGAcaccggagacggttgtaaag
BRCA1_A_41197081_NG_sg1	4	tgtggaaaggacgaaacaccgCCCAAAGTGCTGGGATTACAgttttagagctagaaatagcaagttaaaataaggctagtccgttatcaacttgaaaaagtggcaccgagtcggtgcttttttCCTCCCAAAGTGCTGGGATTACAGGCcaccggagacggttgtaaag
BRCA1_A_41197083_NG_sg1	4	tgtggaaaggacgaaacaccgCAAAGTGCTGGGATTACAGGgttttagagctagaaatagcaagttaaaataaggctagtccgttatcaacttgaaaaagtggcaccgagtcggtgcttttttTCCCAAAGTGCTGGGATTACAGGCGTcaccggagacggttgtaaag
BRCA1_C_41197087_NG_sg1	4	tgtggaaaggacgaaacaccgGTGCTGGGATTACAGGCGTGgttttagagctagaaatagcaagttaaaataaggctagtccgttatcaacttgaaaaagtggcaccgagtcggtgcttttttAAAGTGCTGGGATTACAGGCGTGAGCcaccggagacggttgtaaag
BRCA1_A_41197095_NG_sg1	4	tgtggaaaggacgaaacaccgATTACAGGCGTGAGCCACCAgttttagagctagaaatagcaagttaaaataaggctagtccgttatcaacttgaaaaagtggcaccgagtcggtgcttttttGGGATTACAGGCGTGAGCCACCATGCcaccggagacggttgtaaag
BRCA1_A_41197104_NG_sg1	7	tgtggaaaggacgaaacaccgGGCGTGAGCCACCATGCCCAgttttagagctagaaatagcaagttaaaataaggctagtccgttatcaacttgaaaaagtggcaccgagtcggtgcttttttACAGGCGTGAGCCACCATGCCCAGGTcaccggagacggttgtaaag
BRCA1_A_41197108_NG_sg1	4	tgtggaaaggacgaaacaccgGCCACCATGCCCAGGTTTCAgttttagagctagaaatagcaagttaaaataaggctagtccgttatcaacttgaaaaagtggcaccgagtcggtgcttttttTGAGCCACCATGCCCAGGTTTCAAGTcaccggagacggttgtaaag
BRCA1_C_41197136_NG_sg1	8	tgtggaaaggacgaaacaccgTCCTTTTCATTTCTAATACCgttttagagctagaaatagcaagttaaaataaggctagtccgttatcaacttgaaaaagtggcaccgagtcggtgcttttttGTTTCCTTTTCATTTCTAATACCTGCcaccggagacggttgtaaag
BRCA1_C_41197141_NG_sg1	7	tgtggaaaggacgaaacaccgTCATTTCTAATACCTGCCTCgttttagagctagaaatagcaagttaaaataaggctagtccgttatcaacttgaaaaagtggcaccgagtcggtgcttttttTTTTCATTTCTAATACCTGCCTCAGAcaccggagacggttgtaaag
BRCA1_C_41197154_NG_sg1	4	tgtggaaaggacgaaacaccgCCTCAGAATTTCCTCCCCAAgttttagagctagaaatagcaagttaaaataaggctagtccgttatcaacttgaaaaagtggcaccgagtcggtgcttttttCTGCCTCAGAATTTCCTCCCCAATGTcaccggagacggttgtaaag
BRCA1_C_41197175_NG_sg1	6	tgtggaaaggacgaaacaccgATGTTCCACTCCAACATTTGgttttagagctagaaatagcaagttaaaataaggctagtccgttatcaacttgaaaaagtggcaccgagtcggtgcttttttCCAATGTTCCACTCCAACATTTGAGAcaccggagacggttgtaaag
BRCA1_C_41197178_NG_sg1	4	tgtggaaaggacgaaacaccgCCACTCCAACATTTGAGAACgttttagagctagaaatagcaagttaaaataaggctagtccgttatcaacttgaaaaagtggcaccgagtcggtgcttttttGTTCCACTCCAACATTTGAGAACTGCcaccggagacggttgtaaag
BRCA1_A_41197185_NG_sg1	4	tgtggaaaggacgaaacaccgAACATTTGAGAACTGCCCAAgttttagagctagaaatagcaagttaaaataaggctagtccgttatcaacttgaaaaagtggcaccgagtcggtgcttttttTCCAACATTTGAGAACTGCCCAAGGAcaccggagacggttgtaaag
BRCA1_C_41197194_NG_sg1	4	tgtggaaaggacgaaacaccgGAACTGCCCAAGGACTATTCgttttagagctagaaatagcaagttaaaataaggctagtccgttatcaacttgaaaaagtggcaccgagtcggtgcttttttTGAGAACTGCCCAAGGACTATTCTGAcaccggagacggttgtaaag
BRCA1_A_41197204_NG_sg1	6	tgtggaaaggacgaaacaccgCAAGGACTATTCTGACTTTAgttttagagctagaaatagcaagttaaaataaggctagtccgttatcaacttgaaaaagtggcaccgagtcggtgcttttttGCCCAAGGACTATTCTGACTTTAAGTcaccggagacggttgtaaag
BRCA1_A_41197213_NG_sg1	4	tgtggaaaggacgaaacaccgCTGACTTTAAGTCACATAATgttttagagctagaaatagcaagttaaaataaggctagtccgttatcaacttgaaaaagtggcaccgagtcggtgcttttttATTCTGACTTTAAGTCACATAATCGAcaccggagacggttgtaaag
BRCA1_C_41197222_NG_sg1	5	tgtggaaaggacgaaacaccgAAGTCACATAATCGATCCCAgttttagagctagaaatagcaagttaaaataaggctagtccgttatcaacttgaaaaagtggcaccgagtcggtgcttttttTTTAAGTCACATAATCGATCCCAAGCcaccggagacggttgtaaag
BRCA1_A_41197237_NG_sg1	4	tgtggaaaggacgaaacaccgCCCAAGCACTCTCCTTCCATgttttagagctagaaatagcaagttaaaataaggctagtccgttatcaacttgaaaaagtggcaccgagtcggtgcttttttGATCCCAAGCACTCTCCTTCCATTGAcaccggagacggttgtaaag
BRCA1_C_41197242_NG_sg1	4	tgtggaaaggacgaaacaccgGCACTCTCCTTCCATTGAAGgttttagagctagaaatagcaagttaaaataaggctagtccgttatcaacttgaaaaagtggcaccgagtcggtgcttttttCAAGCACTCTCCTTCCATTGAAGGGTcaccggagacggttgtaaag
BRCA1_C_41197246_NG_sg1	4	tgtggaaaggacgaaacaccgTCTCCTTCCATTGAAGGGTCgttttagagctagaaatagcaagttaaaataaggctagtccgttatcaacttgaaaaagtggcaccgagtcggtgcttttttCACTCTCCTTCCATTGAAGGGTCTGAcaccggagacggttgtaaag
BRCA1_A_41197256_NG_sg1	6	tgtggaaaggacgaaacaccgCATTGAAGGGTCTGACTCTCgttttagagctagaaatagcaagttaaaataaggctagtccgttatcaacttgaaaaagtggcaccgagtcggtgcttttttTTCCATTGAAGGGTCTGACTCTCTGCcaccggagacggttgtaaag
BRCA1_C_41197262_NG_sg1	4	tgtggaaaggacgaaacaccgGGTCTGACTCTCTGCCTTTGgttttagagctagaaatagcaagttaaaataaggctagtccgttatcaacttgaaaaagtggcaccgagtcggtgcttttttAAGGGTCTGACTCTCTGCCTTTGTGAcaccggagacggttgtaaag
BRCA1_C_41197273_NG_sg1	6	tgtggaaaggacgaaacaccgCTCTGCCTTTGTGAACACAGgttttagagctagaaatagcaagttaaaataaggctagtccgttatcaacttgaaaaagtggcaccgagtcggtgcttttttACTCTCTGCCTTTGTGAACACAGGGTcaccggagacggttgtaaag
BRCA1_A_41197281_NG_sg1	6	tgtggaaaggacgaaacaccgTTGTGAACACAGGGTTTTAGgttttagagctagaaatagcaagttaaaataaggctagtccgttatcaacttgaaaaagtggcaccgagtcggtgcttttttCCTTTGTGAACACAGGGTTTTAGAGAcaccggagacggttgtaaag
BRCA1_A_41197282_NG_sg1	4	tgtggaaaggacgaaacaccgTGAACACAGGGTTTTAGAGAgttttagagctagaaatagcaagttaaaataaggctagtccgttatcaacttgaaaaagtggcaccgagtcggtgcttttttTTGTGAACACAGGGTTTTAGAGAAGTcaccggagacggttgtaaag
BRCA1_A_41197294_NG_sg1	5	tgtggaaaggacgaaacaccgTTTTAGAGAAGTAAACTTAGgttttagagctagaaatagcaagttaaaataaggctagtccgttatcaacttgaaaaagtggcaccgagtcggtgcttttttGGGTTTTAGAGAAGTAAACTTAGGGAcaccggagacggttgtaaag
BRCA1_A_41197302_NG_sg1	6	tgtggaaaggacgaaacaccgGAAGTAAACTTAGGGAAACCgttttagagctagaaatagcaagttaaaataaggctagtccgttatcaacttgaaaaagtggcaccgagtcggtgcttttttAGAGAAGTAAACTTAGGGAAACCAGCcaccggagacggttgtaaag
BRCA1_A_41197312_NG_sg1	5	tgtggaaaggacgaaacaccgAGGGAAACCAGCTATTCTCTgttttagagctagaaatagcaagttaaaataaggctagtccgttatcaacttgaaaaagtggcaccgagtcggtgcttttttCTTAGGGAAACCAGCTATTCTCTTGAcaccggagacggttgtaaag
BRCA1_A_41197314_NG_sg1	4	tgtggaaaggacgaaacaccgGAAACCAGCTATTCTCTTGAgttttagagctagaaatagcaagttaaaataaggctagtccgttatcaacttgaaaaagtggcaccgagtcggtgcttttttAGGGAAACCAGCTATTCTCTTGAGGCcaccggagacggttgtaaag
BRCA1_C_41197319_NG_sg1	4	tgtggaaaggacgaaacaccgCAGCTATTCTCTTGAGGCCAgttttagagctagaaatagcaagttaaaataaggctagtccgttatcaacttgaaaaagtggcaccgagtcggtgcttttttAACCAGCTATTCTCTTGAGGCCAAGCcaccggagacggttgtaaag
BRCA1_A_41197330_NG_sg1	5	tgtggaaaggacgaaacaccgCTTGAGGCCAAGCCACTCTGgttttagagctagaaatagcaagttaaaataaggctagtccgttatcaacttgaaaaagtggcaccgagtcggtgcttttttTCTCTTGAGGCCAAGCCACTCTGTGCcaccggagacggttgtaaag
BRCA1_A_41197336_NG_sg1	4	tgtggaaaggacgaaacaccgCCAAGCCACTCTGTGCTTCCgttttagagctagaaatagcaagttaaaataaggctagtccgttatcaacttgaaaaagtggcaccgagtcggtgcttttttAGGCCAAGCCACTCTGTGCTTCCAGCcaccggagacggttgtaaag
BRCA1_C_41197343_NG_sg1	4	tgtggaaaggacgaaacaccgACTCTGTGCTTCCAGCCCTAgttttagagctagaaatagcaagttaaaataaggctagtccgttatcaacttgaaaaagtggcaccgagtcggtgcttttttGCCACTCTGTGCTTCCAGCCCTAAGCcaccggagacggttgtaaag
BRCA1_A_41197353_NG_sg1	4	tgtggaaaggacgaaacaccgTCCAGCCCTAAGCCAACAACgttttagagctagaaatagcaagttaaaataaggctagtccgttatcaacttgaaaaagtggcaccgagtcggtgcttttttGCTTCCAGCCCTAAGCCAACAACAGCcaccggagacggttgtaaag
BRCA1_C_41197357_NG_sg1	4	tgtggaaaggacgaaacaccgGCCCTAAGCCAACAACAGCCgttttagagctagaaatagcaagttaaaataaggctagtccgttatcaacttgaaaaagtggcaccgagtcggtgcttttttCCAGCCCTAAGCCAACAACAGCCTGAcaccggagacggttgtaaag
BRCA1_C_41197362_NG_sg1	4	tgtggaaaggacgaaacaccgAAGCCAACAACAGCCTGAATgttttagagctagaaatagcaagttaaaataaggctagtccgttatcaacttgaaaaagtggcaccgagtcggtgcttttttCCTAAGCCAACAACAGCCTGAATAGAcaccggagacggttgtaaag
BRCA1_C_41197366_NG_sg1	4	tgtggaaaggacgaaacaccgCAACAACAGCCTGAATAGAAgttttagagctagaaatagcaagttaaaataaggctagtccgttatcaacttgaaaaagtggcaccgagtcggtgcttttttAGCCAACAACAGCCTGAATAGAAAGAcaccggagacggttgtaaag
BRCA1_C_41197373_NG_sg1	4	tgtggaaaggacgaaacaccgAGCCTGAATAGAAAGAATAGgttttagagctagaaatagcaagttaaaataaggctagtccgttatcaacttgaaaaagtggcaccgagtcggtgcttttttAACAGCCTGAATAGAAAGAATAGGGCcaccggagacggttgtaaag
BRCA1_A_41197376_NG_sg1	4	tgtggaaaggacgaaacaccgCTGAATAGAAAGAATAGGGCgttttagagctagaaatagcaagttaaaataaggctagtccgttatcaacttgaaaaagtggcaccgagtcggtgcttttttAGCCTGAATAGAAAGAATAGGGCTGAcaccggagacggttgtaaag
BRCA1_A_41197386_NG_sg1	4	tgtggaaaggacgaaacaccgAGAATAGGGCTGATAAATAAgttttagagctagaaatagcaagttaaaataaggctagtccgttatcaacttgaaaaagtggcaccgagtcggtgcttttttGAAAGAATAGGGCTGATAAATAATGAcaccggagacggttgtaaag
BRCA1_C_41197392_NG_sg1	4	tgtggaaaggacgaaacaccgGGGCTGATAAATAATGAATCgttttagagctagaaatagcaagttaaaataaggctagtccgttatcaacttgaaaaagtggcaccgagtcggtgcttttttATAGGGCTGATAAATAATGAATCAGCcaccggagacggttgtaaag
BRCA1_A_41197399_NG_sg1	4	tgtggaaaggacgaaacaccgTAAATAATGAATCAGCATCTgttttagagctagaaatagcaagttaaaataaggctagtccgttatcaacttgaaaaagtggcaccgagtcggtgcttttttTGATAAATAATGAATCAGCATCTTGCcaccggagacggttgtaaag
BRCA1_C_41197408_NG_sg1	4	tgtggaaaggacgaaacaccgAATCAGCATCTTGCTCAATTgttttagagctagaaatagcaagttaaaataaggctagtccgttatcaacttgaaaaagtggcaccgagtcggtgcttttttATGAATCAGCATCTTGCTCAATTGGTcaccggagacggttgtaaag
BRCA1_C_41197411_NG_sg1	4	tgtggaaaggacgaaacaccgCAGCATCTTGCTCAATTGGTgttttagagctagaaatagcaagttaaaataaggctagtccgttatcaacttgaaaaagtggcaccgagtcggtgcttttttAATCAGCATCTTGCTCAATTGGTGGCcaccggagacggttgtaaag
BRCA1_C_41197414_NG_sg1	5	tgtggaaaggacgaaacaccgGCATCTTGCTCAATTGGTGGgttttagagctagaaatagcaagttaaaataaggctagtccgttatcaacttgaaaaagtggcaccgagtcggtgcttttttTCAGCATCTTGCTCAATTGGTGGCGTcaccggagacggttgtaaag
BRCA1_A_41197422_NG_sg1	4	tgtggaaaggacgaaacaccgTCAATTGGTGGCGTTTAAATgttttagagctagaaatagcaagttaaaataaggctagtccgttatcaacttgaaaaagtggcaccgagtcggtgcttttttTGCTCAATTGGTGGCGTTTAAATGGTcaccggagacggttgtaaag
BRCA1_A_41197445_NG_sg1	7	tgtggaaaggacgaaacaccgGGTTTTAAAATCTTCTCAGGgttttagagctagaaatagcaagttaaaataaggctagtccgttatcaacttgaaaaagtggcaccgagtcggtgcttttttAATGGTTTTAAAATCTTCTCAGGTGAcaccggagacggttgtaaag
BRCA1_A_41197461_NG_sg1	4	tgtggaaaggacgaaacaccgGTGAAAAATTACCATAATTTgttttagagctagaaatagcaagttaaaataaggctagtccgttatcaacttgaaaaagtggcaccgagtcggtgcttttttCAGGTGAAAAATTACCATAATTTTGTcaccggagacggttgtaaag
BRCA1_A_41197463_NG_sg1	4	tgtggaaaggacgaaacaccgGAAAAATTACCATAATTTTGgttttagagctagaaatagcaagttaaaataaggctagtccgttatcaacttgaaaaagtggcaccgagtcggtgcttttttGGTGAAAAATTACCATAATTTTGTGCcaccggagacggttgtaaag
BRCA1_C_41197470_NG_sg1	4	tgtggaaaggacgaaacaccgTACCATAATTTTGTGCTCATgttttagagctagaaatagcaagttaaaataaggctagtccgttatcaacttgaaaaagtggcaccgagtcggtgcttttttAATTACCATAATTTTGTGCTCATGGCcaccggagacggttgtaaag
BRCA1_A_41197473_NG_sg1	4	tgtggaaaggacgaaacaccgCATAATTTTGTGCTCATGGCgttttagagctagaaatagcaagttaaaataaggctagtccgttatcaacttgaaaaagtggcaccgagtcggtgcttttttTACCATAATTTTGTGCTCATGGCAGAcaccggagacggttgtaaag
BRCA1_C_41197484_NG_sg1	4	tgtggaaaggacgaaacaccgGCTCATGGCAGATTTCCAAGgttttagagctagaaatagcaagttaaaataaggctagtccgttatcaacttgaaaaagtggcaccgagtcggtgcttttttTGTGCTCATGGCAGATTTCCAAGGGAcaccggagacggttgtaaag
BRCA1_C_41197489_NG_sg1	7	tgtggaaaggacgaaacaccgTCATGGCAGATTTCCAAGGGgttttagagctagaaatagcaagttaaaataaggctagtccgttatcaacttgaaaaagtggcaccgagtcggtgcttttttTGCTCATGGCAGATTTCCAAGGGAGAcaccggagacggttgtaaag
BRCA1_C_41197496_NG_sg1	6	tgtggaaaggacgaaacaccgGATTTCCAAGGGAGACTTCAgttttagagctagaaatagcaagttaaaataaggctagtccgttatcaacttgaaaaagtggcaccgagtcggtgcttttttGCAGATTTCCAAGGGAGACTTCAAGCcaccggagacggttgtaaag
BRCA1_C_41197497_NG_sg1	4	tgtggaaaggacgaaacaccgTTCCAAGGGAGACTTCAAGCgttttagagctagaaatagcaagttaaaataaggctagtccgttatcaacttgaaaaagtggcaccgagtcggtgcttttttGATTTCCAAGGGAGACTTCAAGCAGAcaccggagacggttgtaaag
BRCA1_A_41197511_NG_sg1	4	tgtggaaaggacgaaacaccgTCAAGCAGAAAATCTTTAAGgttttagagctagaaatagcaagttaaaataaggctagtccgttatcaacttgaaaaagtggcaccgagtcggtgcttttttACTTCAAGCAGAAAATCTTTAAGGGAcaccggagacggttgtaaag
BRCA1_A_41197518_NG_sg1	4	tgtggaaaggacgaaacaccgGAAAATCTTTAAGGGACCCTgttttagagctagaaatagcaagttaaaataaggctagtccgttatcaacttgaaaaagtggcaccgagtcggtgcttttttGCAGAAAATCTTTAAGGGACCCTTGCcaccggagacggttgtaaag
BRCA1_A_41197525_NG_sg1	6	tgtggaaaggacgaaacaccgTCTTTAAGGGACCCTTGCATgttttagagctagaaatagcaagttaaaataaggctagtccgttatcaacttgaaaaagtggcaccgagtcggtgcttttttAAATCTTTAAGGGACCCTTGCATAGCcaccggagacggttgtaaag
BRCA1_A_41197530_NG_sg1	4	tgtggaaaggacgaaacaccgGGGACCCTTGCATAGCCAGAgttttagagctagaaatagcaagttaaaataaggctagtccgttatcaacttgaaaaagtggcaccgagtcggtgcttttttTAAGGGACCCTTGCATAGCCAGAAGTcaccggagacggttgtaaag
BRCA1_C_41197542_NG_sg1	5	tgtggaaaggacgaaacaccgATAGCCAGAAGTCCTTTTCAgttttagagctagaaatagcaagttaaaataaggctagtccgttatcaacttgaaaaagtggcaccgagtcggtgcttttttTGCATAGCCAGAAGTCCTTTTCAGGCcaccggagacggttgtaaag
BRCA1_A_41197544_NG_sg1	4	tgtggaaaggacgaaacaccgGCCAGAAGTCCTTTTCAGGCgttttagagctagaaatagcaagttaaaataaggctagtccgttatcaacttgaaaaagtggcaccgagtcggtgcttttttATAGCCAGAAGTCCTTTTCAGGCTGAcaccggagacggttgtaaag
BRCA1_A_41197547_NG_sg1	4	tgtggaaaggacgaaacaccgAGAAGTCCTTTTCAGGCTGAgttttagagctagaaatagcaagttaaaataaggctagtccgttatcaacttgaaaaagtggcaccgagtcggtgcttttttGCCAGAAGTCCTTTTCAGGCTGATGTcaccggagacggttgtaaag
BRCA1_A_41197563_NG_sg1	4	tgtggaaaggacgaaacaccgCTGATGTACATAAAATATTTgttttagagctagaaatagcaagttaaaataaggctagtccgttatcaacttgaaaaagtggcaccgagtcggtgcttttttAGGCTGATGTACATAAAATATTTAGTcaccggagacggttgtaaag
BRCA1_A_41197567_NG_sg1	5	tgtggaaaggacgaaacaccgATGTACATAAAATATTTAGTgttttagagctagaaatagcaagttaaaataaggctagtccgttatcaacttgaaaaagtggcaccgagtcggtgcttttttCTGATGTACATAAAATATTTAGTAGCcaccggagacggttgtaaag
BRCA1_A_41197571_NG_sg1	4	tgtggaaaggacgaaacaccgCATAAAATATTTAGTAGCCAgttttagagctagaaatagcaagttaaaataaggctagtccgttatcaacttgaaaaagtggcaccgagtcggtgcttttttGTACATAAAATATTTAGTAGCCAGGAcaccggagacggttgtaaag
BRCA1_A_41197576_NG_sg1	5	tgtggaaaggacgaaacaccgAAATATTTAGTAGCCAGGACgttttagagctagaaatagcaagttaaaataaggctagtccgttatcaacttgaaaaagtggcaccgagtcggtgcttttttATAAAATATTTAGTAGCCAGGACAGTcaccggagacggttgtaaag
BRCA1_A_41197580_NG_sg1	6	tgtggaaaggacgaaacaccgTATTTAGTAGCCAGGACAGTgttttagagctagaaatagcaagttaaaataaggctagtccgttatcaacttgaaaaagtggcaccgagtcggtgcttttttAAATATTTAGTAGCCAGGACAGTAGAcaccggagacggttgtaaag
BRCA1_A_41197583_NG_sg1	5	tgtggaaaggacgaaacaccgTAGTAGCCAGGACAGTAGAAgttttagagctagaaatagcaagttaaaataaggctagtccgttatcaacttgaaaaagtggcaccgagtcggtgcttttttATTTAGTAGCCAGGACAGTAGAAGGAcaccggagacggttgtaaag
BRCA1_C_41197586_NG_sg1	4	tgtggaaaggacgaaacaccgAGCCAGGACAGTAGAAGGACgttttagagctagaaatagcaagttaaaataaggctagtccgttatcaacttgaaaaagtggcaccgagtcggtgcttttttAGTAGCCAGGACAGTAGAAGGACTGAcaccggagacggttgtaaag
BRCA1_A_41197590_NG_sg1	5	tgtggaaaggacgaaacaccgCAGGACAGTAGAAGGACTGAgttttagagctagaaatagcaagttaaaataaggctagtccgttatcaacttgaaaaagtggcaccgagtcggtgcttttttAGCCAGGACAGTAGAAGGACTGAAGAcaccggagacggttgtaaag
BRCA1_C_41197591_NG_sg1	4	tgtggaaaggacgaaacaccgGGACAGTAGAAGGACTGAAGgttttagagctagaaatagcaagttaaaataaggctagtccgttatcaacttgaaaaagtggcaccgagtcggtgcttttttCCAGGACAGTAGAAGGACTGAAGAGTcaccggagacggttgtaaag
BRCA1_A_41197595_NG_sg1	4	tgtggaaaggacgaaacaccgAGTAGAAGGACTGAAGAGTGgttttagagctagaaatagcaagttaaaataaggctagtccgttatcaacttgaaaaagtggcaccgagtcggtgcttttttGACAGTAGAAGGACTGAAGAGTGAGAcaccggagacggttgtaaag
BRCA1_A_41197598_NG_sg1	4	tgtggaaaggacgaaacaccgAGAAGGACTGAAGAGTGAGAgttttagagctagaaatagcaagttaaaataaggctagtccgttatcaacttgaaaaagtggcaccgagtcggtgcttttttAGTAGAAGGACTGAAGAGTGAGAGGAcaccggagacggttgtaaag
BRCA1_A_41197601_NG_sg1	5	tgtggaaaggacgaaacaccgAAGGACTGAAGAGTGAGAGGgttttagagctagaaatagcaagttaaaataaggctagtccgttatcaacttgaaaaagtggcaccgagtcggtgcttttttTAGAAGGACTGAAGAGTGAGAGGAGCcaccggagacggttgtaaag
BRCA1_A_41197612_NG_sg1	7	tgtggaaaggacgaaacaccgAGAGTGAGAGGAGCTCCCAGgttttagagctagaaatagcaagttaaaataaggctagtccgttatcaacttgaaaaagtggcaccgagtcggtgcttttttTGAAGAGTGAGAGGAGCTCCCAGGGCcaccggagacggttgtaaag
BRCA1_A_41197614_NG_sg1	4	tgtggaaaggacgaaacaccgGAGAGGAGCTCCCAGGGCCTgttttagagctagaaatagcaagttaaaataaggctagtccgttatcaacttgaaaaagtggcaccgagtcggtgcttttttAGTGAGAGGAGCTCCCAGGGCCTGGAcaccggagacggttgtaaag
BRCA1_C_41197619_NG_sg1	4	tgtggaaaggacgaaacaccgGAGCTCCCAGGGCCTGGAAAgttttagagctagaaatagcaagttaaaataaggctagtccgttatcaacttgaaaaagtggcaccgagtcggtgcttttttGAGGAGCTCCCAGGGCCTGGAAAGGCcaccggagacggttgtaaag
BRCA1_C_41197628_NG_sg1	5	tgtggaaaggacgaaacaccgAGGGCCTGGAAAGGCCACTTgttttagagctagaaatagcaagttaaaataaggctagtccgttatcaacttgaaaaagtggcaccgagtcggtgcttttttCCCAGGGCCTGGAAAGGCCACTTTGTcaccggagacggttgtaaag
BRCA1_A_41197633_NG_sg1	6	tgtggaaaggacgaaacaccgCCTGGAAAGGCCACTTTGTAgttttagagctagaaatagcaagttaaaataaggctagtccgttatcaacttgaaaaagtggcaccgagtcggtgcttttttGGGCCTGGAAAGGCCACTTTGTAAGCcaccggagacggttgtaaag
BRCA1_A_41197647_NG_sg1	7	tgtggaaaggacgaaacaccgCTTTGTAAGCTCATTCTTGGgttttagagctagaaatagcaagttaaaataaggctagtccgttatcaacttgaaaaagtggcaccgagtcggtgcttttttCCACTTTGTAAGCTCATTCTTGGGGTcaccggagacggttgtaaag
BRCA1_C_41197650_NG_sg1	5	tgtggaaaggacgaaacaccgTAAGCTCATTCTTGGGGTCCgttttagagctagaaatagcaagttaaaataaggctagtccgttatcaacttgaaaaagtggcaccgagtcggtgcttttttTTGTAAGCTCATTCTTGGGGTCCTGTcaccggagacggttgtaaag
BRCA1_C_41197652_NG_sg1	4	tgtggaaaggacgaaacaccgGCTCATTCTTGGGGTCCTGTgttttagagctagaaatagcaagttaaaataaggctagtccgttatcaacttgaaaaagtggcaccgagtcggtgcttttttTAAGCTCATTCTTGGGGTCCTGTGGCcaccggagacggttgtaaag
BRCA1_C_41197664_NG_sg1	5	tgtggaaaggacgaaacaccgGGGTCCTGTGGCTCTGTACCgttttagagctagaaatagcaagttaaaataaggctagtccgttatcaacttgaaaaagtggcaccgagtcggtgcttttttTTGGGGTCCTGTGGCTCTGTACCTGTcaccggagacggttgtaaag
BRCA1_C_41197671_NG_sg1	5	tgtggaaaggacgaaacaccgGTGGCTCTGTACCTGTGGCTgttttagagctagaaatagcaagttaaaataaggctagtccgttatcaacttgaaaaagtggcaccgagtcggtgcttttttCCTGTGGCTCTGTACCTGTGGCTGGCcaccggagacggttgtaaag
BRCA1_C_41197673_NG_sg1	4	tgtggaaaggacgaaacaccgGCTCTGTACCTGTGGCTGGCgttttagagctagaaatagcaagttaaaataaggctagtccgttatcaacttgaaaaagtggcaccgagtcggtgcttttttGTGGCTCTGTACCTGTGGCTGGCTGCcaccggagacggttgtaaag
BRCA1_A_41197677_NG_sg1	5	tgtggaaaggacgaaacaccgCTGTACCTGTGGCTGGCTGCgttttagagctagaaatagcaagttaaaataaggctagtccgttatcaacttgaaaaagtggcaccgagtcggtgcttttttGCTCTGTACCTGTGGCTGGCTGCAGTcaccggagacggttgtaaag
BRCA1_C_41197685_NG_sg1	6	tgtggaaaggacgaaacaccgTGTGGCTGGCTGCAGTCAGTgttttagagctagaaatagcaagttaaaataaggctagtccgttatcaacttgaaaaagtggcaccgagtcggtgcttttttACCTGTGGCTGGCTGCAGTCAGTAGTcaccggagacggttgtaaag
BRCA1_C_41197689_NG_sg1	4	tgtggaaaggacgaaacaccgTGGCTGCAGTCAGTAGTGGCgttttagagctagaaatagcaagttaaaataaggctagtccgttatcaacttgaaaaagtggcaccgagtcggtgcttttttGGCTGGCTGCAGTCAGTAGTGGCTGTcaccggagacggttgtaaag
BRCA1_C_41197696_NG_sg1	5	tgtggaaaggacgaaacaccgCAGTCAGTAGTGGCTGTGGGgttttagagctagaaatagcaagttaaaataaggctagtccgttatcaacttgaaaaagtggcaccgagtcggtgcttttttCTGCAGTCAGTAGTGGCTGTGGGGGAcaccggagacggttgtaaag
BRCA1_C_41197705_NG_sg1	6	tgtggaaaggacgaaacaccgAGTGGCTGTGGGGGATCTGGgttttagagctagaaatagcaagttaaaataaggctagtccgttatcaacttgaaaaagtggcaccgagtcggtgcttttttAGTAGTGGCTGTGGGGGATCTGGGGTcaccggagacggttgtaaag
BRCA1_A_41197714_NG_sg1	4	tgtggaaaggacgaaacaccgGGGATCTGGGGTATCAGGTAgttttagagctagaaatagcaagttaaaataaggctagtccgttatcaacttgaaaaagtggcaccgagtcggtgcttttttTGGGGGATCTGGGGTATCAGGTAGGTcaccggagacggttgtaaag
BRCA1_C_41197716_NG_sg1	4	tgtggaaaggacgaaacaccgGATCTGGGGTATCAGGTAGGgttttagagctagaaatagcaagttaaaataaggctagtccgttatcaacttgaaaaagtggcaccgagtcggtgcttttttGGGGATCTGGGGTATCAGGTAGGTGTcaccggagacggttgtaaag
BRCA1_A_41197723_NG_sg1	6	tgtggaaaggacgaaacaccgGGGGTATCAGGTAGGTGTCCgttttagagctagaaatagcaagttaaaataaggctagtccgttatcaacttgaaaaagtggcaccgagtcggtgcttttttTCTGGGGTATCAGGTAGGTGTCCAGCcaccggagacggttgtaaag
BRCA1_A_41197730_NG_sg1	6	tgtggaaaggacgaaacaccgCAGGTAGGTGTCCAGCTCCTgttttagagctagaaatagcaagttaaaataaggctagtccgttatcaacttgaaaaagtggcaccgagtcggtgcttttttTATCAGGTAGGTGTCCAGCTCCTGGCcaccggagacggttgtaaag
BRCA1_C_41197736_NG_sg1	6	tgtggaaaggacgaaacaccgGGTGTCCAGCTCCTGGCACTgttttagagctagaaatagcaagttaaaataaggctagtccgttatcaacttgaaaaagtggcaccgagtcggtgcttttttGTAGGTGTCCAGCTCCTGGCACTGGTcaccggagacggttgtaaag
BRCA1_C_41197737_NG_sg1	4	tgtggaaaggacgaaacaccgGTCCAGCTCCTGGCACTGGTgttttagagctagaaatagcaagttaaaataaggctagtccgttatcaacttgaaaaagtggcaccgagtcggtgcttttttGGTGTCCAGCTCCTGGCACTGGTAGAcaccggagacggttgtaaag
BRCA1_C_41197740_NG_sg1	5	tgtggaaaggacgaaacaccgCCAGCTCCTGGCACTGGTAGgttttagagctagaaatagcaagttaaaataaggctagtccgttatcaacttgaaaaagtggcaccgagtcggtgcttttttTGTCCAGCTCCTGGCACTGGTAGAGTcaccggagacggttgtaaag
BRCA1_C_41197742_NG_sg1	5	tgtggaaaggacgaaacaccgAGCTCCTGGCACTGGTAGAGgttttagagctagaaatagcaagttaaaataaggctagtccgttatcaacttgaaaaagtggcaccgagtcggtgcttttttTCCAGCTCCTGGCACTGGTAGAGTGCcaccggagacggttgtaaag
BRCA1_C_41197749_NG_sg1	4	tgtggaaaggacgaaacaccgGCACTGGTAGAGTGCTACACgttttagagctagaaatagcaagttaaaataaggctagtccgttatcaacttgaaaaagtggcaccgagtcggtgcttttttCTGGCACTGGTAGAGTGCTACACTGTcaccggagacggttgtaaag
BRCA1_C_41197769_NG_sg1	5	tgtggaaaggacgaaacaccgCTGTCCAACACCCACTCTCGgttttagagctagaaatagcaagttaaaataaggctagtccgttatcaacttgaaaaagtggcaccgagtcggtgcttttttACACTGTCCAACACCCACTCTCGGGTcaccggagacggttgtaaag
BRCA1_A_41197778_NG_sg1	4	tgtggaaaggacgaaacaccgCCCACTCTCGGGTCACCACAgttttagagctagaaatagcaagttaaaataaggctagtccgttatcaacttgaaaaagtggcaccgagtcggtgcttttttACACCCACTCTCGGGTCACCACAGGTcaccggagacggttgtaaag
BRCA1_C_41197781_NG_sg1	5	tgtggaaaggacgaaacaccgCACTCTCGGGTCACCACAGGgttttagagctagaaatagcaagttaaaataaggctagtccgttatcaacttgaaaaagtggcaccgagtcggtgcttttttACCCACTCTCGGGTCACCACAGGTGCcaccggagacggttgtaaag
BRCA1_C_41197793_NG_sg1	4	tgtggaaaggacgaaacaccgCCACAGGTGCCTCACACATCgttttagagctagaaatagcaagttaaaataaggctagtccgttatcaacttgaaaaagtggcaccgagtcggtgcttttttTCACCACAGGTGCCTCACACATCTGCcaccggagacggttgtaaag
BRCA1_C_41197802_NG_sg1	5	tgtggaaaggacgaaacaccgGCCTCACACATCTGCCCAATgttttagagctagaaatagcaagttaaaataaggctagtccgttatcaacttgaaaaagtggcaccgagtcggtgcttttttGGTGCCTCACACATCTGCCCAATTGCcaccggagacggttgtaaag
BRCA1_A_41197805_NG_sg1	4	tgtggaaaggacgaaacaccgCACACATCTGCCCAATTGCTgttttagagctagaaatagcaagttaaaataaggctagtccgttatcaacttgaaaaagtggcaccgagtcggtgcttttttCCTCACACATCTGCCCAATTGCTGGAcaccggagacggttgtaaag
BRCA1_A_41197807_NG_sg1	4	tgtggaaaggacgaaacaccgCACATCTGCCCAATTGCTGGgttttagagctagaaatagcaagttaaaataaggctagtccgttatcaacttgaaaaagtggcaccgagtcggtgcttttttTCACACATCTGCCCAATTGCTGGAGAcaccggagacggttgtaaag
BRCA1_C_41197812_NG_sg1	5	tgtggaaaggacgaaacaccgTCTGCCCAATTGCTGGAGACgttttagagctagaaatagcaagttaaaataaggctagtccgttatcaacttgaaaaagtggcaccgagtcggtgcttttttACATCTGCCCAATTGCTGGAGACAGAcaccggagacggttgtaaag
BRCA1_C_41197813_NG_sg1	4	tgtggaaaggacgaaacaccgTGCCCAATTGCTGGAGACAGgttttagagctagaaatagcaagttaaaataaggctagtccgttatcaacttgaaaaagtggcaccgagtcggtgcttttttATCTGCCCAATTGCTGGAGACAGAGAcaccggagacggttgtaaag
BRCA1_C_41231351_NG_sg1	4	tgtggaaaggacgaaacaccgCACCTGATATATGTTCTCTAgttttagagctagaaatagcaagttaaaataaggctagtccgttatcaacttgaaaaagtggcaccgagtcggtgcttttttAGGCACCTGATATATGTTCTCTAGGCcaccggagacggttgtaaag
BRCA1_C_41231363_NG_sg1	8	tgtggaaaggacgaaacaccgATATGTTCTCTAGGCCTTTTgttttagagctagaaatagcaagttaaaataaggctagtccgttatcaacttgaaaaagtggcaccgagtcggtgcttttttGATATATGTTCTCTAGGCCTTTTAGAcaccggagacggttgtaaag
BRCA1_C_41231370_NG_sg1	4	tgtggaaaggacgaaacaccgAGGCCTTTTAGAAAACATGGgttttagagctagaaatagcaagttaaaataaggctagtccgttatcaacttgaaaaagtggcaccgagtcggtgcttttttTCTAGGCCTTTTAGAAAACATGGAGTcaccggagacggttgtaaag
BRCA1_A_41231376_NG_sg1	7	tgtggaaaggacgaaacaccgCCTTTTAGAAAACATGGAGTgttttagagctagaaatagcaagttaaaataaggctagtccgttatcaacttgaaaaagtggcaccgagtcggtgcttttttAGGCCTTTTAGAAAACATGGAGTTGTcaccggagacggttgtaaag
BRCA1_C_41231382_NG_sg1	4	tgtggaaaggacgaaacaccgAAACATGGAGTTGTTCCTTTgttttagagctagaaatagcaagttaaaataaggctagtccgttatcaacttgaaaaagtggcaccgagtcggtgcttttttAGAAAACATGGAGTTGTTCCTTTGGCcaccggagacggttgtaaag
BRCA1_A_41231387_NG_sg1	4	tgtggaaaggacgaaacaccgTGGAGTTGTTCCTTTGGCCAgttttagagctagaaatagcaagttaaaataaggctagtccgttatcaacttgaaaaagtggcaccgagtcggtgcttttttACATGGAGTTGTTCCTTTGGCCATGTcaccggagacggttgtaaag
BRCA1_C_41231394_NG_sg1	5	tgtggaaaggacgaaacaccgTGTTCCTTTGGCCATGTATAgttttagagctagaaatagcaagttaaaataaggctagtccgttatcaacttgaaaaagtggcaccgagtcggtgcttttttAGTTGTTCCTTTGGCCATGTATATGCcaccggagacggttgtaaag
BRCA1_C_41231395_NG_sg1	4	tgtggaaaggacgaaacaccgTTCCTTTGGCCATGTATATGgttttagagctagaaatagcaagttaaaataaggctagtccgttatcaacttgaaaaagtggcaccgagtcggtgcttttttTTGTTCCTTTGGCCATGTATATGCGAcaccggagacggttgtaaag
BRCA1_C_41231401_NG_sg1	4	tgtggaaaggacgaaacaccgTGGCCATGTATATGCGAATCgttttagagctagaaatagcaagttaaaataaggctagtccgttatcaacttgaaaaagtggcaccgagtcggtgcttttttCTTTGGCCATGTATATGCGAATCTGTcaccggagacggttgtaaag
BRCA1_A_41231407_NG_sg1	6	tgtggaaaggacgaaacaccgCATGTATATGCGAATCTGTAgttttagagctagaaatagcaagttaaaataaggctagtccgttatcaacttgaaaaagtggcaccgagtcggtgcttttttGGCCATGTATATGCGAATCTGTAAGAcaccggagacggttgtaaag
BRCA1_C_41231412_NG_sg1	4	tgtggaaaggacgaaacaccgATGCGAATCTGTAAGAAAGGgttttagagctagaaatagcaagttaaaataaggctagtccgttatcaacttgaaaaagtggcaccgagtcggtgcttttttTATATGCGAATCTGTAAGAAAGGTGAcaccggagacggttgtaaag
BRCA1_C_41199659_NG_sg1	8	tgtggaaaggacgaaacaccgCACCTTACCATGGAAGCCATgttttagagctagaaatagcaagttaaaataaggctagtccgttatcaacttgaaaaagtggcaccgagtcggtgcttttttAGGCACCTTACCATGGAAGCCATTGTcaccggagacggttgtaaag
BRCA1_A_41199665_NG_sg1	7	tgtggaaaggacgaaacaccgCCATGGAAGCCATTGTCCTCgttttagagctagaaatagcaagttaaaataaggctagtccgttatcaacttgaaaaagtggcaccgagtcggtgcttttttTTACCATGGAAGCCATTGTCCTCTGTcaccggagacggttgtaaag
BRCA1_C_41199668_NG_sg1	4	tgtggaaaggacgaaacaccgAAGCCATTGTCCTCTGTCCAgttttagagctagaaatagcaagttaaaataaggctagtccgttatcaacttgaaaaagtggcaccgagtcggtgcttttttTGGAAGCCATTGTCCTCTGTCCAGGCcaccggagacggttgtaaag
BRCA1_C_41199675_NG_sg1	4	tgtggaaaggacgaaacaccgTGTCCTCTGTCCAGGCATCTgttttagagctagaaatagcaagttaaaataaggctagtccgttatcaacttgaaaaagtggcaccgagtcggtgcttttttCATTGTCCTCTGTCCAGGCATCTGGCcaccggagacggttgtaaag
BRCA1_C_41199678_NG_sg1	4	tgtggaaaggacgaaacaccgCCTCTGTCCAGGCATCTGGCgttttagagctagaaatagcaagttaaaataaggctagtccgttatcaacttgaaaaagtggcaccgagtcggtgcttttttTGTCCTCTGTCCAGGCATCTGGCTGCcaccggagacggttgtaaag
BRCA1_C_41199694_NG_sg1	4	tgtggaaaggacgaaacaccgTGGCTGCACAACCACAATTGgttttagagctagaaatagcaagttaaaataaggctagtccgttatcaacttgaaaaagtggcaccgagtcggtgcttttttATCTGGCTGCACAACCACAATTGGGTcaccggagacggttgtaaag
BRCA1_C_41199697_NG_sg1	4	tgtggaaaggacgaaacaccgCTGCACAACCACAATTGGGTgttttagagctagaaatagcaagttaaaataaggctagtccgttatcaacttgaaaaagtggcaccgagtcggtgcttttttTGGCTGCACAACCACAATTGGGTGGAcaccggagacggttgtaaag
BRCA1_A_41199706_NG_sg1	4	tgtggaaaggacgaaacaccgCACAATTGGGTGGACACCCTgttttagagctagaaatagcaagttaaaataaggctagtccgttatcaacttgaaaaagtggcaccgagtcggtgcttttttAACCACAATTGGGTGGACACCCTGGAcaccggagacggttgtaaag
BRCA1_A_41199716_NG_sg1	5	tgtggaaaggacgaaacaccgGTGGACACCCTGGATCCCCAgttttagagctagaaatagcaagttaaaataaggctagtccgttatcaacttgaaaaagtggcaccgagtcggtgcttttttTGGGTGGACACCCTGGATCCCCAGGAcaccggagacggttgtaaag
BRCA1_C_41199719_NG_sg1	4	tgtggaaaggacgaaacaccgACACCCTGGATCCCCAGGAAgttttagagctagaaatagcaagttaaaataaggctagtccgttatcaacttgaaaaagtggcaccgagtcggtgcttttttTGGACACCCTGGATCCCCAGGAAGGAcaccggagacggttgtaaag
BRCA1_C_41201137_NG_sg1	5	tgtggaaaggacgaaacaccgCTTACTGTGCCAAGGGTGAAgttttagagctagaaatagcaagttaaaataaggctagtccgttatcaacttgaaaaagtggcaccgagtcggtgcttttttATACTTACTGTGCCAAGGGTGAATGAcaccggagacggttgtaaag
BRCA1_C_41201142_NG_sg1	7	tgtggaaaggacgaaacaccgACTGTGCCAAGGGTGAATGAgttttagagctagaaatagcaagttaaaataaggctagtccgttatcaacttgaaaaagtggcaccgagtcggtgcttttttCTTACTGTGCCAAGGGTGAATGATGAcaccggagacggttgtaaag
BRCA1_C_41201143_NG_sg1	4	tgtggaaaggacgaaacaccgTGCCAAGGGTGAATGATGAAgttttagagctagaaatagcaagttaaaataaggctagtccgttatcaacttgaaaaagtggcaccgagtcggtgcttttttCTGTGCCAAGGGTGAATGATGAAAGCcaccggagacggttgtaaag
BRCA1_A_41201158_NG_sg1	5	tgtggaaaggacgaaacaccgGATGAAAGCTCCTTCACCACgttttagagctagaaatagcaagttaaaataaggctagtccgttatcaacttgaaaaagtggcaccgagtcggtgcttttttAATGATGAAAGCTCCTTCACCACAGAcaccggagacggttgtaaag
BRCA1_A_41201160_NG_sg1	4	tgtggaaaggacgaaacaccgGAAAGCTCCTTCACCACAGAgttttagagctagaaatagcaagttaaaataaggctagtccgttatcaacttgaaaaagtggcaccgagtcggtgcttttttGATGAAAGCTCCTTCACCACAGAAGCcaccggagacggttgtaaag
BRCA1_C_41201170_NG_sg1	4	tgtggaaaggacgaaacaccgTCACCACAGAAGCACCACACgttttagagctagaaatagcaagttaaaataaggctagtccgttatcaacttgaaaaagtggcaccgagtcggtgcttttttCCTTCACCACAGAAGCACCACACAGCcaccggagacggttgtaaag
BRCA1_C_41201173_NG_sg1	4	tgtggaaaggacgaaacaccgCCACAGAAGCACCACACAGCgttttagagctagaaatagcaagttaaaataaggctagtccgttatcaacttgaaaaagtggcaccgagtcggtgcttttttTCACCACAGAAGCACCACACAGCTGTcaccggagacggttgtaaag
BRCA1_C_41201189_NG_sg1	5	tgtggaaaggacgaaacaccgACAGCTGTACCATCCATTCCgttttagagctagaaatagcaagttaaaataaggctagtccgttatcaacttgaaaaagtggcaccgagtcggtgcttttttCACACAGCTGTACCATCCATTCCAGTcaccggagacggttgtaaag
BRCA1_A_41201193_NG_sg1	6	tgtggaaaggacgaaacaccgGCTGTACCATCCATTCCAGTgttttagagctagaaatagcaagttaaaataaggctagtccgttatcaacttgaaaaagtggcaccgagtcggtgcttttttACAGCTGTACCATCCATTCCAGTTGAcaccggagacggttgtaaag
BRCA1_C_41201203_NG_sg1	5	tgtggaaaggacgaaacaccgCATTCCAGTTGATCTAAAATgttttagagctagaaatagcaagttaaaataaggctagtccgttatcaacttgaaaaagtggcaccgagtcggtgcttttttATCCATTCCAGTTGATCTAAAATGGAcaccggagacggttgtaaag
BRCA1_A_41201210_NG_sg1	4	tgtggaaaggacgaaacaccgTTGATCTAAAATGGACATTTgttttagagctagaaatagcaagttaaaataaggctagtccgttatcaacttgaaaaagtggcaccgagtcggtgcttttttCAGTTGATCTAAAATGGACATTTAGAcaccggagacggttgtaaag
BRCA1_C_41277480_NG_sg1	5	tgtggaaaggacgaaacaccgCTCTCAGAATACGAAATCAAgttttagagctagaaatagcaagttaaaataaggctagtccgttatcaacttgaaaaagtggcaccgagtcggtgcttttttAGCCTCTCAGAATACGAAATCAAGGTcaccggagacggttgtaaag
BRCA1_C_41234420_NG_sg1	8	tgtggaaaggacgaaacaccgATACACACCTTTTTCTGATGgttttagagctagaaatagcaagttaaaataaggctagtccgttatcaacttgaaaaagtggcaccgagtcggtgcttttttACAATACACACCTTTTTCTGATGTGCcaccggagacggttgtaaag
BRCA1_C_41234421_NG_sg1	4	tgtggaaaggacgaaacaccgCACCTTTTTCTGATGTGCTTgttttagagctagaaatagcaagttaaaataaggctagtccgttatcaacttgaaaaagtggcaccgagtcggtgcttttttACACACCTTTTTCTGATGTGCTTTGTcaccggagacggttgtaaag
BRCA1_C_41234427_NG_sg1	4	tgtggaaaggacgaaacaccgTTTCTGATGTGCTTTGTTCTgttttagagctagaaatagcaagttaaaataaggctagtccgttatcaacttgaaaaagtggcaccgagtcggtgcttttttCTTTTTCTGATGTGCTTTGTTCTGGAcaccggagacggttgtaaag
BRCA1_C_41234435_NG_sg1	6	tgtggaaaggacgaaacaccgATGTGCTTTGTTCTGGATTTgttttagagctagaaatagcaagttaaaataaggctagtccgttatcaacttgaaaaagtggcaccgagtcggtgcttttttCTGATGTGCTTTGTTCTGGATTTCGCcaccggagacggttgtaaag
BRCA1_C_41234450_NG_sg1	4	tgtggaaaggacgaaacaccgTTTCGCAGGTCCTCAAGGGCgttttagagctagaaatagcaagttaaaataaggctagtccgttatcaacttgaaaaagtggcaccgagtcggtgcttttttGGATTTCGCAGGTCCTCAAGGGCAGAcaccggagacggttgtaaag
BRCA1_A_41234453_NG_sg1	4	tgtggaaaggacgaaacaccgCGCAGGTCCTCAAGGGCAGAgttttagagctagaaatagcaagttaaaataaggctagtccgttatcaacttgaaaaagtggcaccgagtcggtgcttttttTTTCGCAGGTCCTCAAGGGCAGAAGAcaccggagacggttgtaaag
BRCA1_C_41234457_NG_sg1	6	tgtggaaaggacgaaacaccgCAGGTCCTCAAGGGCAGAAGgttttagagctagaaatagcaagttaaaataaggctagtccgttatcaacttgaaaaagtggcaccgagtcggtgcttttttTCGCAGGTCCTCAAGGGCAGAAGAGTcaccggagacggttgtaaag
BRCA1_C_41234466_NG_sg1	6	tgtggaaaggacgaaacaccgAAGGGCAGAAGAGTCACTTAgttttagagctagaaatagcaagttaaaataaggctagtccgttatcaacttgaaaaagtggcaccgagtcggtgcttttttCTCAAGGGCAGAAGAGTCACTTATGAcaccggagacggttgtaaag
BRCA1_A_41234469_NG_sg1	5	tgtggaaaggacgaaacaccgGCAGAAGAGTCACTTATGATgttttagagctagaaatagcaagttaaaataaggctagtccgttatcaacttgaaaaagtggcaccgagtcggtgcttttttAGGGCAGAAGAGTCACTTATGATGGAcaccggagacggttgtaaag
BRCA1_C_41234475_NG_sg1	6	tgtggaaaggacgaaacaccgAGAGTCACTTATGATGGAAGgttttagagctagaaatagcaagttaaaataaggctagtccgttatcaacttgaaaaagtggcaccgagtcggtgcttttttAGAAGAGTCACTTATGATGGAAGGGTcaccggagacggttgtaaag
BRCA1_A_41234476_NG_sg1	4	tgtggaaaggacgaaacaccgGTCACTTATGATGGAAGGGTgttttagagctagaaatagcaagttaaaataaggctagtccgttatcaacttgaaaaagtggcaccgagtcggtgcttttttAGAGTCACTTATGATGGAAGGGTAGCcaccggagacggttgtaaag
BRCA1_A_41234480_NG_sg1	5	tgtggaaaggacgaaacaccgACTTATGATGGAAGGGTAGCgttttagagctagaaatagcaagttaaaataaggctagtccgttatcaacttgaaaaagtggcaccgagtcggtgcttttttGTCACTTATGATGGAAGGGTAGCTGTcaccggagacggttgtaaag
BRCA1_A_41234483_NG_sg1	4	tgtggaaaggacgaaacaccgATGATGGAAGGGTAGCTGTTgttttagagctagaaatagcaagttaaaataaggctagtccgttatcaacttgaaaaagtggcaccgagtcggtgcttttttCTTATGATGGAAGGGTAGCTGTTAGAcaccggagacggttgtaaag
BRCA1_A_41234487_NG_sg1	4	tgtggaaaggacgaaacaccgTGGAAGGGTAGCTGTTAGAAgttttagagctagaaatagcaagttaaaataaggctagtccgttatcaacttgaaaaagtggcaccgagtcggtgcttttttTGATGGAAGGGTAGCTGTTAGAAGGCcaccggagacggttgtaaag
BRCA1_A_41234493_NG_sg1	6	tgtggaaaggacgaaacaccgAGGGTAGCTGTTAGAAGGCTgttttagagctagaaatagcaagttaaaataaggctagtccgttatcaacttgaaaaagtggcaccgagtcggtgcttttttGGAAGGGTAGCTGTTAGAAGGCTGGCcaccggagacggttgtaaag
BRCA1_A_41234500_NG_sg1	5	tgtggaaaggacgaaacaccgTGTTAGAAGGCTGGCTCCCAgttttagagctagaaatagcaagttaaaataaggctagtccgttatcaacttgaaaaagtggcaccgagtcggtgcttttttAGCTGTTAGAAGGCTGGCTCCCATGCcaccggagacggttgtaaag
BRCA1_A_41234502_NG_sg1	4	tgtggaaaggacgaaacaccgTAGAAGGCTGGCTCCCATGCgttttagagctagaaatagcaagttaaaataaggctagtccgttatcaacttgaaaaagtggcaccgagtcggtgcttttttTGTTAGAAGGCTGGCTCCCATGCTGTcaccggagacggttgtaaag
BRCA1_C_41234513_NG_sg1	4	tgtggaaaggacgaaacaccgCTCCCATGCTGTTCTAACACgttttagagctagaaatagcaagttaaaataaggctagtccgttatcaacttgaaaaagtggcaccgagtcggtgcttttttTGGCTCCCATGCTGTTCTAACACAGCcaccggagacggttgtaaag
BRCA1_C_41234523_NG_sg1	7	tgtggaaaggacgaaacaccgGCTGTTCTAACACAGCTTCTgttttagagctagaaatagcaagttaaaataaggctagtccgttatcaacttgaaaaagtggcaccgagtcggtgcttttttCATGCTGTTCTAACACAGCTTCTAGTcaccggagacggttgtaaag
BRCA1_A_41234525_NG_sg1	4	tgtggaaaggacgaaacaccgTCTAACACAGCTTCTAGTTCgttttagagctagaaatagcaagttaaaataaggctagtccgttatcaacttgaaaaagtggcaccgagtcggtgcttttttTGTTCTAACACAGCTTCTAGTTCAGCcaccggagacggttgtaaag
BRCA1_C_41234535_NG_sg1	4	tgtggaaaggacgaaacaccgCTTCTAGTTCAGCCATTTCCgttttagagctagaaatagcaagttaaaataaggctagtccgttatcaacttgaaaaagtggcaccgagtcggtgcttttttCAGCTTCTAGTTCAGCCATTTCCTGCcaccggagacggttgtaaag
BRCA1_C_41234541_NG_sg1	4	tgtggaaaggacgaaacaccgGTTCAGCCATTTCCTGCTGGgttttagagctagaaatagcaagttaaaataaggctagtccgttatcaacttgaaaaagtggcaccgagtcggtgcttttttCTAGTTCAGCCATTTCCTGCTGGAGCcaccggagacggttgtaaag
BRCA1_C_41234551_NG_sg1	4	tgtggaaaggacgaaacaccgTTCCTGCTGGAGCTTTATCAgttttagagctagaaatagcaagttaaaataaggctagtccgttatcaacttgaaaaagtggcaccgagtcggtgcttttttCATTTCCTGCTGGAGCTTTATCAGGTcaccggagacggttgtaaag
BRCA1_A_41234558_NG_sg1	6	tgtggaaaggacgaaacaccgGCTGGAGCTTTATCAGGTTAgttttagagctagaaatagcaagttaaaataaggctagtccgttatcaacttgaaaaagtggcaccgagtcggtgcttttttCCTGCTGGAGCTTTATCAGGTTATGTcaccggagacggttgtaaag
BRCA1_C_41234560_NG_sg1	5	tgtggaaaggacgaaacaccgGGAGCTTTATCAGGTTATGTgttttagagctagaaatagcaagttaaaataaggctagtccgttatcaacttgaaaaagtggcaccgagtcggtgcttttttGCTGGAGCTTTATCAGGTTATGTTGCcaccggagacggttgtaaag
BRCA1_A_41234564_NG_sg1	4	tgtggaaaggacgaaacaccgTTTATCAGGTTATGTTGCATgttttagagctagaaatagcaagttaaaataaggctagtccgttatcaacttgaaaaagtggcaccgagtcggtgcttttttAGCTTTATCAGGTTATGTTGCATGGTcaccggagacggttgtaaag
BRCA1_C_41234578_NG_sg1	8	tgtggaaaggacgaaacaccgTATGTTGCATGGTATCCCTCgttttagagctagaaatagcaagttaaaataaggctagtccgttatcaacttgaaaaagtggcaccgagtcggtgcttttttGGTTATGTTGCATGGTATCCCTCTGCcaccggagacggttgtaaag
BRCA1_C_41234586_NG_sg1	5	tgtggaaaggacgaaacaccgGTATCCCTCTGCTTCAAAAAgttttagagctagaaatagcaagttaaaataaggctagtccgttatcaacttgaaaaagtggcaccgagtcggtgcttttttATGGTATCCCTCTGCTTCAAAAACGAcaccggagacggttgtaaag
BRCA1_C_41267742_NG_sg1	7	tgtggaaaggacgaaacaccgAACTTACTTGCAAAATATGTgttttagagctagaaatagcaagttaaaataaggctagtccgttatcaacttgaaaaagtggcaccgagtcggtgcttttttTCAAACTTACTTGCAAAATATGTGGTcaccggagacggttgtaaag
BRCA1_A_41267749_NG_sg1	4	tgtggaaaggacgaaacaccgCAAAATATGTGGTCACACTTgttttagagctagaaatagcaagttaaaataaggctagtccgttatcaacttgaaaaagtggcaccgagtcggtgcttttttTTGCAAAATATGTGGTCACACTTTGTcaccggagacggttgtaaag
BRCA1_A_41267752_NG_sg1	4	tgtggaaaggacgaaacaccgAATATGTGGTCACACTTTGTgttttagagctagaaatagcaagttaaaataaggctagtccgttatcaacttgaaaaagtggcaccgagtcggtgcttttttCAAAATATGTGGTCACACTTTGTGGAcaccggagacggttgtaaag
BRCA1_C_41267759_NG_sg1	4	tgtggaaaggacgaaacaccgGGTCACACTTTGTGGAGACAgttttagagctagaaatagcaagttaaaataaggctagtccgttatcaacttgaaaaagtggcaccgagtcggtgcttttttTGTGGTCACACTTTGTGGAGACAGGTcaccggagacggttgtaaag
BRCA1_C_41267780_NG_sg1	7	tgtggaaaggacgaaacaccgCAGGTTCCTTGATCAACTCCgttttagagctagaaatagcaagttaaaataaggctagtccgttatcaacttgaaaaagtggcaccgagtcggtgcttttttAGACAGGTTCCTTGATCAACTCCAGAcaccggagacggttgtaaag
BRCA1_A_41267785_NG_sg1	7	tgtggaaaggacgaaacaccgTCCTTGATCAACTCCAGACTgttttagagctagaaatagcaagttaaaataaggctagtccgttatcaacttgaaaaagtggcaccgagtcggtgcttttttGGTTCCTTGATCAACTCCAGACTAGCcaccggagacggttgtaaag
BRCA1_C_41267787_NG_sg1	4	tgtggaaaggacgaaacaccgGATCAACTCCAGACTAGCAGgttttagagctagaaatagcaagttaaaataaggctagtccgttatcaacttgaaaaagtggcaccgagtcggtgcttttttCTTGATCAACTCCAGACTAGCAGGGTcaccggagacggttgtaaag
BRCA1_A_41267796_NG_sg1	4	tgtggaaaggacgaaacaccgCAGACTAGCAGGGTAGGGGGgttttagagctagaaatagcaagttaaaataaggctagtccgttatcaacttgaaaaagtggcaccgagtcggtgcttttttCTCCAGACTAGCAGGGTAGGGGGGGAcaccggagacggttgtaaag
BRCA1_C_41203079_NG_sg1	5	tgtggaaaggacgaaacaccgCTTACCTGTGGGCATGTTGGgttttagagctagaaatagcaagttaaaataaggctagtccgttatcaacttgaaaaagtggcaccgagtcggtgcttttttGCTCTTACCTGTGGGCATGTTGGTGAcaccggagacggttgtaaag
BRCA1_C_41203087_NG_sg1	8	tgtggaaaggacgaaacaccgCTGTGGGCATGTTGGTGAAGgttttagagctagaaatagcaagttaaaataaggctagtccgttatcaacttgaaaaagtggcaccgagtcggtgcttttttTACCTGTGGGCATGTTGGTGAAGGGCcaccggagacggttgtaaag
BRCA1_A_41203097_NG_sg1	5	tgtggaaaggacgaaacaccgGGTGAAGGGCCCATAGCAACgttttagagctagaaatagcaagttaaaataaggctagtccgttatcaacttgaaaaagtggcaccgagtcggtgcttttttGTTGGTGAAGGGCCCATAGCAACAGAcaccggagacggttgtaaag
BRCA1_C_41203104_NG_sg1	4	tgtggaaaggacgaaacaccgGCCCATAGCAACAGATTTCTgttttagagctagaaatagcaagttaaaataaggctagtccgttatcaacttgaaaaagtggcaccgagtcggtgcttttttAGGGCCCATAGCAACAGATTTCTAGCcaccggagacggttgtaaag
BRCA1_A_41203111_NG_sg1	4	tgtggaaaggacgaaacaccgGCAACAGATTTCTAGCCCCCgttttagagctagaaatagcaagttaaaataaggctagtccgttatcaacttgaaaaagtggcaccgagtcggtgcttttttATAGCAACAGATTTCTAGCCCCCTGAcaccggagacggttgtaaag
BRCA1_A_41203115_NG_sg1	5	tgtggaaaggacgaaacaccgACAGATTTCTAGCCCCCTGAgttttagagctagaaatagcaagttaaaataaggctagtccgttatcaacttgaaaaagtggcaccgagtcggtgcttttttGCAACAGATTTCTAGCCCCCTGAAGAcaccggagacggttgtaaag
BRCA1_A_41203121_NG_sg1	5	tgtggaaaggacgaaacaccgTTCTAGCCCCCTGAAGATCTgttttagagctagaaatagcaagttaaaataaggctagtccgttatcaacttgaaaaagtggcaccgagtcggtgcttttttGATTTCTAGCCCCCTGAAGATCTGGAcaccggagacggttgtaaag
BRCA1_C_41203123_NG_sg1	4	tgtggaaaggacgaaacaccgTAGCCCCCTGAAGATCTGGAgttttagagctagaaatagcaagttaaaataaggctagtccgttatcaacttgaaaaagtggcaccgagtcggtgcttttttTTCTAGCCCCCTGAAGATCTGGAAGAcaccggagacggttgtaaag
BRCA1_C_41203126_NG_sg1	4	tgtggaaaggacgaaacaccgCCCCCTGAAGATCTGGAAGAgttttagagctagaaatagcaagttaaaataaggctagtccgttatcaacttgaaaaagtggcaccgagtcggtgcttttttTAGCCCCCTGAAGATCTGGAAGAAGAcaccggagacggttgtaaag
BRCA1_A_41203130_NG_sg1	6	tgtggaaaggacgaaacaccgCCCTGAAGATCTGGAAGAAGgttttagagctagaaatagcaagttaaaataaggctagtccgttatcaacttgaaaaagtggcaccgagtcggtgcttttttGCCCCCTGAAGATCTGGAAGAAGAGAcaccggagacggttgtaaag
BRCA1_A_41203131_NG_sg1	4	tgtggaaaggacgaaacaccgTGAAGATCTGGAAGAAGAGAgttttagagctagaaatagcaagttaaaataaggctagtccgttatcaacttgaaaaagtggcaccgagtcggtgcttttttCCCTGAAGATCTGGAAGAAGAGAGGAcaccggagacggttgtaaag
BRCA1_C_41209068_NG_sg1	8	tgtggaaaggacgaaacaccgAGCTTTACCTTTCTGTCCTGgttttagagctagaaatagcaagttaaaataaggctagtccgttatcaacttgaaaaagtggcaccgagtcggtgcttttttGGGAGCTTTACCTTTCTGTCCTGGGAcaccggagacggttgtaaag
BRCA1_C_41209073_NG_sg1	4	tgtggaaaggacgaaacaccgTTTCTGTCCTGGGATTCTCTgttttagagctagaaatagcaagttaaaataaggctagtccgttatcaacttgaaaaagtggcaccgagtcggtgcttttttACCTTTCTGTCCTGGGATTCTCTTGCcaccggagacggttgtaaag
BRCA1_C_41209077_NG_sg1	4	tgtggaaaggacgaaacaccgTGTCCTGGGATTCTCTTGCTgttttagagctagaaatagcaagttaaaataaggctagtccgttatcaacttgaaaaagtggcaccgagtcggtgcttttttTTCTGTCCTGGGATTCTCTTGCTCGCcaccggagacggttgtaaag
BRCA1_A_41209083_NG_sg1	4	tgtggaaaggacgaaacaccgGGGATTCTCTTGCTCGCTTTgttttagagctagaaatagcaagttaaaataaggctagtccgttatcaacttgaaaaagtggcaccgagtcggtgcttttttCCTGGGATTCTCTTGCTCGCTTTGGAcaccggagacggttgtaaag
BRCA1_C_41209092_NG_sg1	6	tgtggaaaggacgaaacaccgTCTTGCTCGCTTTGGACCTTgttttagagctagaaatagcaagttaaaataaggctagtccgttatcaacttgaaaaagtggcaccgagtcggtgcttttttTTCTCTTGCTCGCTTTGGACCTTGGTcaccggagacggttgtaaag
BRCA1_C_41209094_NG_sg1	5	tgtggaaaggacgaaacaccgTGCTCGCTTTGGACCTTGGTgttttagagctagaaatagcaagttaaaataaggctagtccgttatcaacttgaaaaagtggcaccgagtcggtgcttttttTCTTGCTCGCTTTGGACCTTGGTGGTcaccggagacggttgtaaag
BRCA1_A_41209120_NG_sg1	4	tgtggaaaggacgaaacaccgTCCATTGACCACATCTCCTCgttttagagctagaaatagcaagttaaaataaggctagtccgttatcaacttgaaaaagtggcaccgagtcggtgcttttttTCTTCCATTGACCACATCTCCTCTGAcaccggagacggttgtaaag
BRCA1_C_41209134_NG_sg1	4	tgtggaaaggacgaaacaccgCTCCTCTGACTTCAAAATCAgttttagagctagaaatagcaagttaaaataaggctagtccgttatcaacttgaaaaagtggcaccgagtcggtgcttttttCATCTCCTCTGACTTCAAAATCATGCcaccggagacggttgtaaag
BRCA1_A_41209139_NG_sg1	6	tgtggaaaggacgaaacaccgCTCTGACTTCAAAATCATGCgttttagagctagaaatagcaagttaaaataaggctagtccgttatcaacttgaaaaagtggcaccgagtcggtgcttttttCTCCTCTGACTTCAAAATCATGCTGAcaccggagacggttgtaaag
BRCA1_C_41209143_NG_sg1	6	tgtggaaaggacgaaacaccgGACTTCAAAATCATGCTGAAgttttagagctagaaatagcaagttaaaataaggctagtccgttatcaacttgaaaaagtggcaccgagtcggtgcttttttTCTGACTTCAAAATCATGCTGAAAGAcaccggagacggttgtaaag
BRCA1_C_41242960_NG_sg1	6	tgtggaaaggacgaaacaccgTTTTACCTGAGTGGTTAAAAgttttagagctagaaatagcaagttaaaataaggctagtccgttatcaacttgaaaaagtggcaccgagtcggtgcttttttGCTTTTTACCTGAGTGGTTAAAATGTcaccggagacggttgtaaag
BRCA1_A_41242971_NG_sg1	4	tgtggaaaggacgaaacaccgGTTAAAATGTCACTCTGAGAgttttagagctagaaatagcaagttaaaataaggctagtccgttatcaacttgaaaaagtggcaccgagtcggtgcttttttGTGGTTAAAATGTCACTCTGAGAGGAcaccggagacggttgtaaag
BRCA1_C_41242978_NG_sg1	7	tgtggaaaggacgaaacaccgAAATGTCACTCTGAGAGGATgttttagagctagaaatagcaagttaaaataaggctagtccgttatcaacttgaaaaagtggcaccgagtcggtgcttttttTTAAAATGTCACTCTGAGAGGATAGCcaccggagacggttgtaaag
BRCA1_C_41242980_NG_sg1	4	tgtggaaaggacgaaacaccgTCACTCTGAGAGGATAGCCCgttttagagctagaaatagcaagttaaaataaggctagtccgttatcaacttgaaaaagtggcaccgagtcggtgcttttttATGTCACTCTGAGAGGATAGCCCTGAcaccggagacggttgtaaag
BRCA1_C_41242982_NG_sg1	4	tgtggaaaggacgaaacaccgACTCTGAGAGGATAGCCCTGgttttagagctagaaatagcaagttaaaataaggctagtccgttatcaacttgaaaaagtggcaccgagtcggtgcttttttGTCACTCTGAGAGGATAGCCCTGAGCcaccggagacggttgtaaag
BRCA1_A_41242985_NG_sg1	4	tgtggaaaggacgaaacaccgCTGAGAGGATAGCCCTGAGCgttttagagctagaaatagcaagttaaaataaggctagtccgttatcaacttgaaaaagtggcaccgagtcggtgcttttttACTCTGAGAGGATAGCCCTGAGCAGTcaccggagacggttgtaaag
BRCA1_A_41242992_NG_sg1	4	tgtggaaaggacgaaacaccgGATAGCCCTGAGCAGTCTTCgttttagagctagaaatagcaagttaaaataaggctagtccgttatcaacttgaaaaagtggcaccgagtcggtgcttttttGAGGATAGCCCTGAGCAGTCTTCAGAcaccggagacggttgtaaag
BRCA1_C_41242994_NG_sg1	4	tgtggaaaggacgaaacaccgTAGCCCTGAGCAGTCTTCAGgttttagagctagaaatagcaagttaaaataaggctagtccgttatcaacttgaaaaagtggcaccgagtcggtgcttttttGGATAGCCCTGAGCAGTCTTCAGAGAcaccggagacggttgtaaag
BRCA1_A_41242999_NG_sg1	6	tgtggaaaggacgaaacaccgCCCTGAGCAGTCTTCAGAGAgttttagagctagaaatagcaagttaaaataaggctagtccgttatcaacttgaaaaagtggcaccgagtcggtgcttttttTAGCCCTGAGCAGTCTTCAGAGACGCcaccggagacggttgtaaag
BRCA1_C_41243001_NG_sg1	4	tgtggaaaggacgaaacaccgGAGCAGTCTTCAGAGACGCTgttttagagctagaaatagcaagttaaaataaggctagtccgttatcaacttgaaaaagtggcaccgagtcggtgcttttttCCTGAGCAGTCTTCAGAGACGCTTGTcaccggagacggttgtaaag
BRCA1_C_41243023_NG_sg1	5	tgtggaaaggacgaaacaccgGTTTCACTCTCACACCCAGAgttttagagctagaaatagcaagttaaaataaggctagtccgttatcaacttgaaaaagtggcaccgagtcggtgcttttttCTTGTTTCACTCTCACACCCAGATGCcaccggagacggttgtaaag
BRCA1_C_41243025_NG_sg1	4	tgtggaaaggacgaaacaccgTCACTCTCACACCCAGATGCgttttagagctagaaatagcaagttaaaataaggctagtccgttatcaacttgaaaaagtggcaccgagtcggtgcttttttGTTTCACTCTCACACCCAGATGCTGCcaccggagacggttgtaaag
BRCA1_C_41243049_NG_sg1	4	tgtggaaaggacgaaacaccgTCACCTTAAATAACAAAAACgttttagagctagaaatagcaagttaaaataaggctagtccgttatcaacttgaaaaagtggcaccgagtcggtgcttttttGCTTCACCTTAAATAACAAAAACAGAcaccggagacggttgtaaag
BRCA1_C_41276033_NG_sg1	4	tgtggaaaggacgaaacaccgTTACCAGATGGGACACTCTAgttttagagctagaaatagcaagttaaaataaggctagtccgttatcaacttgaaaaagtggcaccgagtcggtgcttttttGACTTACCAGATGGGACACTCTAAGAcaccggagacggttgtaaag
BRCA1_A_41276042_NG_sg1	5	tgtggaaaggacgaaacaccgTGGGACACTCTAAGATTTTCgttttagagctagaaatagcaagttaaaataaggctagtccgttatcaacttgaaaaagtggcaccgagtcggtgcttttttAGATGGGACACTCTAAGATTTTCTGCcaccggagacggttgtaaag
BRCA1_C_41276047_NG_sg1	5	tgtggaaaggacgaaacaccgCACTCTAAGATTTTCTGCATgttttagagctagaaatagcaagttaaaataaggctagtccgttatcaacttgaaaaagtggcaccgagtcggtgcttttttGGACACTCTAAGATTTTCTGCATAGCcaccggagacggttgtaaag
BRCA1_C_41276057_NG_sg1	7	tgtggaaaggacgaaacaccgGATTTTCTGCATAGCATTAAgttttagagctagaaatagcaagttaaaataaggctagtccgttatcaacttgaaaaagtggcaccgagtcggtgcttttttTAAGATTTTCTGCATAGCATTAATGAcaccggagacggttgtaaag
BRCA1_A_41276063_NG_sg1	5	tgtggaaaggacgaaacaccgGCATAGCATTAATGACATTTgttttagagctagaaatagcaagttaaaataaggctagtccgttatcaacttgaaaaagtggcaccgagtcggtgcttttttTCTGCATAGCATTAATGACATTTTGTcaccggagacggttgtaaag
BRCA1_A_41276075_NG_sg1	4	tgtggaaaggacgaaacaccgGACATTTTGTACTTCTTCAAgttttagagctagaaatagcaagttaaaataaggctagtccgttatcaacttgaaaaagtggcaccgagtcggtgcttttttAATGACATTTTGTACTTCTTCAACGCcaccggagacggttgtaaag
BRCA1_A_41276082_NG_sg1	4	tgtggaaaggacgaaacaccgTGTACTTCTTCAACGCGAAGgttttagagctagaaatagcaagttaaaataaggctagtccgttatcaacttgaaaaagtggcaccgagtcggtgcttttttTTTTGTACTTCTTCAACGCGAAGAGCcaccggagacggttgtaaag
BRCA1_C_41276086_NG_sg1	5	tgtggaaaggacgaaacaccgACTTCTTCAACGCGAAGAGCgttttagagctagaaatagcaagttaaaataaggctagtccgttatcaacttgaaaaagtggcaccgagtcggtgcttttttTGTACTTCTTCAACGCGAAGAGCAGAcaccggagacggttgtaaag
BRCA1_A_41276104_NG_sg1	4	tgtggaaaggacgaaacaccgCAGATAAATCCATTTCTTTCgttttagagctagaaatagcaagttaaaataaggctagtccgttatcaacttgaaaaagtggcaccgagtcggtgcttttttGAGCAGATAAATCCATTTCTTTCTGTcaccggagacggttgtaaag
BRCA1_A_41276112_NG_sg1	4	tgtggaaaggacgaaacaccgTCCATTTCTTTCTGTTCCAAgttttagagctagaaatagcaagttaaaataaggctagtccgttatcaacttgaaaaagtggcaccgagtcggtgcttttttAAATCCATTTCTTTCTGTTCCAATGAcaccggagacggttgtaaag
BRCA1_A_41276128_NG_sg1	4	tgtggaaaggacgaaacaccgCCAATGAACTTTAACACATTgttttagagctagaaatagcaagttaaaataaggctagtccgttatcaacttgaaaaagtggcaccgagtcggtgcttttttGTTCCAATGAACTTTAACACATTAGAcaccggagacggttgtaaag
BRCA1_C_41243451_NG_sg1	5	tgtggaaaggacgaaacaccgAATACCTAAGTTTGAATCCAgttttagagctagaaatagcaagttaaaataaggctagtccgttatcaacttgaaaaagtggcaccgagtcggtgcttttttTCCAATACCTAAGTTTGAATCCATGCcaccggagacggttgtaaag
BRCA1_A_41243455_NG_sg1	4	tgtggaaaggacgaaacaccgCTAAGTTTGAATCCATGCTTgttttagagctagaaatagcaagttaaaataaggctagtccgttatcaacttgaaaaagtggcaccgagtcggtgcttttttTACCTAAGTTTGAATCCATGCTTTGCcaccggagacggttgtaaag
BRCA1_C_41243464_NG_sg1	4	tgtggaaaggacgaaacaccgAATCCATGCTTTGCTCTTCTgttttagagctagaaatagcaagttaaaataaggctagtccgttatcaacttgaaaaagtggcaccgagtcggtgcttttttTTGAATCCATGCTTTGCTCTTCTTGAcaccggagacggttgtaaag
BRCA1_A_41243483_NG_sg1	7	tgtggaaaggacgaaacaccgTTCTTGATTATTTTCTTCCAgttttagagctagaaatagcaagttaaaataaggctagtccgttatcaacttgaaaaagtggcaccgagtcggtgcttttttCTCTTCTTGATTATTTTCTTCCAAGCcaccggagacggttgtaaag
BRCA1_A_41243486_NG_sg1	6	tgtggaaaggacgaaacaccgTGATTATTTTCTTCCAAGCCgttttagagctagaaatagcaagttaaaataaggctagtccgttatcaacttgaaaaagtggcaccgagtcggtgcttttttTCTTGATTATTTTCTTCCAAGCCCGTcaccggagacggttgtaaag
BRCA1_C_41243505_NG_sg1	4	tgtggaaaggacgaaacaccgGTTCCTCTTTCTTCATCATCgttttagagctagaaatagcaagttaaaataaggctagtccgttatcaacttgaaaaagtggcaccgagtcggtgcttttttCCCGTTCCTCTTTCTTCATCATCTGAcaccggagacggttgtaaag
BRCA1_A_41243519_NG_sg1	4	tgtggaaaggacgaaacaccgATCATCTGAAACCAATTCCTgttttagagctagaaatagcaagttaaaataaggctagtccgttatcaacttgaaaaagtggcaccgagtcggtgcttttttTTCATCATCTGAAACCAATTCCTTGTcaccggagacggttgtaaag
BRCA1_C_41243527_NG_sg1	4	tgtggaaaggacgaaacaccgAAACCAATTCCTTGTCACTCgttttagagctagaaatagcaagttaaaataaggctagtccgttatcaacttgaaaaagtggcaccgagtcggtgcttttttCTGAAACCAATTCCTTGTCACTCAGAcaccggagacggttgtaaag
BRCA1_A_41243540_NG_sg1	4	tgtggaaaggacgaaacaccgGTCACTCAGACCAACTCCCTgttttagagctagaaatagcaagttaaaataaggctagtccgttatcaacttgaaaaagtggcaccgagtcggtgcttttttCTTGTCACTCAGACCAACTCCCTGGCcaccggagacggttgtaaag
BRCA1_C_41243547_NG_sg1	4	tgtggaaaggacgaaacaccgAGACCAACTCCCTGGCTTTCgttttagagctagaaatagcaagttaaaataaggctagtccgttatcaacttgaaaaagtggcaccgagtcggtgcttttttCTCAGACCAACTCCCTGGCTTTCAGAcaccggagacggttgtaaag
BRCA1_C_41243551_NG_sg1	4	tgtggaaaggacgaaacaccgCAACTCCCTGGCTTTCAGACgttttagagctagaaatagcaagttaaaataaggctagtccgttatcaacttgaaaaagtggcaccgagtcggtgcttttttGACCAACTCCCTGGCTTTCAGACTGAcaccggagacggttgtaaag
BRCA1_C_41243554_NG_sg1	4	tgtggaaaggacgaaacaccgCTCCCTGGCTTTCAGACTGAgttttagagctagaaatagcaagttaaaataaggctagtccgttatcaacttgaaaaagtggcaccgagtcggtgcttttttCAACTCCCTGGCTTTCAGACTGATGCcaccggagacggttgtaaag
BRCA1_C_41243563_NG_sg1	4	tgtggaaaggacgaaacaccgTTTCAGACTGATGCCTCATTgttttagagctagaaatagcaagttaaaataaggctagtccgttatcaacttgaaaaagtggcaccgagtcggtgcttttttGGCTTTCAGACTGATGCCTCATTTGTcaccggagacggttgtaaag
BRCA1_A_41243570_NG_sg1	6	tgtggaaaggacgaaacaccgGACTGATGCCTCATTTGTTTgttttagagctagaaatagcaagttaaaataaggctagtccgttatcaacttgaaaaagtggcaccgagtcggtgcttttttTCAGACTGATGCCTCATTTGTTTGGAcaccggagacggttgtaaag
BRCA1_C_41243573_NG_sg1	6	tgtggaaaggacgaaacaccgTGATGCCTCATTTGTTTGGAgttttagagctagaaatagcaagttaaaataaggctagtccgttatcaacttgaaaaagtggcaccgagtcggtgcttttttGACTGATGCCTCATTTGTTTGGAAGAcaccggagacggttgtaaag
BRCA1_A_41243587_NG_sg1	4	tgtggaaaggacgaaacaccgTGGAAGAACCAATCAAGAAAgttttagagctagaaatagcaagttaaaataaggctagtccgttatcaacttgaaaaagtggcaccgagtcggtgcttttttGTTTGGAAGAACCAATCAAGAAAGGAcaccggagacggttgtaaag
BRCA1_A_41243595_NG_sg1	4	tgtggaaaggacgaaacaccgCCAATCAAGAAAGGATCCTGgttttagagctagaaatagcaagttaaaataaggctagtccgttatcaacttgaaaaagtggcaccgagtcggtgcttttttGAACCAATCAAGAAAGGATCCTGGGTcaccggagacggttgtaaag
BRCA1_C_41243597_NG_sg1	4	tgtggaaaggacgaaacaccgAATCAAGAAAGGATCCTGGGgttttagagctagaaatagcaagttaaaataaggctagtccgttatcaacttgaaaaagtggcaccgagtcggtgcttttttACCAATCAAGAAAGGATCCTGGGTGTcaccggagacggttgtaaag
BRCA1_A_41243601_NG_sg1	4	tgtggaaaggacgaaacaccgAAGAAAGGATCCTGGGTGTTgttttagagctagaaatagcaagttaaaataaggctagtccgttatcaacttgaaaaagtggcaccgagtcggtgcttttttATCAAGAAAGGATCCTGGGTGTTTGTcaccggagacggttgtaaag
BRCA1_C_41243608_NG_sg1	5	tgtggaaaggacgaaacaccgGGATCCTGGGTGTTTGTATTgttttagagctagaaatagcaagttaaaataaggctagtccgttatcaacttgaaaaagtggcaccgagtcggtgcttttttAAAGGATCCTGGGTGTTTGTATTTGCcaccggagacggttgtaaag
BRCA1_C_41243630_NG_sg1	4	tgtggaaaggacgaaacaccgAGTCAAGTCTTCCAATTCACgttttagagctagaaatagcaagttaaaataaggctagtccgttatcaacttgaaaaagtggcaccgagtcggtgcttttttTGCAGTCAAGTCTTCCAATTCACTGCcaccggagacggttgtaaag
BRCA1_C_41243635_NG_sg1	4	tgtggaaaggacgaaacaccgAGTCTTCCAATTCACTGCACgttttagagctagaaatagcaagttaaaataaggctagtccgttatcaacttgaaaaagtggcaccgagtcggtgcttttttTCAAGTCTTCCAATTCACTGCACTGTcaccggagacggttgtaaag
BRCA1_C_41243638_NG_sg1	5	tgtggaaaggacgaaacaccgTCTTCCAATTCACTGCACTGgttttagagctagaaatagcaagttaaaataaggctagtccgttatcaacttgaaaaagtggcaccgagtcggtgcttttttAAGTCTTCCAATTCACTGCACTGTGAcaccggagacggttgtaaag
BRCA1_A_41243640_NG_sg1	4	tgtggaaaggacgaaacaccgTCCAATTCACTGCACTGTGAgttttagagctagaaatagcaagttaaaataaggctagtccgttatcaacttgaaaaagtggcaccgagtcggtgcttttttTCTTCCAATTCACTGCACTGTGAAGAcaccggagacggttgtaaag
BRCA1_C_41243649_NG_sg1	5	tgtggaaaggacgaaacaccgACTGCACTGTGAAGAAAACAgttttagagctagaaatagcaagttaaaataaggctagtccgttatcaacttgaaaaagtggcaccgagtcggtgcttttttTTCACTGCACTGTGAAGAAAACAAGCcaccggagacggttgtaaag
BRCA1_A_41243656_NG_sg1	5	tgtggaaaggacgaaacaccgTGTGAAGAAAACAAGCTAGCgttttagagctagaaatagcaagttaaaataaggctagtccgttatcaacttgaaaaagtggcaccgagtcggtgcttttttCACTGTGAAGAAAACAAGCTAGCAGAcaccggagacggttgtaaag
BRCA1_A_41243664_NG_sg1	4	tgtggaaaggacgaaacaccgAACAAGCTAGCAGAACATTTgttttagagctagaaatagcaagttaaaataaggctagtccgttatcaacttgaaaaagtggcaccgagtcggtgcttttttGAAAACAAGCTAGCAGAACATTTTGTcaccggagacggttgtaaag
BRCA1_C_41243686_NG_sg1	7	tgtggaaaggacgaaacaccgTTGTTTCCTCACTAAGGTGAgttttagagctagaaatagcaagttaaaataaggctagtccgttatcaacttgaaaaagtggcaccgagtcggtgcttttttATTTTGTTTCCTCACTAAGGTGATGTcaccggagacggttgtaaag
BRCA1_C_41243689_NG_sg1	4	tgtggaaaggacgaaacaccgCCTCACTAAGGTGATGTTCCgttttagagctagaaatagcaagttaaaataaggctagtccgttatcaacttgaaaaagtggcaccgagtcggtgcttttttTTTCCTCACTAAGGTGATGTTCCTGAcaccggagacggttgtaaag
BRCA1_C_41243691_NG_sg1	4	tgtggaaaggacgaaacaccgTCACTAAGGTGATGTTCCTGgttttagagctagaaatagcaagttaaaataaggctagtccgttatcaacttgaaaaagtggcaccgagtcggtgcttttttTCCTCACTAAGGTGATGTTCCTGAGAcaccggagacggttgtaaag
BRCA1_A_41243694_NG_sg1	4	tgtggaaaggacgaaacaccgCTAAGGTGATGTTCCTGAGAgttttagagctagaaatagcaagttaaaataaggctagtccgttatcaacttgaaaaagtggcaccgagtcggtgcttttttTCACTAAGGTGATGTTCCTGAGATGCcaccggagacggttgtaaag
BRCA1_C_41243704_NG_sg1	8	tgtggaaaggacgaaacaccgTGATGTTCCTGAGATGCCTTgttttagagctagaaatagcaagttaaaataaggctagtccgttatcaacttgaaaaagtggcaccgagtcggtgcttttttAGGTGATGTTCCTGAGATGCCTTTGCcaccggagacggttgtaaag
BRCA1_C_41243714_NG_sg1	4	tgtggaaaggacgaaacaccgTGCCTTTGCCAATATTACCTgttttagagctagaaatagcaagttaaaataaggctagtccgttatcaacttgaaaaagtggcaccgagtcggtgcttttttAGATGCCTTTGCCAATATTACCTGGTcaccggagacggttgtaaag
BRCA1_C_41243720_NG_sg1	4	tgtggaaaggacgaaacaccgTGCCAATATTACCTGGTTACgttttagagctagaaatagcaagttaaaataaggctagtccgttatcaacttgaaaaagtggcaccgagtcggtgcttttttCTTTGCCAATATTACCTGGTTACTGCcaccggagacggttgtaaag
BRCA1_A_41243724_NG_sg1	5	tgtggaaaggacgaaacaccgCAATATTACCTGGTTACTGCgttttagagctagaaatagcaagttaaaataaggctagtccgttatcaacttgaaaaagtggcaccgagtcggtgcttttttTGCCAATATTACCTGGTTACTGCAGTcaccggagacggttgtaaag
BRCA1_A_41243735_NG_sg1	7	tgtggaaaggacgaaacaccgCTGGTTACTGCAGTCATTTAgttttagagctagaaatagcaagttaaaataaggctagtccgttatcaacttgaaaaagtggcaccgagtcggtgcttttttTACCTGGTTACTGCAGTCATTTAAGCcaccggagacggttgtaaag
BRCA1_A_41243748_NG_sg1	7	tgtggaaaggacgaaacaccgTCATTTAAGCTATTCTTCAAgttttagagctagaaatagcaagttaaaataaggctagtccgttatcaacttgaaaaagtggcaccgagtcggtgcttttttCAGTCATTTAAGCTATTCTTCAATGAcaccggagacggttgtaaag
BRCA1_A_41243764_NG_sg1	5	tgtggaaaggacgaaacaccgAATGATAATAAATTCTCCTCgttttagagctagaaatagcaagttaaaataaggctagtccgttatcaacttgaaaaagtggcaccgagtcggtgcttttttTTCAATGATAATAAATTCTCCTCTGTcaccggagacggttgtaaag
BRCA1_A_41243766_NG_sg1	5	tgtggaaaggacgaaacaccgTGATAATAAATTCTCCTCTGgttttagagctagaaatagcaagttaaaataaggctagtccgttatcaacttgaaaaagtggcaccgagtcggtgcttttttCAATGATAATAAATTCTCCTCTGTGTcaccggagacggttgtaaag
BRCA1_C_41243774_NG_sg1	6	tgtggaaaggacgaaacaccgAAATTCTCCTCTGTGTTCTTgttttagagctagaaatagcaagttaaaataaggctagtccgttatcaacttgaaaaagtggcaccgagtcggtgcttttttAATAAATTCTCCTCTGTGTTCTTAGAcaccggagacggttgtaaag
BRCA1_C_41243776_NG_sg1	4	tgtggaaaggacgaaacaccgTCTCCTCTGTGTTCTTAGACgttttagagctagaaatagcaagttaaaataaggctagtccgttatcaacttgaaaaagtggcaccgagtcggtgcttttttAATTCTCCTCTGTGTTCTTAGACAGAcaccggagacggttgtaaag
BRCA1_C_41243786_NG_sg1	6	tgtggaaaggacgaaacaccgGTGTTCTTAGACAGACACTCgttttagagctagaaatagcaagttaaaataaggctagtccgttatcaacttgaaaaagtggcaccgagtcggtgcttttttTCTGTGTTCTTAGACAGACACTCGGTcaccggagacggttgtaaag
BRCA1_A_41243789_NG_sg1	6	tgtggaaaggacgaaacaccgTTCTTAGACAGACACTCGGTgttttagagctagaaatagcaagttaaaataaggctagtccgttatcaacttgaaaaagtggcaccgagtcggtgcttttttGTGTTCTTAGACAGACACTCGGTAGCcaccggagacggttgtaaag
BRCA1_A_41243793_NG_sg1	4	tgtggaaaggacgaaacaccgGACAGACACTCGGTAGCAACgttttagagctagaaatagcaagttaaaataaggctagtccgttatcaacttgaaaaagtggcaccgagtcggtgcttttttTTAGACAGACACTCGGTAGCAACGGTcaccggagacggttgtaaag
BRCA1_A_41243795_NG_sg1	4	tgtggaaaggacgaaacaccgCAGACACTCGGTAGCAACGGgttttagagctagaaatagcaagttaaaataaggctagtccgttatcaacttgaaaaagtggcaccgagtcggtgcttttttAGACAGACACTCGGTAGCAACGGTGCcaccggagacggttgtaaag
BRCA1_C_41243800_NG_sg1	4	tgtggaaaggacgaaacaccgACTCGGTAGCAACGGTGCTAgttttagagctagaaatagcaagttaaaataaggctagtccgttatcaacttgaaaaagtggcaccgagtcggtgcttttttGACACTCGGTAGCAACGGTGCTATGCcaccggagacggttgtaaag
BRCA1_C_41243806_NG_sg1	5	tgtggaaaggacgaaacaccgGTAGCAACGGTGCTATGCCTgttttagagctagaaatagcaagttaaaataaggctagtccgttatcaacttgaaaaagtggcaccgagtcggtgcttttttTCGGTAGCAACGGTGCTATGCCTAGTcaccggagacggttgtaaag
BRCA1_A_41243808_NG_sg1	4	tgtggaaaggacgaaacaccgGCAACGGTGCTATGCCTAGTgttttagagctagaaatagcaagttaaaataaggctagtccgttatcaacttgaaaaagtggcaccgagtcggtgcttttttGTAGCAACGGTGCTATGCCTAGTAGAcaccggagacggttgtaaag
BRCA1_C_41243814_NG_sg1	4	tgtggaaaggacgaaacaccgGTGCTATGCCTAGTAGACTGgttttagagctagaaatagcaagttaaaataaggctagtccgttatcaacttgaaaaagtggcaccgagtcggtgcttttttACGGTGCTATGCCTAGTAGACTGAGAcaccggagacggttgtaaag
BRCA1_C_41243819_NG_sg1	5	tgtggaaaggacgaaacaccgTATGCCTAGTAGACTGAGAAgttttagagctagaaatagcaagttaaaataaggctagtccgttatcaacttgaaaaagtggcaccgagtcggtgcttttttTGCTATGCCTAGTAGACTGAGAAGGTcaccggagacggttgtaaag
BRCA1_A_41243825_NG_sg1	4	tgtggaaaggacgaaacaccgAGTAGACTGAGAAGGTATATgttttagagctagaaatagcaagttaaaataaggctagtccgttatcaacttgaaaaagtggcaccgagtcggtgcttttttCCTAGTAGACTGAGAAGGTATATTGTcaccggagacggttgtaaag
BRCA1_A_41243847_NG_sg1	5	tgtggaaaggacgaaacaccgGTTTACTTTACCAAATAACAgttttagagctagaaatagcaagttaaaataaggctagtccgttatcaacttgaaaaagtggcaccgagtcggtgcttttttATTGTTTACTTTACCAAATAACAAGTcaccggagacggttgtaaag
BRCA1_C_41243848_NG_sg1	4	tgtggaaaggacgaaacaccgTTACTTTACCAAATAACAAGgttttagagctagaaatagcaagttaaaataaggctagtccgttatcaacttgaaaaagtggcaccgagtcggtgcttttttTGTTTACTTTACCAAATAACAAGTGTcaccggagacggttgtaaag
BRCA1_A_41243852_NG_sg1	4	tgtggaaaggacgaaacaccgTTTACCAAATAACAAGTGTTgttttagagctagaaatagcaagttaaaataaggctagtccgttatcaacttgaaaaagtggcaccgagtcggtgcttttttTACTTTACCAAATAACAAGTGTTGGAcaccggagacggttgtaaag
BRCA1_A_41243855_NG_sg1	4	tgtggaaaggacgaaacaccgACCAAATAACAAGTGTTGGAgttttagagctagaaatagcaagttaaaataaggctagtccgttatcaacttgaaaaagtggcaccgagtcggtgcttttttTTTACCAAATAACAAGTGTTGGAAGCcaccggagacggttgtaaag
BRCA1_A_41243860_NG_sg1	4	tgtggaaaggacgaaacaccgATAACAAGTGTTGGAAGCAGgttttagagctagaaatagcaagttaaaataaggctagtccgttatcaacttgaaaaagtggcaccgagtcggtgcttttttCAAATAACAAGTGTTGGAAGCAGGGAcaccggagacggttgtaaag
BRCA1_A_41243863_NG_sg1	4	tgtggaaaggacgaaacaccgACAAGTGTTGGAAGCAGGGAgttttagagctagaaatagcaagttaaaataaggctagtccgttatcaacttgaaaaagtggcaccgagtcggtgcttttttATAACAAGTGTTGGAAGCAGGGAAGCcaccggagacggttgtaaag
BRCA1_A_41243880_NG_sg1	4	tgtggaaaggacgaaacaccgGGAAGCTCTTCATCCTCACTgttttagagctagaaatagcaagttaaaataaggctagtccgttatcaacttgaaaaagtggcaccgagtcggtgcttttttCAGGGAAGCTCTTCATCCTCACTAGAcaccggagacggttgtaaag
BRCA1_C_41243887_NG_sg1	6	tgtggaaaggacgaaacaccgCTCTTCATCCTCACTAGATAgttttagagctagaaatagcaagttaaaataaggctagtccgttatcaacttgaaaaagtggcaccgagtcggtgcttttttAAGCTCTTCATCCTCACTAGATAAGTcaccggagacggttgtaaag
BRCA1_C_41243895_NG_sg1	4	tgtggaaaggacgaaacaccgTCACTAGATAAGTTCTCTTCgttttagagctagaaatagcaagttaaaataaggctagtccgttatcaacttgaaaaagtggcaccgagtcggtgcttttttTCCTCACTAGATAAGTTCTCTTCTGAcaccggagacggttgtaaag
BRCA1_A_41243899_NG_sg1	5	tgtggaaaggacgaaacaccgCTAGATAAGTTCTCTTCTGAgttttagagctagaaatagcaagttaaaataaggctagtccgttatcaacttgaaaaagtggcaccgagtcggtgcttttttTCACTAGATAAGTTCTCTTCTGAGGAcaccggagacggttgtaaag
BRCA1_A_41243914_NG_sg1	5	tgtggaaaggacgaaacaccgTCTGAGGACTCTAATTTCTTgttttagagctagaaatagcaagttaaaataaggctagtccgttatcaacttgaaaaagtggcaccgagtcggtgcttttttTCTTCTGAGGACTCTAATTTCTTGGCcaccggagacggttgtaaag
BRCA1_C_41243927_NG_sg1	7	tgtggaaaggacgaaacaccgTAATTTCTTGGCCCCTCTTCgttttagagctagaaatagcaagttaaaataaggctagtccgttatcaacttgaaaaagtggcaccgagtcggtgcttttttCTCTAATTTCTTGGCCCCTCTTCGGTcaccggagacggttgtaaag
BRCA1_C_41243932_NG_sg1	4	tgtggaaaggacgaaacaccgTGGCCCCTCTTCGGTAACCCgttttagagctagaaatagcaagttaaaataaggctagtccgttatcaacttgaaaaagtggcaccgagtcggtgcttttttTCTTGGCCCCTCTTCGGTAACCCTGAcaccggagacggttgtaaag
BRCA1_C_41243934_NG_sg1	4	tgtggaaaggacgaaacaccgGCCCCTCTTCGGTAACCCTGgttttagagctagaaatagcaagttaaaataaggctagtccgttatcaacttgaaaaagtggcaccgagtcggtgcttttttTTGGCCCCTCTTCGGTAACCCTGAGCcaccggagacggttgtaaag
BRCA1_A_41243944_NG_sg1	5	tgtggaaaggacgaaacaccgCGGTAACCCTGAGCCAAATGgttttagagctagaaatagcaagttaaaataaggctagtccgttatcaacttgaaaaagtggcaccgagtcggtgcttttttCTTCGGTAACCCTGAGCCAAATGTGTcaccggagacggttgtaaag
BRCA1_A_41243951_NG_sg1	4	tgtggaaaggacgaaacaccgCTGAGCCAAATGTGTATGGGgttttagagctagaaatagcaagttaaaataaggctagtccgttatcaacttgaaaaagtggcaccgagtcggtgcttttttACCCTGAGCCAAATGTGTATGGGTGAcaccggagacggttgtaaag
BRCA1_A_41243957_NG_sg1	4	tgtggaaaggacgaaacaccgCAAATGTGTATGGGTGAAAGgttttagagctagaaatagcaagttaaaataaggctagtccgttatcaacttgaaaaagtggcaccgagtcggtgcttttttAGCCAAATGTGTATGGGTGAAAGGGCcaccggagacggttgtaaag
BRCA1_A_41243963_NG_sg1	5	tgtggaaaggacgaaacaccgGTGTATGGGTGAAAGGGCTAgttttagagctagaaatagcaagttaaaataaggctagtccgttatcaacttgaaaaagtggcaccgagtcggtgcttttttAATGTGTATGGGTGAAAGGGCTAGGAcaccggagacggttgtaaag
BRCA1_A_41243970_NG_sg1	5	tgtggaaaggacgaaacaccgGGTGAAAGGGCTAGGACTCCgttttagagctagaaatagcaagttaaaataaggctagtccgttatcaacttgaaaaagtggcaccgagtcggtgcttttttATGGGTGAAAGGGCTAGGACTCCTGCcaccggagacggttgtaaag
BRCA1_C_41243976_NG_sg1	6	tgtggaaaggacgaaacaccgAAGGGCTAGGACTCCTGCTAgttttagagctagaaatagcaagttaaaataaggctagtccgttatcaacttgaaaaagtggcaccgagtcggtgcttttttTGAAAGGGCTAGGACTCCTGCTAAGCcaccggagacggttgtaaag
BRCA1_C_41243988_NG_sg1	5	tgtggaaaggacgaaacaccgCCTGCTAAGCTCTCCTTTCTgttttagagctagaaatagcaagttaaaataaggctagtccgttatcaacttgaaaaagtggcaccgagtcggtgcttttttACTCCTGCTAAGCTCTCCTTTCTGGAcaccggagacggttgtaaag
BRCA1_A_41243990_NG_sg1	4	tgtggaaaggacgaaacaccgGCTAAGCTCTCCTTTCTGGAgttttagagctagaaatagcaagttaaaataaggctagtccgttatcaacttgaaaaagtggcaccgagtcggtgcttttttCCTGCTAAGCTCTCCTTTCTGGACGCcaccggagacggttgtaaag
BRCA1_C_41243997_NG_sg1	5	tgtggaaaggacgaaacaccgCTCTCCTTTCTGGACGCTTTgttttagagctagaaatagcaagttaaaataaggctagtccgttatcaacttgaaaaagtggcaccgagtcggtgcttttttAAGCTCTCCTTTCTGGACGCTTTTGCcaccggagacggttgtaaag
BRCA1_A_41244006_NG_sg1	4	tgtggaaaggacgaaacaccgTGGACGCTTTTGCTAAAAACgttttagagctagaaatagcaagttaaaataaggctagtccgttatcaacttgaaaaagtggcaccgagtcggtgcttttttTTCTGGACGCTTTTGCTAAAAACAGCcaccggagacggttgtaaag
BRCA1_C_41244009_NG_sg1	4	tgtggaaaggacgaaacaccgACGCTTTTGCTAAAAACAGCgttttagagctagaaatagcaagttaaaataaggctagtccgttatcaacttgaaaaagtggcaccgagtcggtgcttttttTGGACGCTTTTGCTAAAAACAGCAGAcaccggagacggttgtaaag
BRCA1_A_41244023_NG_sg1	4	tgtggaaaggacgaaacaccgAACAGCAGAACTTTCCTTAAgttttagagctagaaatagcaagttaaaataaggctagtccgttatcaacttgaaaaagtggcaccgagtcggtgcttttttAAAAACAGCAGAACTTTCCTTAATGTcaccggagacggttgtaaag
BRCA1_C_41244034_NG_sg1	5	tgtggaaaggacgaaacaccgCTTTCCTTAATGTCATTTTCgttttagagctagaaatagcaagttaaaataaggctagtccgttatcaacttgaaaaagtggcaccgagtcggtgcttttttGAACTTTCCTTAATGTCATTTTCAGCcaccggagacggttgtaaag
BRCA1_C_41244043_NG_sg1	5	tgtggaaaggacgaaacaccgATGTCATTTTCAGCAAAACTgttttagagctagaaatagcaagttaaaataaggctagtccgttatcaacttgaaaaagtggcaccgagtcggtgcttttttTTAATGTCATTTTCAGCAAAACTAGTcaccggagacggttgtaaag
BRCA1_C_41244076_NG_sg1	6	tgtggaaaggacgaaacaccgTATTTCACCATCATCTAACAgttttagagctagaaatagcaagttaaaataaggctagtccgttatcaacttgaaaaagtggcaccgagtcggtgcttttttCTTTATTTCACCATCATCTAACAGGTcaccggagacggttgtaaag
BRCA1_C_41244082_NG_sg1	4	tgtggaaaggacgaaacaccgCATCATCTAACAGGTCATCAgttttagagctagaaatagcaagttaaaataaggctagtccgttatcaacttgaaaaagtggcaccgagtcggtgcttttttCACCATCATCTAACAGGTCATCAGGTcaccggagacggttgtaaag
BRCA1_C_41244085_NG_sg1	5	tgtggaaaggacgaaacaccgTCATCTAACAGGTCATCAGGgttttagagctagaaatagcaagttaaaataaggctagtccgttatcaacttgaaaaagtggcaccgagtcggtgcttttttCCATCATCTAACAGGTCATCAGGTGTcaccggagacggttgtaaag
BRCA1_A_41244090_NG_sg1	4	tgtggaaaggacgaaacaccgAACAGGTCATCAGGTGTCTCgttttagagctagaaatagcaagttaaaataaggctagtccgttatcaacttgaaaaagtggcaccgagtcggtgcttttttTCTAACAGGTCATCAGGTGTCTCAGAcaccggagacggttgtaaag
BRCA1_C_41244104_NG_sg1	6	tgtggaaaggacgaaacaccgGGTGTCTCAGAACAAACCTGgttttagagctagaaatagcaagttaaaataaggctagtccgttatcaacttgaaaaagtggcaccgagtcggtgcttttttTCAGGTGTCTCAGAACAAACCTGAGAcaccggagacggttgtaaag
BRCA1_C_41244106_NG_sg1	5	tgtggaaaggacgaaacaccgGTCTCAGAACAAACCTGAGAgttttagagctagaaatagcaagttaaaataaggctagtccgttatcaacttgaaaaagtggcaccgagtcggtgcttttttGGTGTCTCAGAACAAACCTGAGATGCcaccggagacggttgtaaag
BRCA1_A_41244109_NG_sg1	4	tgtggaaaggacgaaacaccgCAGAACAAACCTGAGATGCAgttttagagctagaaatagcaagttaaaataaggctagtccgttatcaacttgaaaaagtggcaccgagtcggtgcttttttTCTCAGAACAAACCTGAGATGCATGAcaccggagacggttgtaaag
BRCA1_C_41244124_NG_sg1	4	tgtggaaaggacgaaacaccgATGCATGACTACTTCCCATAgttttagagctagaaatagcaagttaaaataaggctagtccgttatcaacttgaaaaagtggcaccgagtcggtgcttttttGAGATGCATGACTACTTCCCATAGGCcaccggagacggttgtaaag
BRCA1_A_41244128_NG_sg1	5	tgtggaaaggacgaaacaccgCATGACTACTTCCCATAGGCgttttagagctagaaatagcaagttaaaataaggctagtccgttatcaacttgaaaaagtggcaccgagtcggtgcttttttATGCATGACTACTTCCCATAGGCTGTcaccggagacggttgtaaag
BRCA1_C_41244135_NG_sg1	5	tgtggaaaggacgaaacaccgACTTCCCATAGGCTGTTCTAgttttagagctagaaatagcaagttaaaataaggctagtccgttatcaacttgaaaaagtggcaccgagtcggtgcttttttACTACTTCCCATAGGCTGTTCTAAGTcaccggagacggttgtaaag
BRCA1_C_41244143_NG_sg1	6	tgtggaaaggacgaaacaccgATAGGCTGTTCTAAGTTATCgttttagagctagaaatagcaagttaaaataaggctagtccgttatcaacttgaaaaagtggcaccgagtcggtgcttttttCCCATAGGCTGTTCTAAGTTATCTGAcaccggagacggttgtaaag
BRCA1_C_41244148_NG_sg1	4	tgtggaaaggacgaaacaccgGTTCTAAGTTATCTGAAATCgttttagagctagaaatagcaagttaaaataaggctagtccgttatcaacttgaaaaagtggcaccgagtcggtgcttttttGCTGTTCTAAGTTATCTGAAATCAGAcaccggagacggttgtaaag
BRCA1_A_41244155_NG_sg1	5	tgtggaaaggacgaaacaccgAGTTATCTGAAATCAGATATgttttagagctagaaatagcaagttaaaataaggctagtccgttatcaacttgaaaaagtggcaccgagtcggtgcttttttCTAAGTTATCTGAAATCAGATATGGAcaccggagacggttgtaaag
BRCA1_C_41244157_NG_sg1	5	tgtggaaaggacgaaacaccgTTATCTGAAATCAGATATGGgttttagagctagaaatagcaagttaaaataaggctagtccgttatcaacttgaaaaagtggcaccgagtcggtgcttttttAAGTTATCTGAAATCAGATATGGAGAcaccggagacggttgtaaag
BRCA1_A_41244160_NG_sg1	6	tgtggaaaggacgaaacaccgATCTGAAATCAGATATGGAGgttttagagctagaaatagcaagttaaaataaggctagtccgttatcaacttgaaaaagtggcaccgagtcggtgcttttttGTTATCTGAAATCAGATATGGAGAGAcaccggagacggttgtaaag
BRCA1_A_41244165_NG_sg1	4	tgtggaaaggacgaaacaccgATCAGATATGGAGAGAAATCgttttagagctagaaatagcaagttaaaataaggctagtccgttatcaacttgaaaaagtggcaccgagtcggtgcttttttGAAATCAGATATGGAGAGAAATCTGTcaccggagacggttgtaaag
BRCA1_A_41244175_NG_sg1	5	tgtggaaaggacgaaacaccgGGAGAGAAATCTGTATTAACgttttagagctagaaatagcaagttaaaataaggctagtccgttatcaacttgaaaaagtggcaccgagtcggtgcttttttTATGGAGAGAAATCTGTATTAACAGTcaccggagacggttgtaaag
BRCA1_A_41244178_NG_sg1	4	tgtggaaaggacgaaacaccgAGAAATCTGTATTAACAGTCgttttagagctagaaatagcaagttaaaataaggctagtccgttatcaacttgaaaaagtggcaccgagtcggtgcttttttGAGAGAAATCTGTATTAACAGTCTGAcaccggagacggttgtaaag
BRCA1_C_41244199_NG_sg1	4	tgtggaaaggacgaaacaccgGAACTACTTCTTCATATTCTgttttagagctagaaatagcaagttaaaataaggctagtccgttatcaacttgaaaaagtggcaccgagtcggtgcttttttTCTGAACTACTTCTTCATATTCTTGCcaccggagacggttgtaaag
BRCA1_C_41244214_NG_sg1	4	tgtggaaaggacgaaacaccgATTCTTGCTTTTTTATTTCAgttttagagctagaaatagcaagttaaaataaggctagtccgttatcaacttgaaaaagtggcaccgagtcggtgcttttttCATATTCTTGCTTTTTTATTTCAGGAcaccggagacggttgtaaag
BRCA1_C_41244218_NG_sg1	5	tgtggaaaggacgaaacaccgCTTGCTTTTTTATTTCAGGAgttttagagctagaaatagcaagttaaaataaggctagtccgttatcaacttgaaaaagtggcaccgagtcggtgcttttttATTCTTGCTTTTTTATTTCAGGATGCcaccggagacggttgtaaag
BRCA1_C_41244236_NG_sg1	5	tgtggaaaggacgaaacaccgGATGCTTACAATTACTTCCAgttttagagctagaaatagcaagttaaaataaggctagtccgttatcaacttgaaaaagtggcaccgagtcggtgcttttttCAGGATGCTTACAATTACTTCCAGGAcaccggagacggttgtaaag
BRCA1_A_41244239_NG_sg1	5	tgtggaaaggacgaaacaccgGCTTACAATTACTTCCAGGAgttttagagctagaaatagcaagttaaaataaggctagtccgttatcaacttgaaaaagtggcaccgagtcggtgcttttttGATGCTTACAATTACTTCCAGGAAGAcaccggagacggttgtaaag
BRCA1_A_41244245_NG_sg1	5	tgtggaaaggacgaaacaccgAATTACTTCCAGGAAGACTTgttttagagctagaaatagcaagttaaaataaggctagtccgttatcaacttgaaaaagtggcaccgagtcggtgcttttttTACAATTACTTCCAGGAAGACTTTGTcaccggagacggttgtaaag
BRCA1_A_41244251_NG_sg1	4	tgtggaaaggacgaaacaccgTCCAGGAAGACTTTGTTTATgttttagagctagaaatagcaagttaaaataaggctagtccgttatcaacttgaaaaagtggcaccgagtcggtgcttttttACTTCCAGGAAGACTTTGTTTATAGAcaccggagacggttgtaaag
BRCA1_A_41244266_NG_sg1	8	tgtggaaaggacgaaacaccgTTTGTTTATAGACCTCAGGTgttttagagctagaaatagcaagttaaaataaggctagtccgttatcaacttgaaaaagtggcaccgagtcggtgcttttttGACTTTGTTTATAGACCTCAGGTTGCcaccggagacggttgtaaag
BRCA1_C_41244281_NG_sg1	5	tgtggaaaggacgaaacaccgGTTGCAAAACCCCTAATCTAgttttagagctagaaatagcaagttaaaataaggctagtccgttatcaacttgaaaaagtggcaccgagtcggtgcttttttCAGGTTGCAAAACCCCTAATCTAAGCcaccggagacggttgtaaag
BRCA1_A_41244285_NG_sg1	4	tgtggaaaggacgaaacaccgAAAACCCCTAATCTAAGCATgttttagagctagaaatagcaagttaaaataaggctagtccgttatcaacttgaaaaagtggcaccgagtcggtgcttttttTGCAAAACCCCTAATCTAAGCATAGCcaccggagacggttgtaaag
BRCA1_C_41244299_NG_sg1	5	tgtggaaaggacgaaacaccgTAAGCATAGCATTCAATTTTgttttagagctagaaatagcaagttaaaataaggctagtccgttatcaacttgaaaaagtggcaccgagtcggtgcttttttATCTAAGCATAGCATTCAATTTTGGCcaccggagacggttgtaaag
BRCA1_A_41244305_NG_sg1	4	tgtggaaaggacgaaacaccgAGCATTCAATTTTGGCCCTCgttttagagctagaaatagcaagttaaaataaggctagtccgttatcaacttgaaaaagtggcaccgagtcggtgcttttttCATAGCATTCAATTTTGGCCCTCTGTcaccggagacggttgtaaag
BRCA1_C_41244317_NG_sg1	5	tgtggaaaggacgaaacaccgTTGGCCCTCTGTTTCTACCTgttttagagctagaaatagcaagttaaaataaggctagtccgttatcaacttgaaaaagtggcaccgagtcggtgcttttttATTTTGGCCCTCTGTTTCTACCTAGTcaccggagacggttgtaaag
BRCA1_C_41244321_NG_sg1	4	tgtggaaaggacgaaacaccgCCTCTGTTTCTACCTAGTTCgttttagagctagaaatagcaagttaaaataaggctagtccgttatcaacttgaaaaagtggcaccgagtcggtgcttttttGGCCCTCTGTTTCTACCTAGTTCTGCcaccggagacggttgtaaag
BRCA1_C_41244327_NG_sg1	6	tgtggaaaggacgaaacaccgTGTTTCTACCTAGTTCTGCTgttttagagctagaaatagcaagttaaaataaggctagtccgttatcaacttgaaaaagtggcaccgagtcggtgcttttttCTCTGTTTCTACCTAGTTCTGCTTGAcaccggagacggttgtaaag
BRCA1_A_41244329_NG_sg1	4	tgtggaaaggacgaaacaccgTCTACCTAGTTCTGCTTGAAgttttagagctagaaatagcaagttaaaataaggctagtccgttatcaacttgaaaaagtggcaccgagtcggtgcttttttGTTTCTACCTAGTTCTGCTTGAATGTcaccggagacggttgtaaag
BRCA1_A_41244344_NG_sg1	6	tgtggaaaggacgaaacaccgGCTTGAATGTTTTCATCACTgttttagagctagaaatagcaagttaaaataaggctagtccgttatcaacttgaaaaagtggcaccgagtcggtgcttttttTCTGCTTGAATGTTTTCATCACTGGAcaccggagacggttgtaaag
BRCA1_C_41244363_NG_sg1	4	tgtggaaaggacgaaacaccgGAACCTATTTCATTAATACTgttttagagctagaaatagcaagttaaaataaggctagtccgttatcaacttgaaaaagtggcaccgagtcggtgcttttttCTGGAACCTATTTCATTAATACTGGAcaccggagacggttgtaaag
BRCA1_A_41244366_NG_sg1	5	tgtggaaaggacgaaacaccgACCTATTTCATTAATACTGGgttttagagctagaaatagcaagttaaaataaggctagtccgttatcaacttgaaaaagtggcaccgagtcggtgcttttttGGAACCTATTTCATTAATACTGGAGCcaccggagacggttgtaaag
BRCA1_C_41244378_NG_sg1	4	tgtggaaaggacgaaacaccgATACTGGAGCCCACTTCATTgttttagagctagaaatagcaagttaaaataaggctagtccgttatcaacttgaaaaagtggcaccgagtcggtgcttttttTTAATACTGGAGCCCACTTCATTAGTcaccggagacggttgtaaag
BRCA1_C_41244384_NG_sg1	4	tgtggaaaggacgaaacaccgGAGCCCACTTCATTAGTACTgttttagagctagaaatagcaagttaaaataaggctagtccgttatcaacttgaaaaagtggcaccgagtcggtgcttttttCTGGAGCCCACTTCATTAGTACTGGAcaccggagacggttgtaaag
BRCA1_A_41244404_NG_sg1	4	tgtggaaaggacgaaacaccgGGAACCTACTTCATTAATATgttttagagctagaaatagcaagttaaaataaggctagtccgttatcaacttgaaaaagtggcaccgagtcggtgcttttttACTGGAACCTACTTCATTAATATTGCcaccggagacggttgtaaag
BRCA1_A_41244408_NG_sg1	4	tgtggaaaggacgaaacaccgCCTACTTCATTAATATTGCTgttttagagctagaaatagcaagttaaaataaggctagtccgttatcaacttgaaaaagtggcaccgagtcggtgcttttttGAACCTACTTCATTAATATTGCTTGAcaccggagacggttgtaaag
BRCA1_C_41244412_NG_sg1	6	tgtggaaaggacgaaacaccgTACTTCATTAATATTGCTTGgttttagagctagaaatagcaagttaaaataaggctagtccgttatcaacttgaaaaagtggcaccgagtcggtgcttttttACCTACTTCATTAATATTGCTTGAGCcaccggagacggttgtaaag
BRCA1_A_41244416_NG_sg1	6	tgtggaaaggacgaaacaccgTCATTAATATTGCTTGAGCTgttttagagctagaaatagcaagttaaaataaggctagtccgttatcaacttgaaaaagtggcaccgagtcggtgcttttttACTTCATTAATATTGCTTGAGCTGGCcaccggagacggttgtaaag
BRCA1_A_41244440_NG_sg1	4	tgtggaaaggacgaaacaccgTTTAAAAACATTTTCTCTAAgttttagagctagaaatagcaagttaaaataaggctagtccgttatcaacttgaaaaagtggcaccgagtcggtgcttttttTTCTTTAAAAACATTTTCTCTAATGTcaccggagacggttgtaaag
BRCA1_C_41244451_NG_sg1	6	tgtggaaaggacgaaacaccgATTTTCTCTAATGTTATTACgttttagagctagaaatagcaagttaaaataaggctagtccgttatcaacttgaaaaagtggcaccgagtcggtgcttttttAACATTTTCTCTAATGTTATTACGGCcaccggagacggttgtaaag
BRCA1_A_41244456_NG_sg1	4	tgtggaaaggacgaaacaccgCTAATGTTATTACGGCTAATgttttagagctagaaatagcaagttaaaataaggctagtccgttatcaacttgaaaaagtggcaccgagtcggtgcttttttTCTCTAATGTTATTACGGCTAATTGTcaccggagacggttgtaaag
BRCA1_A_41244461_NG_sg1	7	tgtggaaaggacgaaacaccgAATGTTATTACGGCTAATTGgttttagagctagaaatagcaagttaaaataaggctagtccgttatcaacttgaaaaagtggcaccgagtcggtgcttttttTCTAATGTTATTACGGCTAATTGTGCcaccggagacggttgtaaag
BRCA1_C_41244465_NG_sg1	4	tgtggaaaggacgaaacaccgTTACGGCTAATTGTGCTCACgttttagagctagaaatagcaagttaaaataaggctagtccgttatcaacttgaaaaagtggcaccgagtcggtgcttttttTTATTACGGCTAATTGTGCTCACTGTcaccggagacggttgtaaag
BRCA1_C_41244477_NG_sg1	5	tgtggaaaggacgaaacaccgTGTGCTCACTGTACTTGGAAgttttagagctagaaatagcaagttaaaataaggctagtccgttatcaacttgaaaaagtggcaccgagtcggtgcttttttAATTGTGCTCACTGTACTTGGAATGTcaccggagacggttgtaaag
BRCA1_C_41244504_NG_sg1	4	tgtggaaaggacgaaacaccgTTTCCCATTTCTCTTTCAGGgttttagagctagaaatagcaagttaaaataaggctagtccgttatcaacttgaaaaagtggcaccgagtcggtgcttttttTCATTTCCCATTTCTCTTTCAGGTGAcaccggagacggttgtaaag
BRCA1_C_41244511_NG_sg1	5	tgtggaaaggacgaaacaccgATTTCTCTTTCAGGTGACATgttttagagctagaaatagcaagttaaaataaggctagtccgttatcaacttgaaaaagtggcaccgagtcggtgcttttttCCCATTTCTCTTTCAGGTGACATTGAcaccggagacggttgtaaag
BRCA1_C_41244517_NG_sg1	7	tgtggaaaggacgaaacaccgCTCTTTCAGGTGACATTGAAgttttagagctagaaatagcaagttaaaataaggctagtccgttatcaacttgaaaaagtggcaccgagtcggtgcttttttTTTCTCTTTCAGGTGACATTGAATGTcaccggagacggttgtaaag
BRCA1_C_41244524_NG_sg1	4	tgtggaaaggacgaaacaccgTGACATTGAATGTTCCTCAAgttttagagctagaaatagcaagttaaaataaggctagtccgttatcaacttgaaaaagtggcaccgagtcggtgcttttttAGGTGACATTGAATGTTCCTCAAAGTcaccggagacggttgtaaag
BRCA1_C_41244535_NG_sg1	4	tgtggaaaggacgaaacaccgGTTCCTCAAAGTTTTCCTCTgttttagagctagaaatagcaagttaaaataaggctagtccgttatcaacttgaaaaagtggcaccgagtcggtgcttttttAATGTTCCTCAAAGTTTTCCTCTAGCcaccggagacggttgtaaag
BRCA1_C_41244538_NG_sg1	4	tgtggaaaggacgaaacaccgCCTCAAAGTTTTCCTCTAGCgttttagagctagaaatagcaagttaaaataaggctagtccgttatcaacttgaaaaagtggcaccgagtcggtgcttttttGTTCCTCAAAGTTTTCCTCTAGCAGAcaccggagacggttgtaaag
BRCA1_A_41244555_NG_sg1	4	tgtggaaaggacgaaacaccgAGCAGATTTTTCTTACATTTgttttagagctagaaatagcaagttaaaataaggctagtccgttatcaacttgaaaaagtggcaccgagtcggtgcttttttTCTAGCAGATTTTTCTTACATTTAGTcaccggagacggttgtaaag
BRCA1_A_41244572_NG_sg1	4	tgtggaaaggacgaaacaccgTTTAGTTTTAACAAATGACTgttttagagctagaaatagcaagttaaaataaggctagtccgttatcaacttgaaaaagtggcaccgagtcggtgcttttttACATTTAGTTTTAACAAATGACTTGAcaccggagacggttgtaaag
BRCA1_A_41244578_NG_sg1	5	tgtggaaaggacgaaacaccgTTTTAACAAATGACTTGATGgttttagagctagaaatagcaagttaaaataaggctagtccgttatcaacttgaaaaagtggcaccgagtcggtgcttttttTAGTTTTAACAAATGACTTGATGGGAcaccggagacggttgtaaag
BRCA1_A_41244583_NG_sg1	4	tgtggaaaggacgaaacaccgCAAATGACTTGATGGGAAAAgttttagagctagaaatagcaagttaaaataaggctagtccgttatcaacttgaaaaagtggcaccgagtcggtgcttttttTAACAAATGACTTGATGGGAAAAAGTcaccggagacggttgtaaag
BRCA1_C_41244587_NG_sg1	5	tgtggaaaggacgaaacaccgATGACTTGATGGGAAAAAGTgttttagagctagaaatagcaagttaaaataaggctagtccgttatcaacttgaaaaagtggcaccgagtcggtgcttttttCAAATGACTTGATGGGAAAAAGTGGTcaccggagacggttgtaaag
BRCA1_A_41244591_NG_sg1	6	tgtggaaaggacgaaacaccgACTTGATGGGAAAAAGTGGTgttttagagctagaaatagcaagttaaaataaggctagtccgttatcaacttgaaaaagtggcaccgagtcggtgcttttttATGACTTGATGGGAAAAAGTGGTGGTcaccggagacggttgtaaag
BRCA1_A_41244609_NG_sg1	6	tgtggaaaggacgaaacaccgGTGGTATACGATATGGGTTTgttttagagctagaaatagcaagttaaaataaggctagtccgttatcaacttgaaaaagtggcaccgagtcggtgcttttttGTGGTGGTATACGATATGGGTTTTGTcaccggagacggttgtaaag
BRCA1_A_41244614_NG_sg1	5	tgtggaaaggacgaaacaccgTACGATATGGGTTTTGTAAAgttttagagctagaaatagcaagttaaaataaggctagtccgttatcaacttgaaaaagtggcaccgagtcggtgcttttttGTATACGATATGGGTTTTGTAAAAGTcaccggagacggttgtaaag
BRCA1_A_41244628_NG_sg1	4	tgtggaaaggacgaaacaccgGTAAAAGTCCATGTTTATTTgttttagagctagaaatagcaagttaaaataaggctagtccgttatcaacttgaaaaagtggcaccgagtcggtgcttttttTTTGTAAAAGTCCATGTTTATTTGGAcaccggagacggttgtaaag
BRCA1_A_41244630_NG_sg1	4	tgtggaaaggacgaaacaccgAAAAGTCCATGTTTATTTGGgttttagagctagaaatagcaagttaaaataaggctagtccgttatcaacttgaaaaagtggcaccgagtcggtgcttttttTGTAAAAGTCCATGTTTATTTGGAGTcaccggagacggttgtaaag
BRCA1_A_41244635_NG_sg1	4	tgtggaaaggacgaaacaccgTCCATGTTTATTTGGAGTAAgttttagagctagaaatagcaagttaaaataaggctagtccgttatcaacttgaaaaagtggcaccgagtcggtgcttttttAAGTCCATGTTTATTTGGAGTAATGAcaccggagacggttgtaaag
BRCA1_A_41244641_NG_sg1	8	tgtggaaaggacgaaacaccgCATGTTTATTTGGAGTAATGgttttagagctagaaatagcaagttaaaataaggctagtccgttatcaacttgaaaaagtggcaccgagtcggtgcttttttGTCCATGTTTATTTGGAGTAATGAGTcaccggagacggttgtaaag
BRCA1_A_41244647_NG_sg1	4	tgtggaaaggacgaaacaccgTGGAGTAATGAGTCCAGTTTgttttagagctagaaatagcaagttaaaataaggctagtccgttatcaacttgaaaaagtggcaccgagtcggtgcttttttATTTGGAGTAATGAGTCCAGTTTCGTcaccggagacggttgtaaag
BRCA1_A_41244650_NG_sg1	4	tgtggaaaggacgaaacaccgAGTAATGAGTCCAGTTTCGTgttttagagctagaaatagcaagttaaaataaggctagtccgttatcaacttgaaaaagtggcaccgagtcggtgcttttttTGGAGTAATGAGTCCAGTTTCGTTGCcaccggagacggttgtaaag
BRCA1_C_41244657_NG_sg1	5	tgtggaaaggacgaaacaccgGAGTCCAGTTTCGTTGCCTCgttttagagctagaaatagcaagttaaaataaggctagtccgttatcaacttgaaaaagtggcaccgagtcggtgcttttttAATGAGTCCAGTTTCGTTGCCTCTGAcaccggagacggttgtaaag
BRCA1_C_41244664_NG_sg1	5	tgtggaaaggacgaaacaccgGTTTCGTTGCCTCTGAACTGgttttagagctagaaatagcaagttaaaataaggctagtccgttatcaacttgaaaaagtggcaccgagtcggtgcttttttCCAGTTTCGTTGCCTCTGAACTGAGAcaccggagacggttgtaaag
BRCA1_C_41244669_NG_sg1	7	tgtggaaaggacgaaacaccgTCGTTGCCTCTGAACTGAGAgttttagagctagaaatagcaagttaaaataaggctagtccgttatcaacttgaaaaagtggcaccgagtcggtgcttttttGTTTCGTTGCCTCTGAACTGAGATGAcaccggagacggttgtaaag
BRCA1_A_41244682_NG_sg1	5	tgtggaaaggacgaaacaccgTGAGATGATAGACAAAACCTgttttagagctagaaatagcaagttaaaataaggctagtccgttatcaacttgaaaaagtggcaccgagtcggtgcttttttAACTGAGATGATAGACAAAACCTAGAcaccggagacggttgtaaag
BRCA1_A_41277453_NG_sg1	4	tgtggaaaggacgaaacaccgCCAAGGGGCTACCGCTAAGCgttttagagctagaaatagcaagttaaaataaggctagtccgttatcaacttgaaaaagtggcaccgagtcggtgcttttttAAACCAAGGGGCTACCGCTAAGCAGCcaccggagacggttgtaaag
BRCA1_A_41244692_NG_sg1	4	tgtggaaaggacgaaacaccgACAAAACCTAGAGCCTCCTTgttttagagctagaaatagcaagttaaaataaggctagtccgttatcaacttgaaaaagtggcaccgagtcggtgcttttttTAGACAAAACCTAGAGCCTCCTTTGAcaccggagacggttgtaaag
BRCA1_C_41244705_NG_sg1	4	tgtggaaaggacgaaacaccgCCTCCTTTGATACTACATTTgttttagagctagaaatagcaagttaaaataaggctagtccgttatcaacttgaaaaagtggcaccgagtcggtgcttttttGAGCCTCCTTTGATACTACATTTGGCcaccggagacggttgtaaag
BRCA1_A_41244718_NG_sg1	4	tgtggaaaggacgaaacaccgTACATTTGGCATTATCAACTgttttagagctagaaatagcaagttaaaataaggctagtccgttatcaacttgaaaaagtggcaccgagtcggtgcttttttTACTACATTTGGCATTATCAACTGGCcaccggagacggttgtaaag
BRCA1_C_41244730_NG_sg1	4	tgtggaaaggacgaaacaccgTATCAACTGGCTTATCTTTCgttttagagctagaaatagcaagttaaaataaggctagtccgttatcaacttgaaaaagtggcaccgagtcggtgcttttttCATTATCAACTGGCTTATCTTTCTGAcaccggagacggttgtaaag
BRCA1_C_41244742_NG_sg1	4	tgtggaaaggacgaaacaccgTATCTTTCTGACCAACCACAgttttagagctagaaatagcaagttaaaataaggctagtccgttatcaacttgaaaaagtggcaccgagtcggtgcttttttGCTTATCTTTCTGACCAACCACAGGAcaccggagacggttgtaaag
BRCA1_C_41244746_NG_sg1	4	tgtggaaaggacgaaacaccgTTTCTGACCAACCACAGGAAgttttagagctagaaatagcaagttaaaataaggctagtccgttatcaacttgaaaaagtggcaccgagtcggtgcttttttATCTTTCTGACCAACCACAGGAAAGCcaccggagacggttgtaaag
BRCA1_C_41244750_NG_sg1	4	tgtggaaaggacgaaacaccgTGACCAACCACAGGAAAGCCgttttagagctagaaatagcaagttaaaataaggctagtccgttatcaacttgaaaaagtggcaccgagtcggtgcttttttTTCTGACCAACCACAGGAAAGCCTGCcaccggagacggttgtaaag
BRCA1_A_41244753_NG_sg1	4	tgtggaaaggacgaaacaccgCCAACCACAGGAAAGCCTGCgttttagagctagaaatagcaagttaaaataaggctagtccgttatcaacttgaaaaagtggcaccgagtcggtgcttttttTGACCAACCACAGGAAAGCCTGCAGTcaccggagacggttgtaaag
BRCA1_C_41244755_NG_sg1	4	tgtggaaaggacgaaacaccgAACCACAGGAAAGCCTGCAGgttttagagctagaaatagcaagttaaaataaggctagtccgttatcaacttgaaaaagtggcaccgagtcggtgcttttttACCAACCACAGGAAAGCCTGCAGTGAcaccggagacggttgtaaag
BRCA1_C_41244765_NG_sg1	4	tgtggaaaggacgaaacaccgAAGCCTGCAGTGATATTAACgttttagagctagaaatagcaagttaaaataaggctagtccgttatcaacttgaaaaagtggcaccgagtcggtgcttttttGGAAAGCCTGCAGTGATATTAACTGTcaccggagacggttgtaaag
BRCA1_C_41244769_NG_sg1	4	tgtggaaaggacgaaacaccgCTGCAGTGATATTAACTGTCgttttagagctagaaatagcaagttaaaataaggctagtccgttatcaacttgaaaaagtggcaccgagtcggtgcttttttAGCCTGCAGTGATATTAACTGTCTGTcaccggagacggttgtaaag
BRCA1_A_41244776_NG_sg1	5	tgtggaaaggacgaaacaccgTGATATTAACTGTCTGTACAgttttagagctagaaatagcaagttaaaataaggctagtccgttatcaacttgaaaaagtggcaccgagtcggtgcttttttCAGTGATATTAACTGTCTGTACAGGCcaccggagacggttgtaaag
BRCA1_A_41244779_NG_sg1	4	tgtggaaaggacgaaacaccgATTAACTGTCTGTACAGGCTgttttagagctagaaatagcaagttaaaataaggctagtccgttatcaacttgaaaaagtggcaccgagtcggtgcttttttGATATTAACTGTCTGTACAGGCTTGAcaccggagacggttgtaaag
BRCA1_A_41244789_NG_sg1	7	tgtggaaaggacgaaacaccgGTCTGTACAGGCTTGATATTgttttagagctagaaatagcaagttaaaataaggctagtccgttatcaacttgaaaaagtggcaccgagtcggtgcttttttACTGTCTGTACAGGCTTGATATTAGAcaccggagacggttgtaaag
BRCA1_A_41244803_NG_sg1	5	tgtggaaaggacgaaacaccgTATTAGACTCATTCTTTCCTgttttagagctagaaatagcaagttaaaataaggctagtccgttatcaacttgaaaaagtggcaccgagtcggtgcttttttTGATATTAGACTCATTCTTTCCTTGAcaccggagacggttgtaaag
BRCA1_C_41244817_NG_sg1	4	tgtggaaaggacgaaacaccgTTCCTTGATTTTCTTCCTTTgttttagagctagaaatagcaagttaaaataaggctagtccgttatcaacttgaaaaagtggcaccgagtcggtgcttttttTCTTTCCTTGATTTTCTTCCTTTTGTcaccggagacggttgtaaag
BRCA1_A_41244841_NG_sg1	4	tgtggaaaggacgaaacaccgCACATTCAAAAGTGACTTTTgttttagagctagaaatagcaagttaaaataaggctagtccgttatcaacttgaaaaagtggcaccgagtcggtgcttttttGTTCACATTCAAAAGTGACTTTTGGAcaccggagacggttgtaaag
BRCA1_A_41244847_NG_sg1	4	tgtggaaaggacgaaacaccgCAAAAGTGACTTTTGGACTTgttttagagctagaaatagcaagttaaaataaggctagtccgttatcaacttgaaaaagtggcaccgagtcggtgcttttttATTCAAAAGTGACTTTTGGACTTTGTcaccggagacggttgtaaag
BRCA1_A_41244860_NG_sg1	6	tgtggaaaggacgaaacaccgTTTGGACTTTGTTTCTTTAAgttttagagctagaaatagcaagttaaaataaggctagtccgttatcaacttgaaaaagtggcaccgagtcggtgcttttttACTTTTGGACTTTGTTTCTTTAAGGAcaccggagacggttgtaaag
BRCA1_C_41244869_NG_sg1	7	tgtggaaaggacgaaacaccgTTGTTTCTTTAAGGACCCAGgttttagagctagaaatagcaagttaaaataaggctagtccgttatcaacttgaaaaagtggcaccgagtcggtgcttttttACTTTGTTTCTTTAAGGACCCAGAGTcaccggagacggttgtaaag
BRCA1_A_41244873_NG_sg1	4	tgtggaaaggacgaaacaccgTTTAAGGACCCAGAGTGGGCgttttagagctagaaatagcaagttaaaataaggctagtccgttatcaacttgaaaaagtggcaccgagtcggtgcttttttTTCTTTAAGGACCCAGAGTGGGCAGAcaccggagacggttgtaaag
BRCA1_A_41244877_NG_sg1	6	tgtggaaaggacgaaacaccgTAAGGACCCAGAGTGGGCAGgttttagagctagaaatagcaagttaaaataaggctagtccgttatcaacttgaaaaagtggcaccgagtcggtgcttttttCTTTAAGGACCCAGAGTGGGCAGAGAcaccggagacggttgtaaag
BRCA1_C_41244879_NG_sg1	4	tgtggaaaggacgaaacaccgGACCCAGAGTGGGCAGAGAAgttttagagctagaaatagcaagttaaaataaggctagtccgttatcaacttgaaaaagtggcaccgagtcggtgcttttttAAGGACCCAGAGTGGGCAGAGAATGTcaccggagacggttgtaaag
BRCA1_A_41244883_NG_sg1	5	tgtggaaaggacgaaacaccgCCAGAGTGGGCAGAGAATGTgttttagagctagaaatagcaagttaaaataaggctagtccgttatcaacttgaaaaagtggcaccgagtcggtgcttttttGACCCAGAGTGGGCAGAGAATGTTGCcaccggagacggttgtaaag
BRCA1_C_41244901_NG_sg1	8	tgtggaaaggacgaaacaccgAATGTTGCACATTCCTCTTCgttttagagctagaaatagcaagttaaaataaggctagtccgttatcaacttgaaaaagtggcaccgagtcggtgcttttttGAGAATGTTGCACATTCCTCTTCTGCcaccggagacggttgtaaag
BRCA1_C_41244907_NG_sg1	4	tgtggaaaggacgaaacaccgATTCCTCTTCTGCATTTCCTgttttagagctagaaatagcaagttaaaataaggctagtccgttatcaacttgaaaaagtggcaccgagtcggtgcttttttCACATTCCTCTTCTGCATTTCCTGGAcaccggagacggttgtaaag
BRCA1_C_41244913_NG_sg1	5	tgtggaaaggacgaaacaccgTCTTCTGCATTTCCTGGATTgttttagagctagaaatagcaagttaaaataaggctagtccgttatcaacttgaaaaagtggcaccgagtcggtgcttttttTCCTCTTCTGCATTTCCTGGATTTGAcaccggagacggttgtaaag
BRCA1_C_41244921_NG_sg1	4	tgtggaaaggacgaaacaccgTTTCCTGGATTTGAAAACGGgttttagagctagaaatagcaagttaaaataaggctagtccgttatcaacttgaaaaagtggcaccgagtcggtgcttttttGCATTTCCTGGATTTGAAAACGGAGCcaccggagacggttgtaaag
BRCA1_A_41244931_NG_sg1	8	tgtggaaaggacgaaacaccgGGATTTGAAAACGGAGCAAAgttttagagctagaaatagcaagttaaaataaggctagtccgttatcaacttgaaaaagtggcaccgagtcggtgcttttttCCTGGATTTGAAAACGGAGCAAATGAcaccggagacggttgtaaag
BRCA1_A_41244932_NG_sg1	4	tgtggaaaggacgaaacaccgTGAAAACGGAGCAAATGACTgttttagagctagaaatagcaagttaaaataaggctagtccgttatcaacttgaaaaagtggcaccgagtcggtgcttttttATTTGAAAACGGAGCAAATGACTGGCcaccggagacggttgtaaag
BRCA1_A_41244934_NG_sg1	4	tgtggaaaggacgaaacaccgAAAACGGAGCAAATGACTGGgttttagagctagaaatagcaagttaaaataaggctagtccgttatcaacttgaaaaagtggcaccgagtcggtgcttttttTTGAAAACGGAGCAAATGACTGGCGCcaccggagacggttgtaaag
BRCA1_C_41244940_NG_sg1	5	tgtggaaaggacgaaacaccgGGAGCAAATGACTGGCGCTTgttttagagctagaaatagcaagttaaaataaggctagtccgttatcaacttgaaaaagtggcaccgagtcggtgcttttttAACGGAGCAAATGACTGGCGCTTTGAcaccggagacggttgtaaag
BRCA1_C_41244947_NG_sg1	4	tgtggaaaggacgaaacaccgTGACTGGCGCTTTGAAACCTgttttagagctagaaatagcaagttaaaataaggctagtccgttatcaacttgaaaaagtggcaccgagtcggtgcttttttAAATGACTGGCGCTTTGAAACCTTGAcaccggagacggttgtaaag
BRCA1_C_41244951_NG_sg1	4	tgtggaaaggacgaaacaccgTGGCGCTTTGAAACCTTGAAgttttagagctagaaatagcaagttaaaataaggctagtccgttatcaacttgaaaaagtggcaccgagtcggtgcttttttGACTGGCGCTTTGAAACCTTGAATGTcaccggagacggttgtaaag
BRCA1_A_41244958_NG_sg1	4	tgtggaaaggacgaaacaccgTTGAAACCTTGAATGTATTCgttttagagctagaaatagcaagttaaaataaggctagtccgttatcaacttgaaaaagtggcaccgagtcggtgcttttttGCTTTGAAACCTTGAATGTATTCTGCcaccggagacggttgtaaag
BRCA1_A_41244967_NG_sg1	4	tgtggaaaggacgaaacaccgTGAATGTATTCTGCAAATACgttttagagctagaaatagcaagttaaaataaggctagtccgttatcaacttgaaaaagtggcaccgagtcggtgcttttttCCTTGAATGTATTCTGCAAATACTGAcaccggagacggttgtaaag
BRCA1_A_41244971_NG_sg1	6	tgtggaaaggacgaaacaccgAATGTATTCTGCAAATACTGgttttagagctagaaatagcaagttaaaataaggctagtccgttatcaacttgaaaaagtggcaccgagtcggtgcttttttTTGAATGTATTCTGCAAATACTGAGCcaccggagacggttgtaaag
BRCA1_C_41244977_NG_sg1	5	tgtggaaaggacgaaacaccgTCTGCAAATACTGAGCATCAgttttagagctagaaatagcaagttaaaataaggctagtccgttatcaacttgaaaaagtggcaccgagtcggtgcttttttTATTCTGCAAATACTGAGCATCAAGTcaccggagacggttgtaaag
BRCA1_A_41244998_NG_sg1	4	tgtggaaaggacgaaacaccgTTCACTTTCTTCCATTTCTAgttttagagctagaaatagcaagttaaaataaggctagtccgttatcaacttgaaaaagtggcaccgagtcggtgcttttttAAGTTCACTTTCTTCCATTTCTATGCcaccggagacggttgtaaag
BRCA1_C_41245003_NG_sg1	5	tgtggaaaggacgaaacaccgCTTTCTTCCATTTCTATGCTgttttagagctagaaatagcaagttaaaataaggctagtccgttatcaacttgaaaaagtggcaccgagtcggtgcttttttTCACTTTCTTCCATTTCTATGCTTGTcaccggagacggttgtaaag
BRCA1_C_41245012_NG_sg1	7	tgtggaaaggacgaaacaccgCCATTTCTATGCTTGTTTCCgttttagagctagaaatagcaagttaaaataaggctagtccgttatcaacttgaaaaagtggcaccgagtcggtgcttttttCTTCCATTTCTATGCTTGTTTCCCGAcaccggagacggttgtaaag
BRCA1_A_41245014_NG_sg1	5	tgtggaaaggacgaaacaccgTTCTATGCTTGTTTCCCGACgttttagagctagaaatagcaagttaaaataaggctagtccgttatcaacttgaaaaagtggcaccgagtcggtgcttttttCATTTCTATGCTTGTTTCCCGACTGTcaccggagacggttgtaaag
BRCA1_C_41245017_NG_sg1	5	tgtggaaaggacgaaacaccgTATGCTTGTTTCCCGACTGTgttttagagctagaaatagcaagttaaaataaggctagtccgttatcaacttgaaaaagtggcaccgagtcggtgcttttttTTCTATGCTTGTTTCCCGACTGTGGTcaccggagacggttgtaaag
BRCA1_A_41245028_NG_sg1	5	tgtggaaaggacgaaacaccgCCCGACTGTGGTTAACTTCAgttttagagctagaaatagcaagttaaaataaggctagtccgttatcaacttgaaaaagtggcaccgagtcggtgcttttttTTTCCCGACTGTGGTTAACTTCATGTcaccggagacggttgtaaag
BRCA1_A_41245037_NG_sg1	5	tgtggaaaggacgaaacaccgGGTTAACTTCATGTCCCAATgttttagagctagaaatagcaagttaaaataaggctagtccgttatcaacttgaaaaagtggcaccgagtcggtgcttttttTGTGGTTAACTTCATGTCCCAATGGAcaccggagacggttgtaaag
BRCA1_C_41245047_NG_sg1	5	tgtggaaaggacgaaacaccgATGTCCCAATGGATACTTAAgttttagagctagaaatagcaagttaaaataaggctagtccgttatcaacttgaaaaagtggcaccgagtcggtgcttttttTTCATGTCCCAATGGATACTTAAAGCcaccggagacggttgtaaag
BRCA1_A_41245055_NG_sg1	4	tgtggaaaggacgaaacaccgTGGATACTTAAAGCCTTCTGgttttagagctagaaatagcaagttaaaataaggctagtccgttatcaacttgaaaaagtggcaccgagtcggtgcttttttCAATGGATACTTAAAGCCTTCTGTGTcaccggagacggttgtaaag
BRCA1_C_41245075_NG_sg1	5	tgtggaaaggacgaaacaccgGTGTCATTTCTATTATCTTTgttttagagctagaaatagcaagttaaaataaggctagtccgttatcaacttgaaaaagtggcaccgagtcggtgcttttttTCTGTGTCATTTCTATTATCTTTGGAcaccggagacggttgtaaag
BRCA1_A_41245085_NG_sg1	5	tgtggaaaggacgaaacaccgTATTATCTTTGGAACAACCAgttttagagctagaaatagcaagttaaaataaggctagtccgttatcaacttgaaaaagtggcaccgagtcggtgcttttttTTCTATTATCTTTGGAACAACCATGAcaccggagacggttgtaaag
BRCA1_A_41245093_NG_sg1	7	tgtggaaaggacgaaacaccgCTTTGGAACAACCATGAATTgttttagagctagaaatagcaagttaaaataaggctagtccgttatcaacttgaaaaagtggcaccgagtcggtgcttttttTATCTTTGGAACAACCATGAATTAGTcaccggagacggttgtaaag
BRCA1_A_41245100_NG_sg1	4	tgtggaaaggacgaaacaccgACCATGAATTAGTCCCTTGGgttttagagctagaaatagcaagttaaaataaggctagtccgttatcaacttgaaaaagtggcaccgagtcggtgcttttttACAACCATGAATTAGTCCCTTGGGGTcaccggagacggttgtaaag
BRCA1_C_41245110_NG_sg1	4	tgtggaaaggacgaaacaccgAGTCCCTTGGGGTTTTCAAAgttttagagctagaaatagcaagttaaaataaggctagtccgttatcaacttgaaaaagtggcaccgagtcggtgcttttttATTAGTCCCTTGGGGTTTTCAAATGCcaccggagacggttgtaaag
BRCA1_C_41245123_NG_sg1	7	tgtggaaaggacgaaacaccgGGTTTTCAAATGCTGCACACgttttagagctagaaatagcaagttaaaataaggctagtccgttatcaacttgaaaaagtggcaccgagtcggtgcttttttTGGGGTTTTCAAATGCTGCACACTGAcaccggagacggttgtaaag
BRCA1_A_41245139_NG_sg1	5	tgtggaaaggacgaaacaccgACTGACTCACACATTTATTTgttttagagctagaaatagcaagttaaaataaggctagtccgttatcaacttgaaaaagtggcaccgagtcggtgcttttttCACACTGACTCACACATTTATTTGGTcaccggagacggttgtaaag
BRCA1_A_41245143_NG_sg1	4	tgtggaaaggacgaaacaccgCTCACACATTTATTTGGTTCgttttagagctagaaatagcaagttaaaataaggctagtccgttatcaacttgaaaaagtggcaccgagtcggtgcttttttTGACTCACACATTTATTTGGTTCTGTcaccggagacggttgtaaag
BRCA1_A_41245151_NG_sg1	6	tgtggaaaggacgaaacaccgCATTTATTTGGTTCTGTTTTgttttagagctagaaatagcaagttaaaataaggctagtccgttatcaacttgaaaaagtggcaccgagtcggtgcttttttACACATTTATTTGGTTCTGTTTTTGCcaccggagacggttgtaaag
BRCA1_C_41245159_NG_sg1	4	tgtggaaaggacgaaacaccgGTTCTGTTTTTGCCTTCCCTgttttagagctagaaatagcaagttaaaataaggctagtccgttatcaacttgaaaaagtggcaccgagtcggtgcttttttTTGGTTCTGTTTTTGCCTTCCCTAGAcaccggagacggttgtaaag
BRCA1_C_41245174_NG_sg1	4	tgtggaaaggacgaaacaccgTCCCTAGAGTGCTAACTTCCgttttagagctagaaatagcaagttaaaataaggctagtccgttatcaacttgaaaaagtggcaccgagtcggtgcttttttCCTTCCCTAGAGTGCTAACTTCCAGTcaccggagacggttgtaaag
BRCA1_C_41245182_NG_sg1	5	tgtggaaaggacgaaacaccgAGTGCTAACTTCCAGTAACGgttttagagctagaaatagcaagttaaaataaggctagtccgttatcaacttgaaaaagtggcaccgagtcggtgcttttttTAGAGTGCTAACTTCCAGTAACGAGAcaccggagacggttgtaaag
BRCA1_A_41245194_NG_sg1	4	tgtggaaaggacgaaacaccgAGTAACGAGATACTTTCCTGgttttagagctagaaatagcaagttaaaataaggctagtccgttatcaacttgaaaaagtggcaccgagtcggtgcttttttTCCAGTAACGAGATACTTTCCTGAGTcaccggagacggttgtaaag
BRCA1_C_41245196_NG_sg1	4	tgtggaaaggacgaaacaccgTAACGAGATACTTTCCTGAGgttttagagctagaaatagcaagttaaaataaggctagtccgttatcaacttgaaaaagtggcaccgagtcggtgcttttttCAGTAACGAGATACTTTCCTGAGTGCcaccggagacggttgtaaag
BRCA1_C_41245207_NG_sg1	5	tgtggaaaggacgaaacaccgCTTTCCTGAGTGCCATAATCgttttagagctagaaatagcaagttaaaataaggctagtccgttatcaacttgaaaaagtggcaccgagtcggtgcttttttATACTTTCCTGAGTGCCATAATCAGTcaccggagacggttgtaaag
BRCA1_C_41245215_NG_sg1	6	tgtggaaaggacgaaacaccgGAGTGCCATAATCAGTACCAgttttagagctagaaatagcaagttaaaataaggctagtccgttatcaacttgaaaaagtggcaccgagtcggtgcttttttCCTGAGTGCCATAATCAGTACCAGGTcaccggagacggttgtaaag
BRCA1_C_41245222_NG_sg1	5	tgtggaaaggacgaaacaccgTAATCAGTACCAGGTACCAAgttttagagctagaaatagcaagttaaaataaggctagtccgttatcaacttgaaaaagtggcaccgagtcggtgcttttttCCATAATCAGTACCAGGTACCAATGAcaccggagacggttgtaaag
BRCA1_A_41245229_NG_sg1	4	tgtggaaaggacgaaacaccgACCAGGTACCAATGAAATACgttttagagctagaaatagcaagttaaaataaggctagtccgttatcaacttgaaaaagtggcaccgagtcggtgcttttttAGTACCAGGTACCAATGAAATACTGCcaccggagacggttgtaaag
BRCA1_A_41245242_NG_sg1	4	tgtggaaaggacgaaacaccgGAAATACTGCTACTCTCTACgttttagagctagaaatagcaagttaaaataaggctagtccgttatcaacttgaaaaagtggcaccgagtcggtgcttttttAATGAAATACTGCTACTCTCTACAGAcaccggagacggttgtaaag
BRCA1_C_41245251_NG_sg1	4	tgtggaaaggacgaaacaccgCTACTCTCTACAGATCTTTCgttttagagctagaaatagcaagttaaaataaggctagtccgttatcaacttgaaaaagtggcaccgagtcggtgcttttttCTGCTACTCTCTACAGATCTTTCAGTcaccggagacggttgtaaag
BRCA1_C_41245255_NG_sg1	4	tgtggaaaggacgaaacaccgTCTCTACAGATCTTTCAGTTgttttagagctagaaatagcaagttaaaataaggctagtccgttatcaacttgaaaaagtggcaccgagtcggtgcttttttTACTCTCTACAGATCTTTCAGTTTGCcaccggagacggttgtaaag
BRCA1_C_41245280_NG_sg1	4	tgtggaaaggacgaaacaccgAACCCTTTCTCCACTTAACAgttttagagctagaaatagcaagttaaaataaggctagtccgttatcaacttgaaaaagtggcaccgagtcggtgcttttttCAAAACCCTTTCTCCACTTAACATGAcaccggagacggttgtaaag
BRCA1_C_41245285_NG_sg1	7	tgtggaaaggacgaaacaccgCCCTTTCTCCACTTAACATGgttttagagctagaaatagcaagttaaaataaggctagtccgttatcaacttgaaaaagtggcaccgagtcggtgcttttttAAACCCTTTCTCCACTTAACATGAGAcaccggagacggttgtaaag
BRCA1_A_41245293_NG_sg1	5	tgtggaaaggacgaaacaccgACTTAACATGAGATCTTTGGgttttagagctagaaatagcaagttaaaataaggctagtccgttatcaacttgaaaaagtggcaccgagtcggtgcttttttTCCACTTAACATGAGATCTTTGGGGTcaccggagacggttgtaaag
BRCA1_A_41245299_NG_sg1	4	tgtggaaaggacgaaacaccgATGAGATCTTTGGGGTCTTCgttttagagctagaaatagcaagttaaaataaggctagtccgttatcaacttgaaaaagtggcaccgagtcggtgcttttttAACATGAGATCTTTGGGGTCTTCAGCcaccggagacggttgtaaag
BRCA1_C_41245312_NG_sg1	8	tgtggaaaggacgaaacaccgTTGGGGTCTTCAGCATTATTgttttagagctagaaatagcaagttaaaataaggctagtccgttatcaacttgaaaaagtggcaccgagtcggtgcttttttTCTTTGGGGTCTTCAGCATTATTAGAcaccggagacggttgtaaag
BRCA1_A_41245322_NG_sg1	6	tgtggaaaggacgaaacaccgGCATTATTAGACACTTTAACgttttagagctagaaatagcaagttaaaataaggctagtccgttatcaacttgaaaaagtggcaccgagtcggtgcttttttTCAGCATTATTAGACACTTTAACTGTcaccggagacggttgtaaag
BRCA1_A_41245327_NG_sg1	4	tgtggaaaggacgaaacaccgTAGACACTTTAACTGTTTCTgttttagagctagaaatagcaagttaaaataaggctagtccgttatcaacttgaaaaagtggcaccgagtcggtgcttttttTATTAGACACTTTAACTGTTTCTAGTcaccggagacggttgtaaag
BRCA1_C_41245351_NG_sg1	4	tgtggaaaggacgaaacaccgTCTCTTCTTTTTCTTCTCTTgttttagagctagaaatagcaagttaaaataaggctagtccgttatcaacttgaaaaagtggcaccgagtcggtgcttttttGTTTCTCTTCTTTTTCTTCTCTTGGAcaccggagacggttgtaaag
BRCA1_C_41245360_NG_sg1	4	tgtggaaaggacgaaacaccgTTTCTTCTCTTGGAAGGCTAgttttagagctagaaatagcaagttaaaataaggctagtccgttatcaacttgaaaaagtggcaccgagtcggtgcttttttCTTTTTCTTCTCTTGGAAGGCTAGGAcaccggagacggttgtaaag
BRCA1_C_41245365_NG_sg1	5	tgtggaaaggacgaaacaccgTTCTCTTGGAAGGCTAGGATgttttagagctagaaatagcaagttaaaataaggctagtccgttatcaacttgaaaaagtggcaccgagtcggtgcttttttTTCTTCTCTTGGAAGGCTAGGATTGAcaccggagacggttgtaaag
BRCA1_A_41245379_NG_sg1	5	tgtggaaaggacgaaacaccgTAGGATTGACAAATTCTTTAgttttagagctagaaatagcaagttaaaataaggctagtccgttatcaacttgaaaaagtggcaccgagtcggtgcttttttGGCTAGGATTGACAAATTCTTTAAGTcaccggagacggttgtaaag
BRCA1_A_41245386_NG_sg1	4	tgtggaaaggacgaaacaccgACAAATTCTTTAAGTTCACTgttttagagctagaaatagcaagttaaaataaggctagtccgttatcaacttgaaaaagtggcaccgagtcggtgcttttttTTGACAAATTCTTTAAGTTCACTGGTcaccggagacggttgtaaag
BRCA1_A_41245394_NG_sg1	6	tgtggaaaggacgaaacaccgTCTTTAAGTTCACTGGTATTgttttagagctagaaatagcaagttaaaataaggctagtccgttatcaacttgaaaaagtggcaccgagtcggtgcttttttAATTCTTTAAGTTCACTGGTATTTGAcaccggagacggttgtaaag
BRCA1_C_41245401_NG_sg1	4	tgtggaaaggacgaaacaccgTCACTGGTATTTGAACACTTgttttagagctagaaatagcaagttaaaataaggctagtccgttatcaacttgaaaaagtggcaccgagtcggtgcttttttAGTTCACTGGTATTTGAACACTTAGTcaccggagacggttgtaaag
BRCA1_A_41245411_NG_sg1	8	tgtggaaaggacgaaacaccgGTATTTGAACACTTAGTAAAgttttagagctagaaatagcaagttaaaataaggctagtccgttatcaacttgaaaaagtggcaccgagtcggtgcttttttCTGGTATTTGAACACTTAGTAAAAGAcaccggagacggttgtaaag
BRCA1_A_41245414_NG_sg1	4	tgtggaaaggacgaaacaccgAACACTTAGTAAAAGAACCAgttttagagctagaaatagcaagttaaaataaggctagtccgttatcaacttgaaaaagtggcaccgagtcggtgcttttttTTGAACACTTAGTAAAAGAACCAGGTcaccggagacggttgtaaag
BRCA1_A_41245418_NG_sg1	6	tgtggaaaggacgaaacaccgCACTTAGTAAAAGAACCAGGgttttagagctagaaatagcaagttaaaataaggctagtccgttatcaacttgaaaaagtggcaccgagtcggtgcttttttGAACACTTAGTAAAAGAACCAGGTGCcaccggagacggttgtaaag
BRCA1_A_41245422_NG_sg1	4	tgtggaaaggacgaaacaccgGTAAAAGAACCAGGTGCATTgttttagagctagaaatagcaagttaaaataaggctagtccgttatcaacttgaaaaagtggcaccgagtcggtgcttttttTTAGTAAAAGAACCAGGTGCATTTGTcaccggagacggttgtaaag
BRCA1_C_41245435_NG_sg1	7	tgtggaaaggacgaaacaccgCAGGTGCATTTGTTAACTTCgttttagagctagaaatagcaagttaaaataaggctagtccgttatcaacttgaaaaagtggcaccgagtcggtgcttttttAACCAGGTGCATTTGTTAACTTCAGCcaccggagacggttgtaaag
BRCA1_A_41245443_NG_sg1	4	tgtggaaaggacgaaacaccgGTTAACTTCAGCTCTGGGAAgttttagagctagaaatagcaagttaaaataaggctagtccgttatcaacttgaaaaagtggcaccgagtcggtgcttttttTTTGTTAACTTCAGCTCTGGGAAAGTcaccggagacggttgtaaag
BRCA1_C_41245448_NG_sg1	4	tgtggaaaggacgaaacaccgCTTCAGCTCTGGGAAAGTATgttttagagctagaaatagcaagttaaaataaggctagtccgttatcaacttgaaaaagtggcaccgagtcggtgcttttttTAACTTCAGCTCTGGGAAAGTATCGCcaccggagacggttgtaaag
BRCA1_C_41245451_NG_sg1	4	tgtggaaaggacgaaacaccgCAGCTCTGGGAAAGTATCGCgttttagagctagaaatagcaagttaaaataaggctagtccgttatcaacttgaaaaagtggcaccgagtcggtgcttttttCTTCAGCTCTGGGAAAGTATCGCTGTcaccggagacggttgtaaag
BRCA1_A_41245458_NG_sg1	6	tgtggaaaggacgaaacaccgCTGGGAAAGTATCGCTGTCAgttttagagctagaaatagcaagttaaaataaggctagtccgttatcaacttgaaaaagtggcaccgagtcggtgcttttttGCTCTGGGAAAGTATCGCTGTCATGTcaccggagacggttgtaaag
BRCA1_C_41245467_NG_sg1	4	tgtggaaaggacgaaacaccgTCGCTGTCATGTCTTTTACTgttttagagctagaaatagcaagttaaaataaggctagtccgttatcaacttgaaaaagtggcaccgagtcggtgcttttttGTATCGCTGTCATGTCTTTTACTTGTcaccggagacggttgtaaag
BRCA1_C_41245471_NG_sg1	4	tgtggaaaggacgaaacaccgTGTCATGTCTTTTACTTGTCgttttagagctagaaatagcaagttaaaataaggctagtccgttatcaacttgaaaaagtggcaccgagtcggtgcttttttCGCTGTCATGTCTTTTACTTGTCTGTcaccggagacggttgtaaag
BRCA1_A_41245481_NG_sg1	5	tgtggaaaggacgaaacaccgTTTTACTTGTCTGTTCATTTgttttagagctagaaatagcaagttaaaataaggctagtccgttatcaacttgaaaaagtggcaccgagtcggtgcttttttGTCTTTTACTTGTCTGTTCATTTGGCcaccggagacggttgtaaag
BRCA1_C_41245487_NG_sg1	7	tgtggaaaggacgaaacaccgACTTGTCTGTTCATTTGGCTgttttagagctagaaatagcaagttaaaataaggctagtccgttatcaacttgaaaaagtggcaccgagtcggtgcttttttTTTACTTGTCTGTTCATTTGGCTTGTcaccggagacggttgtaaag
BRCA1_C_41245499_NG_sg1	6	tgtggaaaggacgaaacaccgTTTGGCTTGTTACTCTTCTTgttttagagctagaaatagcaagttaaaataaggctagtccgttatcaacttgaaaaagtggcaccgagtcggtgcttttttTCATTTGGCTTGTTACTCTTCTTGGCcaccggagacggttgtaaag
BRCA1_A_41245505_NG_sg1	6	tgtggaaaggacgaaacaccgTTGTTACTCTTCTTGGCTCCgttttagagctagaaatagcaagttaaaataaggctagtccgttatcaacttgaaaaagtggcaccgagtcggtgcttttttGGCTTGTTACTCTTCTTGGCTCCAGTcaccggagacggttgtaaag
BRCA1_C_41245506_NG_sg1	4	tgtggaaaggacgaaacaccgTTACTCTTCTTGGCTCCAGTgttttagagctagaaatagcaagttaaaataaggctagtccgttatcaacttgaaaaagtggcaccgagtcggtgcttttttTTGTTACTCTTCTTGGCTCCAGTTGCcaccggagacggttgtaaag
BRCA1_C_41245511_NG_sg1	5	tgtggaaaggacgaaacaccgTCTTCTTGGCTCCAGTTGCAgttttagagctagaaatagcaagttaaaataaggctagtccgttatcaacttgaaaaagtggcaccgagtcggtgcttttttTACTCTTCTTGGCTCCAGTTGCAGGTcaccggagacggttgtaaag
BRCA1_A_41245526_NG_sg1	4	tgtggaaaggacgaaacaccgTGCAGGTTCTTTACCTTCCAgttttagagctagaaatagcaagttaaaataaggctagtccgttatcaacttgaaaaagtggcaccgagtcggtgcttttttAGTTGCAGGTTCTTTACCTTCCATGAcaccggagacggttgtaaag
BRCA1_C_41245531_NG_sg1	4	tgtggaaaggacgaaacaccgGTTCTTTACCTTCCATGAGTgttttagagctagaaatagcaagttaaaataaggctagtccgttatcaacttgaaaaagtggcaccgagtcggtgcttttttCAGGTTCTTTACCTTCCATGAGTTGTcaccggagacggttgtaaag
BRCA1_A_41245535_NG_sg1	4	tgtggaaaggacgaaacaccgTTTACCTTCCATGAGTTGTAgttttagagctagaaatagcaagttaaaataaggctagtccgttatcaacttgaaaaagtggcaccgagtcggtgcttttttTTCTTTACCTTCCATGAGTTGTAGGTcaccggagacggttgtaaag
BRCA1_C_41245541_NG_sg1	4	tgtggaaaggacgaaacaccgTTCCATGAGTTGTAGGTTTCgttttagagctagaaatagcaagttaaaataaggctagtccgttatcaacttgaaaaagtggcaccgagtcggtgcttttttACCTTCCATGAGTTGTAGGTTTCTGCcaccggagacggttgtaaag
BRCA1_A_41245545_NG_sg1	5	tgtggaaaggacgaaacaccgCATGAGTTGTAGGTTTCTGCgttttagagctagaaatagcaagttaaaataaggctagtccgttatcaacttgaaaaagtggcaccgagtcggtgcttttttTTCCATGAGTTGTAGGTTTCTGCTGTcaccggagacggttgtaaag
BRCA1_A_41245551_NG_sg1	5	tgtggaaaggacgaaacaccgTTGTAGGTTTCTGCTGTGCCgttttagagctagaaatagcaagttaaaataaggctagtccgttatcaacttgaaaaagtggcaccgagtcggtgcttttttGAGTTGTAGGTTTCTGCTGTGCCTGAcaccggagacggttgtaaag
BRCA1_C_41245557_NG_sg1	6	tgtggaaaggacgaaacaccgGGTTTCTGCTGTGCCTGACTgttttagagctagaaatagcaagttaaaataaggctagtccgttatcaacttgaaaaagtggcaccgagtcggtgcttttttGTAGGTTTCTGCTGTGCCTGACTGGCcaccggagacggttgtaaag
BRCA1_C_41245565_NG_sg1	4	tgtggaaaggacgaaacaccgGTGCCTGACTGGCATTTGGTgttttagagctagaaatagcaagttaaaataaggctagtccgttatcaacttgaaaaagtggcaccgagtcggtgcttttttGCTGTGCCTGACTGGCATTTGGTTGTcaccggagacggttgtaaag
BRCA1_C_41245595_NG_sg1	7	tgtggaaaggacgaaacaccgTTTTTTCTTTATCTCTTCACgttttagagctagaaatagcaagttaaaataaggctagtccgttatcaacttgaaaaagtggcaccgagtcggtgcttttttCTTTTTTTTCTTTATCTCTTCACTGCcaccggagacggttgtaaag
BRCA1_A_41245599_NG_sg1	7	tgtggaaaggacgaaacaccgTTCTTTATCTCTTCACTGCTgttttagagctagaaatagcaagttaaaataaggctagtccgttatcaacttgaaaaagtggcaccgagtcggtgcttttttTTTTTCTTTATCTCTTCACTGCTAGAcaccggagacggttgtaaag
BRCA1_A_41245613_NG_sg1	5	tgtggaaaggacgaaacaccgTGCTAGAACAACTATCAATTgttttagagctagaaatagcaagttaaaataaggctagtccgttatcaacttgaaaaagtggcaccgagtcggtgcttttttCACTGCTAGAACAACTATCAATTTGCcaccggagacggttgtaaag
BRCA1_C_41245620_NG_sg1	4	tgtggaaaggacgaaacaccgCAACTATCAATTTGCAATTCgttttagagctagaaatagcaagttaaaataaggctagtccgttatcaacttgaaaaagtggcaccgagtcggtgcttttttGAACAACTATCAATTTGCAATTCAGTcaccggagacggttgtaaag
BRCA1_C_41245631_NG_sg1	5	tgtggaaaggacgaaacaccgTTTGCAATTCAGTACAATTAgttttagagctagaaatagcaagttaaaataaggctagtccgttatcaacttgaaaaagtggcaccgagtcggtgcttttttCAATTTGCAATTCAGTACAATTAGGTcaccggagacggttgtaaag
BRCA1_C_41245636_NG_sg1	6	tgtggaaaggacgaaacaccgCAATTCAGTACAATTAGGTGgttttagagctagaaatagcaagttaaaataaggctagtccgttatcaacttgaaaaagtggcaccgagtcggtgcttttttTTGCAATTCAGTACAATTAGGTGGGCcaccggagacggttgtaaag
BRCA1_A_41245640_NG_sg1	5	tgtggaaaggacgaaacaccgCAGTACAATTAGGTGGGCTTgttttagagctagaaatagcaagttaaaataaggctagtccgttatcaacttgaaaaagtggcaccgagtcggtgcttttttATTCAGTACAATTAGGTGGGCTTAGAcaccggagacggttgtaaag
BRCA1_C_41245653_NG_sg1	8	tgtggaaaggacgaaacaccgAGGTGGGCTTAGATTTCTACgttttagagctagaaatagcaagttaaaataaggctagtccgttatcaacttgaaaaagtggcaccgagtcggtgcttttttATTAGGTGGGCTTAGATTTCTACTGAcaccggagacggttgtaaag
BRCA1_A_41245658_NG_sg1	5	tgtggaaaggacgaaacaccgTTAGATTTCTACTGACTACTgttttagagctagaaatagcaagttaaaataaggctagtccgttatcaacttgaaaaagtggcaccgagtcggtgcttttttGGCTTAGATTTCTACTGACTACTAGTcaccggagacggttgtaaag
BRCA1_A_41245664_NG_sg1	5	tgtggaaaggacgaaacaccgTTCTACTGACTACTAGTTCAgttttagagctagaaatagcaagttaaaataaggctagtccgttatcaacttgaaaaagtggcaccgagtcggtgcttttttGATTTCTACTGACTACTAGTTCAAGCcaccggagacggttgtaaag
BRCA1_C_41245665_NG_sg1	4	tgtggaaaggacgaaacaccgCTACTGACTACTAGTTCAAGgttttagagctagaaatagcaagttaaaataaggctagtccgttatcaacttgaaaaagtggcaccgagtcggtgcttttttTTTCTACTGACTACTAGTTCAAGCGCcaccggagacggttgtaaag
BRCA1_C_41245669_NG_sg1	4	tgtggaaaggacgaaacaccgTGACTACTAGTTCAAGCGCAgttttagagctagaaatagcaagttaaaataaggctagtccgttatcaacttgaaaaagtggcaccgagtcggtgcttttttTACTGACTACTAGTTCAAGCGCATGAcaccggagacggttgtaaag
BRCA1_C_41245678_NG_sg1	7	tgtggaaaggacgaaacaccgCTAGTTCAAGCGCATGAATAgttttagagctagaaatagcaagttaaaataaggctagtccgttatcaacttgaaaaagtggcaccgagtcggtgcttttttCTACTAGTTCAAGCGCATGAATATGCcaccggagacggttgtaaag
BRCA1_A_41245680_NG_sg1	4	tgtggaaaggacgaaacaccgTCAAGCGCATGAATATGCCTgttttagagctagaaatagcaagttaaaataaggctagtccgttatcaacttgaaaaagtggcaccgagtcggtgcttttttAGTTCAAGCGCATGAATATGCCTGGTcaccggagacggttgtaaag
BRCA1_C_41245684_NG_sg1	5	tgtggaaaggacgaaacaccgAGCGCATGAATATGCCTGGTgttttagagctagaaatagcaagttaaaataaggctagtccgttatcaacttgaaaaagtggcaccgagtcggtgcttttttTCAAGCGCATGAATATGCCTGGTAGAcaccggagacggttgtaaag
BRCA1_A_41245688_NG_sg1	6	tgtggaaaggacgaaacaccgGCATGAATATGCCTGGTAGAgttttagagctagaaatagcaagttaaaataaggctagtccgttatcaacttgaaaaagtggcaccgagtcggtgcttttttAGCGCATGAATATGCCTGGTAGAAGAcaccggagacggttgtaaag
BRCA1_A_41245700_NG_sg1	5	tgtggaaaggacgaaacaccgTGGTAGAAGACTTCCTCCTCgttttagagctagaaatagcaagttaaaataaggctagtccgttatcaacttgaaaaagtggcaccgagtcggtgcttttttGCCTGGTAGAAGACTTCCTCCTCAGCcaccggagacggttgtaaag
BRCA1_C_41245715_NG_sg1	5	tgtggaaaggacgaaacaccgTCCTCAGCCTATTCTTTTTAgttttagagctagaaatagcaagttaaaataaggctagtccgttatcaacttgaaaaagtggcaccgagtcggtgcttttttTCCTCCTCAGCCTATTCTTTTTAGGTcaccggagacggttgtaaag
BRCA1_A_41245716_NG_sg1	4	tgtggaaaggacgaaacaccgCTCAGCCTATTCTTTTTAGGgttttagagctagaaatagcaagttaaaataaggctagtccgttatcaacttgaaaaagtggcaccgagtcggtgcttttttCTCCTCAGCCTATTCTTTTTAGGTGCcaccggagacggttgtaaag
BRCA1_C_41245724_NG_sg1	6	tgtggaaaggacgaaacaccgCTATTCTTTTTAGGTGCTTTgttttagagctagaaatagcaagttaaaataaggctagtccgttatcaacttgaaaaagtggcaccgagtcggtgcttttttAGCCTATTCTTTTTAGGTGCTTTTGAcaccggagacggttgtaaag
BRCA1_A_41245730_NG_sg1	4	tgtggaaaggacgaaacaccgTTTAGGTGCTTTTGAATTGTgttttagagctagaaatagcaagttaaaataaggctagtccgttatcaacttgaaaaagtggcaccgagtcggtgcttttttCTTTTTAGGTGCTTTTGAATTGTGGAcaccggagacggttgtaaag
BRCA1_A_41245742_NG_sg1	4	tgtggaaaggacgaaacaccgTGAATTGTGGATATTTAATTgttttagagctagaaatagcaagttaaaataaggctagtccgttatcaacttgaaaaagtggcaccgagtcggtgcttttttTTTTGAATTGTGGATATTTAATTCGAcaccggagacggttgtaaag
BRCA1_A_41245755_NG_sg1	5	tgtggaaaggacgaaacaccgATTTAATTCGAGTTCCATATgttttagagctagaaatagcaagttaaaataaggctagtccgttatcaacttgaaaaagtggcaccgagtcggtgcttttttGATATTTAATTCGAGTTCCATATTGCcaccggagacggttgtaaag
BRCA1_C_41245765_NG_sg1	6	tgtggaaaggacgaaacaccgGAGTTCCATATTGCTTATACgttttagagctagaaatagcaagttaaaataaggctagtccgttatcaacttgaaaaagtggcaccgagtcggtgcttttttTTCGAGTTCCATATTGCTTATACTGCcaccggagacggttgtaaag
BRCA1_C_41245766_NG_sg1	4	tgtggaaaggacgaaacaccgTTCCATATTGCTTATACTGCgttttagagctagaaatagcaagttaaaataaggctagtccgttatcaacttgaaaaagtggcaccgagtcggtgcttttttGAGTTCCATATTGCTTATACTGCTGCcaccggagacggttgtaaag
BRCA1_A_41245776_NG_sg1	6	tgtggaaaggacgaaacaccgTGCTTATACTGCTGCTTATAgttttagagctagaaatagcaagttaaaataaggctagtccgttatcaacttgaaaaagtggcaccgagtcggtgcttttttTATTGCTTATACTGCTGCTTATAGGTcaccggagacggttgtaaag
BRCA1_C_41245779_NG_sg1	4	tgtggaaaggacgaaacaccgATACTGCTGCTTATAGGTTCgttttagagctagaaatagcaagttaaaataaggctagtccgttatcaacttgaaaaagtggcaccgagtcggtgcttttttCTTATACTGCTGCTTATAGGTTCAGCcaccggagacggttgtaaag
BRCA1_C_41245785_NG_sg1	4	tgtggaaaggacgaaacaccgCTGCTTATAGGTTCAGCTTTgttttagagctagaaatagcaagttaaaataaggctagtccgttatcaacttgaaaaagtggcaccgagtcggtgcttttttCTGCTGCTTATAGGTTCAGCTTTCGTcaccggagacggttgtaaag
BRCA1_A_41245790_NG_sg1	4	tgtggaaaggacgaaacaccgTATAGGTTCAGCTTTCGTTTgttttagagctagaaatagcaagttaaaataaggctagtccgttatcaacttgaaaaagtggcaccgagtcggtgcttttttGCTTATAGGTTCAGCTTTCGTTTTGAcaccggagacggttgtaaag
BRCA1_C_41245795_NG_sg1	5	tgtggaaaggacgaaacaccgGGTTCAGCTTTCGTTTTGAAgttttagagctagaaatagcaagttaaaataaggctagtccgttatcaacttgaaaaagtggcaccgagtcggtgcttttttATAGGTTCAGCTTTCGTTTTGAAAGCcaccggagacggttgtaaag
BRCA1_C_41245798_NG_sg1	5	tgtggaaaggacgaaacaccgTCAGCTTTCGTTTTGAAAGCgttttagagctagaaatagcaagttaaaataaggctagtccgttatcaacttgaaaaagtggcaccgagtcggtgcttttttGGTTCAGCTTTCGTTTTGAAAGCAGAcaccggagacggttgtaaag
BRCA1_A_41245809_NG_sg1	5	tgtggaaaggacgaaacaccgTTTGAAAGCAGATTCTTTTTgttttagagctagaaatagcaagttaaaataaggctagtccgttatcaacttgaaaaagtggcaccgagtcggtgcttttttCGTTTTGAAAGCAGATTCTTTTTCGAcaccggagacggttgtaaag
BRCA1_A_41245810_NG_sg1	4	tgtggaaaggacgaaacaccgTGAAAGCAGATTCTTTTTCGgttttagagctagaaatagcaagttaaaataaggctagtccgttatcaacttgaaaaagtggcaccgagtcggtgcttttttTTTTGAAAGCAGATTCTTTTTCGAGTcaccggagacggttgtaaag
BRCA1_C_41245813_NG_sg1	5	tgtggaaaggacgaaacaccgAAAGCAGATTCTTTTTCGAGgttttagagctagaaatagcaagttaaaataaggctagtccgttatcaacttgaaaaagtggcaccgagtcggtgcttttttTTGAAAGCAGATTCTTTTTCGAGTGAcaccggagacggttgtaaag
BRCA1_C_41245825_NG_sg1	6	tgtggaaaggacgaaacaccgTTTTTCGAGTGATTCTATTGgttttagagctagaaatagcaagttaaaataaggctagtccgttatcaacttgaaaaagtggcaccgagtcggtgcttttttTTCTTTTTCGAGTGATTCTATTGGGTcaccggagacggttgtaaag
BRCA1_A_41245831_NG_sg1	7	tgtggaaaggacgaaacaccgCGAGTGATTCTATTGGGTTAgttttagagctagaaatagcaagttaaaataaggctagtccgttatcaacttgaaaaagtggcaccgagtcggtgcttttttTTTCGAGTGATTCTATTGGGTTAGGAcaccggagacggttgtaaag
BRCA1_A_41245844_NG_sg1	5	tgtggaaaggacgaaacaccgGGTTAGGATTTTTCTCATTCgttttagagctagaaatagcaagttaaaataaggctagtccgttatcaacttgaaaaagtggcaccgagtcggtgcttttttTTGGGTTAGGATTTTTCTCATTCTGAcaccggagacggttgtaaag
BRCA1_A_41245862_NG_sg1	6	tgtggaaaggacgaaacaccgTTCTGAATAGAATCACCTTTgttttagagctagaaatagcaagttaaaataaggctagtccgttatcaacttgaaaaagtggcaccgagtcggtgcttttttTCATTCTGAATAGAATCACCTTTTGTcaccggagacggttgtaaag
BRCA1_C_41245873_NG_sg1	4	tgtggaaaggacgaaacaccgCACCTTTTGTTTTATTCTCAgttttagagctagaaatagcaagttaaaataaggctagtccgttatcaacttgaaaaagtggcaccgagtcggtgcttttttAATCACCTTTTGTTTTATTCTCATGAcaccggagacggttgtaaag
BRCA1_C_41245886_NG_sg1	6	tgtggaaaggacgaaacaccgTTATTCTCATGACCACTATTgttttagagctagaaatagcaagttaaaataaggctagtccgttatcaacttgaaaaagtggcaccgagtcggtgcttttttGTTTTATTCTCATGACCACTATTAGTcaccggagacggttgtaaag
BRCA1_A_41245901_NG_sg1	5	tgtggaaaggacgaaacaccgTATTAGTAATATTCATCACTgttttagagctagaaatagcaagttaaaataaggctagtccgttatcaacttgaaaaagtggcaccgagtcggtgcttttttCACTATTAGTAATATTCATCACTTGAcaccggagacggttgtaaag
BRCA1_C_41245910_NG_sg1	5	tgtggaaaggacgaaacaccgTATTCATCACTTGACCATTCgttttagagctagaaatagcaagttaaaataaggctagtccgttatcaacttgaaaaagtggcaccgagtcggtgcttttttTAATATTCATCACTTGACCATTCTGCcaccggagacggttgtaaag
BRCA1_A_41245914_NG_sg1	4	tgtggaaaggacgaaacaccgATCACTTGACCATTCTGCTCgttttagagctagaaatagcaagttaaaataaggctagtccgttatcaacttgaaaaagtggcaccgagtcggtgcttttttTTCATCACTTGACCATTCTGCTCCGTcaccggagacggttgtaaag
BRCA1_A_41245919_NG_sg1	4	tgtggaaaggacgaaacaccgTTGACCATTCTGCTCCGTTTgttttagagctagaaatagcaagttaaaataaggctagtccgttatcaacttgaaaaagtggcaccgagtcggtgcttttttCACTTGACCATTCTGCTCCGTTTGGTcaccggagacggttgtaaag
BRCA1_C_41245925_NG_sg1	6	tgtggaaaggacgaaacaccgCCATTCTGCTCCGTTTGGTTgttttagagctagaaatagcaagttaaaataaggctagtccgttatcaacttgaaaaagtggcaccgagtcggtgcttttttTGACCATTCTGCTCCGTTTGGTTAGTcaccggagacggttgtaaag
BRCA1_C_41245930_NG_sg1	4	tgtggaaaggacgaaacaccgGCTCCGTTTGGTTAGTTCCCgttttagagctagaaatagcaagttaaaataaggctagtccgttatcaacttgaaaaagtggcaccgagtcggtgcttttttTCTGCTCCGTTTGGTTAGTTCCCTGAcaccggagacggttgtaaag
BRCA1_C_41245945_NG_sg1	4	tgtggaaaggacgaaacaccgTTCCCTGATTTATCATTTCAgttttagagctagaaatagcaagttaaaataaggctagtccgttatcaacttgaaaaagtggcaccgagtcggtgcttttttTAGTTCCCTGATTTATCATTTCAGGAcaccggagacggttgtaaag
BRCA1_A_41245949_NG_sg1	6	tgtggaaaggacgaaacaccgCCCTGATTTATCATTTCAGGgttttagagctagaaatagcaagttaaaataaggctagtccgttatcaacttgaaaaagtggcaccgagtcggtgcttttttGTTCCCTGATTTATCATTTCAGGAGTcaccggagacggttgtaaag
BRCA1_C_41245955_NG_sg1	5	tgtggaaaggacgaaacaccgTTATCATTTCAGGAGTCTTTgttttagagctagaaatagcaagttaaaataaggctagtccgttatcaacttgaaaaagtggcaccgagtcggtgcttttttGATTTATCATTTCAGGAGTCTTTTGAcaccggagacggttgtaaag
BRCA1_C_41245960_NG_sg1	5	tgtggaaaggacgaaacaccgATTTCAGGAGTCTTTTGAACgttttagagctagaaatagcaagttaaaataaggctagtccgttatcaacttgaaaaagtggcaccgagtcggtgcttttttATCATTTCAGGAGTCTTTTGAACTGCcaccggagacggttgtaaag
BRCA1_C_41245978_NG_sg1	6	tgtggaaaggacgaaacaccgAACTGCCAAATCTGCTTTCTgttttagagctagaaatagcaagttaaaataaggctagtccgttatcaacttgaaaaagtggcaccgagtcggtgcttttttTTGAACTGCCAAATCTGCTTTCTTGAcaccggagacggttgtaaag
BRCA1_C_41245991_NG_sg1	5	tgtggaaaggacgaaacaccgCTTTCTTGATAAAATCCTCAgttttagagctagaaatagcaagttaaaataaggctagtccgttatcaacttgaaaaagtggcaccgagtcggtgcttttttCTGCTTTCTTGATAAAATCCTCAGGAcaccggagacggttgtaaag
BRCA1_A_41245995_NG_sg1	6	tgtggaaaggacgaaacaccgTCTTGATAAAATCCTCAGGAgttttagagctagaaatagcaagttaaaataaggctagtccgttatcaacttgaaaaagtggcaccgagtcggtgcttttttCTTTCTTGATAAAATCCTCAGGATGAcaccggagacggttgtaaag
BRCA1_A_41245997_NG_sg1	4	tgtggaaaggacgaaacaccgGATAAAATCCTCAGGATGAAgttttagagctagaaatagcaagttaaaataaggctagtccgttatcaacttgaaaaagtggcaccgagtcggtgcttttttCTTGATAAAATCCTCAGGATGAAGGCcaccggagacggttgtaaag
BRCA1_C_41246002_NG_sg1	5	tgtggaaaggacgaaacaccgAAATCCTCAGGATGAAGGCCgttttagagctagaaatagcaagttaaaataaggctagtccgttatcaacttgaaaaagtggcaccgagtcggtgcttttttATAAAATCCTCAGGATGAAGGCCTGAcaccggagacggttgtaaag
BRCA1_C_41246005_NG_sg1	5	tgtggaaaggacgaaacaccgTCCTCAGGATGAAGGCCTGAgttttagagctagaaatagcaagttaaaataaggctagtccgttatcaacttgaaaaagtggcaccgagtcggtgcttttttAAATCCTCAGGATGAAGGCCTGATGTcaccggagacggttgtaaag
BRCA1_A_41246009_NG_sg1	5	tgtggaaaggacgaaacaccgCAGGATGAAGGCCTGATGTAgttttagagctagaaatagcaagttaaaataaggctagtccgttatcaacttgaaaaagtggcaccgagtcggtgcttttttCCTCAGGATGAAGGCCTGATGTAGGTcaccggagacggttgtaaag
BRCA1_A_41246020_NG_sg1	4	tgtggaaaggacgaaacaccgCTGATGTAGGTCTCCTTTTAgttttagagctagaaatagcaagttaaaataaggctagtccgttatcaacttgaaaaagtggcaccgagtcggtgcttttttGGCCTGATGTAGGTCTCCTTTTACGCcaccggagacggttgtaaag
BRCA1_A_41246036_NG_sg1	4	tgtggaaaggacgaaacaccgTTTACGCTTTAATTTATTTGgttttagagctagaaatagcaagttaaaataaggctagtccgttatcaacttgaaaaagtggcaccgagtcggtgcttttttCCTTTTACGCTTTAATTTATTTGTGAcaccggagacggttgtaaag
BRCA1_A_41246043_NG_sg1	6	tgtggaaaggacgaaacaccgGCTTTAATTTATTTGTGAGGgttttagagctagaaatagcaagttaaaataaggctagtccgttatcaacttgaaaaagtggcaccgagtcggtgcttttttTACGCTTTAATTTATTTGTGAGGGGAcaccggagacggttgtaaag
BRCA1_A_41246044_NG_sg1	4	tgtggaaaggacgaaacaccgTTAATTTATTTGTGAGGGGAgttttagagctagaaatagcaagttaaaataaggctagtccgttatcaacttgaaaaagtggcaccgagtcggtgcttttttGCTTTAATTTATTTGTGAGGGGACGCcaccggagacggttgtaaag
BRCA1_A_41246060_NG_sg1	5	tgtggaaaggacgaaacaccgGGGGACGCTCTTGTATTATCgttttagagctagaaatagcaagttaaaataaggctagtccgttatcaacttgaaaaagtggcaccgagtcggtgcttttttTGAGGGGACGCTCTTGTATTATCTGTcaccggagacggttgtaaag
BRCA1_C_41246063_NG_sg1	5	tgtggaaaggacgaaacaccgGACGCTCTTGTATTATCTGTgttttagagctagaaatagcaagttaaaataaggctagtccgttatcaacttgaaaaagtggcaccgagtcggtgcttttttGGGGACGCTCTTGTATTATCTGTGGCcaccggagacggttgtaaag
BRCA1_A_41246070_NG_sg1	7	tgtggaaaggacgaaacaccgTCTTGTATTATCTGTGGCTCgttttagagctagaaatagcaagttaaaataaggctagtccgttatcaacttgaaaaagtggcaccgagtcggtgcttttttCGCTCTTGTATTATCTGTGGCTCAGTcaccggagacggttgtaaag
BRCA1_C_41246089_NG_sg1	4	tgtggaaaggacgaaacaccgTAACAAATGCTCCTATAATTgttttagagctagaaatagcaagttaaaataaggctagtccgttatcaacttgaaaaagtggcaccgagtcggtgcttttttCAGTAACAAATGCTCCTATAATTAGAcaccggagacggttgtaaag
BRCA1_C_41246097_NG_sg1	4	tgtggaaaggacgaaacaccgGCTCCTATAATTAGATTTTCgttttagagctagaaatagcaagttaaaataaggctagtccgttatcaacttgaaaaagtggcaccgagtcggtgcttttttAATGCTCCTATAATTAGATTTTCAGTcaccggagacggttgtaaag
BRCA1_A_41246106_NG_sg1	5	tgtggaaaggacgaaacaccgAATTAGATTTTCAGTTACATgttttagagctagaaatagcaagttaaaataaggctagtccgttatcaacttgaaaaagtggcaccgagtcggtgcttttttTATAATTAGATTTTCAGTTACATGGCcaccggagacggttgtaaag
BRCA1_C_41246113_NG_sg1	6	tgtggaaaggacgaaacaccgATTTTCAGTTACATGGCTTAgttttagagctagaaatagcaagttaaaataaggctagtccgttatcaacttgaaaaagtggcaccgagtcggtgcttttttTAGATTTTCAGTTACATGGCTTAAGTcaccggagacggttgtaaag
BRCA1_A_41246118_NG_sg1	5	tgtggaaaggacgaaacaccgAGTTACATGGCTTAAGTTGGgttttagagctagaaatagcaagttaaaataaggctagtccgttatcaacttgaaaaagtggcaccgagtcggtgcttttttTTCAGTTACATGGCTTAAGTTGGGGAcaccggagacggttgtaaag
BRCA1_A_41246120_NG_sg1	4	tgtggaaaggacgaaacaccgTACATGGCTTAAGTTGGGGAgttttagagctagaaatagcaagttaaaataaggctagtccgttatcaacttgaaaaagtggcaccgagtcggtgcttttttAGTTACATGGCTTAAGTTGGGGAGGCcaccggagacggttgtaaag
BRCA1_C_41246124_NG_sg1	4	tgtggaaaggacgaaacaccgTGGCTTAAGTTGGGGAGGCTgttttagagctagaaatagcaagttaaaataaggctagtccgttatcaacttgaaaaagtggcaccgagtcggtgcttttttACATGGCTTAAGTTGGGGAGGCTTGCcaccggagacggttgtaaag
BRCA1_A_41246136_NG_sg1	6	tgtggaaaggacgaaacaccgTGGGGAGGCTTGCCTTCTTCgttttagagctagaaatagcaagttaaaataaggctagtccgttatcaacttgaaaaagtggcaccgagtcggtgcttttttAGTTGGGGAGGCTTGCCTTCTTCCGAcaccggagacggttgtaaag
BRCA1_C_41246139_NG_sg1	4	tgtggaaaggacgaaacaccgAGGCTTGCCTTCTTCCGATAgttttagagctagaaatagcaagttaaaataaggctagtccgttatcaacttgaaaaagtggcaccgagtcggtgcttttttGGGAGGCTTGCCTTCTTCCGATAGGTcaccggagacggttgtaaag
BRCA1_C_41246179_NG_sg1	5	tgtggaaaggacgaaacaccgTCTTCAATATTACTCTCTACgttttagagctagaaatagcaagttaaaataaggctagtccgttatcaacttgaaaaagtggcaccgagtcggtgcttttttTTGTCTTCAATATTACTCTCTACTGAcaccggagacggttgtaaag
BRCA1_A_41246186_NG_sg1	4	tgtggaaaggacgaaacaccgATTACTCTCTACTGATTTGGgttttagagctagaaatagcaagttaaaataaggctagtccgttatcaacttgaaaaagtggcaccgagtcggtgcttttttAATATTACTCTCTACTGATTTGGAGTcaccggagacggttgtaaag
BRCA1_C_41246189_NG_sg1	5	tgtggaaaggacgaaacaccgTACTCTCTACTGATTTGGAGgttttagagctagaaatagcaagttaaaataaggctagtccgttatcaacttgaaaaagtggcaccgagtcggtgcttttttTATTACTCTCTACTGATTTGGAGTGAcaccggagacggttgtaaag
BRCA1_C_41246215_NG_sg1	5	tgtggaaaggacgaaacaccgCTTTCACTTTTACATATTAAgttttagagctagaaatagcaagttaaaataaggctagtccgttatcaacttgaaaaagtggcaccgagtcggtgcttttttACTCTTTCACTTTTACATATTAAAGCcaccggagacggttgtaaag
BRCA1_A_41246222_NG_sg1	5	tgtggaaaggacgaaacaccgTTTTACATATTAAAGCCTCAgttttagagctagaaatagcaagttaaaataaggctagtccgttatcaacttgaaaaagtggcaccgagtcggtgcttttttCACTTTTACATATTAAAGCCTCATGAcaccggagacggttgtaaag
BRCA1_A_41246224_NG_sg1	4	tgtggaaaggacgaaacaccgTACATATTAAAGCCTCATGAgttttagagctagaaatagcaagttaaaataaggctagtccgttatcaacttgaaaaagtggcaccgagtcggtgcttttttTTTTACATATTAAAGCCTCATGAGGAcaccggagacggttgtaaag
BRCA1_C_41246233_NG_sg1	5	tgtggaaaggacgaaacaccgAAAGCCTCATGAGGATCACTgttttagagctagaaatagcaagttaaaataaggctagtccgttatcaacttgaaaaagtggcaccgagtcggtgcttttttATTAAAGCCTCATGAGGATCACTGGCcaccggagacggttgtaaag
BRCA1_C_41246236_NG_sg1	4	tgtggaaaggacgaaacaccgCCTCATGAGGATCACTGGCCgttttagagctagaaatagcaagttaaaataaggctagtccgttatcaacttgaaaaagtggcaccgagtcggtgcttttttAAGCCTCATGAGGATCACTGGCCAGTcaccggagacggttgtaaag
BRCA1_A_41246240_NG_sg1	4	tgtggaaaggacgaaacaccgATGAGGATCACTGGCCAGTAgttttagagctagaaatagcaagttaaaataaggctagtccgttatcaacttgaaaaagtggcaccgagtcggtgcttttttCTCATGAGGATCACTGGCCAGTAAGTcaccggagacggttgtaaag
BRCA1_A_41246253_NG_sg1	4	tgtggaaaggacgaaacaccgGCCAGTAAGTCTATTTTCTCgttttagagctagaaatagcaagttaaaataaggctagtccgttatcaacttgaaaaagtggcaccgagtcggtgcttttttCTGGCCAGTAAGTCTATTTTCTCTGAcaccggagacggttgtaaag
BRCA1_A_41246256_NG_sg1	4	tgtggaaaggacgaaacaccgAGTAAGTCTATTTTCTCTGAgttttagagctagaaatagcaagttaaaataaggctagtccgttatcaacttgaaaaagtggcaccgagtcggtgcttttttGCCAGTAAGTCTATTTTCTCTGAAGAcaccggagacggttgtaaag
BRCA1_A_41246262_NG_sg1	4	tgtggaaaggacgaaacaccgTCTATTTTCTCTGAAGAACCgttttagagctagaaatagcaagttaaaataaggctagtccgttatcaacttgaaaaagtggcaccgagtcggtgcttttttAAGTCTATTTTCTCTGAAGAACCAGAcaccggagacggttgtaaag
BRCA1_A_41246284_NG_sg1	4	tgtggaaaggacgaaacaccgAATATTCATCTACCTCATTTgttttagagctagaaatagcaagttaaaataaggctagtccgttatcaacttgaaaaagtggcaccgagtcggtgcttttttCAGAATATTCATCTACCTCATTTAGAcaccggagacggttgtaaag
BRCA1_A_41246288_NG_sg1	4	tgtggaaaggacgaaacaccgTTCATCTACCTCATTTAGAAgttttagagctagaaatagcaagttaaaataaggctagtccgttatcaacttgaaaaagtggcaccgagtcggtgcttttttATATTCATCTACCTCATTTAGAACGTcaccggagacggttgtaaag
BRCA1_A_41246301_NG_sg1	4	tgtggaaaggacgaaacaccgTTTAGAACGTCCAATACATCgttttagagctagaaatagcaagttaaaataaggctagtccgttatcaacttgaaaaagtggcaccgagtcggtgcttttttTCATTTAGAACGTCCAATACATCAGCcaccggagacggttgtaaag
BRCA1_A_41246310_NG_sg1	4	tgtggaaaggacgaaacaccgTCCAATACATCAGCTACTTTgttttagagctagaaatagcaagttaaaataaggctagtccgttatcaacttgaaaaagtggcaccgagtcggtgcttttttACGTCCAATACATCAGCTACTTTGGCcaccggagacggttgtaaag
BRCA1_C_41246317_NG_sg1	5	tgtggaaaggacgaaacaccgACATCAGCTACTTTGGCATTgttttagagctagaaatagcaagttaaaataaggctagtccgttatcaacttgaaaaagtggcaccgagtcggtgcttttttAATACATCAGCTACTTTGGCATTTGAcaccggagacggttgtaaag
BRCA1_A_41246322_NG_sg1	4	tgtggaaaggacgaaacaccgGCTACTTTGGCATTTGATTCgttttagagctagaaatagcaagttaaaataaggctagtccgttatcaacttgaaaaagtggcaccgagtcggtgcttttttTCAGCTACTTTGGCATTTGATTCAGAcaccggagacggttgtaaag
BRCA1_A_41246335_NG_sg1	4	tgtggaaaggacgaaacaccgTTGATTCAGACTCCCCATCAgttttagagctagaaatagcaagttaaaataaggctagtccgttatcaacttgaaaaagtggcaccgagtcggtgcttttttCATTTGATTCAGACTCCCCATCATGTcaccggagacggttgtaaag
BRCA1_C_41246338_NG_sg1	5	tgtggaaaggacgaaacaccgGATTCAGACTCCCCATCATGgttttagagctagaaatagcaagttaaaataaggctagtccgttatcaacttgaaaaagtggcaccgagtcggtgcttttttTTTGATTCAGACTCCCCATCATGTGAcaccggagacggttgtaaag
BRCA1_A_41246339_NG_sg1	4	tgtggaaaggacgaaacaccgTTCAGACTCCCCATCATGTGgttttagagctagaaatagcaagttaaaataaggctagtccgttatcaacttgaaaaagtggcaccgagtcggtgcttttttTGATTCAGACTCCCCATCATGTGAGTcaccggagacggttgtaaag
BRCA1_C_41246346_NG_sg1	4	tgtggaaaggacgaaacaccgTCCCCATCATGTGAGTCATCgttttagagctagaaatagcaagttaaaataaggctagtccgttatcaacttgaaaaagtggcaccgagtcggtgcttttttGACTCCCCATCATGTGAGTCATCAGAcaccggagacggttgtaaag
BRCA1_A_41246356_NG_sg1	4	tgtggaaaggacgaaacaccgGTGAGTCATCAGAACCTAACgttttagagctagaaatagcaagttaaaataaggctagtccgttatcaacttgaaaaagtggcaccgagtcggtgcttttttCATGTGAGTCATCAGAACCTAACAGTcaccggagacggttgtaaag
BRCA1_A_41246370_NG_sg1	4	tgtggaaaggacgaaacaccgCCTAACAGTTCATCACTTCTgttttagagctagaaatagcaagttaaaataaggctagtccgttatcaacttgaaaaagtggcaccgagtcggtgcttttttGAACCTAACAGTTCATCACTTCTGGAcaccggagacggttgtaaag
BRCA1_A_41246392_NG_sg1	4	tgtggaaaggacgaaacaccgAAAACCACTCATTAACTTTCgttttagagctagaaatagcaagttaaaataaggctagtccgttatcaacttgaaaaagtggcaccgagtcggtgcttttttTGGAAAACCACTCATTAACTTTCTGAcaccggagacggttgtaaag
BRCA1_C_41246396_NG_sg1	4	tgtggaaaggacgaaacaccgCCACTCATTAACTTTCTGAAgttttagagctagaaatagcaagttaaaataaggctagtccgttatcaacttgaaaaagtggcaccgagtcggtgcttttttAAACCACTCATTAACTTTCTGAATGCcaccggagacggttgtaaag
BRCA1_A_41246399_NG_sg1	4	tgtggaaaggacgaaacaccgCTCATTAACTTTCTGAATGCgttttagagctagaaatagcaagttaaaataaggctagtccgttatcaacttgaaaaagtggcaccgagtcggtgcttttttCCACTCATTAACTTTCTGAATGCTGCcaccggagacggttgtaaag
BRCA1_C_41246408_NG_sg1	5	tgtggaaaggacgaaacaccgCTTTCTGAATGCTGCTATTTgttttagagctagaaatagcaagttaaaataaggctagtccgttatcaacttgaaaaagtggcaccgagtcggtgcttttttTAACTTTCTGAATGCTGCTATTTAGTcaccggagacggttgtaaag
BRCA1_A_41246411_NG_sg1	6	tgtggaaaggacgaaacaccgTTCTGAATGCTGCTATTTAGgttttagagctagaaatagcaagttaaaataaggctagtccgttatcaacttgaaaaagtggcaccgagtcggtgcttttttACTTTCTGAATGCTGCTATTTAGTGTcaccggagacggttgtaaag
BRCA1_A_41246420_NG_sg1	5	tgtggaaaggacgaaacaccgTGCTATTTAGTGTTATCCAAgttttagagctagaaatagcaagttaaaataaggctagtccgttatcaacttgaaaaagtggcaccgagtcggtgcttttttTGCTGCTATTTAGTGTTATCCAAGGAcaccggagacggttgtaaag
BRCA1_A_41246430_NG_sg1	4	tgtggaaaggacgaaacaccgGTTATCCAAGGAACATCTTCgttttagagctagaaatagcaagttaaaataaggctagtccgttatcaacttgaaaaagtggcaccgagtcggtgcttttttAGTGTTATCCAAGGAACATCTTCAGTcaccggagacggttgtaaag
BRCA1_C_41246440_NG_sg1	4	tgtggaaaggacgaaacaccgGAACATCTTCAGTATCTCTAgttttagagctagaaatagcaagttaaaataaggctagtccgttatcaacttgaaaaagtggcaccgagtcggtgcttttttAAGGAACATCTTCAGTATCTCTAGGAcaccggagacggttgtaaag
BRCA1_A_41246450_NG_sg1	4	tgtggaaaggacgaaacaccgAGTATCTCTAGGATTCTCTGgttttagagctagaaatagcaagttaaaataaggctagtccgttatcaacttgaaaaagtggcaccgagtcggtgcttttttTTCAGTATCTCTAGGATTCTCTGAGCcaccggagacggttgtaaag
BRCA1_A_41246456_NG_sg1	5	tgtggaaaggacgaaacaccgCTCTAGGATTCTCTGAGCATgttttagagctagaaatagcaagttaaaataaggctagtccgttatcaacttgaaaaagtggcaccgagtcggtgcttttttTATCTCTAGGATTCTCTGAGCATGGCcaccggagacggttgtaaag
BRCA1_A_41246459_NG_sg1	5	tgtggaaaggacgaaacaccgTAGGATTCTCTGAGCATGGCgttttagagctagaaatagcaagttaaaataaggctagtccgttatcaacttgaaaaagtggcaccgagtcggtgcttttttCTCTAGGATTCTCTGAGCATGGCAGTcaccggagacggttgtaaag
BRCA1_C_41246464_NG_sg1	4	tgtggaaaggacgaaacaccgTCTCTGAGCATGGCAGTTTCgttttagagctagaaatagcaagttaaaataaggctagtccgttatcaacttgaaaaagtggcaccgagtcggtgcttttttGATTCTCTGAGCATGGCAGTTTCTGCcaccggagacggttgtaaag
BRCA1_C_41246494_NG_sg1	4	tgtggaaaggacgaaacaccgATTCTTTTCTCTCACACAGGgttttagagctagaaatagcaagttaaaataaggctagtccgttatcaacttgaaaaagtggcaccgagtcggtgcttttttTCCATTCTTTTCTCTCACACAGGGGAcaccggagacggttgtaaag
BRCA1_C_41246499_NG_sg1	4	tgtggaaaggacgaaacaccgTTTCTCTCACACAGGGGATCgttttagagctagaaatagcaagttaaaataaggctagtccgttatcaacttgaaaaagtggcaccgagtcggtgcttttttTCTTTTCTCTCACACAGGGGATCAGCcaccggagacggttgtaaag
BRCA1_A_41246506_NG_sg1	4	tgtggaaaggacgaaacaccgCACACAGGGGATCAGCATTCgttttagagctagaaatagcaagttaaaataaggctagtccgttatcaacttgaaaaagtggcaccgagtcggtgcttttttTCTCACACAGGGGATCAGCATTCAGAcaccggagacggttgtaaag
BRCA1_A_41246523_NG_sg1	4	tgtggaaaggacgaaacaccgTTCAGATCTACCTTTTTTTCgttttagagctagaaatagcaagttaaaataaggctagtccgttatcaacttgaaaaagtggcaccgagtcggtgcttttttGCATTCAGATCTACCTTTTTTTCTGTcaccggagacggttgtaaag
BRCA1_A_41246525_NG_sg1	4	tgtggaaaggacgaaacaccgCAGATCTACCTTTTTTTCTGgttttagagctagaaatagcaagttaaaataaggctagtccgttatcaacttgaaaaagtggcaccgagtcggtgcttttttATTCAGATCTACCTTTTTTTCTGTGCcaccggagacggttgtaaag
BRCA1_C_41246530_NG_sg1	4	tgtggaaaggacgaaacaccgCTACCTTTTTTTCTGTGCTGgttttagagctagaaatagcaagttaaaataaggctagtccgttatcaacttgaaaaagtggcaccgagtcggtgcttttttGATCTACCTTTTTTTCTGTGCTGGGAcaccggagacggttgtaaag
BRCA1_C_41246539_NG_sg1	7	tgtggaaaggacgaaacaccgTTTTTTCTGTGCTGGGAGTCgttttagagctagaaatagcaagttaaaataaggctagtccgttatcaacttgaaaaagtggcaccgagtcggtgcttttttCCTTTTTTTCTGTGCTGGGAGTCCGCcaccggagacggttgtaaag
BRCA1_C_41246552_NG_sg1	6	tgtggaaaggacgaaacaccgGGAGTCCGCCTATCATTACAgttttagagctagaaatagcaagttaaaataaggctagtccgttatcaacttgaaaaagtggcaccgagtcggtgcttttttCTGGGAGTCCGCCTATCATTACATGTcaccggagacggttgtaaag
BRCA1_C_41246565_NG_sg1	4	tgtggaaaggacgaaacaccgTTACATGTTTCCTTACTTCCgttttagagctagaaatagcaagttaaaataaggctagtccgttatcaacttgaaaaagtggcaccgagtcggtgcttttttTCATTACATGTTTCCTTACTTCCAGCcaccggagacggttgtaaag
BRCA1_C_41246573_NG_sg1	4	tgtggaaaggacgaaacaccgTTCCTTACTTCCAGCCCATCgttttagagctagaaatagcaagttaaaataaggctagtccgttatcaacttgaaaaagtggcaccgagtcggtgcttttttTGTTTCCTTACTTCCAGCCCATCTGTcaccggagacggttgtaaag
BRCA1_C_41246580_NG_sg1	6	tgtggaaaggacgaaacaccgTACTTCCAGCCCATCTGTTAgttttagagctagaaatagcaagttaaaataaggctagtccgttatcaacttgaaaaagtggcaccgagtcggtgcttttttCCTTACTTCCAGCCCATCTGTTATGTcaccggagacggttgtaaag
BRCA1_A_41246582_NG_sg1	4	tgtggaaaggacgaaacaccgTCCAGCCCATCTGTTATGTTgttttagagctagaaatagcaagttaaaataaggctagtccgttatcaacttgaaaaagtggcaccgagtcggtgcttttttACTTCCAGCCCATCTGTTATGTTGGCcaccggagacggttgtaaag
BRCA1_C_41246589_NG_sg1	4	tgtggaaaggacgaaacaccgCATCTGTTATGTTGGCTCCTgttttagagctagaaatagcaagttaaaataaggctagtccgttatcaacttgaaaaagtggcaccgagtcggtgcttttttGCCCATCTGTTATGTTGGCTCCTTGCcaccggagacggttgtaaag
BRCA1_A_41246594_NG_sg1	4	tgtggaaaggacgaaacaccgGTTATGTTGGCTCCTTGCTAgttttagagctagaaatagcaagttaaaataaggctagtccgttatcaacttgaaaaagtggcaccgagtcggtgcttttttTCTGTTATGTTGGCTCCTTGCTAAGCcaccggagacggttgtaaag
BRCA1_C_41246601_NG_sg1	6	tgtggaaaggacgaaacaccgGTTGGCTCCTTGCTAAGCCAgttttagagctagaaatagcaagttaaaataaggctagtccgttatcaacttgaaaaagtggcaccgagtcggtgcttttttTATGTTGGCTCCTTGCTAAGCCAGGCcaccggagacggttgtaaag
BRCA1_C_41246603_NG_sg1	5	tgtggaaaggacgaaacaccgGGCTCCTTGCTAAGCCAGGCgttttagagctagaaatagcaagttaaaataaggctagtccgttatcaacttgaaaaagtggcaccgagtcggtgcttttttGTTGGCTCCTTGCTAAGCCAGGCTGTcaccggagacggttgtaaag
BRCA1_C_41246608_NG_sg1	6	tgtggaaaggacgaaacaccgCCTTGCTAAGCCAGGCTGTTgttttagagctagaaatagcaagttaaaataaggctagtccgttatcaacttgaaaaagtggcaccgagtcggtgcttttttGCTCCTTGCTAAGCCAGGCTGTTTGCcaccggagacggttgtaaag
BRCA1_C_41246618_NG_sg1	4	tgtggaaaggacgaaacaccgAGGCTGTTTGCTTTTATTACgttttagagctagaaatagcaagttaaaataaggctagtccgttatcaacttgaaaaagtggcaccgagtcggtgcttttttGCCAGGCTGTTTGCTTTTATTACAGAcaccggagacggttgtaaag
BRCA1_C_41246625_NG_sg1	4	tgtggaaaggacgaaacaccgTTGCTTTTATTACAGAATTCgttttagagctagaaatagcaagttaaaataaggctagtccgttatcaacttgaaaaagtggcaccgagtcggtgcttttttTGTTTGCTTTTATTACAGAATTCAGCcaccggagacggttgtaaag
BRCA1_C_41246645_NG_sg1	4	tgtggaaaggacgaaacaccgAGCCTTTTCTACATTCATTCgttttagagctagaaatagcaagttaaaataaggctagtccgttatcaacttgaaaaagtggcaccgagtcggtgcttttttTTCAGCCTTTTCTACATTCATTCTGTcaccggagacggttgtaaag
BRCA1_A_41246652_NG_sg1	4	tgtggaaaggacgaaacaccgTCTACATTCATTCTGTCTTTgttttagagctagaaatagcaagttaaaataaggctagtccgttatcaacttgaaaaagtggcaccgagtcggtgcttttttTTTTCTACATTCATTCTGTCTTTAGTcaccggagacggttgtaaag
BRCA1_A_41246654_NG_sg1	4	tgtggaaaggacgaaacaccgTACATTCATTCTGTCTTTAGgttttagagctagaaatagcaagttaaaataaggctagtccgttatcaacttgaaaaagtggcaccgagtcggtgcttttttTTCTACATTCATTCTGTCTTTAGTGAcaccggagacggttgtaaag
BRCA1_C_41246657_NG_sg1	5	tgtggaaaggacgaaacaccgCATTCATTCTGTCTTTAGTGgttttagagctagaaatagcaagttaaaataaggctagtccgttatcaacttgaaaaagtggcaccgagtcggtgcttttttCTACATTCATTCTGTCTTTAGTGAGTcaccggagacggttgtaaag
BRCA1_A_41246669_NG_sg1	4	tgtggaaaggacgaaacaccgTTTAGTGAGTAATAAACTGCgttttagagctagaaatagcaagttaaaataaggctagtccgttatcaacttgaaaaagtggcaccgagtcggtgcttttttGTCTTTAGTGAGTAATAAACTGCTGTcaccggagacggttgtaaag
BRCA1_A_41246677_NG_sg1	4	tgtggaaaggacgaaacaccgGTAATAAACTGCTGTTCTCAgttttagagctagaaatagcaagttaaaataaggctagtccgttatcaacttgaaaaagtggcaccgagtcggtgcttttttTGAGTAATAAACTGCTGTTCTCATGCcaccggagacggttgtaaag
BRCA1_A_41246680_NG_sg1	4	tgtggaaaggacgaaacaccgATAAACTGCTGTTCTCATGCgttttagagctagaaatagcaagttaaaataaggctagtccgttatcaacttgaaaaagtggcaccgagtcggtgcttttttGTAATAAACTGCTGTTCTCATGCTGTcaccggagacggttgtaaag
BRCA1_C_41246685_NG_sg1	4	tgtggaaaggacgaaacaccgCTGCTGTTCTCATGCTGTAAgttttagagctagaaatagcaagttaaaataaggctagtccgttatcaacttgaaaaagtggcaccgagtcggtgcttttttAAACTGCTGTTCTCATGCTGTAATGAcaccggagacggttgtaaag
BRCA1_C_41246690_NG_sg1	7	tgtggaaaggacgaaacaccgGCTGTTCTCATGCTGTAATGgttttagagctagaaatagcaagttaaaataaggctagtccgttatcaacttgaaaaagtggcaccgagtcggtgcttttttACTGCTGTTCTCATGCTGTAATGAGCcaccggagacggttgtaaag
BRCA1_C_41246692_NG_sg1	5	tgtggaaaggacgaaacaccgTTCTCATGCTGTAATGAGCTgttttagagctagaaatagcaagttaaaataaggctagtccgttatcaacttgaaaaagtggcaccgagtcggtgcttttttCTGTTCTCATGCTGTAATGAGCTGGCcaccggagacggttgtaaag
BRCA1_C_41246696_NG_sg1	5	tgtggaaaggacgaaacaccgCATGCTGTAATGAGCTGGCAgttttagagctagaaatagcaagttaaaataaggctagtccgttatcaacttgaaaaagtggcaccgagtcggtgcttttttTCTCATGCTGTAATGAGCTGGCATGAcaccggagacggttgtaaag
BRCA1_A_41246700_NG_sg1	7	tgtggaaaggacgaaacaccgTGCTGTAATGAGCTGGCATGgttttagagctagaaatagcaagttaaaataaggctagtccgttatcaacttgaaaaagtggcaccgagtcggtgcttttttTCATGCTGTAATGAGCTGGCATGAGTcaccggagacggttgtaaag
BRCA1_A_41246704_NG_sg1	5	tgtggaaaggacgaaacaccgAATGAGCTGGCATGAGTATTgttttagagctagaaatagcaagttaaaataaggctagtccgttatcaacttgaaaaagtggcaccgagtcggtgcttttttTGTAATGAGCTGGCATGAGTATTTGTcaccggagacggttgtaaag
BRCA1_C_41246706_NG_sg1	5	tgtggaaaggacgaaacaccgTGAGCTGGCATGAGTATTTGgttttagagctagaaatagcaagttaaaataaggctagtccgttatcaacttgaaaaagtggcaccgagtcggtgcttttttTAATGAGCTGGCATGAGTATTTGTGCcaccggagacggttgtaaag
BRCA1_A_41246714_NG_sg1	5	tgtggaaaggacgaaacaccgCATGAGTATTTGTGCCACATgttttagagctagaaatagcaagttaaaataaggctagtccgttatcaacttgaaaaagtggcaccgagtcggtgcttttttTGGCATGAGTATTTGTGCCACATGGCcaccggagacggttgtaaag
BRCA1_C_41246724_NG_sg1	6	tgtggaaaggacgaaacaccgTTGTGCCACATGGCTCCACAgttttagagctagaaatagcaagttaaaataaggctagtccgttatcaacttgaaaaagtggcaccgagtcggtgcttttttTATTTGTGCCACATGGCTCCACATGCcaccggagacggttgtaaag
BRCA1_A_41246726_NG_sg1	4	tgtggaaaggacgaaacaccgGCCACATGGCTCCACATGCAgttttagagctagaaatagcaagttaaaataaggctagtccgttatcaacttgaaaaagtggcaccgagtcggtgcttttttTGTGCCACATGGCTCCACATGCAAGTcaccggagacggttgtaaag
BRCA1_C_41246732_NG_sg1	6	tgtggaaaggacgaaacaccgCATGGCTCCACATGCAAGTTgttttagagctagaaatagcaagttaaaataaggctagtccgttatcaacttgaaaaagtggcaccgagtcggtgcttttttCCACATGGCTCCACATGCAAGTTTGAcaccggagacggttgtaaag
BRCA1_A_41246736_NG_sg1	4	tgtggaaaggacgaaacaccgTCCACATGCAAGTTTGAAACgttttagagctagaaatagcaagttaaaataaggctagtccgttatcaacttgaaaaagtggcaccgagtcggtgcttttttGGCTCCACATGCAAGTTTGAAACAGAcaccggagacggttgtaaag
BRCA1_A_41246749_NG_sg1	7	tgtggaaaggacgaaacaccgAGTTTGAAACAGAACTACCCgttttagagctagaaatagcaagttaaaataaggctagtccgttatcaacttgaaaaagtggcaccgagtcggtgcttttttGCAAGTTTGAAACAGAACTACCCTGAcaccggagacggttgtaaag
BRCA1_A_41246759_NG_sg1	5	tgtggaaaggacgaaacaccgAACTACCCTGATACTTTTCTgttttagagctagaaatagcaagttaaaataaggctagtccgttatcaacttgaaaaagtggcaccgagtcggtgcttttttCAGAACTACCCTGATACTTTTCTGGAcaccggagacggttgtaaag
BRCA1_C_41246761_NG_sg1	4	tgtggaaaggacgaaacaccgTACCCTGATACTTTTCTGGAgttttagagctagaaatagcaagttaaaataaggctagtccgttatcaacttgaaaaagtggcaccgagtcggtgcttttttAACTACCCTGATACTTTTCTGGATGCcaccggagacggttgtaaag
BRCA1_C_41246773_NG_sg1	5	tgtggaaaggacgaaacaccgTTTTCTGGATGCCTCTCAGCgttttagagctagaaatagcaagttaaaataaggctagtccgttatcaacttgaaaaagtggcaccgagtcggtgcttttttTACTTTTCTGGATGCCTCTCAGCTGCcaccggagacggttgtaaag
BRCA1_A_41246777_NG_sg1	5	tgtggaaaggacgaaacaccgCTGGATGCCTCTCAGCTGCAgttttagagctagaaatagcaagttaaaataaggctagtccgttatcaacttgaaaaagtggcaccgagtcggtgcttttttTTTCTGGATGCCTCTCAGCTGCACGCcaccggagacggttgtaaag
BRCA1_C_41246785_NG_sg1	5	tgtggaaaggacgaaacaccgCTCTCAGCTGCACGCTTCTCgttttagagctagaaatagcaagttaaaataaggctagtccgttatcaacttgaaaaagtggcaccgagtcggtgcttttttTGCCTCTCAGCTGCACGCTTCTCAGTcaccggagacggttgtaaag
BRCA1_C_41246788_NG_sg1	5	tgtggaaaggacgaaacaccgTCAGCTGCACGCTTCTCAGTgttttagagctagaaatagcaagttaaaataaggctagtccgttatcaacttgaaaaagtggcaccgagtcggtgcttttttCTCTCAGCTGCACGCTTCTCAGTGGTcaccggagacggttgtaaag
BRCA1_C_41246791_NG_sg1	6	tgtggaaaggacgaaacaccgAGCTGCACGCTTCTCAGTGGgttttagagctagaaatagcaagttaaaataaggctagtccgttatcaacttgaaaaagtggcaccgagtcggtgcttttttCTCAGCTGCACGCTTCTCAGTGGTGTcaccggagacggttgtaaag
BRCA1_C_41246810_NG_sg1	5	tgtggaaaggacgaaacaccgTGTTCAAATCATTATTACTGgttttagagctagaaatagcaagttaaaataaggctagtccgttatcaacttgaaaaagtggcaccgagtcggtgcttttttTGGTGTTCAAATCATTATTACTGGGTcaccggagacggttgtaaag
BRCA1_A_41246812_NG_sg1	4	tgtggaaaggacgaaacaccgTCAAATCATTATTACTGGGTgttttagagctagaaatagcaagttaaaataaggctagtccgttatcaacttgaaaaagtggcaccgagtcggtgcttttttTGTTCAAATCATTATTACTGGGTTGAcaccggagacggttgtaaag
BRCA1_C_41246815_NG_sg1	4	tgtggaaaggacgaaacaccgAATCATTATTACTGGGTTGAgttttagagctagaaatagcaagttaaaataaggctagtccgttatcaacttgaaaaagtggcaccgagtcggtgcttttttTCAAATCATTATTACTGGGTTGATGAcaccggagacggttgtaaag
BRCA1_A_41246819_NG_sg1	5	tgtggaaaggacgaaacaccgCATTATTACTGGGTTGATGAgttttagagctagaaatagcaagttaaaataaggctagtccgttatcaacttgaaaaagtggcaccgagtcggtgcttttttAATCATTATTACTGGGTTGATGATGTcaccggagacggttgtaaag
BRCA1_C_41246823_NG_sg1	4	tgtggaaaggacgaaacaccgTTACTGGGTTGATGATGTTCgttttagagctagaaatagcaagttaaaataaggctagtccgttatcaacttgaaaaagtggcaccgagtcggtgcttttttTTATTACTGGGTTGATGATGTTCAGTcaccggagacggttgtaaag
BRCA1_A_41246831_NG_sg1	6	tgtggaaaggacgaaacaccgGGTTGATGATGTTCAGTATTgttttagagctagaaatagcaagttaaaataaggctagtccgttatcaacttgaaaaagtggcaccgagtcggtgcttttttCTGGGTTGATGATGTTCAGTATTTGTcaccggagacggttgtaaag
BRCA1_C_41246839_NG_sg1	5	tgtggaaaggacgaaacaccgTGTTCAGTATTTGTTACATCgttttagagctagaaatagcaagttaaaataaggctagtccgttatcaacttgaaaaagtggcaccgagtcggtgcttttttTGATGTTCAGTATTTGTTACATCCGTcaccggagacggttgtaaag
BRCA1_C_41246858_NG_sg1	6	tgtggaaaggacgaaacaccgTCCGTCTCAGAAAATTCACAgttttagagctagaaatagcaagttaaaataaggctagtccgttatcaacttgaaaaagtggcaccgagtcggtgcttttttACATCCGTCTCAGAAAATTCACAAGCcaccggagacggttgtaaag
BRCA1_C_41246860_NG_sg1	5	tgtggaaaggacgaaacaccgGTCTCAGAAAATTCACAAGCgttttagagctagaaatagcaagttaaaataaggctagtccgttatcaacttgaaaaagtggcaccgagtcggtgcttttttTCCGTCTCAGAAAATTCACAAGCAGCcaccggagacggttgtaaag
BRCA1_A_41246863_NG_sg1	5	tgtggaaaggacgaaacaccgTCAGAAAATTCACAAGCAGCgttttagagctagaaatagcaagttaaaataaggctagtccgttatcaacttgaaaaagtggcaccgagtcggtgcttttttGTCTCAGAAAATTCACAAGCAGCTGAcaccggagacggttgtaaag
BRCA1_A_41247880_NG_sg1	4	tgtggaaaggacgaaacaccgTCCAAACTGATTTCATCCCTgttttagagctagaaatagcaagttaaaataaggctagtccgttatcaacttgaaaaagtggcaccgagtcggtgcttttttGAATCCAAACTGATTTCATCCCTGGTcaccggagacggttgtaaag
BRCA1_C_41247890_NG_sg1	7	tgtggaaaggacgaaacaccgTGATTTCATCCCTGGTTCCTgttttagagctagaaatagcaagttaaaataaggctagtccgttatcaacttgaaaaagtggcaccgagtcggtgcttttttAACTGATTTCATCCCTGGTTCCTTGAcaccggagacggttgtaaag
BRCA1_C_41247893_NG_sg1	5	tgtggaaaggacgaaacaccgTCATCCCTGGTTCCTTGAGGgttttagagctagaaatagcaagttaaaataaggctagtccgttatcaacttgaaaaagtggcaccgagtcggtgcttttttATTTCATCCCTGGTTCCTTGAGGGGTcaccggagacggttgtaaag
BRCA1_C_41247894_NG_sg1	4	tgtggaaaggacgaaacaccgATCCCTGGTTCCTTGAGGGGgttttagagctagaaatagcaagttaaaataaggctagtccgttatcaacttgaaaaagtggcaccgagtcggtgcttttttTTCATCCCTGGTTCCTTGAGGGGTGAcaccggagacggttgtaaag
BRCA1_C_41247901_NG_sg1	6	tgtggaaaggacgaaacaccgTGGTTCCTTGAGGGGTGATTgttttagagctagaaatagcaagttaaaataaggctagtccgttatcaacttgaaaaagtggcaccgagtcggtgcttttttCCCTGGTTCCTTGAGGGGTGATTTGTcaccggagacggttgtaaag
BRCA1_A_41247913_NG_sg1	6	tgtggaaaggacgaaacaccgGGGTGATTTGTAACAATTCTgttttagagctagaaatagcaagttaaaataaggctagtccgttatcaacttgaaaaagtggcaccgagtcggtgcttttttGAGGGGTGATTTGTAACAATTCTTGAcaccggagacggttgtaaag
BRCA1_A_41247930_NG_sg1	5	tgtggaaaggacgaaacaccgCTTGATCTCCCACACTATAGgttttagagctagaaatagcaagttaaaataaggctagtccgttatcaacttgaaaaagtggcaccgagtcggtgcttttttATTCTTGATCTCCCACACTATAGGGAcaccggagacggttgtaaag
BRCA1_C_41247934_NG_sg1	4	tgtggaaaggacgaaacaccgTCTCCCACACTATAGGGAAAgttttagagctagaaatagcaagttaaaataaggctagtccgttatcaacttgaaaaagtggcaccgagtcggtgcttttttTGATCTCCCACACTATAGGGAAAAGAcaccggagacggttgtaaag
BRCA1_C_41247938_NG_sg1	4	tgtggaaaggacgaaacaccgCCACACTATAGGGAAAAGACgttttagagctagaaatagcaagttaaaataaggctagtccgttatcaacttgaaaaagtggcaccgagtcggtgcttttttCTCCCACACTATAGGGAAAAGACAGAcaccggagacggttgtaaag
BRCA1_A_41215360_NG_sg1	4	tgtggaaaggacgaaacaccgAGCATTTTTCTTTCTTTAATgttttagagctagaaatagcaagttaaaataaggctagtccgttatcaacttgaaaaagtggcaccgagtcggtgcttttttTTCAGCATTTTTCTTTCTTTAATAGAcaccggagacggttgtaaag
BRCA1_C_41215366_NG_sg1	4	tgtggaaaggacgaaacaccgTTTCTTTCTTTAATAGACTGgttttagagctagaaatagcaagttaaaataaggctagtccgttatcaacttgaaaaagtggcaccgagtcggtgcttttttATTTTTCTTTCTTTAATAGACTGGGTcaccggagacggttgtaaag
BRCA1_A_41215379_NG_sg1	5	tgtggaaaggacgaaacaccgATAGACTGGGTCACCCCTAAgttttagagctagaaatagcaagttaaaataaggctagtccgttatcaacttgaaaaagtggcaccgagtcggtgcttttttTTAATAGACTGGGTCACCCCTAAAGAcaccggagacggttgtaaag
BRCA1_C_41215380_NG_sg1	4	tgtggaaaggacgaaacaccgAGACTGGGTCACCCCTAAAGgttttagagctagaaatagcaagttaaaataaggctagtccgttatcaacttgaaaaagtggcaccgagtcggtgcttttttAATAGACTGGGTCACCCCTAAAGAGAcaccggagacggttgtaaag
BRCA1_A_41215387_NG_sg1	4	tgtggaaaggacgaaacaccgGTCACCCCTAAAGAGATCATgttttagagctagaaatagcaagttaaaataaggctagtccgttatcaacttgaaaaagtggcaccgagtcggtgcttttttTGGGTCACCCCTAAAGAGATCATAGAcaccggagacggttgtaaag
BRCA1_A_41215902_NG_sg1	4	tgtggaaaggacgaaacaccgCTAACTACCCATTTTCCTCCgttttagagctagaaatagcaagttaaaataaggctagtccgttatcaacttgaaaaagtggcaccgagtcggtgcttttttTAGCTAACTACCCATTTTCCTCCCGCcaccggagacggttgtaaag
BRCA1_C_41215914_NG_sg1	6	tgtggaaaggacgaaacaccgATTTTCCTCCCGCAATTCCTgttttagagctagaaatagcaagttaaaataaggctagtccgttatcaacttgaaaaagtggcaccgagtcggtgcttttttCCCATTTTCCTCCCGCAATTCCTAGAcaccggagacggttgtaaag
BRCA1_C_41215926_NG_sg1	4	tgtggaaaggacgaaacaccgATTCCTAGAAAATATTTCAGgttttagagctagaaatagcaagttaaaataaggctagtccgttatcaacttgaaaaagtggcaccgagtcggtgcttttttGCAATTCCTAGAAAATATTTCAGTGTcaccggagacggttgtaaag
BRCA1_A_41215931_NG_sg1	5	tgtggaaaggacgaaacaccgCTAGAAAATATTTCAGTGTCgttttagagctagaaatagcaagttaaaataaggctagtccgttatcaacttgaaaaagtggcaccgagtcggtgcttttttTTCCTAGAAAATATTTCAGTGTCCGTcaccggagacggttgtaaag
BRCA1_C_41215947_NG_sg1	4	tgtggaaaggacgaaacaccgGTCCGTTCACACACAAACTCgttttagagctagaaatagcaagttaaaataaggctagtccgttatcaacttgaaaaagtggcaccgagtcggtgcttttttAGTGTCCGTTCACACACAAACTCAGCcaccggagacggttgtaaag
BRCA1_C_41215953_NG_sg1	4	tgtggaaaggacgaaacaccgTCACACACAAACTCAGCATCgttttagagctagaaatagcaagttaaaataaggctagtccgttatcaacttgaaaaagtggcaccgagtcggtgcttttttCGTTCACACACAAACTCAGCATCTGCcaccggagacggttgtaaag
BRCA1_A_41215956_NG_sg1	4	tgtggaaaggacgaaacaccgCACACAAACTCAGCATCTGCgttttagagctagaaatagcaagttaaaataaggctagtccgttatcaacttgaaaaagtggcaccgagtcggtgcttttttTCACACACAAACTCAGCATCTGCAGAcaccggagacggttgtaaag
BRCA1_A_41215960_NG_sg1	4	tgtggaaaggacgaaacaccgCAAACTCAGCATCTGCAGAAgttttagagctagaaatagcaagttaaaataaggctagtccgttatcaacttgaaaaagtggcaccgagtcggtgcttttttACACAAACTCAGCATCTGCAGAATGAcaccggagacggttgtaaag
BRCA1_A_41249268_NG_sg1	5	tgtggaaaggacgaaacaccgCAATAAGTTGCCTTATTAACgttttagagctagaaatagcaagttaaaataaggctagtccgttatcaacttgaaaaagtggcaccgagtcggtgcttttttCTGCAATAAGTTGCCTTATTAACGGTcaccggagacggttgtaaag
BRCA1_A_41249278_NG_sg1	6	tgtggaaaggacgaaacaccgGCCTTATTAACGGTATCTTCgttttagagctagaaatagcaagttaaaataaggctagtccgttatcaacttgaaaaagtggcaccgagtcggtgcttttttGTTGCCTTATTAACGGTATCTTCAGAcaccggagacggttgtaaag
BRCA1_A_41249281_NG_sg1	6	tgtggaaaggacgaaacaccgTTATTAACGGTATCTTCAGAgttttagagctagaaatagcaagttaaaataaggctagtccgttatcaacttgaaaaagtggcaccgagtcggtgcttttttGCCTTATTAACGGTATCTTCAGAAGAcaccggagacggttgtaaag
BRCA1_A_41249287_NG_sg1	6	tgtggaaaggacgaaacaccgACGGTATCTTCAGAAGAATCgttttagagctagaaatagcaagttaaaataaggctagtccgttatcaacttgaaaaagtggcaccgagtcggtgcttttttTTAACGGTATCTTCAGAAGAATCAGAcaccggagacggttgtaaag
BRCA1_C_41251791_NG_sg1	4	tgtggaaaggacgaaacaccgTTACCCAATTCAATGTAGACgttttagagctagaaatagcaagttaaaataaggctagtccgttatcaacttgaaaaagtggcaccgagtcggtgcttttttCCCTTACCCAATTCAATGTAGACAGAcaccggagacggttgtaaag
BRCA1_A_41251794_NG_sg1	4	tgtggaaaggacgaaacaccgCCCAATTCAATGTAGACAGAgttttagagctagaaatagcaagttaaaataaggctagtccgttatcaacttgaaaaagtggcaccgagtcggtgcttttttTTACCCAATTCAATGTAGACAGACGTcaccggagacggttgtaaag
BRCA1_A_41251804_NG_sg1	4	tgtggaaaggacgaaacaccgTGTAGACAGACGTCTTTTGAgttttagagctagaaatagcaagttaaaataaggctagtccgttatcaacttgaaaaagtggcaccgagtcggtgcttttttCAATGTAGACAGACGTCTTTTGAGGTcaccggagacggttgtaaag
BRCA1_C_41251807_NG_sg1	4	tgtggaaaggacgaaacaccgAGACAGACGTCTTTTGAGGTgttttagagctagaaatagcaagttaaaataaggctagtccgttatcaacttgaaaaagtggcaccgagtcggtgcttttttTGTAGACAGACGTCTTTTGAGGTTGTcaccggagacggttgtaaag
BRCA1_C_41251814_NG_sg1	5	tgtggaaaggacgaaacaccgACGTCTTTTGAGGTTGTATCgttttagagctagaaatagcaagttaaaataaggctagtccgttatcaacttgaaaaagtggcaccgagtcggtgcttttttCAGACGTCTTTTGAGGTTGTATCCGCcaccggagacggttgtaaag
BRCA1_A_41251820_NG_sg1	8	tgtggaaaggacgaaacaccgTCTTTTGAGGTTGTATCCGCgttttagagctagaaatagcaagttaaaataaggctagtccgttatcaacttgaaaaagtggcaccgagtcggtgcttttttACGTCTTTTGAGGTTGTATCCGCTGCcaccggagacggttgtaaag
BRCA1_C_41251829_NG_sg1	5	tgtggaaaggacgaaacaccgGTATCCGCTGCTTTGTCCTCgttttagagctagaaatagcaagttaaaataaggctagtccgttatcaacttgaaaaagtggcaccgagtcggtgcttttttGTTGTATCCGCTGCTTTGTCCTCAGAcaccggagacggttgtaaag
BRCA1_C_41251830_NG_sg1	4	tgtggaaaggacgaaacaccgATCCGCTGCTTTGTCCTCAGgttttagagctagaaatagcaagttaaaataaggctagtccgttatcaacttgaaaaagtggcaccgagtcggtgcttttttTGTATCCGCTGCTTTGTCCTCAGAGTcaccggagacggttgtaaag
BRCA1_C_41251841_NG_sg1	6	tgtggaaaggacgaaacaccgTTTGTCCTCAGAGTTCTCACgttttagagctagaaatagcaagttaaaataaggctagtccgttatcaacttgaaaaagtggcaccgagtcggtgcttttttTGCTTTGTCCTCAGAGTTCTCACAGTcaccggagacggttgtaaag
BRCA1_A_41251847_NG_sg1	4	tgtggaaaggacgaaacaccgCAGAGTTCTCACAGTTCCAAgttttagagctagaaatagcaagttaaaataaggctagtccgttatcaacttgaaaaagtggcaccgagtcggtgcttttttCCTCAGAGTTCTCACAGTTCCAAGGTcaccggagacggttgtaaag
BRCA1_C_41251851_NG_sg1	4	tgtggaaaggacgaaacaccgGTTCTCACAGTTCCAAGGTTgttttagagctagaaatagcaagttaaaataaggctagtccgttatcaacttgaaaaagtggcaccgagtcggtgcttttttAGAGTTCTCACAGTTCCAAGGTTAGAcaccggagacggttgtaaag
BRCA1_C_41251853_NG_sg1	4	tgtggaaaggacgaaacaccgTCTCACAGTTCCAAGGTTAGgttttagagctagaaatagcaagttaaaataaggctagtccgttatcaacttgaaaaagtggcaccgagtcggtgcttttttAGTTCTCACAGTTCCAAGGTTAGAGAcaccggagacggttgtaaag
BRCA1_C_41251855_NG_sg1	4	tgtggaaaggacgaaacaccgTCACAGTTCCAAGGTTAGAGgttttagagctagaaatagcaagttaaaataaggctagtccgttatcaacttgaaaaagtggcaccgagtcggtgcttttttTTCTCACAGTTCCAAGGTTAGAGAGTcaccggagacggttgtaaag
BRCA1_C_41251860_NG_sg1	5	tgtggaaaggacgaaacaccgAGTTCCAAGGTTAGAGAGTTgttttagagctagaaatagcaagttaaaataaggctagtccgttatcaacttgaaaaagtggcaccgagtcggtgcttttttCACAGTTCCAAGGTTAGAGAGTTGGAcaccggagacggttgtaaag
BRCA1_A_41251868_NG_sg1	5	tgtggaaaggacgaaacaccgGGTTAGAGAGTTGGACACTGgttttagagctagaaatagcaagttaaaataaggctagtccgttatcaacttgaaaaagtggcaccgagtcggtgcttttttCAAGGTTAGAGAGTTGGACACTGAGAcaccggagacggttgtaaag
BRCA1_A_41251872_NG_sg1	4	tgtggaaaggacgaaacaccgGAGAGTTGGACACTGAGACTgttttagagctagaaatagcaagttaaaataaggctagtccgttatcaacttgaaaaagtggcaccgagtcggtgcttttttTTAGAGAGTTGGACACTGAGACTGGTcaccggagacggttgtaaag
BRCA1_C_41251879_NG_sg1	4	tgtggaaaggacgaaacaccgGGACACTGAGACTGGTTTCCgttttagagctagaaatagcaagttaaaataaggctagtccgttatcaacttgaaaaagtggcaccgagtcggtgcttttttGTTGGACACTGAGACTGGTTTCCTGCcaccggagacggttgtaaag
BRCA1_C_41251887_NG_sg1	4	tgtggaaaggacgaaacaccgAGACTGGTTTCCTGCTAAACgttttagagctagaaatagcaagttaaaataaggctagtccgttatcaacttgaaaaagtggcaccgagtcggtgcttttttCTGAGACTGGTTTCCTGCTAAACAGTcaccggagacggttgtaaag
BRCA1_C_41251894_NG_sg1	6	tgtggaaaggacgaaacaccgGGTTTCCTGCTAAACAGTATgttttagagctagaaatagcaagttaaaataaggctagtccgttatcaacttgaaaaagtggcaccgagtcggtgcttttttACTGGTTTCCTGCTAAACAGTATGGTcaccggagacggttgtaaag
BRCA1_A_41277353_NG_sg1	4	tgtggaaaggacgaaacaccgCACAGCCTGTCCCCCGTCCAgttttagagctagaaatagcaagttaaaataaggctagtccgttatcaacttgaaaaagtggcaccgagtcggtgcttttttCCCCACAGCCTGTCCCCCGTCCAGGAcaccggagacggttgtaaag
BRCA1_C_41277356_NG_sg1	4	tgtggaaaggacgaaacaccgAGCCTGTCCCCCGTCCAGGAgttttagagctagaaatagcaagttaaaataaggctagtccgttatcaacttgaaaaagtggcaccgagtcggtgcttttttCACAGCCTGTCCCCCGTCCAGGAAGTcaccggagacggttgtaaag
BRCA1_C_41277362_NG_sg1	4	tgtggaaaggacgaaacaccgTCCCCCGTCCAGGAAGTCTCgttttagagctagaaatagcaagttaaaataaggctagtccgttatcaacttgaaaaagtggcaccgagtcggtgcttttttCTGTCCCCCGTCCAGGAAGTCTCAGCcaccggagacggttgtaaag
BRCA1_C_41219625_NG_sg1	4	tgtggaaaggacgaaacaccgTACCTGTTTTCATAACAACAgttttagagctagaaatagcaagttaaaataaggctagtccgttatcaacttgaaaaagtggcaccgagtcggtgcttttttGTATACCTGTTTTCATAACAACATGAcaccggagacggttgtaaag
BRCA1_C_41219632_NG_sg1	6	tgtggaaaggacgaaacaccgGTTTTCATAACAACATGAGTgttttagagctagaaatagcaagttaaaataaggctagtccgttatcaacttgaaaaagtggcaccgagtcggtgcttttttCCTGTTTTCATAACAACATGAGTAGTcaccggagacggttgtaaag
BRCA1_A_41219639_NG_sg1	4	tgtggaaaggacgaaacaccgACAACATGAGTAGTCTCTTCgttttagagctagaaatagcaagttaaaataaggctagtccgttatcaacttgaaaaagtggcaccgagtcggtgcttttttATAACAACATGAGTAGTCTCTTCAGTcaccggagacggttgtaaag
BRCA1_A_41219647_NG_sg1	5	tgtggaaaggacgaaacaccgGAGTAGTCTCTTCAGTAATTgttttagagctagaaatagcaagttaaaataaggctagtccgttatcaacttgaaaaagtggcaccgagtcggtgcttttttCATGAGTAGTCTCTTCAGTAATTAGAcaccggagacggttgtaaag
BRCA1_C_41219652_NG_sg1	5	tgtggaaaggacgaaacaccgGTCTCTTCAGTAATTAGATTgttttagagctagaaatagcaagttaaaataaggctagtccgttatcaacttgaaaaagtggcaccgagtcggtgcttttttGTAGTCTCTTCAGTAATTAGATTAGTcaccggagacggttgtaaag
BRCA1_A_41219659_NG_sg1	4	tgtggaaaggacgaaacaccgAGTAATTAGATTAGTTAAAGgttttagagctagaaatagcaagttaaaataaggctagtccgttatcaacttgaaaaagtggcaccgagtcggtgcttttttTTCAGTAATTAGATTAGTTAAAGTGAcaccggagacggttgtaaag
BRCA1_A_41219663_NG_sg1	5	tgtggaaaggacgaaacaccgAATTAGATTAGTTAAAGTGAgttttagagctagaaatagcaagttaaaataaggctagtccgttatcaacttgaaaaagtggcaccgagtcggtgcttttttAGTAATTAGATTAGTTAAAGTGATGTcaccggagacggttgtaaag
BRCA1_A_41219665_NG_sg1	4	tgtggaaaggacgaaacaccgTAGATTAGTTAAAGTGATGTgttttagagctagaaatagcaagttaaaataaggctagtccgttatcaacttgaaaaagtggcaccgagtcggtgcttttttAATTAGATTAGTTAAAGTGATGTGGTcaccggagacggttgtaaag
BRCA1_A_41219668_NG_sg1	5	tgtggaaaggacgaaacaccgGATTAGTTAAAGTGATGTGGgttttagagctagaaatagcaagttaaaataaggctagtccgttatcaacttgaaaaagtggcaccgagtcggtgcttttttTTAGATTAGTTAAAGTGATGTGGTGTcaccggagacggttgtaaag
BRCA1_A_41219678_NG_sg1	7	tgtggaaaggacgaaacaccgAAAGTGATGTGGTGTTTTCTgttttagagctagaaatagcaagttaaaataaggctagtccgttatcaacttgaaaaagtggcaccgagtcggtgcttttttGTTAAAGTGATGTGGTGTTTTCTGGCcaccggagacggttgtaaag
BRCA1_C_41219690_NG_sg1	5	tgtggaaaggacgaaacaccgTTTTCTGGCAAACTTGTACAgttttagagctagaaatagcaagttaaaataaggctagtccgttatcaacttgaaaaagtggcaccgagtcggtgcttttttGTGTTTTCTGGCAAACTTGTACACGAcaccggagacggttgtaaag
BRCA1_C_41219694_NG_sg1	7	tgtggaaaggacgaaacaccgTTCTGGCAAACTTGTACACGgttttagagctagaaatagcaagttaaaataaggctagtccgttatcaacttgaaaaagtggcaccgagtcggtgcttttttGTTTTCTGGCAAACTTGTACACGAGCcaccggagacggttgtaaag
BRCA1_A_41219697_NG_sg1	4	tgtggaaaggacgaaacaccgCAAACTTGTACACGAGCATCgttttagagctagaaatagcaagttaaaataaggctagtccgttatcaacttgaaaaagtggcaccgagtcggtgcttttttTGGCAAACTTGTACACGAGCATCTGAcaccggagacggttgtaaag
BRCA1_T_41277459_NG_sg1	4	tgtggaaaggacgaaacaccgGGTAGCCCCTTGGTTTCCGTgttttagagctagaaatagcaagttaaaataaggctagtccgttatcaacttgaaaaagtggcaccgagtcggtgcttttttAGCGGTAGCCCCTTGGTTTCCGTGGCcaccggagacggttgtaaag
BRCA1_T_41277465_NG_sg1	7	tgtggaaaggacgaaacaccgCTGCTTAGCGGTAGCCCCTTgttttagagctagaaatagcaagttaaaataaggctagtccgttatcaacttgaaaaagtggcaccgagtcggtgcttttttCTGCTGCTTAGCGGTAGCCCCTTGGTcaccggagacggttgtaaag
BRCA1_G_41277474_NG_sg1	6	tgtggaaaggacgaaacaccgAGAGGCTGCTGCTTAGCGGTgttttagagctagaaatagcaagttaaaataaggctagtccgttatcaacttgaaaaagtggcaccgagtcggtgcttttttCTGAGAGGCTGCTGCTTAGCGGTAGCcaccggagacggttgtaaag
BRCA1_T_41277477_NG_sg1	6	tgtggaaaggacgaaacaccgCTGAGAGGCTGCTGCTTAGCgttttagagctagaaatagcaagttaaaataaggctagtccgttatcaacttgaaaaagtggcaccgagtcggtgcttttttATTCTGAGAGGCTGCTGCTTAGCGGTcaccggagacggttgtaaag
BRCA1_T_41222952_NG_sg1	8	tgtggaaaggacgaaacaccgACCCCAGAAGAATTTGTGAGgttttagagctagaaatagcaagttaaaataaggctagtccgttatcaacttgaaaaagtggcaccgagtcggtgcttttttCTGACCCCAGAAGAATTTGTGAGTGTcaccggagacggttgtaaag
BRCA1_G_41222957_NG_sg1	5	tgtggaaaggacgaaacaccgTGACCCCAGAAGAATTTGTGgttttagagctagaaatagcaagttaaaataaggctagtccgttatcaacttgaaaaagtggcaccgagtcggtgcttttttGCCTGACCCCAGAAGAATTTGTGAGTcaccggagacggttgtaaag
BRCA1_T_41222959_NG_sg1	5	tgtggaaaggacgaaacaccgCCTGACCCCAGAAGAATTTGgttttagagctagaaatagcaagttaaaataaggctagtccgttatcaacttgaaaaagtggcaccgagtcggtgcttttttTGGCCTGACCCCAGAAGAATTTGTGAcaccggagacggttgtaaag
BRCA1_G_41222962_NG_sg1	4	tgtggaaaggacgaaacaccgGGCCTGACCCCAGAAGAATTgttttagagctagaaatagcaagttaaaataaggctagtccgttatcaacttgaaaaagtggcaccgagtcggtgcttttttTCTGGCCTGACCCCAGAAGAATTTGTcaccggagacggttgtaaag
BRCA1_G_41222967_NG_sg1	5	tgtggaaaggacgaaacaccgGTGTCTGGCCTGACCCCAGAgttttagagctagaaatagcaagttaaaataaggctagtccgttatcaacttgaaaaagtggcaccgagtcggtgcttttttGTGGTGTCTGGCCTGACCCCAGAAGAcaccggagacggttgtaaag
BRCA1_T_41222977_NG_sg1	5	tgtggaaaggacgaaacaccgGTCCATGGTGGTGTCTGGCCgttttagagctagaaatagcaagttaaaataaggctagtccgttatcaacttgaaaaagtggcaccgagtcggtgcttttttAATGTCCATGGTGGTGTCTGGCCTGAcaccggagacggttgtaaag
BRCA1_G_41222979_NG_sg1	7	tgtggaaaggacgaaacaccgGAATGTCCATGGTGGTGTCTgttttagagctagaaatagcaagttaaaataaggctagtccgttatcaacttgaaaaagtggcaccgagtcggtgcttttttAAAGAATGTCCATGGTGGTGTCTGGCcaccggagacggttgtaaag
BRCA1_T_41222983_NG_sg1	8	tgtggaaaggacgaaacaccgCAAAAGAATGTCCATGGTGGgttttagagctagaaatagcaagttaaaataaggctagtccgttatcaacttgaaaaagtggcaccgagtcggtgcttttttCAACAAAAGAATGTCCATGGTGGTGTcaccggagacggttgtaaag
BRCA1_T_41222988_NG_sg1	5	tgtggaaaggacgaaacaccgAACAAAAGAATGTCCATGGTgttttagagctagaaatagcaagttaaaataaggctagtccgttatcaacttgaaaaagtggcaccgagtcggtgcttttttGTCAACAAAAGAATGTCCATGGTGGTcaccggagacggttgtaaag
BRCA1_G_41222990_NG_sg1	6	tgtggaaaggacgaaacaccgGTCAACAAAAGAATGTCCATgttttagagctagaaatagcaagttaaaataaggctagtccgttatcaacttgaaaaagtggcaccgagtcggtgcttttttAGGGTCAACAAAAGAATGTCCATGGTcaccggagacggttgtaaag
BRCA1_T_41222998_NG_sg1	5	tgtggaaaggacgaaacaccgAGAAAGGGTCAACAAAAGAAgttttagagctagaaatagcaagttaaaataaggctagtccgttatcaacttgaaaaagtggcaccgagtcggtgcttttttAACAGAAAGGGTCAACAAAAGAATGTcaccggagacggttgtaaag
BRCA1_T_41223000_NG_sg1	7	tgtggaaaggacgaaacaccgCAACAGAAAGGGTCAACAAAgttttagagctagaaatagcaagttaaaataaggctagtccgttatcaacttgaaaaagtggcaccgagtcggtgcttttttCTTCAACAGAAAGGGTCAACAAAAGAcaccggagacggttgtaaag
BRCA1_G_41223009_NG_sg1	8	tgtggaaaggacgaaacaccgTTGACAGCTTCAACAGAAAGgttttagagctagaaatagcaagttaaaataaggctagtccgttatcaacttgaaaaagtggcaccgagtcggtgcttttttGAATTGACAGCTTCAACAGAAAGGGTcaccggagacggttgtaaag
BRCA1_T_41223017_NG_sg1	6	tgtggaaaggacgaaacaccgCCAGAATTGACAGCTTCAACgttttagagctagaaatagcaagttaaaataaggctagtccgttatcaacttgaaaaagtggcaccgagtcggtgcttttttAAGCCAGAATTGACAGCTTCAACAGAcaccggagacggttgtaaag
BRCA1_T_41223024_NG_sg1	8	tgtggaaaggacgaaacaccgAGGGAGAAGCCAGAATTGACgttttagagctagaaatagcaagttaaaataaggctagtccgttatcaacttgaaaaagtggcaccgagtcggtgcttttttAGCAGGGAGAAGCCAGAATTGACAGCcaccggagacggttgtaaag
BRCA1_T_41223031_NG_sg1	5	tgtggaaaggacgaaacaccgGAGCAGGGAGAAGCCAGAATgttttagagctagaaatagcaagttaaaataaggctagtccgttatcaacttgaaaaagtggcaccgagtcggtgcttttttTGTGAGCAGGGAGAAGCCAGAATTGAcaccggagacggttgtaaag
BRCA1_T_41223034_NG_sg1	7	tgtggaaaggacgaaacaccgAGTGTGAGCAGGGAGAAGCCgttttagagctagaaatagcaagttaaaataaggctagtccgttatcaacttgaaaaagtggcaccgagtcggtgcttttttGAAAGTGTGAGCAGGGAGAAGCCAGAcaccggagacggttgtaaag
BRCA1_T_41223040_NG_sg1	5	tgtggaaaggacgaaacaccgAGAAAGTGTGAGCAGGGAGAgttttagagctagaaatagcaagttaaaataaggctagtccgttatcaacttgaaaaagtggcaccgagtcggtgcttttttGGAAGAAAGTGTGAGCAGGGAGAAGCcaccggagacggttgtaaag
BRCA1_T_41223042_NG_sg1	6	tgtggaaaggacgaaacaccgGGAAGAAAGTGTGAGCAGGGgttttagagctagaaatagcaagttaaaataaggctagtccgttatcaacttgaaaaagtggcaccgagtcggtgcttttttAATGGAAGAAAGTGTGAGCAGGGAGAcaccggagacggttgtaaag
BRCA1_T_41223045_NG_sg1	5	tgtggaaaggacgaaacaccgATGGAAGAAAGTGTGAGCAGgttttagagctagaaatagcaagttaaaataaggctagtccgttatcaacttgaaaaagtggcaccgagtcggtgcttttttGCAATGGAAGAAAGTGTGAGCAGGGAcaccggagacggttgtaaag
BRCA1_T_41223049_NG_sg1	6	tgtggaaaggacgaaacaccgATGCAATGGAAGAAAGTGTGgttttagagctagaaatagcaagttaaaataaggctagtccgttatcaacttgaaaaagtggcaccgagtcggtgcttttttATAATGCAATGGAAGAAAGTGTGAGCcaccggagacggttgtaaag
BRCA1_T_41223054_NG_sg1	5	tgtggaaaggacgaaacaccgTATAATGCAATGGAAGAAAGgttttagagctagaaatagcaagttaaaataaggctagtccgttatcaacttgaaaaagtggcaccgagtcggtgcttttttGGGTATAATGCAATGGAAGAAAGTGTcaccggagacggttgtaaag
BRCA1_T_41223057_NG_sg1	4	tgtggaaaggacgaaacaccgGGTATAATGCAATGGAAGAAgttttagagctagaaatagcaagttaaaataaggctagtccgttatcaacttgaaaaagtggcaccgagtcggtgcttttttCTGGGTATAATGCAATGGAAGAAAGTcaccggagacggttgtaaag
BRCA1_G_41223063_NG_sg1	5	tgtggaaaggacgaaacaccgACTGCTGGGTATAATGCAATgttttagagctagaaatagcaagttaaaataaggctagtccgttatcaacttgaaaaagtggcaccgagtcggtgcttttttGATACTGCTGGGTATAATGCAATGGAcaccggagacggttgtaaag
BRCA1_G_41223066_NG_sg1	8	tgtggaaaggacgaaacaccgACTGATACTGCTGGGTATAAgttttagagctagaaatagcaagttaaaataaggctagtccgttatcaacttgaaaaagtggcaccgagtcggtgcttttttACTACTGATACTGCTGGGTATAATGCcaccggagacggttgtaaag
BRCA1_T_41223073_NG_sg1	8	tgtggaaaggacgaaacaccgTCATACTACTGATACTGCTGgttttagagctagaaatagcaagttaaaataaggctagtccgttatcaacttgaaaaagtggcaccgagtcggtgcttttttTGCTCATACTACTGATACTGCTGGGTcaccggagacggttgtaaag
BRCA1_T_41223078_NG_sg1	8	tgtggaaaggacgaaacaccgGCTGCTCATACTACTGATACgttttagagctagaaatagcaagttaaaataaggctagtccgttatcaacttgaaaaagtggcaccgagtcggtgcttttttGCTGCTGCTCATACTACTGATACTGCcaccggagacggttgtaaag
BRCA1_G_41223084_NG_sg1	8	tgtggaaaggacgaaacaccgCCAGCTGCTGCTCATACTACgttttagagctagaaatagcaagttaaaataaggctagtccgttatcaacttgaaaaagtggcaccgagtcggtgcttttttAGTCCAGCTGCTGCTCATACTACTGAcaccggagacggttgtaaag
BRCA1_T_41223096_NG_sg1	8	tgtggaaaggacgaaacaccgTCTGCCCAGAGTCCAGCTGCgttttagagctagaaatagcaagttaaaataaggctagtccgttatcaacttgaaaaagtggcaccgagtcggtgcttttttGAATCTGCCCAGAGTCCAGCTGCTGCcaccggagacggttgtaaag
BRCA1_G_41223102_NG_sg1	5	tgtggaaaggacgaaacaccgGAATCTGCCCAGAGTCCAGCgttttagagctagaaatagcaagttaaaataaggctagtccgttatcaacttgaaaaagtggcaccgagtcggtgcttttttGCAGAATCTGCCCAGAGTCCAGCTGCcaccggagacggttgtaaag
BRCA1_T_41223104_NG_sg1	6	tgtggaaaggacgaaacaccgGCAGAATCTGCCCAGAGTCCgttttagagctagaaatagcaagttaaaataaggctagtccgttatcaacttgaaaaagtggcaccgagtcggtgcttttttGTTGCAGAATCTGCCCAGAGTCCAGCcaccggagacggttgtaaag
BRCA1_T_41223107_NG_sg1	8	tgtggaaaggacgaaacaccgAAGTTGCAGAATCTGCCCAGgttttagagctagaaatagcaagttaaaataaggctagtccgttatcaacttgaaaaagtggcaccgagtcggtgcttttttTGAAAGTTGCAGAATCTGCCCAGAGTcaccggagacggttgtaaag
BRCA1_T_41223113_NG_sg1	4	tgtggaaaggacgaaacaccgGAAAGTTGCAGAATCTGCCCgttttagagctagaaatagcaagttaaaataaggctagtccgttatcaacttgaaaaagtggcaccgagtcggtgcttttttATTGAAAGTTGCAGAATCTGCCCAGAcaccggagacggttgtaaag
BRCA1_T_41223114_NG_sg1	8	tgtggaaaggacgaaacaccgCAATTGAAAGTTGCAGAATCgttttagagctagaaatagcaagttaaaataaggctagtccgttatcaacttgaaaaagtggcaccgagtcggtgcttttttCCCCAATTGAAAGTTGCAGAATCTGCcaccggagacggttgtaaag
BRCA1_T_41223120_NG_sg1	8	tgtggaaaggacgaaacaccgGTTCCCCAATTGAAAGTTGCgttttagagctagaaatagcaagttaaaataaggctagtccgttatcaacttgaaaaagtggcaccgagtcggtgcttttttAAAGTTCCCCAATTGAAAGTTGCAGAcaccggagacggttgtaaag
BRCA1_T_41223128_NG_sg1	6	tgtggaaaggacgaaacaccgTTGAAAGTTCCCCAATTGAAgttttagagctagaaatagcaagttaaaataaggctagtccgttatcaacttgaaaaagtggcaccgagtcggtgcttttttGCATTGAAAGTTCCCCAATTGAAAGTcaccggagacggttgtaaag
BRCA1_T_41223134_NG_sg1	4	tgtggaaaggacgaaacaccgTGCATTGAAAGTTCCCCAATgttttagagctagaaatagcaagttaaaataaggctagtccgttatcaacttgaaaaagtggcaccgagtcggtgcttttttCTCTGCATTGAAAGTTCCCCAATTGAcaccggagacggttgtaaag
BRCA1_G_41223141_NG_sg1	8	tgtggaaaggacgaaacaccgTCTTCAACCTCTGCATTGAAgttttagagctagaaatagcaagttaaaataaggctagtccgttatcaacttgaaaaagtggcaccgagtcggtgcttttttCCATCTTCAACCTCTGCATTGAAAGTcaccggagacggttgtaaag
BRCA1_G_41223147_NG_sg1	6	tgtggaaaggacgaaacaccgACCATCTTCAACCTCTGCATgttttagagctagaaatagcaagttaaaataaggctagtccgttatcaacttgaaaaagtggcaccgagtcggtgcttttttCATACCATCTTCAACCTCTGCATTGAcaccggagacggttgtaaag
BRCA1_G_41223150_NG_sg1	8	tgtggaaaggacgaaacaccgAACATACCATCTTCAACCTCgttttagagctagaaatagcaagttaaaataaggctagtccgttatcaacttgaaaaagtggcaccgagtcggtgcttttttGGCAACATACCATCTTCAACCTCTGCcaccggagacggttgtaaag
BRCA1_T_41223174_NG_sg1	7	tgtggaaaggacgaaacaccgCCCCAGAGTCAGCTCGTGTTgttttagagctagaaatagcaagttaaaataaggctagtccgttatcaacttgaaaaagtggcaccgagtcggtgcttttttGAGCCCCAGAGTCAGCTCGTGTTGGCcaccggagacggttgtaaag
BRCA1_G_41223178_NG_sg1	7	tgtggaaaggacgaaacaccgAGAGCCCCAGAGTCAGCTCGgttttagagctagaaatagcaagttaaaataaggctagtccgttatcaacttgaaaaagtggcaccgagtcggtgcttttttGACAGAGCCCCAGAGTCAGCTCGTGTcaccggagacggttgtaaag
BRCA1_T_41223182_NG_sg1	5	tgtggaaaggacgaaacaccgACAGAGCCCCAGAGTCAGCTgttttagagctagaaatagcaagttaaaataaggctagtccgttatcaacttgaaaaagtggcaccgagtcggtgcttttttAAGACAGAGCCCCAGAGTCAGCTCGTcaccggagacggttgtaaag
BRCA1_T_41223184_NG_sg1	7	tgtggaaaggacgaaacaccgGAAGACAGAGCCCCAGAGTCgttttagagctagaaatagcaagttaaaataaggctagtccgttatcaacttgaaaaagtggcaccgagtcggtgcttttttTCTGAAGACAGAGCCCCAGAGTCAGCcaccggagacggttgtaaag
BRCA1_T_41223188_NG_sg1	7	tgtggaaaggacgaaacaccgTTCTGAAGACAGAGCCCCAGgttttagagctagaaatagcaagttaaaataaggctagtccgttatcaacttgaaaaagtggcaccgagtcggtgcttttttTCCTTCTGAAGACAGAGCCCCAGAGTcaccggagacggttgtaaag
BRCA1_G_41223192_NG_sg1	5	tgtggaaaggacgaaacaccgCCTTCTGAAGACAGAGCCCCgttttagagctagaaatagcaagttaaaataaggctagtccgttatcaacttgaaaaagtggcaccgagtcggtgcttttttGATCCTTCTGAAGACAGAGCCCCAGAcaccggagacggttgtaaag
BRCA1_G_41223195_NG_sg1	8	tgtggaaaggacgaaacaccgTCTGATCCTTCTGAAGACAGgttttagagctagaaatagcaagttaaaataaggctagtccgttatcaacttgaaaaagtggcaccgagtcggtgcttttttGAATCTGATCCTTCTGAAGACAGAGCcaccggagacggttgtaaag
BRCA1_G_41223201_NG_sg1	4	tgtggaaaggacgaaacaccgAATCTGATCCTTCTGAAGACgttttagagctagaaatagcaagttaaaataaggctagtccgttatcaacttgaaaaagtggcaccgagtcggtgcttttttCTGAATCTGATCCTTCTGAAGACAGAcaccggagacggttgtaaag
BRCA1_T_41223203_NG_sg1	6	tgtggaaaggacgaaacaccgCCTGAATCTGATCCTTCTGAgttttagagctagaaatagcaagttaaaataaggctagtccgttatcaacttgaaaaagtggcaccgagtcggtgcttttttGACCCTGAATCTGATCCTTCTGAAGAcaccggagacggttgtaaag
BRCA1_G_41223207_NG_sg1	5	tgtggaaaggacgaaacaccgGACCCTGAATCTGATCCTTCgttttagagctagaaatagcaagttaaaataaggctagtccgttatcaacttgaaaaagtggcaccgagtcggtgcttttttGATGACCCTGAATCTGATCCTTCTGAcaccggagacggttgtaaag
BRCA1_T_41223213_NG_sg1	8	tgtggaaaggacgaaacaccgTTCTCTGATGACCCTGAATCgttttagagctagaaatagcaagttaaaataaggctagtccgttatcaacttgaaaaagtggcaccgagtcggtgcttttttCTCTTCTCTGATGACCCTGAATCTGAcaccggagacggttgtaaag
BRCA1_G_41223221_NG_sg1	6	tgtggaaaggacgaaacaccgAGCCTCTTCTCTGATGACCCgttttagagctagaaatagcaagttaaaataaggctagtccgttatcaacttgaaaaagtggcaccgagtcggtgcttttttATCAGCCTCTTCTCTGATGACCCTGAcaccggagacggttgtaaag
BRCA1_T_41223226_NG_sg1	7	tgtggaaaggacgaaacaccgGGAATCAGCCTCTTCTCTGAgttttagagctagaaatagcaagttaaaataaggctagtccgttatcaacttgaaaaagtggcaccgagtcggtgcttttttTCTGGAATCAGCCTCTTCTCTGATGAcaccggagacggttgtaaag
BRCA1_T_41223230_NG_sg1	6	tgtggaaaggacgaaacaccgTCTGGAATCAGCCTCTTCTCgttttagagctagaaatagcaagttaaaataaggctagtccgttatcaacttgaaaaagtggcaccgagtcggtgcttttttGAATCTGGAATCAGCCTCTTCTCTGAcaccggagacggttgtaaag
BRCA1_G_41223241_NG_sg1	6	tgtggaaaggacgaaacaccgCTTACCTGGAATCTGGAATCgttttagagctagaaatagcaagttaaaataaggctagtccgttatcaacttgaaaaagtggcaccgagtcggtgcttttttCCCCTTACCTGGAATCTGGAATCAGCcaccggagacggttgtaaag
BRCA1_G_41223246_NG_sg1	7	tgtggaaaggacgaaacaccgGAACCCCTTACCTGGAATCTgttttagagctagaaatagcaagttaaaataaggctagtccgttatcaacttgaaaaagtggcaccgagtcggtgcttttttAGGGAACCCCTTACCTGGAATCTGGAcaccggagacggttgtaaag
BRCA1_T_41223255_NG_sg1	5	tgtggaaaggacgaaacaccgTCAGAGGGAACCCCTTACCTgttttagagctagaaatagcaagttaaaataaggctagtccgttatcaacttgaaaaagtggcaccgagtcggtgcttttttCTTTCAGAGGGAACCCCTTACCTGGAcaccggagacggttgtaaag
BRCA1_G_41277488_NG_sg1	6	tgtggaaaggacgaaacaccgGATTTCGTATTCTGAGAGGCgttttagagctagaaatagcaagttaaaataaggctagtccgttatcaacttgaaaaagtggcaccgagtcggtgcttttttCTTGATTTCGTATTCTGAGAGGCTGCcaccggagacggttgtaaag
BRCA1_G_41256142_NG_sg1	6	tgtggaaaggacgaaacaccgCCTTCCTTGGTAAAACCATTgttttagagctagaaatagcaagttaaaataaggctagtccgttatcaacttgaaaaagtggcaccgagtcggtgcttttttAATCCTTCCTTGGTAAAACCATTTGTcaccggagacggttgtaaag
BRCA1_T_41256152_NG_sg1	8	tgtggaaaggacgaaacaccgGAACCCGAAAATCCTTCCTTgttttagagctagaaatagcaagttaaaataaggctagtccgttatcaacttgaaaaagtggcaccgagtcggtgcttttttAGTGAACCCGAAAATCCTTCCTTGGTcaccggagacggttgtaaag
BRCA1_G_41256168_NG_sg1	7	tgtggaaaggacgaaacaccgAGACTTCTACAGAGTGAACCgttttagagctagaaatagcaagttaaaataaggctagtccgttatcaacttgaaaaagtggcaccgagtcggtgcttttttAAAAGACTTCTACAGAGTGAACCCGAcaccggagacggttgtaaag
BRCA1_T_41256174_NG_sg1	7	tgtggaaaggacgaaacaccgGCCAAAAGACTTCTACAGAGgttttagagctagaaatagcaagttaaaataaggctagtccgttatcaacttgaaaaagtggcaccgagtcggtgcttttttCGTGCCAAAAGACTTCTACAGAGTGAcaccggagacggttgtaaag
BRCA1_G_41256178_NG_sg1	5	tgtggaaaggacgaaacaccgGTGCCAAAAGACTTCTACAGgttttagagctagaaatagcaagttaaaataaggctagtccgttatcaacttgaaaaagtggcaccgagtcggtgcttttttACCGTGCCAAAAGACTTCTACAGAGTcaccggagacggttgtaaag
BRCA1_T_41256187_NG_sg1	8	tgtggaaaggacgaaacaccgGCTACAGAAACCGTGCCAAAgttttagagctagaaatagcaagttaaaataaggctagtccgttatcaacttgaaaaagtggcaccgagtcggtgcttttttTGGGCTACAGAAACCGTGCCAAAAGAcaccggagacggttgtaaag
BRCA1_T_41256198_NG_sg1	4	tgtggaaaggacgaaacaccgAGTATGGGCTACAGAAACCGgttttagagctagaaatagcaagttaaaataaggctagtccgttatcaacttgaaaaagtggcaccgagtcggtgcttttttCAAAGTATGGGCTACAGAAACCGTGCcaccggagacggttgtaaag
BRCA1_T_41256202_NG_sg1	8	tgtggaaaggacgaaacaccgTCATCCAAAGTATGGGCTACgttttagagctagaaatagcaagttaaaataaggctagtccgttatcaacttgaaaaagtggcaccgagtcggtgcttttttCTATCATCCAAAGTATGGGCTACAGAcaccggagacggttgtaaag
BRCA1_G_41256208_NG_sg1	8	tgtggaaaggacgaaacaccgTTTCTATCATCCAAAGTATGgttttagagctagaaatagcaagttaaaataaggctagtccgttatcaacttgaaaaagtggcaccgagtcggtgcttttttAAGTTTCTATCATCCAAAGTATGGGCcaccggagacggttgtaaag
BRCA1_T_41256217_NG_sg1	5	tgtggaaaggacgaaacaccgATGAAGTTTCTATCATCCAAgttttagagctagaaatagcaagttaaaataaggctagtccgttatcaacttgaaaaagtggcaccgagtcggtgcttttttAAGATGAAGTTTCTATCATCCAAAGTcaccggagacggttgtaaag
BRCA1_T_41256230_NG_sg1	8	tgtggaaaggacgaaacaccgCCTGAACATCTAAAAGATGAgttttagagctagaaatagcaagttaaaataaggctagtccgttatcaacttgaaaaagtggcaccgagtcggtgcttttttTCTCCTGAACATCTAAAAGATGAAGTcaccggagacggttgtaaag
BRCA1_G_41256236_NG_sg1	5	tgtggaaaggacgaaacaccgTCTCCTGAACATCTAAAAGAgttttagagctagaaatagcaagttaaaataaggctagtccgttatcaacttgaaaaagtggcaccgagtcggtgcttttttAACTCTCCTGAACATCTAAAAGATGAcaccggagacggttgtaaag
BRCA1_G_41256239_NG_sg1	5	tgtggaaaggacgaaacaccgAACTCTCCTGAACATCTAAAgttttagagctagaaatagcaagttaaaataaggctagtccgttatcaacttgaaaaagtggcaccgagtcggtgcttttttAATAACTCTCCTGAACATCTAAAAGAcaccggagacggttgtaaag
BRCA1_T_41256248_NG_sg1	8	tgtggaaaggacgaaacaccgAAAAAGGAAAATAACTCTCCgttttagagctagaaatagcaagttaaaataaggctagtccgttatcaacttgaaaaagtggcaccgagtcggtgcttttttGCAAAAAAGGAAAATAACTCTCCTGAcaccggagacggttgtaaag
BRCA1_T_41256263_NG_sg1	8	tgtggaaaggacgaaacaccgAGCTATAATTTTGCAAAAAAgttttagagctagaaatagcaagttaaaataaggctagtccgttatcaacttgaaaaagtggcaccgagtcggtgcttttttAACAGCTATAATTTTGCAAAAAAGGAcaccggagacggttgtaaag
BRCA1_T_41256272_NG_sg1	8	tgtggaaaggacgaaacaccgGATGCAAACAGCTATAATTTgttttagagctagaaatagcaagttaaaataaggctagtccgttatcaacttgaaaaagtggcaccgagtcggtgcttttttACAGATGCAAACAGCTATAATTTTGCcaccggagacggttgtaaag
BRCA1_T_41256895_NG_sg1	5	tgtggaaaggacgaaacaccgACACAGGTTTGGAGTGTAAGgttttagagctagaaatagcaagttaaaataaggctagtccgttatcaacttgaaaaagtggcaccgagtcggtgcttttttTTGACACAGGTTTGGAGTGTAAGTGTcaccggagacggttgtaaag
BRCA1_T_41256897_NG_sg1	5	tgtggaaaggacgaaacaccgTGACACAGGTTTGGAGTGTAgttttagagctagaaatagcaagttaaaataaggctagtccgttatcaacttgaaaaagtggcaccgagtcggtgcttttttGCTTGACACAGGTTTGGAGTGTAAGTcaccggagacggttgtaaag
BRCA1_T_41256899_NG_sg1	7	tgtggaaaggacgaaacaccgAGCTTGACACAGGTTTGGAGgttttagagctagaaatagcaagttaaaataaggctagtccgttatcaacttgaaaaagtggcaccgagtcggtgcttttttTTCAGCTTGACACAGGTTTGGAGTGTcaccggagacggttgtaaag
BRCA1_G_41256903_NG_sg1	5	tgtggaaaggacgaaacaccgTCAGCTTGACACAGGTTTGGgttttagagctagaaatagcaagttaaaataaggctagtccgttatcaacttgaaaaagtggcaccgagtcggtgcttttttTTTTCAGCTTGACACAGGTTTGGAGTcaccggagacggttgtaaag
BRCA1_T_41256905_NG_sg1	5	tgtggaaaggacgaaacaccgTTTCAGCTTGACACAGGTTTgttttagagctagaaatagcaagttaaaataaggctagtccgttatcaacttgaaaaagtggcaccgagtcggtgcttttttGCTTTTCAGCTTGACACAGGTTTGGAcaccggagacggttgtaaag
BRCA1_G_41256911_NG_sg1	4	tgtggaaaggacgaaacaccgGTGCTTTTCAGCTTGACACAgttttagagctagaaatagcaagttaaaataaggctagtccgttatcaacttgaaaaagtggcaccgagtcggtgcttttttTTTGTGCTTTTCAGCTTGACACAGGTcaccggagacggttgtaaag
BRCA1_T_41256918_NG_sg1	4	tgtggaaaggacgaaacaccgATCATTTGTGCTTTTCAGCTgttttagagctagaaatagcaagttaaaataaggctagtccgttatcaacttgaaaaagtggcaccgagtcggtgcttttttAAAATCATTTGTGCTTTTCAGCTTGAcaccggagacggttgtaaag
BRCA1_G_41256919_NG_sg1	7	tgtggaaaggacgaaacaccgGAAAATCATTTGTGCTTTTCgttttagagctagaaatagcaagttaaaataaggctagtccgttatcaacttgaaaaagtggcaccgagtcggtgcttttttATTGAAAATCATTTGTGCTTTTCAGCcaccggagacggttgtaaag
BRCA1_T_41256928_NG_sg1	6	tgtggaaaggacgaaacaccgGAGCTATTGAAAATCATTTGgttttagagctagaaatagcaagttaaaataaggctagtccgttatcaacttgaaaaagtggcaccgagtcggtgcttttttGAAGAGCTATTGAAAATCATTTGTGCcaccggagacggttgtaaag
BRCA1_T_41256932_NG_sg1	4	tgtggaaaggacgaaacaccgAAGAGCTATTGAAAATCATTgttttagagctagaaatagcaagttaaaataaggctagtccgttatcaacttgaaaaagtggcaccgagtcggtgcttttttTTGAAGAGCTATTGAAAATCATTTGTcaccggagacggttgtaaag
BRCA1_G_41256942_NG_sg1	5	tgtggaaaggacgaaacaccgTCAACTTGTTGAAGAGCTATgttttagagctagaaatagcaagttaaaataaggctagtccgttatcaacttgaaaaagtggcaccgagtcggtgcttttttTAGTCAACTTGTTGAAGAGCTATTGAcaccggagacggttgtaaag
BRCA1_G_41256945_NG_sg1	8	tgtggaaaggacgaaacaccgATTTAGTCAACTTGTTGAAGgttttagagctagaaatagcaagttaaaataaggctagtccgttatcaacttgaaaaagtggcaccgagtcggtgcttttttGAGATTTAGTCAACTTGTTGAAGAGCcaccggagacggttgtaaag
BRCA1_T_41256952_NG_sg1	6	tgtggaaaggacgaaacaccgACGAGATTTAGTCAACTTGTgttttagagctagaaatagcaagttaaaataaggctagtccgttatcaacttgaaaaagtggcaccgagtcggtgcttttttAGTACGAGATTTAGTCAACTTGTTGAcaccggagacggttgtaaag
BRCA1_G_41256956_NG_sg1	5	tgtggaaaggacgaaacaccgAGTACGAGATTTAGTCAACTgttttagagctagaaatagcaagttaaaataaggctagtccgttatcaacttgaaaaagtggcaccgagtcggtgcttttttGAAAGTACGAGATTTAGTCAACTTGTcaccggagacggttgtaaag
BRCA1_T_41256961_NG_sg1	8	tgtggaaaggacgaaacaccgTACAAGAAAGTACGAGATTTgttttagagctagaaatagcaagttaaaataaggctagtccgttatcaacttgaaaaagtggcaccgagtcggtgcttttttGCCTACAAGAAAGTACGAGATTTAGTcaccggagacggttgtaaag
BRCA1_T_41256967_NG_sg1	8	tgtggaaaggacgaaacaccgGGAGCCTACAAGAAAGTACGgttttagagctagaaatagcaagttaaaataaggctagtccgttatcaacttgaaaaagtggcaccgagtcggtgcttttttTCAGGAGCCTACAAGAAAGTACGAGAcaccggagacggttgtaaag
BRCA1_T_41256972_NG_sg1	5	tgtggaaaggacgaaacaccgCAGGAGCCTACAAGAAAGTAgttttagagctagaaatagcaagttaaaataaggctagtccgttatcaacttgaaaaagtggcaccgagtcggtgcttttttTTTCAGGAGCCTACAAGAAAGTACGAcaccggagacggttgtaaag
BRCA1_T_41277204_NG_sg1	7	tgtggaaaggacgaaacaccgGCTGACAGATGGGTATTCTTgttttagagctagaaatagcaagttaaaataaggctagtccgttatcaacttgaaaaagtggcaccgagtcggtgcttttttGAAGCTGACAGATGGGTATTCTTTGAcaccggagacggttgtaaag
BRCA1_T_41277212_NG_sg1	8	tgtggaaaggacgaaacaccgATTTCCGAAGCTGACAGATGgttttagagctagaaatagcaagttaaaataaggctagtccgttatcaacttgaaaaagtggcaccgagtcggtgcttttttTGGATTTCCGAAGCTGACAGATGGGTcaccggagacggttgtaaag
BRCA1_T_41277219_NG_sg1	6	tgtggaaaggacgaaacaccgAGTGGATTTCCGAAGCTGACgttttagagctagaaatagcaagttaaaataaggctagtccgttatcaacttgaaaaagtggcaccgagtcggtgcttttttGAGAGTGGATTTCCGAAGCTGACAGAcaccggagacggttgtaaag
BRCA1_T_41277224_NG_sg1	5	tgtggaaaggacgaaacaccgGGAGAGTGGATTTCCGAAGCgttttagagctagaaatagcaagttaaaataaggctagtccgttatcaacttgaaaaagtggcaccgagtcggtgcttttttGTGGGAGAGTGGATTTCCGAAGCTGAcaccggagacggttgtaaag
BRCA1_T_41277226_NG_sg1	6	tgtggaaaggacgaaacaccgGTGGGAGAGTGGATTTCCGAgttttagagctagaaatagcaagttaaaataaggctagtccgttatcaacttgaaaaagtggcaccgagtcggtgcttttttGGCGTGGGAGAGTGGATTTCCGAAGCcaccggagacggttgtaaag
BRCA1_G_41277236_NG_sg1	6	tgtggaaaggacgaaacaccgGGGTACTGGCGTGGGAGAGTgttttagagctagaaatagcaagttaaaataaggctagtccgttatcaacttgaaaaagtggcaccgagtcggtgcttttttCTGGGGTACTGGCGTGGGAGAGTGGAcaccggagacggttgtaaag
BRCA1_G_41277244_NG_sg1	5	tgtggaaaggacgaaacaccgTGCTCTGGGGTACTGGCGTGgttttagagctagaaatagcaagttaaaataaggctagtccgttatcaacttgaaaaagtggcaccgagtcggtgcttttttTGATGCTCTGGGGTACTGGCGTGGGAcaccggagacggttgtaaag
BRCA1_G_41277246_NG_sg1	7	tgtggaaaggacgaaacaccgGTGATGCTCTGGGGTACTGGgttttagagctagaaatagcaagttaaaataaggctagtccgttatcaacttgaaaaagtggcaccgagtcggtgcttttttCAAGTGATGCTCTGGGGTACTGGCGTcaccggagacggttgtaaag
BRCA1_T_41277253_NG_sg1	8	tgtggaaaggacgaaacaccgGGGCCCAAGTGATGCTCTGGgttttagagctagaaatagcaagttaaaataaggctagtccgttatcaacttgaaaaagtggcaccgagtcggtgcttttttAGGGGGCCCAAGTGATGCTCTGGGGTcaccggagacggttgtaaag
BRCA1_T_41277263_NG_sg1	6	tgtggaaaggacgaaacaccgGGGACAGGGGGCCCAAGTGAgttttagagctagaaatagcaagttaaaataaggctagtccgttatcaacttgaaaaagtggcaccgagtcggtgcttttttAAAGGGACAGGGGGCCCAAGTGATGCcaccggagacggttgtaaag
BRCA1_T_41277269_NG_sg1	5	tgtggaaaggacgaaacaccgGGAAAGGGACAGGGGGCCCAgttttagagctagaaatagcaagttaaaataaggctagtccgttatcaacttgaaaaagtggcaccgagtcggtgcttttttCCGGGAAAGGGACAGGGGGCCCAAGTcaccggagacggttgtaaag
BRCA1_G_41277275_NG_sg1	5	tgtggaaaggacgaaacaccgGTCCCGGGAAAGGGACAGGGgttttagagctagaaatagcaagttaaaataaggctagtccgttatcaacttgaaaaagtggcaccgagtcggtgcttttttAGAGTCCCGGGAAAGGGACAGGGGGCcaccggagacggttgtaaag
BRCA1_T_41277280_NG_sg1	8	tgtggaaaggacgaaacaccgGTAGTAGAGTCCCGGGAAAGgttttagagctagaaatagcaagttaaaataaggctagtccgttatcaacttgaaaaagtggcaccgagtcggtgcttttttAAGGTAGTAGAGTCCCGGGAAAGGGAcaccggagacggttgtaaag
BRCA1_T_41277289_NG_sg1	5	tgtggaaaggacgaaacaccgGTAAAGGTAGTAGAGTCCCGgttttagagctagaaatagcaagttaaaataaggctagtccgttatcaacttgaaaaagtggcaccgagtcggtgcttttttTGGGTAAAGGTAGTAGAGTCCCGGGAcaccggagacggttgtaaag
BRCA1_G_41277297_NG_sg1	4	tgtggaaaggacgaaacaccgGCTCTGGGTAAAGGTAGTAGgttttagagctagaaatagcaagttaaaataaggctagtccgttatcaacttgaaaaagtggcaccgagtcggtgcttttttTCTGCTCTGGGTAAAGGTAGTAGAGTcaccggagacggttgtaaag
BRCA1_G_41277299_NG_sg1	4	tgtggaaaggacgaaacaccgCTGCTCTGGGTAAAGGTAGTgttttagagctagaaatagcaagttaaaataaggctagtccgttatcaacttgaaaaagtggcaccgagtcggtgcttttttCCTCTGCTCTGGGTAAAGGTAGTAGAcaccggagacggttgtaaag
BRCA1_G_41277302_NG_sg1	4	tgtggaaaggacgaaacaccgCCTCTGCTCTGGGTAAAGGTgttttagagctagaaatagcaagttaaaataaggctagtccgttatcaacttgaaaaagtggcaccgagtcggtgcttttttCACCCTCTGCTCTGGGTAAAGGTAGTcaccggagacggttgtaaag
BRCA1_G_41277304_NG_sg1	5	tgtggaaaggacgaaacaccgCACCCTCTGCTCTGGGTAAAgttttagagctagaaatagcaagttaaaataaggctagtccgttatcaacttgaaaaagtggcaccgagtcggtgcttttttCTTCACCCTCTGCTCTGGGTAAAGGTcaccggagacggttgtaaag
BRCA1_T_41277307_NG_sg1	8	tgtggaaaggacgaaacaccgGGCCTTCACCCTCTGCTCTGgttttagagctagaaatagcaagttaaaataaggctagtccgttatcaacttgaaaaagtggcaccgagtcggtgcttttttGGAGGCCTTCACCCTCTGCTCTGGGTcaccggagacggttgtaaag
BRCA1_T_41277315_NG_sg1	7	tgtggaaaggacgaaacaccgCTCAGGAGGCCTTCACCCTCgttttagagctagaaatagcaagttaaaataaggctagtccgttatcaacttgaaaaagtggcaccgagtcggtgcttttttGCGCTCAGGAGGCCTTCACCCTCTGCcaccggagacggttgtaaag
BRCA1_G_41277327_NG_sg1	8	tgtggaaaggacgaaacaccgCTGGGCCCCTGCGCTCAGGAgttttagagctagaaatagcaagttaaaataaggctagtccgttatcaacttgaaaaagtggcaccgagtcggtgcttttttTAACTGGGCCCCTGCGCTCAGGAGGCcaccggagacggttgtaaag
BRCA1_G_41277334_NG_sg1	4	tgtggaaaggacgaaacaccgTAACTGGGCCCCTGCGCTCAgttttagagctagaaatagcaagttaaaataaggctagtccgttatcaacttgaaaaagtggcaccgagtcggtgcttttttAGATAACTGGGCCCCTGCGCTCAGGAcaccggagacggttgtaaag
BRCA1_T_41277338_NG_sg1	6	tgtggaaaggacgaaacaccgCTCAGATAACTGGGCCCCTGgttttagagctagaaatagcaagttaaaataaggctagtccgttatcaacttgaaaaagtggcaccgagtcggtgcttttttTTTCTCAGATAACTGGGCCCCTGCGCcaccggagacggttgtaaag
BRCA1_G_41277341_NG_sg1	5	tgtggaaaggacgaaacaccgTTCTCAGATAACTGGGCCCCgttttagagctagaaatagcaagttaaaataaggctagtccgttatcaacttgaaaaagtggcaccgagtcggtgcttttttGGTTTCTCAGATAACTGGGCCCCTGCcaccggagacggttgtaaag
BRCA1_T_41258474_NG_sg1	8	tgtggaaaggacgaaacaccgAACCAAAAGGTATATAATTTgttttagagctagaaatagcaagttaaaataaggctagtccgttatcaacttgaaaaagtggcaccgagtcggtgcttttttTATAACCAAAAGGTATATAATTTGGTcaccggagacggttgtaaag
BRCA1_T_41258488_NG_sg1	6	tgtggaaaggacgaaacaccgTAAGAATGATATAACCAAAAgttttagagctagaaatagcaagttaaaataaggctagtccgttatcaacttgaaaaagtggcaccgagtcggtgcttttttATGTAAGAATGATATAACCAAAAGGTcaccggagacggttgtaaag
BRCA1_G_41258500_NG_sg1	8	tgtggaaaggacgaaacaccgCAGTGTCCTTTATGTAAGAAgttttagagctagaaatagcaagttaaaataaggctagtccgttatcaacttgaaaaagtggcaccgagtcggtgcttttttTCACAGTGTCCTTTATGTAAGAATGAcaccggagacggttgtaaag
BRCA1_T_41258506_NG_sg1	6	tgtggaaaggacgaaacaccgTTCACAGTGTCCTTTATGTAgttttagagctagaaatagcaagttaaaataaggctagtccgttatcaacttgaaaaagtggcaccgagtcggtgcttttttGCCTTCACAGTGTCCTTTATGTAAGAcaccggagacggttgtaaag
BRCA1_G_41258509_NG_sg1	7	tgtggaaaggacgaaacaccgGGCCTTCACAGTGTCCTTTAgttttagagctagaaatagcaagttaaaataaggctagtccgttatcaacttgaaaaagtggcaccgagtcggtgcttttttAAGGGCCTTCACAGTGTCCTTTATGTcaccggagacggttgtaaag
BRCA1_T_41258517_NG_sg1	8	tgtggaaaggacgaaacaccgAGAAGAAAGGGCCTTCACAGgttttagagctagaaatagcaagttaaaataaggctagtccgttatcaacttgaaaaagtggcaccgagtcggtgcttttttACCAGAAGAAAGGGCCTTCACAGTGTcaccggagacggttgtaaag
BRCA1_T_41258522_NG_sg1	5	tgtggaaaggacgaaacaccgCCAGAAGAAAGGGCCTTCACgttttagagctagaaatagcaagttaaaataaggctagtccgttatcaacttgaaaaagtggcaccgagtcggtgcttttttCAACCAGAAGAAAGGGCCTTCACAGTcaccggagacggttgtaaag
BRCA1_T_41258528_NG_sg1	8	tgtggaaaggacgaaacaccgACTTCTCAACCAGAAGAAAGgttttagagctagaaatagcaagttaaaataaggctagtccgttatcaacttgaaaaagtggcaccgagtcggtgcttttttGAAACTTCTCAACCAGAAGAAAGGGCcaccggagacggttgtaaag
BRCA1_G_41258534_NG_sg1	8	tgtggaaaggacgaaacaccgGCTGAAACTTCTCAACCAGAgttttagagctagaaatagcaagttaaaataaggctagtccgttatcaacttgaaaaagtggcaccgagtcggtgcttttttCATGCTGAAACTTCTCAACCAGAAGAcaccggagacggttgtaaag
BRCA1_G_41258540_NG_sg1	5	tgtggaaaggacgaaacaccgCATGCTGAAACTTCTCAACCgttttagagctagaaatagcaagttaaaataaggctagtccgttatcaacttgaaaaagtggcaccgagtcggtgcttttttTTGCATGCTGAAACTTCTCAACCAGAcaccggagacggttgtaaag
BRCA1_G_41277365_NG_sg1	4	tgtggaaaggacgaaacaccgGGACGGGGGACAGGCTGTGGgttttagagctagaaatagcaagttaaaataaggctagtccgttatcaacttgaaaaagtggcaccgagtcggtgcttttttCCTGGACGGGGGACAGGCTGTGGGGTcaccggagacggttgtaaag
BRCA1_T_41277366_NG_sg1	8	tgtggaaaggacgaaacaccgTTCCTGGACGGGGGACAGGCgttttagagctagaaatagcaagttaaaataaggctagtccgttatcaacttgaaaaagtggcaccgagtcggtgcttttttGACTTCCTGGACGGGGGACAGGCTGTcaccggagacggttgtaaag
BRCA1_T_41244602_NG_sg1	7	tgtggaaaggacgaaacaccgACCACCACTTTTTCCCATCAgttttagagctagaaatagcaagttaaaataaggctagtccgttatcaacttgaaaaagtggcaccgagtcggtgcttttttTATACCACCACTTTTTCCCATCAAGTcaccggagacggttgtaaag
BRCA1_G_41277374_NG_sg1	8	tgtggaaaggacgaaacaccgGCTGAGACTTCCTGGACGGGgttttagagctagaaatagcaagttaaaataaggctagtccgttatcaacttgaaaaagtggcaccgagtcggtgcttttttCTCGCTGAGACTTCCTGGACGGGGGAcaccggagacggttgtaaag
BRCA1_G_41277382_NG_sg1	7	tgtggaaaggacgaaacaccgTGAGCTCGCTGAGACTTCCTgttttagagctagaaatagcaagttaaaataaggctagtccgttatcaacttgaaaaagtggcaccgagtcggtgcttttttGCGTGAGCTCGCTGAGACTTCCTGGAcaccggagacggttgtaaag
BRCA1_G_41277390_NG_sg1	8	tgtggaaaggacgaaacaccgTGCGCGGCGTGAGCTCGCTGgttttagagctagaaatagcaagttaaaataaggctagtccgttatcaacttgaaaaagtggcaccgagtcggtgcttttttGACTGCGCGGCGTGAGCTCGCTGAGAcaccggagacggttgtaaag
BRCA1_G_41277395_NG_sg1	5	tgtggaaaggacgaaacaccgACTGCGCGGCGTGAGCTCGCgttttagagctagaaatagcaagttaaaataaggctagtccgttatcaacttgaaaaagtggcaccgagtcggtgcttttttGCGACTGCGCGGCGTGAGCTCGCTGAcaccggagacggttgtaaag
BRCA1_G_41277398_NG_sg1	5	tgtggaaaggacgaaacaccgGCGACTGCGCGGCGTGAGCTgttttagagctagaaatagcaagttaaaataaggctagtccgttatcaacttgaaaaagtggcaccgagtcggtgcttttttACTGCGACTGCGCGGCGTGAGCTCGCcaccggagacggttgtaaag
BRCA1_G_41277401_NG_sg1	6	tgtggaaaggacgaaacaccgAACTGCGACTGCGCGGCGTGgttttagagctagaaatagcaagttaaaataaggctagtccgttatcaacttgaaaaagtggcaccgagtcggtgcttttttTAAAACTGCGACTGCGCGGCGTGAGCcaccggagacggttgtaaag
BRCA1_G_41277404_NG_sg1	5	tgtggaaaggacgaaacaccgAAAACTGCGACTGCGCGGCGgttttagagctagaaatagcaagttaaaataaggctagtccgttatcaacttgaaaaagtggcaccgagtcggtgcttttttATTAAAACTGCGACTGCGCGGCGTGAcaccggagacggttgtaaag
BRCA1_T_41277406_NG_sg1	5	tgtggaaaggacgaaacaccgTTAAAACTGCGACTGCGCGGgttttagagctagaaatagcaagttaaaataaggctagtccgttatcaacttgaaaaagtggcaccgagtcggtgcttttttAAATTAAAACTGCGACTGCGCGGCGTcaccggagacggttgtaaag
BRCA1_T_41277408_NG_sg1	5	tgtggaaaggacgaaacaccgAATTAAAACTGCGACTGCGCgttttagagctagaaatagcaagttaaaataaggctagtccgttatcaacttgaaaaagtggcaccgagtcggtgcttttttATAAATTAAAACTGCGACTGCGCGGCcaccggagacggttgtaaag
BRCA1_T_41277411_NG_sg1	5	tgtggaaaggacgaaacaccgATAAATTAAAACTGCGACTGgttttagagctagaaatagcaagttaaaataaggctagtccgttatcaacttgaaaaagtggcaccgagtcggtgcttttttCAGATAAATTAAAACTGCGACTGCGCcaccggagacggttgtaaag
BRCA1_T_41277413_NG_sg1	5	tgtggaaaggacgaaacaccgAGATAAATTAAAACTGCGACgttttagagctagaaatagcaagttaaaataaggctagtccgttatcaacttgaaaaagtggcaccgagtcggtgcttttttTACAGATAAATTAAAACTGCGACTGCcaccggagacggttgtaaag
BRCA1_T_41277415_NG_sg1	7	tgtggaaaggacgaaacaccgTTACAGATAAATTAAAACTGgttttagagctagaaatagcaagttaaaataaggctagtccgttatcaacttgaaaaagtggcaccgagtcggtgcttttttGAATTACAGATAAATTAAAACTGCGAcaccggagacggttgtaaag
BRCA1_T_41277419_NG_sg1	5	tgtggaaaggacgaaacaccgAATTACAGATAAATTAAAACgttttagagctagaaatagcaagttaaaataaggctagtccgttatcaacttgaaaaagtggcaccgagtcggtgcttttttGGGAATTACAGATAAATTAAAACTGCcaccggagacggttgtaaag
BRCA1_T_41277431_NG_sg1	7	tgtggaaaggacgaaacaccgCGGAAAAGCGCGGGAATTACgttttagagctagaaatagcaagttaaaataaggctagtccgttatcaacttgaaaaagtggcaccgagtcggtgcttttttCAACGGAAAAGCGCGGGAATTACAGAcaccggagacggttgtaaag
BRCA1_T_41244671_NG_sg1	8	tgtggaaaggacgaaacaccgAGTTCAGAGGCAACGAAACTgttttagagctagaaatagcaagttaaaataaggctagtccgttatcaacttgaaaaagtggcaccgagtcggtgcttttttCTCAGTTCAGAGGCAACGAAACTGGAcaccggagacggttgtaaag
BRCA1_G_41277446_NG_sg1	4	tgtggaaaggacgaaacaccgTTTCCGTGGCAACGGAAAAGgttttagagctagaaatagcaagttaaaataaggctagtccgttatcaacttgaaaaagtggcaccgagtcggtgcttttttTGGTTTCCGTGGCAACGGAAAAGCGCcaccggagacggttgtaaag
BRCA1_T_41226349_NG_sg1	6	tgtggaaaggacgaaacaccgGATCTAGGTAATATTTCATCgttttagagctagaaatagcaagttaaaataaggctagtccgttatcaacttgaaaaagtggcaccgagtcggtgcttttttCAAGATCTAGGTAATATTTCATCTGCcaccggagacggttgtaaag
BRCA1_T_41226361_NG_sg1	8	tgtggaaaggacgaaacaccgACTTGCCAAGGCAAGATCTAgttttagagctagaaatagcaagttaaaataaggctagtccgttatcaacttgaaaaagtggcaccgagtcggtgcttttttCTTACTTGCCAAGGCAAGATCTAGGTcaccggagacggttgtaaag
BRCA1_T_41226368_NG_sg1	8	tgtggaaaggacgaaacaccgACATCTTACTTGCCAAGGCAgttttagagctagaaatagcaagttaaaataaggctagtccgttatcaacttgaaaaagtggcaccgagtcggtgcttttttGAAACATCTTACTTGCCAAGGCAAGAcaccggagacggttgtaaag
BRCA1_T_41226373_NG_sg1	7	tgtggaaaggacgaaacaccgGGAAACATCTTACTTGCCAAgttttagagctagaaatagcaagttaaaataaggctagtccgttatcaacttgaaaaagtggcaccgagtcggtgcttttttGACGGAAACATCTTACTTGCCAAGGCcaccggagacggttgtaaag
BRCA1_G_41226380_NG_sg1	6	tgtggaaaggacgaaacaccgTTTGACGGAAACATCTTACTgttttagagctagaaatagcaagttaaaataaggctagtccgttatcaacttgaaaaagtggcaccgagtcggtgcttttttCGATTTGACGGAAACATCTTACTTGCcaccggagacggttgtaaag
BRCA1_G_41226392_NG_sg1	8	tgtggaaaggacgaaacaccgTCTGGGCCACACGATTTGACgttttagagctagaaatagcaagttaaaataaggctagtccgttatcaacttgaaaaagtggcaccgagtcggtgcttttttGAGTCTGGGCCACACGATTTGACGGAcaccggagacggttgtaaag
BRCA1_G_41226398_NG_sg1	6	tgtggaaaggacgaaacaccgAGAGTCTGGGCCACACGATTgttttagagctagaaatagcaagttaaaataaggctagtccgttatcaacttgaaaaagtggcaccgagtcggtgcttttttGGAAGAGTCTGGGCCACACGATTTGAcaccggagacggttgtaaag
BRCA1_T_41226401_NG_sg1	8	tgtggaaaggacgaaacaccgCTGGAAGAGTCTGGGCCACAgttttagagctagaaatagcaagttaaaataaggctagtccgttatcaacttgaaaaagtggcaccgagtcggtgcttttttCAGCTGGAAGAGTCTGGGCCACACGAcaccggagacggttgtaaag
BRCA1_G_41226408_NG_sg1	8	tgtggaaaggacgaaacaccgGCAACAGCTGGAAGAGTCTGgttttagagctagaaatagcaagttaaaataaggctagtccgttatcaacttgaaaaagtggcaccgagtcggtgcttttttGGAGCAACAGCTGGAAGAGTCTGGGCcaccggagacggttgtaaag
BRCA1_G_41226414_NG_sg1	8	tgtggaaaggacgaaacaccgGGAGGAGCAACAGCTGGAAGgttttagagctagaaatagcaagttaaaataaggctagtccgttatcaacttgaaaaagtggcaccgagtcggtgcttttttTGTGGAGGAGCAACAGCTGGAAGAGTcaccggagacggttgtaaag
BRCA1_T_41226419_NG_sg1	5	tgtggaaaggacgaaacaccgGTGGAGGAGCAACAGCTGGAgttttagagctagaaatagcaagttaaaataaggctagtccgttatcaacttgaaaaagtggcaccgagtcggtgcttttttGATGTGGAGGAGCAACAGCTGGAAGAcaccggagacggttgtaaag
BRCA1_T_41226425_NG_sg1	6	tgtggaaaggacgaaacaccgTGTTGATGTGGAGGAGCAACgttttagagctagaaatagcaagttaaaataaggctagtccgttatcaacttgaaaaagtggcaccgagtcggtgcttttttGGTTGTTGATGTGGAGGAGCAACAGCcaccggagacggttgtaaag
BRCA1_T_41226434_NG_sg1	5	tgtggaaaggacgaaacaccgATTAAGGTTGTTGATGTGGAgttttagagctagaaatagcaagttaaaataaggctagtccgttatcaacttgaaaaagtggcaccgagtcggtgcttttttCTCATTAAGGTTGTTGATGTGGAGGAcaccggagacggttgtaaag
BRCA1_T_41226438_NG_sg1	4	tgtggaaaggacgaaacaccgCTCATTAAGGTTGTTGATGTgttttagagctagaaatagcaagttaaaataaggctagtccgttatcaacttgaaaaagtggcaccgagtcggtgcttttttGAGCTCATTAAGGTTGTTGATGTGGAcaccggagacggttgtaaag
BRCA1_G_41226439_NG_sg1	6	tgtggaaaggacgaaacaccgGAGCTCATTAAGGTTGTTGAgttttagagctagaaatagcaagttaaaataaggctagtccgttatcaacttgaaaaagtggcaccgagtcggtgcttttttGAGGAGCTCATTAAGGTTGTTGATGTcaccggagacggttgtaaag
BRCA1_T_41226443_NG_sg1	5	tgtggaaaggacgaaacaccgGAGGAGCTCATTAAGGTTGTgttttagagctagaaatagcaagttaaaataaggctagtccgttatcaacttgaaaaagtggcaccgagtcggtgcttttttCAAGAGGAGCTCATTAAGGTTGTTGAcaccggagacggttgtaaag
BRCA1_T_41226446_NG_sg1	5	tgtggaaaggacgaaacaccgCAAGAGGAGCTCATTAAGGTgttttagagctagaaatagcaagttaaaataaggctagtccgttatcaacttgaaaaagtggcaccgagtcggtgcttttttTCTCAAGAGGAGCTCATTAAGGTTGTcaccggagacggttgtaaag
BRCA1_T_41226448_NG_sg1	6	tgtggaaaggacgaaacaccgTCTCAAGAGGAGCTCATTAAgttttagagctagaaatagcaagttaaaataaggctagtccgttatcaacttgaaaaagtggcaccgagtcggtgcttttttCCATCTCAAGAGGAGCTCATTAAGGTcaccggagacggttgtaaag
BRCA1_G_41226456_NG_sg1	8	tgtggaaaggacgaaacaccgAAACTACCCATCTCAAGAGGgttttagagctagaaatagcaagttaaaataaggctagtccgttatcaacttgaaaaagtggcaccgagtcggtgcttttttTAGAAACTACCCATCTCAAGAGGAGCcaccggagacggttgtaaag
BRCA1_T_41226461_NG_sg1	5	tgtggaaaggacgaaacaccgAGAAACTACCCATCTCAAGAgttttagagctagaaatagcaagttaaaataaggctagtccgttatcaacttgaaaaagtggcaccgagtcggtgcttttttAATAGAAACTACCCATCTCAAGAGGAcaccggagacggttgtaaag
BRCA1_T_41226463_NG_sg1	6	tgtggaaaggacgaaacaccgAATAGAAACTACCCATCTCAgttttagagctagaaatagcaagttaaaataaggctagtccgttatcaacttgaaaaagtggcaccgagtcggtgcttttttCAGAATAGAAACTACCCATCTCAAGAcaccggagacggttgtaaag
BRCA1_G_41226482_NG_sg1	4	tgtggaaaggacgaaacaccgGCTCTGGGAGTCTTCAGAATgttttagagctagaaatagcaagttaaaataaggctagtccgttatcaacttgaaaaagtggcaccgagtcggtgcttttttGTTGCTCTGGGAGTCTTCAGAATAGAcaccggagacggttgtaaag
BRCA1_G_41226484_NG_sg1	7	tgtggaaaggacgaaacaccgCAGTTGCTCTGGGAGTCTTCgttttagagctagaaatagcaagttaaaataaggctagtccgttatcaacttgaaaaagtggcaccgagtcggtgcttttttGCACAGTTGCTCTGGGAGTCTTCAGAcaccggagacggttgtaaag
BRCA1_G_41226490_NG_sg1	8	tgtggaaaggacgaaacaccgACATGCACAGTTGCTCTGGGgttttagagctagaaatagcaagttaaaataaggctagtccgttatcaacttgaaaaagtggcaccgagtcggtgcttttttGGTACATGCACAGTTGCTCTGGGAGTcaccggagacggttgtaaag
BRCA1_T_41226495_NG_sg1	5	tgtggaaaggacgaaacaccgGTACATGCACAGTTGCTCTGgttttagagctagaaatagcaagttaaaataaggctagtccgttatcaacttgaaaaagtggcaccgagtcggtgcttttttGTGGTACATGCACAGTTGCTCTGGGAcaccggagacggttgtaaag
BRCA1_T_41226504_NG_sg1	6	tgtggaaaggacgaaacaccgATGATAGGTGGTACATGCACgttttagagctagaaatagcaagttaaaataaggctagtccgttatcaacttgaaaaagtggcaccgagtcggtgcttttttTAGATGATAGGTGGTACATGCACAGTcaccggagacggttgtaaag
BRCA1_T_41226509_NG_sg1	6	tgtggaaaggacgaaacaccgATTAGATGATAGGTGGTACAgttttagagctagaaatagcaagttaaaataaggctagtccgttatcaacttgaaaaagtggcaccgagtcggtgcttttttATCATTAGATGATAGGTGGTACATGCcaccggagacggttgtaaag
BRCA1_T_41226514_NG_sg1	7	tgtggaaaggacgaaacaccgCCCATCATTAGATGATAGGTgttttagagctagaaatagcaagttaaaataaggctagtccgttatcaacttgaaaaagtggcaccgagtcggtgcttttttATGCCCATCATTAGATGATAGGTGGTcaccggagacggttgtaaag
BRCA1_G_41226518_NG_sg1	6	tgtggaaaggacgaaacaccgATGCCCATCATTAGATGATAgttttagagctagaaatagcaagttaaaataaggctagtccgttatcaacttgaaaaagtggcaccgagtcggtgcttttttTAAATGCCCATCATTAGATGATAGGTcaccggagacggttgtaaag
BRCA1_T_41226523_NG_sg1	6	tgtggaaaggacgaaacaccgTCTAAATGCCCATCATTAGAgttttagagctagaaatagcaagttaaaataaggctagtccgttatcaacttgaaaaagtggcaccgagtcggtgcttttttCCTTCTAAATGCCCATCATTAGATGAcaccggagacggttgtaaag
BRCA1_G_41226527_NG_sg1	5	tgtggaaaggacgaaacaccgCCTTCTAAATGCCCATCATTgttttagagctagaaatagcaagttaaaataaggctagtccgttatcaacttgaaaaagtggcaccgagtcggtgcttttttTCCCCTTCTAAATGCCCATCATTAGAcaccggagacggttgtaaag
BRCA1_T_41226535_NG_sg1	8	tgtggaaaggacgaaacaccgCTAGGTCATCCCCTTCTAAAgttttagagctagaaatagcaagttaaaataaggctagtccgttatcaacttgaaaaagtggcaccgagtcggtgcttttttTTTCTAGGTCATCCCCTTCTAAATGCcaccggagacggttgtaaag
BRCA1_T_41277492_NG_sg1	5	tgtggaaaggacgaaacaccgCTTGATTTCGTATTCTGAGAgttttagagctagaaatagcaagttaaaataaggctagtccgttatcaacttgaaaaagtggcaccgagtcggtgcttttttTACCTTGATTTCGTATTCTGAGAGGCcaccggagacggttgtaaag
BRCA1_G_41277496_NG_sg1	4	tgtggaaaggacgaaacaccgTACCTTGATTTCGTATTCTGgttttagagctagaaatagcaagttaaaataaggctagtccgttatcaacttgaaaaagtggcaccgagtcggtgcttttttTTGTACCTTGATTTCGTATTCTGAGAcaccggagacggttgtaaag
BRCA1_G_41277497_NG_sg1	5	tgtggaaaggacgaaacaccgTGTACCTTGATTTCGTATTCgttttagagctagaaatagcaagttaaaataaggctagtccgttatcaacttgaaaaagtggcaccgagtcggtgcttttttGATTGTACCTTGATTTCGTATTCTGAcaccggagacggttgtaaag
BRCA1_T_41228506_NG_sg1	5	tgtggaaaggacgaaacaccgGGAAAGGTAAGAAACATCAAgttttagagctagaaatagcaagttaaaataaggctagtccgttatcaacttgaaaaagtggcaccgagtcggtgcttttttAGTGGAAAGGTAAGAAACATCAATGTcaccggagacggttgtaaag
BRCA1_T_41228516_NG_sg1	6	tgtggaaaggacgaaacaccgGAACCAGGAGTGGAAAGGTAgttttagagctagaaatagcaagttaaaataaggctagtccgttatcaacttgaaaaagtggcaccgagtcggtgcttttttAAAGAACCAGGAGTGGAAAGGTAAGAcaccggagacggttgtaaag
BRCA1_T_41228519_NG_sg1	7	tgtggaaaggacgaaacaccgTAAAGAACCAGGAGTGGAAAgttttagagctagaaatagcaagttaaaataaggctagtccgttatcaacttgaaaaagtggcaccgagtcggtgcttttttAAATAAAGAACCAGGAGTGGAAAGGTcaccggagacggttgtaaag
BRCA1_T_41228523_NG_sg1	8	tgtggaaaggacgaaacaccgAAAAATAAAGAACCAGGAGTgttttagagctagaaatagcaagttaaaataaggctagtccgttatcaacttgaaaaagtggcaccgagtcggtgcttttttAGTAAAAATAAAGAACCAGGAGTGGAcaccggagacggttgtaaag
BRCA1_T_41228528_NG_sg1	6	tgtggaaaggacgaaacaccgAGTAAAAATAAAGAACCAGGgttttagagctagaaatagcaagttaaaataaggctagtccgttatcaacttgaaaaagtggcaccgagtcggtgcttttttACCAGTAAAAATAAAGAACCAGGAGTcaccggagacggttgtaaag
BRCA1_G_41228535_NG_sg1	8	tgtggaaaggacgaaacaccgAGTTCTACCAGTAAAAATAAgttttagagctagaaatagcaagttaaaataaggctagtccgttatcaacttgaaaaagtggcaccgagtcggtgcttttttGATAGTTCTACCAGTAAAAATAAAGAcaccggagacggttgtaaag
BRCA1_T_41228546_NG_sg1	8	tgtggaaaggacgaaacaccgTGTCTGCAGATAGTTCTACCgttttagagctagaaatagcaagttaaaataaggctagtccgttatcaacttgaaaaagtggcaccgagtcggtgcttttttAGGTGTCTGCAGATAGTTCTACCAGTcaccggagacggttgtaaag
BRCA1_T_41228556_NG_sg1	7	tgtggaaaggacgaaacaccgAGTTTGAGGTGTCTGCAGATgttttagagctagaaatagcaagttaaaataaggctagtccgttatcaacttgaaaaagtggcaccgagtcggtgcttttttACAAGTTTGAGGTGTCTGCAGATAGTcaccggagacggttgtaaag
BRCA1_T_41228562_NG_sg1	5	tgtggaaaggacgaaacaccgGACAAGTTTGAGGTGTCTGCgttttagagctagaaatagcaagttaaaataaggctagtccgttatcaacttgaaaaagtggcaccgagtcggtgcttttttGCTGACAAGTTTGAGGTGTCTGCAGAcaccggagacggttgtaaag
BRCA1_G_41228564_NG_sg1	6	tgtggaaaggacgaaacaccgGCTGACAAGTTTGAGGTGTCgttttagagctagaaatagcaagttaaaataaggctagtccgttatcaacttgaaaaagtggcaccgagtcggtgcttttttTCTGCTGACAAGTTTGAGGTGTCTGCcaccggagacggttgtaaag
BRCA1_G_41228568_NG_sg1	6	tgtggaaaggacgaaacaccgTTCTGCTGACAAGTTTGAGGgttttagagctagaaatagcaagttaaaataaggctagtccgttatcaacttgaaaaagtggcaccgagtcggtgcttttttCCTTTCTGCTGACAAGTTTGAGGTGTcaccggagacggttgtaaag
BRCA1_G_41228571_NG_sg1	5	tgtggaaaggacgaaacaccgCTTTCTGCTGACAAGTTTGAgttttagagctagaaatagcaagttaaaataaggctagtccgttatcaacttgaaaaagtggcaccgagtcggtgcttttttGGCCTTTCTGCTGACAAGTTTGAGGTcaccggagacggttgtaaag
BRCA1_G_41228575_NG_sg1	4	tgtggaaaggacgaaacaccgGGCCTTTCTGCTGACAAGTTgttttagagctagaaatagcaagttaaaataaggctagtccgttatcaacttgaaaaagtggcaccgagtcggtgcttttttGAAGGCCTTTCTGCTGACAAGTTTGAcaccggagacggttgtaaag
BRCA1_G_41228576_NG_sg1	7	tgtggaaaggacgaaacaccgAGAAGGCCTTTCTGCTGACAgttttagagctagaaatagcaagttaaaataaggctagtccgttatcaacttgaaaaagtggcaccgagtcggtgcttttttTCCAGAAGGCCTTTCTGCTGACAAGTcaccggagacggttgtaaag
BRCA1_T_41228580_NG_sg1	8	tgtggaaaggacgaaacaccgAATCCAGAAGGCCTTTCTGCgttttagagctagaaatagcaagttaaaataaggctagtccgttatcaacttgaaaaagtggcaccgagtcggtgcttttttCAGAATCCAGAAGGCCTTTCTGCTGAcaccggagacggttgtaaag
BRCA1_T_41228586_NG_sg1	5	tgtggaaaggacgaaacaccgCAGAATCCAGAAGGCCTTTCgttttagagctagaaatagcaagttaaaataaggctagtccgttatcaacttgaaaaagtggcaccgagtcggtgcttttttAGCCAGAATCCAGAAGGCCTTTCTGCcaccggagacggttgtaaag
BRCA1_G_41228591_NG_sg1	8	tgtggaaaggacgaaacaccgCTATAAGCCAGAATCCAGAAgttttagagctagaaatagcaagttaaaataaggctagtccgttatcaacttgaaaaagtggcaccgagtcggtgcttttttACCCTATAAGCCAGAATCCAGAAGGCcaccggagacggttgtaaag
BRCA1_T_41228596_NG_sg1	7	tgtggaaaggacgaaacaccgTACCCTATAAGCCAGAATCCgttttagagctagaaatagcaagttaaaataaggctagtccgttatcaacttgaaaaagtggcaccgagtcggtgcttttttGAATACCCTATAAGCCAGAATCCAGAcaccggagacggttgtaaag
BRCA1_T_41228603_NG_sg1	7	tgtggaaaggacgaaacaccgTAGTGAATACCCTATAAGCCgttttagagctagaaatagcaagttaaaataaggctagtccgttatcaacttgaaaaagtggcaccgagtcggtgcttttttAAGTAGTGAATACCCTATAAGCCAGAcaccggagacggttgtaaag
BRCA1_T_41228608_NG_sg1	6	tgtggaaaggacgaaacaccgAAAGTAGTGAATACCCTATAgttttagagctagaaatagcaagttaaaataaggctagtccgttatcaacttgaaaaagtggcaccgagtcggtgcttttttAGAAAAGTAGTGAATACCCTATAAGCcaccggagacggttgtaaag
BRCA1_G_41228619_NG_sg1	8	tgtggaaaggacgaaacaccgTTAACTTCACAGAAAAGTAGgttttagagctagaaatagcaagttaaaataaggctagtccgttatcaacttgaaaaagtggcaccgagtcggtgcttttttGTATTAACTTCACAGAAAAGTAGTGAcaccggagacggttgtaaag
BRCA1_T_41228624_NG_sg1	5	tgtggaaaggacgaaacaccgTATTAACTTCACAGAAAAGTgttttagagctagaaatagcaagttaaaataaggctagtccgttatcaacttgaaaaagtggcaccgagtcggtgcttttttCAGTATTAACTTCACAGAAAAGTAGTcaccggagacggttgtaaag
BRCA1_T_41228627_NG_sg1	5	tgtggaaaggacgaaacaccgCAGTATTAACTTCACAGAAAgttttagagctagaaatagcaagttaaaataaggctagtccgttatcaacttgaaaaagtggcaccgagtcggtgcttttttAAGCAGTATTAACTTCACAGAAAAGTcaccggagacggttgtaaag
BRCA1_T_41228630_NG_sg1	7	tgtggaaaggacgaaacaccgTAAAGCAGTATTAACTTCACgttttagagctagaaatagcaagttaaaataaggctagtccgttatcaacttgaaaaagtggcaccgagtcggtgcttttttATTTAAAGCAGTATTAACTTCACAGAcaccggagacggttgtaaag
BRCA1_G_41196311_NG_sg1	4	tgtggaaaggacgaaacaccgCCACCATGAATGACTGTTCTgttttagagctagaaatagcaagttaaaataaggctagtccgttatcaacttgaaaaagtggcaccgagtcggtgcttttttCTTCCACCATGAATGACTGTTCTTGAcaccggagacggttgtaaag
BRCA1_G_41196313_NG_sg1	8	tgtggaaaggacgaaacaccgACACTTCCACCATGAATGACgttttagagctagaaatagcaagttaaaataaggctagtccgttatcaacttgaaaaagtggcaccgagtcggtgcttttttCAAACACTTCCACCATGAATGACTGTcaccggagacggttgtaaag
BRCA1_T_41196318_NG_sg1	7	tgtggaaaggacgaaacaccgGCAAACACTTCCACCATGAAgttttagagctagaaatagcaagttaaaataaggctagtccgttatcaacttgaaaaagtggcaccgagtcggtgcttttttGTAGCAAACACTTCCACCATGAATGAcaccggagacggttgtaaag
BRCA1_T_41196322_NG_sg1	7	tgtggaaaggacgaaacaccgGGTAGCAAACACTTCCACCAgttttagagctagaaatagcaagttaaaataaggctagtccgttatcaacttgaaaaagtggcaccgagtcggtgcttttttCTTGGTAGCAAACACTTCCACCATGAcaccggagacggttgtaaag
BRCA1_T_41196338_NG_sg1	8	tgtggaaaggacgaaacaccgACACTGCAAATAAACTTGGTgttttagagctagaaatagcaagttaaaataaggctagtccgttatcaacttgaaaaagtggcaccgagtcggtgcttttttTTAACACTGCAAATAAACTTGGTAGCcaccggagacggttgtaaag
BRCA1_T_41196343_NG_sg1	6	tgtggaaaggacgaaacaccgTTAACACTGCAAATAAACTTgttttagagctagaaatagcaagttaaaataaggctagtccgttatcaacttgaaaaagtggcaccgagtcggtgcttttttCTGTTAACACTGCAAATAAACTTGGTcaccggagacggttgtaaag
BRCA1_G_41196369_NG_sg1	5	tgtggaaaggacgaaacaccgAATACGTTTTGTAAATGTTGgttttagagctagaaatagcaagttaaaataaggctagtccgttatcaacttgaaaaagtggcaccgagtcggtgcttttttCAAAATACGTTTTGTAAATGTTGTGCcaccggagacggttgtaaag
BRCA1_T_41196372_NG_sg1	4	tgtggaaaggacgaaacaccgAAAATACGTTTTGTAAATGTgttttagagctagaaatagcaagttaaaataaggctagtccgttatcaacttgaaaaagtggcaccgagtcggtgcttttttTACAAAATACGTTTTGTAAATGTTGTcaccggagacggttgtaaag
BRCA1_T_41196373_NG_sg1	6	tgtggaaaggacgaaacaccgTACAAAATACGTTTTGTAAAgttttagagctagaaatagcaagttaaaataaggctagtccgttatcaacttgaaaaagtggcaccgagtcggtgcttttttTTGTACAAAATACGTTTTGTAAATGTcaccggagacggttgtaaag
BRCA1_T_41196377_NG_sg1	8	tgtggaaaggacgaaacaccgTGATTGTACAAAATACGTTTgttttagagctagaaatagcaagttaaaataaggctagtccgttatcaacttgaaaaagtggcaccgagtcggtgcttttttACTTGATTGTACAAAATACGTTTTGTcaccggagacggttgtaaag
BRCA1_T_41196382_NG_sg1	8	tgtggaaaggacgaaacaccgAGACTTGATTGTACAAAATAgttttagagctagaaatagcaagttaaaataaggctagtccgttatcaacttgaaaaagtggcaccgagtcggtgcttttttTGAAGACTTGATTGTACAAAATACGTcaccggagacggttgtaaag
BRCA1_T_41196394_NG_sg1	7	tgtggaaaggacgaaacaccgAAGGGCAGTGAAGACTTGATgttttagagctagaaatagcaagttaaaataaggctagtccgttatcaacttgaaaaagtggcaccgagtcggtgcttttttTGCAAGGGCAGTGAAGACTTGATTGTcaccggagacggttgtaaag
BRCA1_T_41196399_NG_sg1	6	tgtggaaaggacgaaacaccgGTGCAAGGGCAGTGAAGACTgttttagagctagaaatagcaagttaaaataaggctagtccgttatcaacttgaaaaagtggcaccgagtcggtgcttttttAGTGTGCAAGGGCAGTGAAGACTTGAcaccggagacggttgtaaag
BRCA1_T_41196407_NG_sg1	6	tgtggaaaggacgaaacaccgCCCCCAGTGTGCAAGGGCAGgttttagagctagaaatagcaagttaaaataaggctagtccgttatcaacttgaaaaagtggcaccgagtcggtgcttttttGCCCCCCCAGTGTGCAAGGGCAGTGAcaccggagacggttgtaaag
BRCA1_G_41196410_NG_sg1	5	tgtggaaaggacgaaacaccgCCCCCCCAGTGTGCAAGGGCgttttagagctagaaatagcaagttaaaataaggctagtccgttatcaacttgaaaaagtggcaccgagtcggtgcttttttTAGCCCCCCCAGTGTGCAAGGGCAGTcaccggagacggttgtaaag
BRCA1_G_41196412_NG_sg1	6	tgtggaaaggacgaaacaccgTAGCCCCCCCAGTGTGCAAGgttttagagctagaaatagcaagttaaaataaggctagtccgttatcaacttgaaaaagtggcaccgagtcggtgcttttttCCCTAGCCCCCCCAGTGTGCAAGGGCcaccggagacggttgtaaag
BRCA1_T_41196416_NG_sg1	8	tgtggaaaggacgaaacaccgCTTCCCTAGCCCCCCCAGTGgttttagagctagaaatagcaagttaaaataaggctagtccgttatcaacttgaaaaagtggcaccgagtcggtgcttttttGGTCTTCCCTAGCCCCCCCAGTGTGCcaccggagacggttgtaaag
BRCA1_G_41196423_NG_sg1	5	tgtggaaaggacgaaacaccgAGGTCTTCCCTAGCCCCCCCgttttagagctagaaatagcaagttaaaataaggctagtccgttatcaacttgaaaaagtggcaccgagtcggtgcttttttACTAGGTCTTCCCTAGCCCCCCCAGTcaccggagacggttgtaaag
BRCA1_G_41196429_NG_sg1	8	tgtggaaaggacgaaacaccgGGAAGGACTAGGTCTTCCCTgttttagagctagaaatagcaagttaaaataaggctagtccgttatcaacttgaaaaagtggcaccgagtcggtgcttttttGTTGGAAGGACTAGGTCTTCCCTAGCcaccggagacggttgtaaag
BRCA1_G_41196441_NG_sg1	6	tgtggaaaggacgaaacaccgTATAGCTGTTGGAAGGACTAgttttagagctagaaatagcaagttaaaataaggctagtccgttatcaacttgaaaaagtggcaccgagtcggtgcttttttGTTTATAGCTGTTGGAAGGACTAGGTcaccggagacggttgtaaag
BRCA1_T_41196445_NG_sg1	8	tgtggaaaggacgaaacaccgACTGTTTATAGCTGTTGGAAgttttagagctagaaatagcaagttaaaataaggctagtccgttatcaacttgaaaaagtggcaccgagtcggtgcttttttAGGACTGTTTATAGCTGTTGGAAGGAcaccggagacggttgtaaag
BRCA1_G_41196451_NG_sg1	6	tgtggaaaggacgaaacaccgCAGGACTGTTTATAGCTGTTgttttagagctagaaatagcaagttaaaataaggctagtccgttatcaacttgaaaaagtggcaccgagtcggtgcttttttATCCAGGACTGTTTATAGCTGTTGGAcaccggagacggttgtaaag
BRCA1_T_41196455_NG_sg1	6	tgtggaaaggacgaaacaccgTATCCAGGACTGTTTATAGCgttttagagctagaaatagcaagttaaaataaggctagtccgttatcaacttgaaaaagtggcaccgagtcggtgcttttttCATTATCCAGGACTGTTTATAGCTGTcaccggagacggttgtaaag
BRCA1_T_41196459_NG_sg1	5	tgtggaaaggacgaaacaccgCATTATCCAGGACTGTTTATgttttagagctagaaatagcaagttaaaataaggctagtccgttatcaacttgaaaaagtggcaccgagtcggtgcttttttACCCATTATCCAGGACTGTTTATAGCcaccggagacggttgtaaag
BRCA1_G_41196463_NG_sg1	8	tgtggaaaggacgaaacaccgATAAACCCATTATCCAGGACgttttagagctagaaatagcaagttaaaataaggctagtccgttatcaacttgaaaaagtggcaccgagtcggtgcttttttTTCATAAACCCATTATCCAGGACTGTcaccggagacggttgtaaag
BRCA1_T_41196468_NG_sg1	7	tgtggaaaggacgaaacaccgTTTCATAAACCCATTATCCAgttttagagctagaaatagcaagttaaaataaggctagtccgttatcaacttgaaaaagtggcaccgagtcggtgcttttttGTTTTTCATAAACCCATTATCCAGGAcaccggagacggttgtaaag
BRCA1_T_41196491_NG_sg1	8	tgtggaaaggacgaaacaccgCTTGCTGAAGGAAGAAAAAGgttttagagctagaaatagcaagttaaaataaggctagtccgttatcaacttgaaaaagtggcaccgagtcggtgcttttttTTGCTTGCTGAAGGAAGAAAAAGTGTcaccggagacggttgtaaag
BRCA1_T_41196504_NG_sg1	6	tgtggaaaggacgaaacaccgAAATAATTTTGCTTGCTGAAgttttagagctagaaatagcaagttaaaataaggctagtccgttatcaacttgaaaaagtggcaccgagtcggtgcttttttCATAAATAATTTTGCTTGCTGAAGGAcaccggagacggttgtaaag
BRCA1_T_41196507_NG_sg1	7	tgtggaaaggacgaaacaccgTCATAAATAATTTTGCTTGCgttttagagctagaaatagcaagttaaaataaggctagtccgttatcaacttgaaaaagtggcaccgagtcggtgcttttttGCTTCATAAATAATTTTGCTTGCTGAcaccggagacggttgtaaag
BRCA1_T_41196511_NG_sg1	6	tgtggaaaggacgaaacaccgGCTTCATAAATAATTTTGCTgttttagagctagaaatagcaagttaaaataaggctagtccgttatcaacttgaaaaagtggcaccgagtcggtgcttttttACAGCTTCATAAATAATTTTGCTTGCcaccggagacggttgtaaag
BRCA1_G_41196515_NG_sg1	6	tgtggaaaggacgaaacaccgTACAGCTTCATAAATAATTTgttttagagctagaaatagcaagttaaaataaggctagtccgttatcaacttgaaaaagtggcaccgagtcggtgcttttttCCATACAGCTTCATAAATAATTTTGCcaccggagacggttgtaaag
BRCA1_G_41196544_NG_sg1	5	tgtggaaaggacgaaacaccgTTTCCTTTGCTCCCTGTTGCgttttagagctagaaatagcaagttaaaataaggctagtccgttatcaacttgaaaaagtggcaccgagtcggtgcttttttTTTTTTCCTTTGCTCCCTGTTGCTGAcaccggagacggttgtaaag
BRCA1_T_41196558_NG_sg1	4	tgtggaaaggacgaaacaccgTTGAGGTGATTTTTTTCCTTgttttagagctagaaatagcaagttaaaataaggctagtccgttatcaacttgaaaaagtggcaccgagtcggtgcttttttTCTTTGAGGTGATTTTTTTCCTTTGCcaccggagacggttgtaaag
BRCA1_G_41196573_NG_sg1	5	tgtggaaaggacgaaacaccgGAAGCTGTTGCTTTCTTTGAgttttagagctagaaatagcaagttaaaataaggctagtccgttatcaacttgaaaaagtggcaccgagtcggtgcttttttAAGGAAGCTGTTGCTTTCTTTGAGGTcaccggagacggttgtaaag
BRCA1_T_41196575_NG_sg1	6	tgtggaaaggacgaaacaccgAAGGAAGCTGTTGCTTTCTTgttttagagctagaaatagcaagttaaaataaggctagtccgttatcaacttgaaaaagtggcaccgagtcggtgcttttttAGGAAGGAAGCTGTTGCTTTCTTTGAcaccggagacggttgtaaag
BRCA1_T_41196583_NG_sg1	7	tgtggaaaggacgaaacaccgCCCACCAGGAAGGAAGCTGTgttttagagctagaaatagcaagttaaaataaggctagtccgttatcaacttgaaaaagtggcaccgagtcggtgcttttttGATCCCACCAGGAAGGAAGCTGTTGCcaccggagacggttgtaaag
BRCA1_G_41196587_NG_sg1	6	tgtggaaaggacgaaacaccgGATCCCACCAGGAAGGAAGCgttttagagctagaaatagcaagttaaaataaggctagtccgttatcaacttgaaaaagtggcaccgagtcggtgcttttttACAGATCCCACCAGGAAGGAAGCTGTcaccggagacggttgtaaag
BRCA1_T_41196591_NG_sg1	5	tgtggaaaggacgaaacaccgACAGATCCCACCAGGAAGGAgttttagagctagaaatagcaagttaaaataaggctagtccgttatcaacttgaaaaagtggcaccgagtcggtgcttttttATGACAGATCCCACCAGGAAGGAAGCcaccggagacggttgtaaag
BRCA1_T_41196593_NG_sg1	6	tgtggaaaggacgaaacaccgATGACAGATCCCACCAGGAAgttttagagctagaaatagcaagttaaaataaggctagtccgttatcaacttgaaaaagtggcaccgagtcggtgcttttttAAAATGACAGATCCCACCAGGAAGGAcaccggagacggttgtaaag
BRCA1_T_41196598_NG_sg1	5	tgtggaaaggacgaaacaccgTAAAATGACAGATCCCACCAgttttagagctagaaatagcaagttaaaataaggctagtccgttatcaacttgaaaaagtggcaccgagtcggtgcttttttCTATAAAATGACAGATCCCACCAGGAcaccggagacggttgtaaag
BRCA1_T_41196607_NG_sg1	7	tgtggaaaggacgaaacaccgTTTCATATCTATAAAATGACgttttagagctagaaatagcaagttaaaataaggctagtccgttatcaacttgaaaaagtggcaccgagtcggtgcttttttATATTTCATATCTATAAAATGACAGAcaccggagacggttgtaaag
BRCA1_T_41196614_NG_sg1	4	tgtggaaaggacgaaacaccgAATATTTCATATCTATAAAAgttttagagctagaaatagcaagttaaaataaggctagtccgttatcaacttgaaaaagtggcaccgagtcggtgcttttttATGAATATTTCATATCTATAAAATGAcaccggagacggttgtaaag
BRCA1_T_41196632_NG_sg1	8	tgtggaaaggacgaaacaccgAAAATATAAGACCTCTGGCAgttttagagctagaaatagcaagttaaaataaggctagtccgttatcaacttgaaaaagtggcaccgagtcggtgcttttttCTTAAAATATAAGACCTCTGGCATGAcaccggagacggttgtaaag
BRCA1_T_41196637_NG_sg1	7	tgtggaaaggacgaaacaccgTCTTAAAATATAAGACCTCTgttttagagctagaaatagcaagttaaaataaggctagtccgttatcaacttgaaaaagtggcaccgagtcggtgcttttttTCCTCTTAAAATATAAGACCTCTGGCcaccggagacggttgtaaag
BRCA1_G_41196644_NG_sg1	8	tgtggaaaggacgaaacaccgTCCATTCCTCTTAAAATATAgttttagagctagaaatagcaagttaaaataaggctagtccgttatcaacttgaaaaagtggcaccgagtcggtgcttttttTAATCCATTCCTCTTAAAATATAAGAcaccggagacggttgtaaag
BRCA1_T_41196674_NG_sg1	7	tgtggaaaggacgaaacaccgATGTTTATTGTTGTAGCTCTgttttagagctagaaatagcaagttaaaataaggctagtccgttatcaacttgaaaaagtggcaccgagtcggtgcttttttAAAATGTTTATTGTTGTAGCTCTGGTcaccggagacggttgtaaag
BRCA1_T_41196680_NG_sg1	7	tgtggaaaggacgaaacaccgAGTAAAATGTTTATTGTTGTgttttagagctagaaatagcaagttaaaataaggctagtccgttatcaacttgaaaaagtggcaccgagtcggtgcttttttATAAGTAAAATGTTTATTGTTGTAGCcaccggagacggttgtaaag
BRCA1_T_41196686_NG_sg1	4	tgtggaaaggacgaaacaccgATAAGTAAAATGTTTATTGTgttttagagctagaaatagcaagttaaaataaggctagtccgttatcaacttgaaaaagtggcaccgagtcggtgcttttttGTAATAAGTAAAATGTTTATTGTTGTcaccggagacggttgtaaag
BRCA1_T_41196687_NG_sg1	6	tgtggaaaggacgaaacaccgGTAATAAGTAAAATGTTTATgttttagagctagaaatagcaagttaaaataaggctagtccgttatcaacttgaaaaagtggcaccgagtcggtgcttttttTTAGTAATAAGTAAAATGTTTATTGTcaccggagacggttgtaaag
BRCA1_T_41196693_NG_sg1	7	tgtggaaaggacgaaacaccgCTCATTAGTAATAAGTAAAAgttttagagctagaaatagcaagttaaaataaggctagtccgttatcaacttgaaaaagtggcaccgagtcggtgcttttttTTCCTCATTAGTAATAAGTAAAATGTcaccggagacggttgtaaag
BRCA1_G_41196699_NG_sg1	8	tgtggaaaggacgaaacaccgCTAATTCCTCATTAGTAATAgttttagagctagaaatagcaagttaaaataaggctagtccgttatcaacttgaaaaagtggcaccgagtcggtgcttttttCTTCTAATTCCTCATTAGTAATAAGTcaccggagacggttgtaaag
BRCA1_G_41196706_NG_sg1	8	tgtggaaaggacgaaacaccgCAGTCTTCTAATTCCTCATTgttttagagctagaaatagcaagttaaaataaggctagtccgttatcaacttgaaaaagtggcaccgagtcggtgcttttttAGACAGTCTTCTAATTCCTCATTAGTcaccggagacggttgtaaag
BRCA1_G_41196726_NG_sg1	7	tgtggaaaggacgaaacaccgAAGAACCGGTTTCCAAAGACgttttagagctagaaatagcaagttaaaataaggctagtccgttatcaacttgaaaaagtggcaccgagtcggtgcttttttTTCAAGAACCGGTTTCCAAAGACAGTcaccggagacggttgtaaag
BRCA1_T_41196731_NG_sg1	6	tgtggaaaggacgaaacaccgTTTCAAGAACCGGTTTCCAAgttttagagctagaaatagcaagttaaaataaggctagtccgttatcaacttgaaaaagtggcaccgagtcggtgcttttttGATTTTCAAGAACCGGTTTCCAAAGAcaccggagacggttgtaaag
BRCA1_T_41196738_NG_sg1	8	tgtggaaaggacgaaacaccgGCAGAAGATTTTCAAGAACCgttttagagctagaaatagcaagttaaaataaggctagtccgttatcaacttgaaaaagtggcaccgagtcggtgcttttttACAGCAGAAGATTTTCAAGAACCGGTcaccggagacggttgtaaag
BRCA1_G_41196744_NG_sg1	8	tgtggaaaggacgaaacaccgAAAACAGCAGAAGATTTTCAgttttagagctagaaatagcaagttaaaataaggctagtccgttatcaacttgaaaaagtggcaccgagtcggtgcttttttTCTAAAACAGCAGAAGATTTTCAAGAcaccggagacggttgtaaag
BRCA1_G_41196753_NG_sg1	8	tgtggaaaggacgaaacaccgATGTGTTCTAAAACAGCAGAgttttagagctagaaatagcaagttaaaataaggctagtccgttatcaacttgaaaaagtggcaccgagtcggtgcttttttAGAATGTGTTCTAAAACAGCAGAAGAcaccggagacggttgtaaag
BRCA1_T_41196760_NG_sg1	4	tgtggaaaggacgaaacaccgAGAATGTGTTCTAAAACAGCgttttagagctagaaatagcaagttaaaataaggctagtccgttatcaacttgaaaaagtggcaccgagtcggtgcttttttTAAAGAATGTGTTCTAAAACAGCAGAcaccggagacggttgtaaag
BRCA1_T_41196761_NG_sg1	6	tgtggaaaggacgaaacaccgTAAAGAATGTGTTCTAAAACgttttagagctagaaatagcaagttaaaataaggctagtccgttatcaacttgaaaaagtggcaccgagtcggtgcttttttTTCTAAAGAATGTGTTCTAAAACAGCcaccggagacggttgtaaag
BRCA1_T_41196771_NG_sg1	7	tgtggaaaggacgaaacaccgTGCTAGATTTCTAAAGAATGgttttagagctagaaatagcaagttaaaataaggctagtccgttatcaacttgaaaaagtggcaccgagtcggtgcttttttATTTGCTAGATTTCTAAAGAATGTGTcaccggagacggttgtaaag
BRCA1_G_41196775_NG_sg1	5	tgtggaaaggacgaaacaccgTTTGCTAGATTTCTAAAGAAgttttagagctagaaatagcaagttaaaataaggctagtccgttatcaacttgaaaaagtggcaccgagtcggtgcttttttATATTTGCTAGATTTCTAAAGAATGTcaccggagacggttgtaaag
BRCA1_T_41196780_NG_sg1	4	tgtggaaaggacgaaacaccgTATATTTGCTAGATTTCTAAgttttagagctagaaatagcaagttaaaataaggctagtccgttatcaacttgaaaaagtggcaccgagtcggtgcttttttAGATATATTTGCTAGATTTCTAAAGAcaccggagacggttgtaaag
BRCA1_T_41196786_NG_sg1	8	tgtggaaaggacgaaacaccgAAGTCTGAGATATATTTGCTgttttagagctagaaatagcaagttaaaataaggctagtccgttatcaacttgaaaaagtggcaccgagtcggtgcttttttTAAAAGTCTGAGATATATTTGCTAGAcaccggagacggttgtaaag
BRCA1_T_41196792_NG_sg1	6	tgtggaaaggacgaaacaccgCTAAAAGTCTGAGATATATTgttttagagctagaaatagcaagttaaaataaggctagtccgttatcaacttgaaaaagtggcaccgagtcggtgcttttttTTTCTAAAAGTCTGAGATATATTTGCcaccggagacggttgtaaag
BRCA1_T_41196801_NG_sg1	6	tgtggaaaggacgaaacaccgAAGAGATTTCTAAAAGTCTGgttttagagctagaaatagcaagttaaaataaggctagtccgttatcaacttgaaaaagtggcaccgagtcggtgcttttttTAGAAGAGATTTCTAAAAGTCTGAGAcaccggagacggttgtaaag
BRCA1_T_41196805_NG_sg1	4	tgtggaaaggacgaaacaccgAGAAGAGATTTCTAAAAGTCgttttagagctagaaatagcaagttaaaataaggctagtccgttatcaacttgaaaaagtggcaccgagtcggtgcttttttACTAGAAGAGATTTCTAAAAGTCTGAcaccggagacggttgtaaag
BRCA1_T_41196806_NG_sg1	7	tgtggaaaggacgaaacaccgAACTAGAAGAGATTTCTAAAgttttagagctagaaatagcaagttaaaataaggctagtccgttatcaacttgaaaaagtggcaccgagtcggtgcttttttTGAAACTAGAAGAGATTTCTAAAAGTcaccggagacggttgtaaag
BRCA1_T_41196816_NG_sg1	8	tgtggaaaggacgaaacaccgAAGGAAAATGAAACTAGAAGgttttagagctagaaatagcaagttaaaataaggctagtccgttatcaacttgaaaaagtggcaccgagtcggtgcttttttAAAAAGGAAAATGAAACTAGAAGAGAcaccggagacggttgtaaag
BRCA1_T_41196822_NG_sg1	4	tgtggaaaggacgaaacaccgAAAAGGAAAATGAAACTAGAgttttagagctagaaatagcaagttaaaataaggctagtccgttatcaacttgaaaaagtggcaccgagtcggtgcttttttAAAAAAAGGAAAATGAAACTAGAAGAcaccggagacggttgtaaag
BRCA1_T_41196823_NG_sg1	6	tgtggaaaggacgaaacaccgAAAAAAAGGAAAATGAAACTgttttagagctagaaatagcaagttaaaataaggctagtccgttatcaacttgaaaaagtggcaccgagtcggtgcttttttAAAAAAAAAAGGAAAATGAAACTAGAcaccggagacggttgtaaag
BRCA1_T_41196828_NG_sg1	8	tgtggaaaggacgaaacaccgAAAAAAAAAAAAAAGGAAAAgttttagagctagaaatagcaagttaaaataaggctagtccgttatcaacttgaaaaagtggcaccgagtcggtgcttttttAAAAAAAAAAAAAAAAAGGAAAATGAcaccggagacggttgtaaag
BRCA1_T_41196834_NG_sg1	8	tgtggaaaggacgaaacaccgCAAAAAAAAAAAAAAAAAAAgttttagagctagaaatagcaagttaaaataaggctagtccgttatcaacttgaaaaagtggcaccgagtcggtgcttttttGCTCAAAAAAAAAAAAAAAAAAAGGAcaccggagacggttgtaaag
BRCA1_T_41196858_NG_sg1	8	tgtggaaaggacgaaacaccgCTGGGTGACAGTGAGACTGTgttttagagctagaaatagcaagttaaaataaggctagtccgttatcaacttgaaaaagtggcaccgagtcggtgcttttttAGCCTGGGTGACAGTGAGACTGTGGCcaccggagacggttgtaaag
BRCA1_G_41196865_NG_sg1	4	tgtggaaaggacgaaacaccgAGCCTGGGTGACAGTGAGACgttttagagctagaaatagcaagttaaaataaggctagtccgttatcaacttgaaaaagtggcaccgagtcggtgcttttttTCCAGCCTGGGTGACAGTGAGACTGTcaccggagacggttgtaaag
BRCA1_G_41196866_NG_sg1	7	tgtggaaaggacgaaacaccgCTCCAGCCTGGGTGACAGTGgttttagagctagaaatagcaagttaaaataaggctagtccgttatcaacttgaaaaagtggcaccgagtcggtgcttttttGCACTCCAGCCTGGGTGACAGTGAGAcaccggagacggttgtaaag
BRCA1_G_41196870_NG_sg1	5	tgtggaaaggacgaaacaccgCACTCCAGCCTGGGTGACAGgttttagagctagaaatagcaagttaaaataaggctagtccgttatcaacttgaaaaagtggcaccgagtcggtgcttttttCGGCACTCCAGCCTGGGTGACAGTGAcaccggagacggttgtaaag
BRCA1_G_41196872_NG_sg1	5	tgtggaaaggacgaaacaccgGGCACTCCAGCCTGGGTGACgttttagagctagaaatagcaagttaaaataaggctagtccgttatcaacttgaaaaagtggcaccgagtcggtgcttttttCACGGCACTCCAGCCTGGGTGACAGTcaccggagacggttgtaaag
BRCA1_G_41196874_NG_sg1	7	tgtggaaaggacgaaacaccgCCACGGCACTCCAGCCTGGGgttttagagctagaaatagcaagttaaaataaggctagtccgttatcaacttgaaaaagtggcaccgagtcggtgcttttttATACCACGGCACTCCAGCCTGGGTGAcaccggagacggttgtaaag
BRCA1_T_41196878_NG_sg1	5	tgtggaaaggacgaaacaccgTACCACGGCACTCCAGCCTGgttttagagctagaaatagcaagttaaaataaggctagtccgttatcaacttgaaaaagtggcaccgagtcggtgcttttttTCATACCACGGCACTCCAGCCTGGGTcaccggagacggttgtaaag
BRCA1_T_41196881_NG_sg1	8	tgtggaaaggacgaaacaccgAGATCATACCACGGCACTCCgttttagagctagaaatagcaagttaaaataaggctagtccgttatcaacttgaaaaagtggcaccgagtcggtgcttttttCCAAGATCATACCACGGCACTCCAGCcaccggagacggttgtaaag
BRCA1_T_41196889_NG_sg1	8	tgtggaaaggacgaaacaccgGTGAGCCAAGATCATACCACgttttagagctagaaatagcaagttaaaataaggctagtccgttatcaacttgaaaaagtggcaccgagtcggtgcttttttGCAGTGAGCCAAGATCATACCACGGCcaccggagacggttgtaaag
BRCA1_T_41196904_NG_sg1	5	tgtggaaaggacgaaacaccgGTGGAGGTTGCAGTGAGCCAgttttagagctagaaatagcaagttaaaataaggctagtccgttatcaacttgaaaaagtggcaccgagtcggtgcttttttGAGGTGGAGGTTGCAGTGAGCCAAGAcaccggagacggttgtaaag
BRCA1_T_41196910_NG_sg1	4	tgtggaaaggacgaaacaccgGGGAGGTGGAGGTTGCAGTGgttttagagctagaaatagcaagttaaaataaggctagtccgttatcaacttgaaaaagtggcaccgagtcggtgcttttttCCCGGGAGGTGGAGGTTGCAGTGAGCcaccggagacggttgtaaag
BRCA1_G_41196914_NG_sg1	4	tgtggaaaggacgaaacaccgGCCCGGGAGGTGGAGGTTGCgttttagagctagaaatagcaagttaaaataaggctagtccgttatcaacttgaaaaagtggcaccgagtcggtgcttttttTCAGCCCGGGAGGTGGAGGTTGCAGTcaccggagacggttgtaaag
BRCA1_G_41196915_NG_sg1	6	tgtggaaaggacgaaacaccgTCAGCCCGGGAGGTGGAGGTgttttagagctagaaatagcaagttaaaataaggctagtccgttatcaacttgaaaaagtggcaccgagtcggtgcttttttACTTCAGCCCGGGAGGTGGAGGTTGCcaccggagacggttgtaaag
BRCA1_T_41196918_NG_sg1	6	tgtggaaaggacgaaacaccgACTTCAGCCCGGGAGGTGGAgttttagagctagaaatagcaagttaaaataaggctagtccgttatcaacttgaaaaagtggcaccgagtcggtgcttttttATCACTTCAGCCCGGGAGGTGGAGGTcaccggagacggttgtaaag
BRCA1_G_41196922_NG_sg1	5	tgtggaaaggacgaaacaccgATCACTTCAGCCCGGGAGGTgttttagagctagaaatagcaagttaaaataaggctagtccgttatcaacttgaaaaagtggcaccgagtcggtgcttttttAGAATCACTTCAGCCCGGGAGGTGGAcaccggagacggttgtaaag
BRCA1_G_41196924_NG_sg1	6	tgtggaaaggacgaaacaccgAGAATCACTTCAGCCCGGGAgttttagagctagaaatagcaagttaaaataaggctagtccgttatcaacttgaaaaagtggcaccgagtcggtgcttttttAGGAGAATCACTTCAGCCCGGGAGGTcaccggagacggttgtaaag
BRCA1_T_41196927_NG_sg1	6	tgtggaaaggacgaaacaccgAGGAGAATCACTTCAGCCCGgttttagagctagaaatagcaagttaaaataaggctagtccgttatcaacttgaaaaagtggcaccgagtcggtgcttttttGGCAGGAGAATCACTTCAGCCCGGGAcaccggagacggttgtaaag
BRCA1_T_41196932_NG_sg1	7	tgtggaaaggacgaaacaccgTAAGGCAGGAGAATCACTTCgttttagagctagaaatagcaagttaaaataaggctagtccgttatcaacttgaaaaagtggcaccgagtcggtgcttttttGGCTAAGGCAGGAGAATCACTTCAGCcaccggagacggttgtaaag
BRCA1_T_41196945_NG_sg1	5	tgtggaaaggacgaaacaccgACTCAGGTGGCTAAGGCAGGgttttagagctagaaatagcaagttaaaataaggctagtccgttatcaacttgaaaaagtggcaccgagtcggtgcttttttGCTACTCAGGTGGCTAAGGCAGGAGAcaccggagacggttgtaaag
BRCA1_G_41196948_NG_sg1	4	tgtggaaaggacgaaacaccgCTACTCAGGTGGCTAAGGCAgttttagagctagaaatagcaagttaaaataaggctagtccgttatcaacttgaaaaagtggcaccgagtcggtgcttttttCAGCTACTCAGGTGGCTAAGGCAGGAcaccggagacggttgtaaag
BRCA1_T_41196949_NG_sg1	7	tgtggaaaggacgaaacaccgCCAGCTACTCAGGTGGCTAAgttttagagctagaaatagcaagttaaaataaggctagtccgttatcaacttgaaaaagtggcaccgagtcggtgcttttttATCCCAGCTACTCAGGTGGCTAAGGCcaccggagacggttgtaaag
BRCA1_G_41196954_NG_sg1	8	tgtggaaaggacgaaacaccgGTAATCCCAGCTACTCAGGTgttttagagctagaaatagcaagttaaaataaggctagtccgttatcaacttgaaaaagtggcaccgagtcggtgcttttttCCTGTAATCCCAGCTACTCAGGTGGCcaccggagacggttgtaaag
BRCA1_T_41196959_NG_sg1	6	tgtggaaaggacgaaacaccgCCTGTAATCCCAGCTACTCAgttttagagctagaaatagcaagttaaaataaggctagtccgttatcaacttgaaaaagtggcaccgagtcggtgcttttttACACCTGTAATCCCAGCTACTCAGGTcaccggagacggttgtaaag
BRCA1_G_41196966_NG_sg1	8	tgtggaaaggacgaaacaccgTGGTGGACACCTGTAATCCCgttttagagctagaaatagcaagttaaaataaggctagtccgttatcaacttgaaaaagtggcaccgagtcggtgcttttttTGGTGGTGGACACCTGTAATCCCAGCcaccggagacggttgtaaag
BRCA1_T_41196977_NG_sg1	6	tgtggaaaggacgaaacaccgCGGTCATGGTGGTGGACACCgttttagagctagaaatagcaagttaaaataaggctagtccgttatcaacttgaaaaagtggcaccgagtcggtgcttttttAGCCGGTCATGGTGGTGGACACCTGTcaccggagacggttgtaaag
BRCA1_G_41196982_NG_sg1	8	tgtggaaaggacgaaacaccgAATTAGCCGGTCATGGTGGTgttttagagctagaaatagcaagttaaaataaggctagtccgttatcaacttgaaaaagtggcaccgagtcggtgcttttttAGAAATTAGCCGGTCATGGTGGTGGAcaccggagacggttgtaaag
BRCA1_T_41196988_NG_sg1	5	tgtggaaaggacgaaacaccgAGAAATTAGCCGGTCATGGTgttttagagctagaaatagcaagttaaaataaggctagtccgttatcaacttgaaaaagtggcaccgagtcggtgcttttttTACAGAAATTAGCCGGTCATGGTGGTcaccggagacggttgtaaag
BRCA1_T_41196990_NG_sg1	6	tgtggaaaggacgaaacaccgTACAGAAATTAGCCGGTCATgttttagagctagaaatagcaagttaaaataaggctagtccgttatcaacttgaaaaagtggcaccgagtcggtgcttttttAAATACAGAAATTAGCCGGTCATGGTcaccggagacggttgtaaag
BRCA1_T_41196994_NG_sg1	8	tgtggaaaggacgaaacaccgTAAAAATACAGAAATTAGCCgttttagagctagaaatagcaagttaaaataaggctagtccgttatcaacttgaaaaagtggcaccgagtcggtgcttttttTACTAAAAATACAGAAATTAGCCGGTcaccggagacggttgtaaag
BRCA1_T_41196999_NG_sg1	7	tgtggaaaggacgaaacaccgCTACTAAAAATACAGAAATTgttttagagctagaaatagcaagttaaaataaggctagtccgttatcaacttgaaaaagtggcaccgagtcggtgcttttttTCTCTACTAAAAATACAGAAATTAGCcaccggagacggttgtaaag
BRCA1_G_41197005_NG_sg1	8	tgtggaaaggacgaaacaccgCCCATCTCTACTAAAAATACgttttagagctagaaatagcaagttaaaataaggctagtccgttatcaacttgaaaaagtggcaccgagtcggtgcttttttAACCCCATCTCTACTAAAAATACAGAcaccggagacggttgtaaag
BRCA1_G_41197031_NG_sg1	8	tgtggaaaggacgaaacaccgAACCAGCCTGGCCAACATGGgttttagagctagaaatagcaagttaaaataaggctagtccgttatcaacttgaaaaagtggcaccgagtcggtgcttttttCGAAACCAGCCTGGCCAACATGGTGAcaccggagacggttgtaaag
BRCA1_G_41197036_NG_sg1	5	tgtggaaaggacgaaacaccgGAAACCAGCCTGGCCAACATgttttagagctagaaatagcaagttaaaataaggctagtccgttatcaacttgaaaaagtggcaccgagtcggtgcttttttTTCGAAACCAGCCTGGCCAACATGGTcaccggagacggttgtaaag
BRCA1_T_41197045_NG_sg1	5	tgtggaaaggacgaaacaccgCAGGAGTTCGAAACCAGCCTgttttagagctagaaatagcaagttaaaataaggctagtccgttatcaacttgaaaaagtggcaccgagtcggtgcttttttGGTCAGGAGTTCGAAACCAGCCTGGCcaccggagacggttgtaaag
BRCA1_T_41197048_NG_sg1	7	tgtggaaaggacgaaacaccgGAGGTCAGGAGTTCGAAACCgttttagagctagaaatagcaagttaaaataaggctagtccgttatcaacttgaaaaagtggcaccgagtcggtgcttttttCTGGAGGTCAGGAGTTCGAAACCAGCcaccggagacggttgtaaag
BRCA1_G_41197057_NG_sg1	5	tgtggaaaggacgaaacaccgATCACTGGAGGTCAGGAGTTgttttagagctagaaatagcaagttaaaataaggctagtccgttatcaacttgaaaaagtggcaccgagtcggtgcttttttCAGATCACTGGAGGTCAGGAGTTCGAcaccggagacggttgtaaag
BRCA1_G_41197059_NG_sg1	7	tgtggaaaggacgaaacaccgGCAGATCACTGGAGGTCAGGgttttagagctagaaatagcaagttaaaataaggctagtccgttatcaacttgaaaaagtggcaccgagtcggtgcttttttTGGGCAGATCACTGGAGGTCAGGAGTcaccggagacggttgtaaag
BRCA1_T_41197063_NG_sg1	5	tgtggaaaggacgaaacaccgGGGCAGATCACTGGAGGTCAgttttagagctagaaatagcaagttaaaataaggctagtccgttatcaacttgaaaaagtggcaccgagtcggtgcttttttGGTGGGCAGATCACTGGAGGTCAGGAcaccggagacggttgtaaag
BRCA1_T_41197071_NG_sg1	5	tgtggaaaggacgaaacaccgGCCAAGGTGGGCAGATCACTgttttagagctagaaatagcaagttaaaataaggctagtccgttatcaacttgaaaaagtggcaccgagtcggtgcttttttGAGGCCAAGGTGGGCAGATCACTGGAcaccggagacggttgtaaag
BRCA1_T_41197077_NG_sg1	7	tgtggaaaggacgaaacaccgTTTGGGAGGCCAAGGTGGGCgttttagagctagaaatagcaagttaaaataaggctagtccgttatcaacttgaaaaagtggcaccgagtcggtgcttttttCACTTTGGGAGGCCAAGGTGGGCAGAcaccggagacggttgtaaag
BRCA1_G_41197084_NG_sg1	7	tgtggaaaggacgaaacaccgCCAGCACTTTGGGAGGCCAAgttttagagctagaaatagcaagttaaaataaggctagtccgttatcaacttgaaaaagtggcaccgagtcggtgcttttttATCCCAGCACTTTGGGAGGCCAAGGTcaccggagacggttgtaaag
BRCA1_G_41197089_NG_sg1	8	tgtggaaaggacgaaacaccgGTAATCCCAGCACTTTGGGAgttttagagctagaaatagcaagttaaaataaggctagtccgttatcaacttgaaaaagtggcaccgagtcggtgcttttttCCTGTAATCCCAGCACTTTGGGAGGCcaccggagacggttgtaaag
BRCA1_T_41197094_NG_sg1	6	tgtggaaaggacgaaacaccgCCTGTAATCCCAGCACTTTGgttttagagctagaaatagcaagttaaaataaggctagtccgttatcaacttgaaaaagtggcaccgagtcggtgcttttttACGCCTGTAATCCCAGCACTTTGGGAcaccggagacggttgtaaag
BRCA1_G_41197101_NG_sg1	8	tgtggaaaggacgaaacaccgTGGCTCACGCCTGTAATCCCgttttagagctagaaatagcaagttaaaataaggctagtccgttatcaacttgaaaaagtggcaccgagtcggtgcttttttTGGTGGCTCACGCCTGTAATCCCAGCcaccggagacggttgtaaag
BRCA1_T_41197112_NG_sg1	6	tgtggaaaggacgaaacaccgTGGGCATGGTGGCTCACGCCgttttagagctagaaatagcaagttaaaataaggctagtccgttatcaacttgaaaaagtggcaccgagtcggtgcttttttACCTGGGCATGGTGGCTCACGCCTGTcaccggagacggttgtaaag
BRCA1_G_41197118_NG_sg1	4	tgtggaaaggacgaaacaccgAACCTGGGCATGGTGGCTCAgttttagagctagaaatagcaagttaaaataaggctagtccgttatcaacttgaaaaagtggcaccgagtcggtgcttttttTGAAACCTGGGCATGGTGGCTCACGCcaccggagacggttgtaaag
BRCA1_T_41197120_NG_sg1	8	tgtggaaaggacgaaacaccgACTTGAAACCTGGGCATGGTgttttagagctagaaatagcaagttaaaataaggctagtccgttatcaacttgaaaaagtggcaccgagtcggtgcttttttGAAACTTGAAACCTGGGCATGGTGGCcaccggagacggttgtaaag
BRCA1_G_41197126_NG_sg1	5	tgtggaaaggacgaaacaccgGAAACTTGAAACCTGGGCATgttttagagctagaaatagcaagttaaaataaggctagtccgttatcaacttgaaaaagtggcaccgagtcggtgcttttttAAGGAAACTTGAAACCTGGGCATGGTcaccggagacggttgtaaag
BRCA1_T_41197128_NG_sg1	8	tgtggaaaggacgaaacaccgAAAAGGAAACTTGAAACCTGgttttagagctagaaatagcaagttaaaataaggctagtccgttatcaacttgaaaaagtggcaccgagtcggtgcttttttATGAAAAGGAAACTTGAAACCTGGGCcaccggagacggttgtaaag
BRCA1_T_41197138_NG_sg1	7	tgtggaaaggacgaaacaccgTTAGAAATGAAAAGGAAACTgttttagagctagaaatagcaagttaaaataaggctagtccgttatcaacttgaaaaagtggcaccgagtcggtgcttttttGTATTAGAAATGAAAAGGAAACTTGAcaccggagacggttgtaaag
BRCA1_T_41197145_NG_sg1	7	tgtggaaaggacgaaacaccgGCAGGTATTAGAAATGAAAAgttttagagctagaaatagcaagttaaaataaggctagtccgttatcaacttgaaaaagtggcaccgagtcggtgcttttttGAGGCAGGTATTAGAAATGAAAAGGAcaccggagacggttgtaaag
BRCA1_G_41197150_NG_sg1	8	tgtggaaaggacgaaacaccgTCTGAGGCAGGTATTAGAAAgttttagagctagaaatagcaagttaaaataaggctagtccgttatcaacttgaaaaagtggcaccgagtcggtgcttttttAATTCTGAGGCAGGTATTAGAAATGAcaccggagacggttgtaaag
BRCA1_G_41197156_NG_sg1	7	tgtggaaaggacgaaacaccgGAAATTCTGAGGCAGGTATTgttttagagctagaaatagcaagttaaaataaggctagtccgttatcaacttgaaaaagtggcaccgagtcggtgcttttttGAGGAAATTCTGAGGCAGGTATTAGAcaccggagacggttgtaaag
BRCA1_T_41197161_NG_sg1	8	tgtggaaaggacgaaacaccgGGGGAGGAAATTCTGAGGCAgttttagagctagaaatagcaagttaaaataaggctagtccgttatcaacttgaaaaagtggcaccgagtcggtgcttttttATTGGGGAGGAAATTCTGAGGCAGGTcaccggagacggttgtaaag
BRCA1_T_41197171_NG_sg1	5	tgtggaaaggacgaaacaccgGAACATTGGGGAGGAAATTCgttttagagctagaaatagcaagttaaaataaggctagtccgttatcaacttgaaaaagtggcaccgagtcggtgcttttttGTGGAACATTGGGGAGGAAATTCTGAcaccggagacggttgtaaag
BRCA1_T_41197179_NG_sg1	5	tgtggaaaggacgaaacaccgTTGGAGTGGAACATTGGGGAgttttagagctagaaatagcaagttaaaataaggctagtccgttatcaacttgaaaaagtggcaccgagtcggtgcttttttATGTTGGAGTGGAACATTGGGGAGGAcaccggagacggttgtaaag
BRCA1_G_41197189_NG_sg1	8	tgtggaaaggacgaaacaccgCAGTTCTCAAATGTTGGAGTgttttagagctagaaatagcaagttaaaataaggctagtccgttatcaacttgaaaaagtggcaccgagtcggtgcttttttGGGCAGTTCTCAAATGTTGGAGTGGAcaccggagacggttgtaaag
BRCA1_T_41197195_NG_sg1	5	tgtggaaaggacgaaacaccgGGGCAGTTCTCAAATGTTGGgttttagagctagaaatagcaagttaaaataaggctagtccgttatcaacttgaaaaagtggcaccgagtcggtgcttttttCTTGGGCAGTTCTCAAATGTTGGAGTcaccggagacggttgtaaag
BRCA1_G_41197202_NG_sg1	4	tgtggaaaggacgaaacaccgGTCCTTGGGCAGTTCTCAAAgttttagagctagaaatagcaagttaaaataaggctagtccgttatcaacttgaaaaagtggcaccgagtcggtgcttttttATAGTCCTTGGGCAGTTCTCAAATGTcaccggagacggttgtaaag
BRCA1_T_41197208_NG_sg1	8	tgtggaaaggacgaaacaccgAGTCAGAATAGTCCTTGGGCgttttagagctagaaatagcaagttaaaataaggctagtccgttatcaacttgaaaaagtggcaccgagtcggtgcttttttTAAAGTCAGAATAGTCCTTGGGCAGTcaccggagacggttgtaaag
BRCA1_T_41197215_NG_sg1	4	tgtggaaaggacgaaacaccgTAAAGTCAGAATAGTCCTTGgttttagagctagaaatagcaagttaaaataaggctagtccgttatcaacttgaaaaagtggcaccgagtcggtgcttttttACTTAAAGTCAGAATAGTCCTTGGGCcaccggagacggttgtaaag
BRCA1_G_41197220_NG_sg1	7	tgtggaaaggacgaaacaccgATGTGACTTAAAGTCAGAATgttttagagctagaaatagcaagttaaaataaggctagtccgttatcaacttgaaaaagtggcaccgagtcggtgcttttttATTATGTGACTTAAAGTCAGAATAGTcaccggagacggttgtaaag
BRCA1_T_41197226_NG_sg1	6	tgtggaaaggacgaaacaccgCGATTATGTGACTTAAAGTCgttttagagctagaaatagcaagttaaaataaggctagtccgttatcaacttgaaaaagtggcaccgagtcggtgcttttttGATCGATTATGTGACTTAAAGTCAGAcaccggagacggttgtaaag
BRCA1_T_41197229_NG_sg1	7	tgtggaaaggacgaaacaccgGGATCGATTATGTGACTTAAgttttagagctagaaatagcaagttaaaataaggctagtccgttatcaacttgaaaaagtggcaccgagtcggtgcttttttTTGGGATCGATTATGTGACTTAAAGTcaccggagacggttgtaaag
BRCA1_G_41197239_NG_sg1	5	tgtggaaaggacgaaacaccgAGTGCTTGGGATCGATTATGgttttagagctagaaatagcaagttaaaataaggctagtccgttatcaacttgaaaaagtggcaccgagtcggtgcttttttGAGAGTGCTTGGGATCGATTATGTGAcaccggagacggttgtaaag
BRCA1_T_41197245_NG_sg1	7	tgtggaaaggacgaaacaccgGGAAGGAGAGTGCTTGGGATgttttagagctagaaatagcaagttaaaataaggctagtccgttatcaacttgaaaaagtggcaccgagtcggtgcttttttAATGGAAGGAGAGTGCTTGGGATCGAcaccggagacggttgtaaag
BRCA1_T_41197249_NG_sg1	7	tgtggaaaggacgaaacaccgCAATGGAAGGAGAGTGCTTGgttttagagctagaaatagcaagttaaaataaggctagtccgttatcaacttgaaaaagtggcaccgagtcggtgcttttttCTTCAATGGAAGGAGAGTGCTTGGGAcaccggagacggttgtaaag
BRCA1_T_41197254_NG_sg1	8	tgtggaaaggacgaaacaccgACCCTTCAATGGAAGGAGAGgttttagagctagaaatagcaagttaaaataaggctagtccgttatcaacttgaaaaagtggcaccgagtcggtgcttttttCAGACCCTTCAATGGAAGGAGAGTGCcaccggagacggttgtaaag
BRCA1_G_41197259_NG_sg1	5	tgtggaaaggacgaaacaccgAGACCCTTCAATGGAAGGAGgttttagagctagaaatagcaagttaaaataaggctagtccgttatcaacttgaaaaagtggcaccgagtcggtgcttttttGTCAGACCCTTCAATGGAAGGAGAGTcaccggagacggttgtaaag
BRCA1_T_41197261_NG_sg1	5	tgtggaaaggacgaaacaccgTCAGACCCTTCAATGGAAGGgttttagagctagaaatagcaagttaaaataaggctagtccgttatcaacttgaaaaagtggcaccgagtcggtgcttttttGAGTCAGACCCTTCAATGGAAGGAGAcaccggagacggttgtaaag
BRCA1_T_41197263_NG_sg1	5	tgtggaaaggacgaaacaccgAGTCAGACCCTTCAATGGAAgttttagagctagaaatagcaagttaaaataaggctagtccgttatcaacttgaaaaagtggcaccgagtcggtgcttttttGAGAGTCAGACCCTTCAATGGAAGGAcaccggagacggttgtaaag
BRCA1_T_41197267_NG_sg1	5	tgtggaaaggacgaaacaccgAGAGAGTCAGACCCTTCAATgttttagagctagaaatagcaagttaaaataaggctagtccgttatcaacttgaaaaagtggcaccgagtcggtgcttttttGGCAGAGAGTCAGACCCTTCAATGGAcaccggagacggttgtaaag
BRCA1_T_41197276_NG_sg1	8	tgtggaaaggacgaaacaccgGTTCACAAAGGCAGAGAGTCgttttagagctagaaatagcaagttaaaataaggctagtccgttatcaacttgaaaaagtggcaccgagtcggtgcttttttTGTGTTCACAAAGGCAGAGAGTCAGAcaccggagacggttgtaaag
BRCA1_G_41197287_NG_sg1	5	tgtggaaaggacgaaacaccgAACCCTGTGTTCACAAAGGCgttttagagctagaaatagcaagttaaaataaggctagtccgttatcaacttgaaaaagtggcaccgagtcggtgcttttttTAAAACCCTGTGTTCACAAAGGCAGAcaccggagacggttgtaaag
BRCA1_G_41197289_NG_sg1	6	tgtggaaaggacgaaacaccgTAAAACCCTGTGTTCACAAAgttttagagctagaaatagcaagttaaaataaggctagtccgttatcaacttgaaaaagtggcaccgagtcggtgcttttttCTCTAAAACCCTGTGTTCACAAAGGCcaccggagacggttgtaaag
BRCA1_G_41197297_NG_sg1	8	tgtggaaaggacgaaacaccgTTTACTTCTCTAAAACCCTGgttttagagctagaaatagcaagttaaaataaggctagtccgttatcaacttgaaaaagtggcaccgagtcggtgcttttttAAGTTTACTTCTCTAAAACCCTGTGTcaccggagacggttgtaaag
BRCA1_T_41197320_NG_sg1	7	tgtggaaaggacgaaacaccgGAGAATAGCTGGTTTCCCTAgttttagagctagaaatagcaagttaaaataaggctagtccgttatcaacttgaaaaagtggcaccgagtcggtgcttttttCAAGAGAATAGCTGGTTTCCCTAAGTcaccggagacggttgtaaag
BRCA1_G_41197329_NG_sg1	8	tgtggaaaggacgaaacaccgTTGGCCTCAAGAGAATAGCTgttttagagctagaaatagcaagttaaaataaggctagtccgttatcaacttgaaaaagtggcaccgagtcggtgcttttttGGCTTGGCCTCAAGAGAATAGCTGGTcaccggagacggttgtaaag
BRCA1_G_41197337_NG_sg1	4	tgtggaaaggacgaaacaccgTGGCTTGGCCTCAAGAGAATgttttagagctagaaatagcaagttaaaataaggctagtccgttatcaacttgaaaaagtggcaccgagtcggtgcttttttGAGTGGCTTGGCCTCAAGAGAATAGCcaccggagacggttgtaaag
BRCA1_T_41197342_NG_sg1	4	tgtggaaaggacgaaacaccgCAGAGTGGCTTGGCCTCAAGgttttagagctagaaatagcaagttaaaataaggctagtccgttatcaacttgaaaaagtggcaccgagtcggtgcttttttGCACAGAGTGGCTTGGCCTCAAGAGAcaccggagacggttgtaaag
BRCA1_T_41197344_NG_sg1	4	tgtggaaaggacgaaacaccgCACAGAGTGGCTTGGCCTCAgttttagagctagaaatagcaagttaaaataaggctagtccgttatcaacttgaaaaagtggcaccgagtcggtgcttttttAAGCACAGAGTGGCTTGGCCTCAAGAcaccggagacggttgtaaag
BRCA1_G_41197347_NG_sg1	8	tgtggaaaggacgaaacaccgCTGGAAGCACAGAGTGGCTTgttttagagctagaaatagcaagttaaaataaggctagtccgttatcaacttgaaaaagtggcaccgagtcggtgcttttttGGGCTGGAAGCACAGAGTGGCTTGGCcaccggagacggttgtaaag
BRCA1_G_41197354_NG_sg1	6	tgtggaaaggacgaaacaccgTAGGGCTGGAAGCACAGAGTgttttagagctagaaatagcaagttaaaataaggctagtccgttatcaacttgaaaaagtggcaccgagtcggtgcttttttGCTTAGGGCTGGAAGCACAGAGTGGCcaccggagacggttgtaaag
BRCA1_T_41197358_NG_sg1	5	tgtggaaaggacgaaacaccgGCTTAGGGCTGGAAGCACAGgttttagagctagaaatagcaagttaaaataaggctagtccgttatcaacttgaaaaagtggcaccgagtcggtgcttttttTTGGCTTAGGGCTGGAAGCACAGAGTcaccggagacggttgtaaag
BRCA1_G_41197361_NG_sg1	4	tgtggaaaggacgaaacaccgTGGCTTAGGGCTGGAAGCACgttttagagctagaaatagcaagttaaaataaggctagtccgttatcaacttgaaaaagtggcaccgagtcggtgcttttttTGTTGGCTTAGGGCTGGAAGCACAGAcaccggagacggttgtaaag
BRCA1_G_41197371_NG_sg1	6	tgtggaaaggacgaaacaccgTCAGGCTGTTGTTGGCTTAGgttttagagctagaaatagcaagttaaaataaggctagtccgttatcaacttgaaaaagtggcaccgagtcggtgcttttttTATTCAGGCTGTTGTTGGCTTAGGGCcaccggagacggttgtaaag
BRCA1_T_41197378_NG_sg1	6	tgtggaaaggacgaaacaccgTTTCTATTCAGGCTGTTGTTgttttagagctagaaatagcaagttaaaataaggctagtccgttatcaacttgaaaaagtggcaccgagtcggtgcttttttTTCTTTCTATTCAGGCTGTTGTTGGCcaccggagacggttgtaaag
BRCA1_G_41197384_NG_sg1	4	tgtggaaaggacgaaacaccgATTCTTTCTATTCAGGCTGTgttttagagctagaaatagcaagttaaaataaggctagtccgttatcaacttgaaaaagtggcaccgagtcggtgcttttttCCTATTCTTTCTATTCAGGCTGTTGTcaccggagacggttgtaaag
BRCA1_T_41197387_NG_sg1	4	tgtggaaaggacgaaacaccgCCTATTCTTTCTATTCAGGCgttttagagctagaaatagcaagttaaaataaggctagtccgttatcaacttgaaaaagtggcaccgagtcggtgcttttttAGCCCTATTCTTTCTATTCAGGCTGTcaccggagacggttgtaaag
BRCA1_G_41197389_NG_sg1	5	tgtggaaaggacgaaacaccgAGCCCTATTCTTTCTATTCAgttttagagctagaaatagcaagttaaaataaggctagtccgttatcaacttgaaaaagtggcaccgagtcggtgcttttttATCAGCCCTATTCTTTCTATTCAGGCcaccggagacggttgtaaag
BRCA1_T_41197407_NG_sg1	7	tgtggaaaggacgaaacaccgATGCTGATTCATTATTTATCgttttagagctagaaatagcaagttaaaataaggctagtccgttatcaacttgaaaaagtggcaccgagtcggtgcttttttAAGATGCTGATTCATTATTTATCAGCcaccggagacggttgtaaag
BRCA1_T_41197423_NG_sg1	7	tgtggaaaggacgaaacaccgCCACCAATTGAGCAAGATGCgttttagagctagaaatagcaagttaaaataaggctagtccgttatcaacttgaaaaagtggcaccgagtcggtgcttttttACGCCACCAATTGAGCAAGATGCTGAcaccggagacggttgtaaag
BRCA1_T_41197427_NG_sg1	6	tgtggaaaggacgaaacaccgACGCCACCAATTGAGCAAGAgttttagagctagaaatagcaagttaaaataaggctagtccgttatcaacttgaaaaagtggcaccgagtcggtgcttttttTAAACGCCACCAATTGAGCAAGATGCcaccggagacggttgtaaag
BRCA1_G_41197431_NG_sg1	5	tgtggaaaggacgaaacaccgTAAACGCCACCAATTGAGCAgttttagagctagaaatagcaagttaaaataaggctagtccgttatcaacttgaaaaagtggcaccgagtcggtgcttttttATTTAAACGCCACCAATTGAGCAAGAcaccggagacggttgtaaag
[truncated: 5,591 more rows]
