# Supplementary material for: Identification of pathogenic variants in cancer genes using base editing screens with editing efficiency correction
Source: Genome Biol. 2021 Mar 10;22:80. doi: 10.1186/s13059-021-02305-2 (PMC7945310; doi:10.1186/s13059-021-02305-2)
Supplement: Supplementary file 5 — Additional file 5: Table S4. Distribution of the number of outcomes for sgRNAs after editing with AncBE4max or ABEmax, before and after merging outcomes at amino acid level. Related to Fig. 2c. [file 13059_2021_2305_MOESM5_ESM.xlsx]

## Sheet: Table S4
Table S4. Distribution of the number of outcomes for sgRNAs after editing with AncBE4max or ABEmax, before and after merging outcomes at amino acid level. Related to Fig. 2C.
Number of outcomes	1		2		3		>=4
	Unmerged	Merged	Unmerged	Merged	Unmerged	Merged	Unmerged	Merged
AncBE4max-replicate1	0.579564	0.609715	0.0234506	0.278057	0.0753769	0.0871022	0.321608	0.0251256
AncBE4max-replicate2	0.585739	0.612903	0.0152801	0.275042	0.0916808	0.0865874	0.307301	0.0254669
ABEmax-replicate 1	0.5	0.508357	0.142061	0.318942	0.0598886	0.133705	0.29805	0.0389972
ABEmax-replicate 2	0.507003	0.515406	0.138655	0.320728	0.0616246	0.121849	0.292717	0.0420168
