# Supplementary material for: Identification of pathogenic variants in cancer genes using base editing screens with editing efficiency correction
Source: Genome Biol. 2021 Mar 10;22:80. doi: 10.1186/s13059-021-02305-2 (PMC7945310; doi:10.1186/s13059-021-02305-2)
Supplement: Supplementary file 6 — Additional file 6: Table S5. Outcome mapping of sgRNAs using genome-integrated target site library assay. [file 13059_2021_2305_MOESM6_ESM.xlsx]

## Sheet: Table S5
Table S5. Outcome mapping of sgRNAs using genome-integrated target site library assay
#sgRNA:	sgRNA ID, unique label to distinguish different sgRNA, including the information of gene,target base and position of reference(hg19)
#Target_pos:	target position in the editing window, ranging from 4 to 8
#Exon:	exon id for the target site
#Seq:	sgRNA sequence
#Window	editable position of the active window
#Outcome_total	all the outcomes produced after editing, formatted as position|frequency|cds change|amino acid change|mutation type;
#Major_outcome:	the major outcome of the editing products, i.e. the most frequent variant generated by a sgRNA, formatted as annotation;cateogory
#Efficiency_raw:	raw efficiency, raw fraction of edting reads of the outcome
#Efficiency_pred:	efficiency of the prediction software
#Efficiency_scale:	final efficiency, quantile corrected with prediction value and then be scaled to 0-1, also mentioned as "relative editing activity" in the text
SgRNA	Target_pos	Exon	Seq	Window	Outcome_total	Major_outcome	Efficiency_raw	Effciency_pred	Effciency_scale
BRCA1_A_41243594_NGG	4	exon10	ACCAATCAAGAAAGGATCCT	4;5;8	co:5|0.05|c.T3953C|p.I1318T|nonsynonymous SNV;co:4|0.014|c.T3954C|p.I1318I|synonymous SNV;co:8|0.001|c.T3950C|p.L1317S|nonsynonymous SNV;	p.I1318T;nonsynonymous SNV	0.0901596	0.446828	0.340396
BRCA1_T_41244551_NGG	7	exon10	TCTGCTAGAGGAAAACTTTG	7	co:7|0.157|c.A2997G|p.L999L|synonymous SNV;	p.L999L;synonymous SNV	0.1513	0.499479	0.426683
BRCA1_T_41196468_NGG	8	NA	TTTTCATAAACCCATTATCC	6;8	co:6|0.031|c.*1225A>G|UTR3|UTR3;co:6:8|0.004|c.*1227A>G:c.*1225A>G|UTR3|UTR3;	c.*1225A>G;UTR3	0.0488019	0.237244	0.267102
BRCA1_T_41244712_NGG	6	exon10	GTAGTATCAAAGGAGGCTCT	6	co:6|0.264|c.A2836G|p.I946V|nonsynonymous SNV;	p.I946V;nonsynonymous SNV	0.251908	0.62081	0.546052
BRCA1_T_41199691_NGG	7	NA	GCAGCCAGATGCCTGGACAG	7	co:7|0.082|NA|nonsynonymous SNV|nonsynonymous SNV;	nonsynonymous SNV;nonsynonymous SNV	0.0625493	0.454771	0.292535
BRCA1_A_41245289_NGG	4	exon10	TCCACTTAACATGAGATCTT	4;8	co:4|0.234649508305|c.T2259C|p.S753S|synonymous SNV;co:8|0.150055911198|c.T2255C|p.L752S|nonsynonymous SNV;co:4:8|0.0666676578645|c.T2259C:c.T2255C|p.S753S:p.L752S|synonymous SNV:nonsynonymous SNV;	p.S753S;synonymous SNV	0.00345083	0.301317	0.240952
BRCA1_A_41203130_NGG	4	exon20	CTGAAGATCTGGAAGAAGAG	4;5;7	co:7|0.049|c.T5279C|p.I1760T|nonsynonymous SNV;co:5|0.018|c.T5281C|p.F1761L|nonsynonymous SNV;co:4|0.013|c.T5282C|p.F1761S|nonsynonymous SNV;	p.I1760T;nonsynonymous SNV	0.0791952	0.427033	0.320333
BRCA1_A_41197805_NGG	5	exon23	TCACACATCTGCCCAATTGC	5;7	co:7|0.122|c.T5480C|p.M1827T|nonsynonymous SNV;co:5|0.078|c.T5482C|p.C1828R|nonsynonymous SNV;co:5:7|0.042|c.T5482C:c.T5480C|p.C1828R:p.M1827T|nonsynonymous SNV:nonsynonymous SNV;	p.M1827T;nonsynonymous SNV	0.141864	0.427546	0.410979
BRCA1_A_41226516_NGG	6	exon14	TAATGATGGGCATTTAGAAG	6	co:6|0.128|c.T4507C|p.S1503P|nonsynonymous SNV;	p.S1503P;nonsynonymous SNV	0.15286	0.398362	0.430009
BRCA1_A_41226501_NGG	4	exon14	ACCACCTATCATCTAATGAT	4;8	co:4|0.202|c.T4522C|p.W1508R|nonsynonymous SNV;co:8|0.097|c.T4518C|p.D1506D|synonymous SNV;	p.W1508R;nonsynonymous SNV	0.149502	0.537005	0.415654
BRCA1_T_41243734_NGG	8	exon10	CTGCAGTAACCAGGTAATAT	5;8	co:5|0.037|c.A3811G|p.S1271G|nonsynonymous SNV;co:8|0.017|c.A3814G|p.N1272D|nonsynonymous SNV;co:5:8|0.011|c.A3811G:c.A3814G|p.N1272D:p.S1271G|nonsynonymous SNV:nonsynonymous SNV;	p.S1271G;nonsynonymous SNV	0.0636496	0.393839	0.297032
BRCA1_A_41244841_NGG	5	exon10	TCACATTCAAAAGTGACTTT	5	co:5|0.05|c.T2707C|p.C903R|nonsynonymous SNV;	p.C903R;nonsynonymous SNV	0.0457799	0.242109	0.263334
BRCA1_T_41245581_NGG	7	exon10	AGTACAACCAAATGCCAGTC	4;6;7	co:6|0.025|c.A1966G|p.N656D|nonsynonymous SNV;co:4:6|0.008|c.A1964G:c.A1966G|p.N656D:p.Y655C|nonsynonymous SNV:nonsynonymous SNV;co:4|0.006|c.A1964G|p.Y655C|nonsynonymous SNV;	p.N656D;nonsynonymous SNV	0.0512295	0.434682	0.271196
BRCA1_A_41246439_NGG	4	exon10	GGAACATCTTCAGTATCTCT	4;6	co:6|0.299|c.T1107C|p.D369D|synonymous SNV;co:4|0.045|c.T1109C|p.V370A|nonsynonymous SNV;co:4:6|0.001|c.T1109C:c.T1107C|p.V370A:p.D369D|nonsynonymous SNV:synonymous SNV;	p.D369D;synonymous SNV	0.21942	0.396573	0.501679
BRCA1_T_41245554_NGG	5	exon10	AGAAACCTACAACTCATGGA	4;5	co:5|0.271|c.A1994G|p.N665S|nonsynonymous SNV;	p.N665S;nonsynonymous SNV	0.191648	0.394547	0.465972
BRCA1_T_41251875_NGG	8	exon7	AGTGTCCAACTCTCTAACCT	8	co:8|0.007|c.A464G|p.Q155R|nonsynonymous SNV;	p.Q155R;nonsynonymous SNV	0.00596381	0.295262	0.161655
BRCA1_A_41246114_NGG	4	exon10	TTCAGTTACATGGCTTAAGT	4;8	co:8|0.009|c.T1430C|p.V477A|nonsynonymous SNV;co:4|0.0|c.T1434C|p.T478T|synonymous SNV;co:4:8|0.0|c.T1434C:c.T1430C|p.T478T:p.V477A|synonymous SNV:nonsynonymous SNV;	p.V477A;nonsynonymous SNV	0.00672895	0.262945	0.16424
BRCA1_T_41246739_NGG	8	exon10	AACTTGCATGTGGAGCCATG	8	co:8|0.015|c.A809G|p.H270R|nonsynonymous SNV;	p.H270R;nonsynonymous SNV	0.0125668	0.228493	0.145806
BRCA1_T_41247877_NGG	8	exon9	AGTTTGGATTCTGCAAAAAA	8	co:8|0.229695882774|c.A656G|p.D219G|nonsynonymous SNV;	p.D219G;nonsynonymous SNV	NA	0.229696	0.17742
BRCA1_A_41199670_NGG	7	NA	GAAGCCATTGTCCTCTGTCC	7	co:7|0.118|NA|nonsynonymous SNV|nonsynonymous SNV;	nonsynonymous SNV;nonsynonymous SNV	0.100287	0.59088	0.353879
BRCA1_T_41246574_NGG	4	exon10	GTAAGGAAACATGTAATGAT	4;7;8	co:7|0.011|c.A977G|p.E326G|nonsynonymous SNV;	p.E326G;nonsynonymous SNV	0.0171362	0.247762	0.168119
BRCA1_A_41228585_NGG	8	exon13	CTTCTGGATTCTGGCTTATA	8	co:8|0.332876337264|c.T4404C|p.N1468N|synonymous SNV;	p.N1468N;synonymous SNV	0.00208349	0.332876	0.27475
BRCA1_T_41277282_NGG	7	NA	GGTAGTAGAGTCCCGGGAAA	4;7	co:7|0.304|NA|intronic|intronic;co:4|0.066|NA|intronic|intronic;co:4:7|0.003|NA:NA|intronic|intronic;	intronic;intronic	0.262443	0.720846	0.544024
BRCA1_T_41234436_NGG	7	exon12	GAACAAAGCACATCAGAAAA	5;6;7	co:5:6|0.016|c.A4341G:c.A4340G|p.Q1447R|nonsynonymous SNV;co:5|0.003|c.A4340G|p.Q1447R|nonsynonymous SNV;co:5:7|0.002|c.A4340G:c.A4342G|p.Q1447R:p.S1448G|nonsynonymous SNV:nonsynonymous SNV;	p.Q1447R;nonsynonymous SNV	0.0337766	0.348544	0.227767
BRCA1_A_41246693_NGG	7	exon10	GTTCTCATGCTGTAATGAGC	7	co:7|0.024|c.T855C|p.H285H|synonymous SNV;	p.H285H;synonymous SNV	0.0208563	0.404055	0.186539
BRCA1_T_41246778_NGG	5	exon10	AGGCATCCAGAAAAGTATCA	5	co:5|0.316|c.A770G|p.H257R|nonsynonymous SNV;	p.H257R;nonsynonymous SNV	0.250676	0.523943	0.540758
BRCA1_T_41243463_NGG	5	exon10	ATGGATTCAAACTTAGGTAT	5	co:5|0.383|c.A4085G|p.D1362G|nonsynonymous SNV;	p.D1362G;nonsynonymous SNV	0.35152	0.458743	0.649395
BRCA1_A_41277481_NGG	7	exon1	CCTCTCAGAATACGAAATCA	7	co:7|0.440312886928|c.-1368T>C|UTR5|UTR5;	c.-1368T>C;UTR5	NA	0.440313	0.418757
BRCA1_A_41196506_NGG	6	NA	AAATTATTTATGAAGCTGTA	6	co:6|0.358876381872|c.*1189T>C|UTR3|UTR3;	c.*1189T>C;UTR3	0.000546597	0.358876	0.305083
BRCA1_A_41246118_NGG	6	exon10	CAGTTACATGGCTTAAGTTG	6;8	co:6|0.41|c.T1430C|p.V477A|nonsynonymous SNV;co:6:8|0.025|c.T1430C:c.T1428C|p.H476H:p.V477A|synonymous SNV:nonsynonymous SNV;co:8|0.012|c.T1428C|p.H476H|synonymous SNV;	p.V477A;nonsynonymous SNV	0.408857	0.455113	0.705253
BRCA1_A_41234542_NGG	8	exon12	CTAGTTCAGCCATTTCCTGC	8	co:8|0.195526412248|c.T4236C|p.A1412A|synonymous SNV;	p.A1412A;synonymous SNV	0.00544231	0.195526	0.109877
BRCA1_A_41246120_NGG	5	exon10	TTACATGGCTTAAGTTGGGG	5	co:5|0.373|c.T1428C|p.H476H|synonymous SNV;	p.H476H;synonymous SNV	0.315446	0.343911	0.610545
BRCA1_A_41245776_NGG	7	exon10	TTGCTTATACTGCTGCTTAT	7	co:7|0.027|c.T1772C|p.I591T|nonsynonymous SNV;	p.I591T;nonsynonymous SNV	0.0346577	0.600398	0.235969
BRCA1_T_41226495_NGG	6	exon14	GGTACATGCACAGTTGCTCT	4;6	co:6|0.211|c.A4528G|p.M1510V|nonsynonymous SNV;co:4|0.059|c.A4526G|p.Y1509C|nonsynonymous SNV;co:4:6|0.024|c.A4526G:c.A4528G|p.M1510V:p.Y1509C|nonsynonymous SNV:nonsynonymous SNV;	p.M1510V;nonsynonymous SNV	0.218787	0.47759	0.508466
BRCA1_A_41245535_NGG	5	exon10	CTTTACCTTCCATGAGTTGT	5	co:5|0.054|c.T2013C|p.G671G|synonymous SNV;	p.G671G;synonymous SNV	0.0624757	0.318751	0.297398
BRCA1_A_41244125_NGG	6	exon10	GATGCATGACTACTTCCCAT	6	co:6|0.154|c.T3423C|p.H1141H|synonymous SNV;	p.H1141H;synonymous SNV	0.171195	0.629425	0.454456
BRCA1_A_41219674_NGG	4	exon16	TAAAGTGATGTGGTGTTTTC	4;8	co:8|0.144137309337|c.T5021C|p.I1674T|nonsynonymous SNV;co:4|0.0626478688528|c.T5025C|p.T1675T|synonymous SNV;co:4:8|0.0250785891685|c.T5025C:c.T5021C|p.I1674T:p.T1675T|nonsynonymous SNV:synonymous SNV;	p.I1674T;nonsynonymous SNV	0.00198819	0.169216	0.127931
BRCA1_A_41246456_NGG	6	exon10	TCTCTAGGATTCTCTGAGCA	6	co:6|0.111|c.T1092C|p.P364P|synonymous SNV;	p.P364P;synonymous SNV	0.0926693	0.483849	0.343601
BRCA1_T_41245297_NGG	5	exon10	TCTCATGTTAAGTGGAGAAA	5	co:5|0.352874115174|c.A2251G|p.M751V|nonsynonymous SNV;	p.M751V;nonsynonymous SNV	NA	0.352874	0.296709
BRCA1_A_41244362_NGG	4	exon10	GGAACCTATTTCATTAATAC	4;8	co:8|0.113|c.T3182C|p.I1061T|nonsynonymous SNV;co:4:8|0.006|c.T3186C:c.T3182C|p.I1061T:p.G1062G|nonsynonymous SNV:synonymous SNV;co:4|0.006|c.T3186C|p.G1062G|synonymous SNV;	p.I1061T;nonsynonymous SNV	0.12397	0.255554	0.387271
BRCA1_A_41245632_NGG	4	exon10	TGCAATTCAGTACAATTAGG	4;5	co:5|0.006|c.T1915C|p.L639L|synonymous SNV;co:4:5|0.003|c.T1916C:c.T1915C|p.L639P|nonsynonymous SNV;co:4|0.002|c.T1916C|p.L639S|nonsynonymous SNV;	p.L639L;synonymous SNV	0.0152571	0.400659	0.159651
BRCA1_A_41251872_NGG	5	exon7	AGAGAGTTGGACACTGAGAC	5	co:5|0.502779863238|c.T467C|p.L156P|nonsynonymous SNV;	p.L156P;nonsynonymous SNV	0.000718391	0.50278	0.531431
BRCA1_T_41243568_NGG	8	exon10	AGGCATCAGTCTGAAAGCCA	5;8	co:5|0.377|c.A3977G|p.H1326R|nonsynonymous SNV;co:5:8|0.005|c.A3977G:c.A3980G|p.H1326R:p.Q1327R|nonsynonymous SNV:nonsynonymous SNV;co:8|0.001|c.A3980G|p.Q1327R|nonsynonymous SNV;	p.H1326R;nonsynonymous SNV	0.253854	0.484664	0.528762
BRCA1_A_41197700_NGG	4	exon23	AGTAGTGGCTGTGGGGGATC	4	co:4|0.348954751055|c.T5587C|p.Y1863H|nonsynonymous SNV;	p.Y1863H;nonsynonymous SNV	0.00358546	0.348955	0.290805
BRCA1_T_41244093_NGG	8	exon10	CCTGATGACCTGTTAGATGA	5;8	co:5|0.045|c.A3452G|p.D1151G|nonsynonymous SNV;	p.D1151G;nonsynonymous SNV	0.0504767	0.428151	0.27469
BRCA1_A_41197653_NGG	6	NA	AGCTCATTCTTGGGGTCCTG	6	co:6|0.078|c.*42T>C|UTR3|UTR3;	c.*42T>C;UTR3	0.0662219	0.431793	0.299979
BRCA1_A_41256140_NGG	7	exon6	TTTACCAAGGAAGGATTTTC	4;7;8	co:8|0.011|c.T439C|p.L147L|synonymous SNV;	p.L147L;synonymous SNV	0.0299107	0.285097	0.205537
BRCA1_T_41245188_NGG	7	exon10	TACTGGAAGTTAGCACTCTA	7;8	co:7|0.257137843743|c.A2360G|p.E787G|nonsynonymous SNV;co:8|0.0882426769651|c.A2361G|p.E787E|synonymous SNV;co:7:8|0.0379069921709|c.A2361G:c.A2360G|p.E787G|nonsynonymous SNV;	p.E787G;nonsynonymous SNV	0.00104024	0.383288	0.335794
BRCA1_T_41245249_NGG	8	exon10	AGAGAGTAGCAGTATTTCAT	5;8	co:5|0.05|c.A2296G|p.S766G|nonsynonymous SNV;co:8|0.009|c.A2299G|p.S767G|nonsynonymous SNV;co:5:8|0.005|c.A2296G:c.A2299G|p.S766G:p.S767G|nonsynonymous SNV:nonsynonymous SNV;	p.S766G;nonsynonymous SNV	0.0496	0.362492	0.272823
BRCA1_T_41243730_NGG	6	exon10	TAACCAGGTAATATTGGCAA	6	co:6|0.390939041472|c.A3818G|p.Q1273R|nonsynonymous SNV;	p.Q1273R;nonsynonymous SNV	0.304762	0.390939	0.485073
BRCA1_T_41277375_NGG	8	exon1	CGCTGAGACTTCCTGGACGG	6;8	co:6|0.027|c.-1264A>G|UTR5|UTR5;co:8|0.016|c.-1262A>G|UTR5|UTR5;co:6:8|0.003|c.-1262A>G:c.-1264A>G|UTR5|UTR5;	c.-1264A>G;UTR5	0.0302464	0.2641	0.222421
BRCA1_A_41234446_NGG	4	exon12	TGGATTTCGCAGGTCCTCAA	4	co:4|0.414629214656|c.T4332C|p.N1444N|synonymous SNV;	p.N1444N;synonymous SNV	0.00817722	0.414629	0.270212
BRCA1_T_41197164_NGG	6	NA	TGGGGAGGAAATTCTGAGGC	6	co:6|0.175|c.*531A>G|UTR3|UTR3;	c.*531A>G;UTR3	0.141253	0.400966	0.407943
BRCA1_A_41222945_NGG	5	exon15	TCACAAATTCTTCTGGGGTC	5;6;7	co:5|0.016|c.T4986C|p.F1662F|synonymous SNV;co:7|0.013|c.T4984C|p.F1662L|nonsynonymous SNV;co:5:7|0.0|c.T4986C:c.T4984C|p.F1662L|nonsynonymous SNV;co:6|0.0|c.T4985C|p.F1662S|nonsynonymous SNV;	p.F1662F;synonymous SNV	0.0326112	0.189521	0.230713
BRCA1_A_41197241_NGG	4	NA	AGCACTCTCCTTCCATTGAA	4	co:4|0.051|c.*454T>C|UTR3|UTR3;	c.*454T>C;UTR3	0.0422198	0.55263	0.253082
BRCA1_T_41244153_NGG	5	exon10	GATAACTTAGAACAGCCTAT	4;5	co:5|0.058|c.A3395G|p.N1132S|nonsynonymous SNV;co:4|0.049|c.A3394G|p.N1132D|nonsynonymous SNV;co:4:5|0.028|c.A3395G:c.A3394G|p.N1132G|nonsynonymous SNV;	p.N1132S;nonsynonymous SNV	0.14424	0.472404	0.417861
BRCA1_A_41251847_NGG	5	exon7	TCAGAGTTCTCACAGTTCCA	5	co:5|0.175|c.T492C|p.T164T|synonymous SNV;	p.T164T;synonymous SNV	0.173892	0.429436	0.455344
BRCA1_T_41251801_NGG	7	exon7	GTCTACATTGAATTGGGTAA	5;7	co:7|0.217|c.A538G|p.I180V|nonsynonymous SNV;co:5|0.094|c.A536G|p.Y179C|nonsynonymous SNV;co:5:7|0.041|c.A536G:c.A538G|p.I180V:p.Y179C|nonsynonymous SNV:nonsynonymous SNV;	p.I180V;nonsynonymous SNV	0.218055	0.426769	0.50467
BRCA1_T_41276048_NGG	8	exon2	AAATCTTAGAGTGTCCCATC	8	co:8|0.027|c.A66G|p.L22L|synonymous SNV;	p.L22L;synonymous SNV	0.0275067	0.404436	0.2138
BRCA1_T_41243552_NGG	4	exon10	GGGAGTTGGTCTGAGTGACA	4	co:4|0.138|c.A3996G|p.G1332G|synonymous SNV;	p.G1332G;synonymous SNV	0.103313	0.55997	0.355823
BRCA1_A_41245139_NGG	6	exon10	CACTGACTCACACATTTATT	6	co:6|0.368032124199|c.T2409C|p.S803S|synonymous SNV;	p.S803S;synonymous SNV	0.00953471	0.368032	0.244493
BRCA1_A_41244931_NGG	4	exon10	TTGAAAACGGAGCAAATGAC	4;5;6;7	co:7|0.10606295173|c.T2614C|p.F872L|nonsynonymous SNV;co:6|0.0310226567057|c.T2615C|p.F872S|nonsynonymous SNV;co:6:7|0.0250076353195|c.T2615C:c.T2614C|p.F872P|nonsynonymous SNV;co:5|0.0194154864913|c.T2616C|p.F872F|synonymous SNV;co:5:7|0.0147832673412|c.T2616C:c.T2614C|p.F872L|nonsynonymous SNV;co:4|0.0140892826705|c.T2617C|p.S873P|nonsynonymous SNV;co:4:7|0.00902494180931|c.T2617C:c.T2614C|p.S8…	p.F872L;nonsynonymous SNV	0.00739196	0.226631	0.165828
BRCA1_T_41199671_NGG	6	exon22	GGACAATGGCTTCCATGGTA	5;6	co:5|0.063|c.A5455G|p.N1819D|nonsynonymous SNV;co:6|0.053|c.A5456G|p.N1819S|nonsynonymous SNV;co:5:6|0.021|c.A5456G:c.A5455G|p.N1819G|nonsynonymous SNV;	p.N1819D;nonsynonymous SNV	0.129082	0.581929	0.394556
BRCA1_T_41244767_NGG	6	exon10	ACTGCAGGCTTTCCTGTGGT	6	co:6|0.038|c.A2781G|p.A927A|synonymous SNV;	p.A927A;synonymous SNV	0.0331128	0.466676	0.231116
BRCA1_A_41196684_NGG	7	NA	CATTTTACTTATTACTAATG	7	co:7|0.021|c.*1011T>C|UTR3|UTR3;	c.*1011T>C;UTR3	0.021809	0.377906	0.192703
BRCA1_T_41243453_NGG	8	exon10	CAAACTTAGGTATTGGAACC	4;8	co:8|0.031|c.A4095G|p.L1365L|synonymous SNV;co:4|0.009|c.A4091G|p.N1364S|nonsynonymous SNV;	p.L1365L;synonymous SNV	0.0266832	0.205752	0.208793
BRCA1_T_41246324_NGG	7	exon10	TGCCAAAGTAGCTGATGTAT	5;6;7	co:7|0.008|c.A1224G|p.K408K|synonymous SNV;co:6|0.001|c.A1223G|p.K408R|nonsynonymous SNV;co:5|0.001|c.A1222G|p.K408E|nonsynonymous SNV;	p.K408K;synonymous SNV	0.0156007	0.459577	0.157644
BRCA1_T_41249276_NGG	7	exon8	TTAATAAGGCAACTTATTGC	4;6;7	co:6|0.133|c.A577G|p.K193E|nonsynonymous SNV;co:6:7|0.036|c.A578G:c.A577G|p.K193G|nonsynonymous SNV;co:4|0.033|c.A575G|p.N192S|nonsynonymous SNV;co:7|0.029|c.A578G|p.K193R|nonsynonymous SNV;co:4:6|0.009|c.A575G:c.A577G|p.K193E:p.N192S|nonsynonymous SNV:nonsynonymous SNV;co:4:6:7|0.007|c.A575G:c.A577G:c.A578G|p.K193G:p.N192S|nonsynonymous SNV:nonsynonymous SNV;	p.K193E;nonsynonymous SNV	0.193758	0.395324	0.476519
BRCA1_A_41223233_NGG	7	exon15	GATTCCAGATTCCAGGTAAG	7	co:7|0.035|c.T4698C|p.S1566S|synonymous SNV;	p.S1566S;synonymous SNV	0.0350304	0.334778	0.237095
BRCA1_T_41243607_NGG	8	exon10	ACCCAGGATCCTTTCTTGAT	5;8	co:5|0.018|c.A3938G|p.Q1313R|nonsynonymous SNV;co:8|0.006|c.A3941G|p.D1314G|nonsynonymous SNV;co:5:8|0.002|c.A3938G:c.A3941G|p.Q1313R:p.D1314G|nonsynonymous SNV:nonsynonymous SNV;	p.Q1313R;nonsynonymous SNV	0.017128	0.318046	0.169891
BRCA1_T_41277204_NGG	4	NA	GACAGATGGGTATTCTTTGA	4;6	co:6|0.355|NA|intronic|intronic;co:4:6|0.035|NA:NA|intronic|intronic;co:4|0.009|NA|intronic|intronic;	intronic;intronic	0.348768	0.626831	0.646057
BRCA1_T_41201197_NGG	7	exon21	GAATGGATGGTACAGCTGTG	7	co:7|0.166|c.A5347G|p.M1783V|nonsynonymous SNV;	p.M1783V;nonsynonymous SNV	0.137466	0.566317	0.405847
BRCA1_A_41197714_NGG	5	exon23	GGGGATCTGGGGTATCAGGT	5	co:5|0.325|c.T5573C|p.I1858T|nonsynonymous SNV;	p.I1858T;nonsynonymous SNV	0.265457	0.598438	0.556958
BRCA1_T_41244923_NGG	7	exon10	AAATCCAGGAAATGCAGAAG	7	co:7|0.022|c.A2625G|p.P875P|synonymous SNV;	p.P875P;synonymous SNV	0.0593427	0.418534	0.272565
BRCA1_T_41197603_NGG	5	NA	CTTCAGTCCTTCTACTGTCC	5	co:5|0.021|c.*92A>G|UTR3|UTR3;	c.*92A>G;UTR3	0.0247745	0.356981	0.201807
BRCA1_T_41197787_NGG	5	exon23	GGTGACCCGAGAGTGGGTGT	5	co:5|0.114|c.A5500G|p.T1834A|nonsynonymous SNV;	p.T1834A;nonsynonymous SNV	0.100622	0.500973	0.354223
BRCA1_A_41244387_NGG	8	exon10	GGAGCCCACTTCATTAGTAC	8	co:8|0.06|c.T3161C|p.V1054A|nonsynonymous SNV;	p.V1054A;nonsynonymous SNV	0.0439833	0.397649	0.254358
BRCA1_A_41256277_NGG	6	exon6	TTTGCATCTGTAAAATACAA	6	co:6|0.038|c.T303C|p.Y101Y|synonymous SNV;	p.Y101Y;synonymous SNV	0.0259156	0.526353	0.19956
BRCA1_T_41244686_NGG	6	exon10	TGTCTATCATCTCAGTTCAG	6	co:6|0.134|c.A2862G|p.L954L|synonymous SNV;	p.L954L;synonymous SNV	0.138788	0.60154	0.4103
BRCA1_T_41244649_NGG	7	exon10	CTCATTACTCCAAATAAACA	4;7	co:7|0.229|c.A2899G|p.T967A|nonsynonymous SNV;co:4:7|0.043|c.A2896G:c.A2899G|p.T967A:p.I966V|nonsynonymous SNV:nonsynonymous SNV;co:4|0.015|c.A2896G|p.I966V|nonsynonymous SNV;	p.T967A;nonsynonymous SNV	0.218656	0.401344	0.503788
BRCA1_A_41197583_NGG	6	NA	TTAGTAGCCAGGACAGTAGA	6	co:6|0.138|c.*112T>C|UTR3|UTR3;	c.*112T>C;UTR3	0.14906	0.330155	0.424219
BRCA1_A_41277353_NGG	5	exon1	CCACAGCCTGTCCCCCGTCC	5	co:5|0.448|c.-1240T>C|UTR5|UTR5;	c.-1240T>C;UTR5	0.379015	0.565686	0.678538
BRCA1_A_41246529_NGG	4	exon10	TCTACCTTTTTTTCTGTGCT	4	co:4|0.218358627939|c.T1019C|p.V340A|nonsynonymous SNV;	p.V340A;nonsynonymous SNV	0.000111274	0.218359	0.167934
BRCA1_T_41243837_NGG	5	exon10	ATATACCTTCTCAGTCTACT	5	co:5|0.296182317231|c.A3711G|p.I1237M|nonsynonymous SNV;	p.I1237M;nonsynonymous SNV	NA	0.296182	0.23648
BRCA1_A_41223132_NGG	4	exon15	TTCAATGCAGAGGTTGAAGA	4;5	co:5|0.0962602219059|c.T4798C|p.L1600L|synonymous SNV;co:4|0.0644957044672|c.T4799C|p.L1600S|nonsynonymous SNV;co:4:5|0.0231037802373|c.T4799C:c.T4798C|p.L1600P|nonsynonymous SNV;	p.L1600L;synonymous SNV	0.00244862	0.18386	0.139492
BRCA1_T_41197374_NGG	4	NA	TTCAGGCTGTTGTTGGCTTA	4	co:4|0.014|c.*321A>G|UTR3|UTR3;	c.*321A>G;UTR3	0.0317676	0.188024	0.213045
BRCA1_A_41256220_NGG	6	exon6	ACTTCATCTTTTAGATGTTC	6	co:6|0.149700698103|c.T360C|p.D120D|synonymous SNV;	p.D120D;synonymous SNV	0.00069979	0.149701	0.112943
BRCA1_T_41222986_NGG	8	exon15	CAACAAAAGAATGTCCATGG	5;6;7;8	co:5|0.081|c.A4942G|p.K1648E|nonsynonymous SNV;co:6|0.025|c.A4943G|p.K1648R|nonsynonymous SNV;co:8|0.001|c.A4945G|p.R1649G|nonsynonymous SNV;co:7|0.0|c.A4944G|p.K1648K|synonymous SNV;	p.K1648E;nonsynonymous SNV	0.105012	0.455119	0.360677
BRCA1_T_41244420_NGG	8	exon10	TCAAGCAATATTAATGAAGT	4;7;8	co:7|0.036|c.A3127G|p.N1043D|nonsynonymous SNV;	p.N1043D;nonsynonymous SNV	0.0359281	0.287009	0.232791
BRCA1_T_41245935_NGG	8	exon10	ACTAACCAAACGGAGCAGAA	4;5;8	co:4|0.056|c.A1609G|p.N537D|nonsynonymous SNV;	p.N537D;nonsynonymous SNV	0.0952354	0.47261	0.347216
BRCA1_T_41243962_NGG	7	exon10	ACCCATACACATTTGGCTCA	5;7	co:7|0.092|c.A3586G|p.T1196A|nonsynonymous SNV;co:5:7|0.087|c.A3584G:c.A3586G|p.T1196A:p.H1195R|nonsynonymous SNV:nonsynonymous SNV;co:5|0.018|c.A3584G|p.H1195R|nonsynonymous SNV;	p.T1196A;nonsynonymous SNV	0.128629	0.488265	0.390781
BRCA1_T_41196740_NGG	7	NA	AGCAGAAGATTTTCAAGAAC	4;6;7	co:6|0.116311319377|c.*954A>G|UTR3|UTR3;co:4|0.0441462420522|c.*952A>G|UTR3|UTR3;co:7|0.040938881616|c.*955A>G|UTR3|UTR3;co:6:7|0.0330538948959|c.*954A>G:c.*955A>G|UTR3|UTR3;co:4:6|0.0288678422941|c.*952A>G:c.*954A>G|UTR3|UTR3;co:4:7|0.0114883418265|c.*952A>G:c.*955A>G|UTR3|UTR3;co:4:6:7|0.0102167628719|c.*955A>G:c.*954A>G:c.*952A>G|UTR3|UTR3;	c.*954A>G;UTR3	0.988488	0.18845	0.143002
BRCA1_A_41197485_NGG	6	NA	TGCTCATGGCAGATTTCCAA	6	co:6|0.122|c.*210T>C|UTR3|UTR3;	c.*210T>C;UTR3	0.106106	0.561523	0.360721
BRCA1_A_41197693_NGG	4	NA	TGCAGTCAGTAGTGGCTGTG	4;8	co:4:8|0.057|c.*2T>C:c.T5590C|p.X1864R:UTR3|stoploss:UTR3;co:8|0.009|c.T5590C|p.X1864R|stoploss;co:4|0.0|c.*2T>C|UTR3|UTR3;	c.*2T>C:c.T5590C;UTR3	0.0583399	0.212272	0.287652
BRCA1_T_41247911_NGG	5	exon9	AATCACCCCTCAAGGAACCA	5	co:5|0.328742791884|c.A622G|p.T208A|nonsynonymous SNV;	p.T208A;nonsynonymous SNV	0.0444444	0.328743	0.268888
BRCA1_T_41245556_NGG	7	exon10	CAGCAGAAACCTACAACTCA	5;7;8	co:7|0.061|c.A1992G|p.R664R|synonymous SNV;co:5|0.035|c.A1990G|p.R664G|nonsynonymous SNV;co:5:7|0.015|c.A1992G:c.A1990G|p.R664G|nonsynonymous SNV;	p.R664R;synonymous SNV	0.102488	0.349835	0.357285
BRCA1_T_41246602_NGG	5	exon10	AAGGAGCCAACATAACAGAT	5	co:5|0.082|c.A946G|p.S316G|nonsynonymous SNV;	p.S316G;nonsynonymous SNV	0.0730655	0.241013	0.313062
BRCA1_T_41251796_NGG	5	exon7	TTGAATTGGGTAAGGGTCTC	4;5	co:5|0.029|c.A543G|p.E181E|synonymous SNV;co:4:5|0.001|c.A543G:c.A542G|p.E181G|nonsynonymous SNV;co:4|0.001|c.A542G|p.E181G|nonsynonymous SNV;	p.E181E;synonymous SNV	0.0326393	0.276757	0.230856
BRCA1_A_41243963_NGG	6	exon10	TGTGTATGGGTGAAAGGGCT	6	co:6|0.631|c.T3585C|p.H1195H|synonymous SNV;	p.H1195H;synonymous SNV	0.464477	0.5151	0.75447
BRCA1_T_41243514_NGG	8	exon10	GATGATGAAGAAAGAGGAAC	5;8	co:5|0.041|c.A4031G|p.D1344G|nonsynonymous SNV;	p.D1344G;nonsynonymous SNV	0.0865566	0.441772	0.3299
BRCA1_T_41197261_NGG	8	NA	GAGTCAGACCCTTCAATGGA	6;8	co:8|0.01|c.*434A>G|UTR3|UTR3;co:6:8|0.0|c.*434A>G:c.*432A>G|UTR3|UTR3;	c.*434A>G;UTR3	0.0258271	0.472451	0.195146
BRCA1_A_41197409_NGG	6	NA	GAATCAGCATCTTGCTCAAT	6	co:6|0.011|c.*286T>C|UTR3|UTR3;	c.*286T>C;UTR3	0.0107156	0.360553	0.219418
BRCA1_A_41223244_NGG	4	exon15	GGTAAGGGGTTCCCTCTGAA	4;5	co:5|0.356|c.T4686C|p.P1562P|synonymous SNV;co:4|0.289|c.T4687C|p.Y1563H|nonsynonymous SNV;co:4:5|0.165|c.T4687C:c.T4686C|p.Y1563H:p.P1562P|nonsynonymous SNV:synonymous SNV;	p.P1562P;synonymous SNV	0.709876	0.573035	0.979639
BRCA1_T_41246361_NGG	6	exon10	TTCTGATGACTCACATGATG	6	co:6|0.124|c.A1187G|p.D396G|nonsynonymous SNV;	p.D396G;nonsynonymous SNV	0.104386	0.408602	0.35903
BRCA1_T_41251858_NGG	6	exon7	TTGGAACTGTGAGAACTCTG	5;6	co:6|0.025|c.A481G|p.T161A|nonsynonymous SNV;co:5|0.02|c.A480G|p.G160G|synonymous SNV;co:5:6|0.0|c.A480G:c.A481G|p.G160G:p.T161A|synonymous SNV:nonsynonymous SNV;	p.T161A;nonsynonymous SNV	0.0279627	0.394877	0.215391
BRCA1_T_41258475_NGG	8	exon4	TAACCAAAAGGTATATAATT	6;7;8	co:6|0.007|c.A208G|p.K70E|nonsynonymous SNV;	p.K70E;nonsynonymous SNV	0.0131787	0.0976898	0.132283
BRCA1_T_41246112_NGG	8	exon10	GTAACTGAAAATCTAATTAT	4;8	co:4|0.022|c.A1432G|p.T478A|nonsynonymous SNV;co:8|0.0|c.A1436G|p.E479G|nonsynonymous SNV;	p.T478A;nonsynonymous SNV	0.0132508	0.224107	0.182676
BRCA1_A_41196633_NGG	6	NA	GTCTTATATTTTAAGAGGAA	6;8	co:6|0.136|c.*1062T>C|UTR3|UTR3;co:6:8|0.043|c.*1062T>C:c.*1060T>C|UTR3|UTR3;co:8|0.038|c.*1060T>C|UTR3|UTR3;	c.*1062T>C;UTR3	0.171344	0.316991	0.452082
BRCA1_A_41256951_NGG	4	exon5	TAAATCTCGTACTTTCTTGT	4	co:4|0.263807988501|c.T235C|p.F79L|nonsynonymous SNV;	p.F79L;nonsynonymous SNV	0.00127954	0.263808	0.206713
BRCA1_T_41228524_NGG	8	exon13	TAAAAATAAAGAACCAGGAG	4;5;6;8	co:8|0.282|c.A4465G|p.K1489E|nonsynonymous SNV;	p.K1489E;nonsynonymous SNV	0.180968	0.310835	0.44935
BRCA1_T_41246045_NGG	8	exon10	CAAATAAATTAAAGCGTAAA	4;6;7;8	co:6|0.212780580178|c.A1501G|p.K501E|nonsynonymous SNV;co:4:6|0.0451820213609|c.A1499G:c.A1501G|p.K501E:p.N500S|nonsynonymous SNV:nonsynonymous SNV;co:4|0.0413449634188|c.A1499G|p.N500S|nonsynonymous SNV;co:6:7|0.0235501252053|c.A1503G:c.A1502G|p.K501R|nonsynonymous SNV;co:6:8|0.0170735770406|c.A1503G:c.A1501G|p.K501E|nonsynonymous SNV;co:7|0.0151029258472|c.A1502G|p.K501R|nonsynonymous SNV;co:8|…	p.K501E;nonsynonymous SNV	NA	0.353052	0.297024
BRCA1_T_41197186_NGG	4	NA	CAAATGTTGGAGTGGAACAT	4	co:4|0.051|c.*509A>G|UTR3|UTR3;	c.*509A>G;UTR3	0.0360582	0.296054	0.230523
BRCA1_T_41196343_NGG	7	NA	GTTAACACTGCAAATAAACT	4;5;7	co:5:7|0.009|c.*1350A>G:c.*1352A>G|UTR3|UTR3;co:5|0.005|c.*1350A>G|UTR3|UTR3;co:7|0.001|c.*1352A>G|UTR3|UTR3;	c.*1350A>G:c.*1352A>G;UTR3	0.0182196	0.313979	0.1756
BRCA1_T_41197378_NGG	7	NA	CTTTCTATTCAGGCTGTTGT	7	co:7|0.016|c.*317A>G|UTR3|UTR3;	c.*317A>G;UTR3	0.0222959	0.253008	0.191884
BRCA1_A_41244591_NGG	7	exon10	GACTTGATGGGAAAAAGTGG	7	co:7|0.132|c.T2957C|p.I986T|nonsynonymous SNV;	p.I986T;nonsynonymous SNV	0.126854	0.370772	0.391903
BRCA1_T_41197249_NGG	8	NA	TCAATGGAAGGAGAGTGCTT	4;8	co:8|0.01|c.*446A>G|UTR3|UTR3;co:4|0.007|c.*442A>G|UTR3|UTR3;	c.*446A>G;UTR3	0.0103748	0.165199	0.13154
BRCA1_T_41245067_NGG	4	exon10	AGAAGGCTTTAAGTATCCAT	4	co:4|0.024|c.A2481G|p.E827E|synonymous SNV;	p.E827E;synonymous SNV	0.0136463	0.195014	0.174634
BRCA1_T_41244562_NGG	8	exon10	ATGTAAGAAAAATCTGCTAG	5;6;8	co:5|0.196950115982|c.A2983G|p.K995E|nonsynonymous SNV;co:5:6|0.0888845670894|c.A2984G:c.A2983G|p.K995G|nonsynonymous SNV;co:6|0.045959445615|c.A2984G|p.K995R|nonsynonymous SNV;co:5:8|0.034942795663|c.A2983G:c.A2986G|p.K996E:p.K995E|nonsynonymous SNV:nonsynonymous SNV;co:8|0.0347976728433|c.A2986G|p.K996E|nonsynonymous SNV;co:5:6:8|0.0140839200748|c.A2983G:c.A2984G:c.A2986G|p.K996E:p.K995G|nonsyn…	p.K995E;nonsynonymous SNV	NA	0.389409	0.345099
BRCA1_A_41243897_NGG	4	exon10	ACTAGATAAGTTCTCTTCTG	4;6;8	co:6|0.28|c.T3649C|p.S1217P|nonsynonymous SNV;co:6:8|0.094|c.T3649C:c.T3647C|p.L1216S:p.S1217P|nonsynonymous SNV:nonsynonymous SNV;co:4:6|0.018|c.T3651C:c.T3649C|p.S1217P|nonsynonymous SNV;co:8|0.017|c.T3647C|p.L1216S|nonsynonymous SNV;co:4|0.015|c.T3651C|p.S1217S|synonymous SNV;co:4:6:8|0.011|c.T3651C:c.T3649C:c.T3647C|p.L1216S:p.S1217P|nonsynonymous SNV:nonsynonymous SNV;	p.S1217P;nonsynonymous SNV	0.400406	0.503882	0.699783
BRCA1_A_41234493_NGG	7	exon12	AAGGGTAGCTGTTAGAAGGC	7	co:7|0.147|c.T4285C|p.Y1429H|nonsynonymous SNV;	p.Y1429H;nonsynonymous SNV	0.116433	0.515804	0.376493
BRCA1_T_41234561_NGG	6	exon12	GATAAAGCTCCAGCAGGAAA	4;5;6	co:4|0.023|c.A4215G|p.I1405M|nonsynonymous SNV;co:5|0.006|c.A4216G|p.K1406E|nonsynonymous SNV;co:6|0.005|c.A4217G|p.K1406R|nonsynonymous SNV;	p.I1405M;nonsynonymous SNV	0.0198419	0.319854	0.182752
BRCA1_A_41231409_NGG	4	NA	TATATGCGAATCTGTAAGAA	4	co:4|0.214|NA|synonymous SNV|synonymous SNV;	synonymous SNV;synonymous SNV	0.284326	0.563675	0.576153
BRCA1_T_41209093_NGG	7	exon19	AAAGCGAGCAAGAGAATCCC	7	co:7|0.272744711818|c.A5253G|p.R1751R|synonymous SNV;	p.R1751R;synonymous SNV	NA	0.272745	0.214534
BRCA1_A_41228558_NGG	5	exon13	CCTCAAACTTGTCAGCAGAA	5;6;7	co:5|0.069|c.T4431C|p.F1477F|synonymous SNV;co:7|0.011|c.T4429C|p.F1477L|nonsynonymous SNV;	p.F1477F;synonymous SNV	0.0543357	0.448521	0.270068
BRCA1_T_41197566_NGG	7	NA	TTATGTACATCAGCCTGAAA	7	co:7|0.377392899988|c.*129A>G|UTR3|UTR3;	c.*129A>G;UTR3	0.0302626	0.377393	0.31398
BRCA1_T_41249290_NGG	7	exon8	TTCTGAAGATACCGTTAATA	6;7	co:7|0.124061430419|c.A564G|p.E188E|synonymous SNV;co:6|0.111214350484|c.A563G|p.E188G|nonsynonymous SNV;co:6:7|0.0480045591023|c.A564G:c.A563G|p.E188G|nonsynonymous SNV;	p.E188G;nonsynonymous SNV	NA	0.28328	0.224477
BRCA1_A_41196708_NGG	4	NA	AGAAGACTGTCTTTGGAAAC	4;6	co:6|0.03|c.*985T>C|UTR3|UTR3;	c.*985T>C;UTR3	0.0281233	0.38178	0.215867
BRCA1_T_41243723_NGG	4	exon10	AATATTGGCAAAGGCATCTC	4	co:4|0.058|c.A3825G|p.I1275M|nonsynonymous SNV;	p.I1275M;nonsynonymous SNV	0.0794464	0.449812	0.324286
BRCA1_T_41243623_NGG	8	exon10	GACTGCAAATACAAACACCC	7;8	co:8|0.009|c.A3925G|p.N1309D|nonsynonymous SNV;co:7|0.008|c.A3924G|p.A1308A|synonymous SNV;	p.N1309D;nonsynonymous SNV	0.022458	0.310769	0.182229
BRCA1_T_41196452_NGG	6	NA	CCAGGACTGTTTATAGCTGT	6	co:6|0.237|c.*1243A>G|UTR3|UTR3;	c.*1243A>G;UTR3	0.203322	0.45078	0.488065
BRCA1_A_41199718_NGG	4	NA	GACACCCTGGATCCCCAGGA	4	co:4|0.04|NA|nonsynonymous SNV|nonsynonymous SNV;	nonsynonymous SNV;nonsynonymous SNV	0.0413579	0.566924	0.254463
BRCA1_T_41244521_NGG	6	exon10	ATGTCACCTGAAAGAGAAAT	6	co:6|0.437797759317|c.A3027G|p.S1009S|synonymous SNV;	p.S1009S;synonymous SNV	0.00235071	0.437798	0.41511
BRCA1_A_41245293_NGG	6	exon10	CACTTAACATGAGATCTTTG	6;7	co:6|0.137|c.T2255C|p.L752S|nonsynonymous SNV;co:7|0.022|c.T2254C|p.L752L|synonymous SNV;co:6:7|0.006|c.T2255C:c.T2254C|p.L752P|nonsynonymous SNV;	p.L752S;nonsynonymous SNV	0.161127	0.387978	0.439539
BRCA1_A_41196520_NGG	6	NA	GCTGTATGGTTTCAGCAACA	6	co:6|0.467|c.*1175T>C|UTR3|UTR3;	c.*1175T>C;UTR3	0.448576	0.514765	0.748856
BRCA1_A_41234467_NGG	4	exon12	GGCAGAAGAGTCACTTATGA	4;6;7	co:4|0.049|c.T4311C|p.S1437S|synonymous SNV;co:6:7|0.036|c.T4309C:c.T4308C|p.S1436S:p.S1437P|synonymous SNV:nonsynonymous SNV;co:7|0.033|c.T4308C|p.S1436S|synonymous SNV;co:4:6:7|0.023|c.T4311C:c.T4309C:c.T4308C|p.S1436S:p.S1437P|synonymous SNV:nonsynonymous SNV;co:6|0.017|c.T4309C|p.S1437P|nonsynonymous SNV;co:4:6|0.012|c.T4311C:c.T4309C|p.S1437P|nonsynonymous SNV;	p.S1437P;nonsynonymous SNV	0.134504	0.539069	0.404564
BRCA1_T_41196593_NGG	7	NA	AATGACAGATCCCACCAGGA	5;7	co:7|0.170434258119|c.*1102A>G|UTR3|UTR3;co:5|0.161830602518|c.*1100A>G|UTR3|UTR3;co:5:7|0.128837884966|c.*1102A>G:c.*1100A>G|UTR3|UTR3;	c.*1102A>G;UTR3	NA	0.299272	0.239037
BRCA1_A_41246009_NGG	6	exon10	TCAGGATGAAGGCCTGATGT	6	co:6|0.403|c.T1539C|p.H513H|synonymous SNV;	p.H513H;synonymous SNV	0.289672	0.51838	0.578485
BRCA1_T_41256157_NGG	4	exon6	TGAACCCGAAAATCCTTCCT	4	co:4|0.061|c.A423G|p.E141E|synonymous SNV;	p.E141E;synonymous SNV	0.0513867	0.461242	0.275519
BRCA1_T_41228593_NGG	7	exon13	CCTATAAGCCAGAATCCAGA	4;6;7	co:6|0.166291007303|c.A4395G|p.I1465M|nonsynonymous SNV;co:4|0.16062676648|c.A4393G|p.I1465V|nonsynonymous SNV;co:4:6|0.153232137227|c.A4395G:c.A4393G|p.I1465V|nonsynonymous SNV;co:4:6:7|0.0238106180093|c.A4393G:c.A4395G:c.A4396G|p.I1465A:p.S1466G|nonsynonymous SNV:nonsynonymous SNV;co:7|0.0182201727971|c.A4396G|p.S1466G|nonsynonymous SNV;co:4:7|0.0169066730018|c.A4393G:c.A4396G|p.I1465V:p.S1466G…	p.I1465V;nonsynonymous SNV	NA	0.536903	0.603247
BRCA1_A_41244471_NGG	4	exon10	CTAATTGTGCTCACTGTACT	4	co:4|0.031|c.T3077C|p.I1026T|nonsynonymous SNV;	p.I1026T;nonsynonymous SNV	0.0305252	0.289257	0.222621
BRCA1_A_41196438_NGG	4	NA	CCAACAGCTATAAACAGTCC	4;6	co:6|0.029|c.*1255T>C|UTR3|UTR3;co:4|0.003|c.*1257T>C|UTR3|UTR3;	c.*1255T>C;UTR3	0.0475802	0.27234	0.261798
BRCA1_T_41246595_NGG	8	exon10	AGCCAACATAACAGATGGGC	5;6;8	co:5|0.05|c.A950G|p.Q317R|nonsynonymous SNV;co:8|0.03|c.A953G|p.H318R|nonsynonymous SNV;co:6|0.01|c.A951G|p.Q317Q|synonymous SNV;co:6:8|0.003|c.A951G:c.A953G|p.Q317Q:p.H318R|synonymous SNV:nonsynonymous SNV;	p.Q317R;nonsynonymous SNV	0.0612706	0.385929	0.294724
BRCA1_T_41243949_NGG	6	exon10	GGCTCAGGGTTACCGAAGAG	6	co:6|0.005|c.A3599G|p.Q1200R|nonsynonymous SNV;	p.Q1200R;nonsynonymous SNV	0.00512821	0.474941	0.250344
BRCA1_T_41197179_NGG	6	NA	GTTGGAGTGGAACATTGGGG	6	co:6|0.163|c.*516A>G|UTR3|UTR3;	c.*516A>G;UTR3	0.170763	0.559078	0.453699
BRCA1_A_41196528_NGG	6	NA	GTTTCAGCAACAGGGAGCAA	6	co:6|0.026|c.*1167T>C|UTR3|UTR3;	c.*1167T>C;UTR3	0.0301575	0.356158	0.223375
BRCA1_A_41199698_NGG	6	exon22	GCTGCACAACCACAATTGGG	6;8	co:6|0.127|c.T5429C|p.V1810A|nonsynonymous SNV;co:8|0.011|NA|nonsynonymous SNV|nonsynonymous SNV;co:6:8|0.004|c.T5429C:NA|nonsynonymous SNV:p.V1810A|nonsynonymous SNV:nonsynonymous SNV;	p.V1810A;nonsynonymous SNV	0.0979527	0.551275	0.347851
BRCA1_T_41245947_NGG	6	exon10	AAATCAGGGAACTAACCAAA	6	co:6|0.017|c.A1601G|p.Q534R|nonsynonymous SNV;	p.Q534R;nonsynonymous SNV	0.0604297	0.254978	0.267289
BRCA1_A_41244083_NGG	6	exon10	CCATCATCTAACAGGTCATC	6	co:6|0.052|c.T3465C|p.D1155D|synonymous SNV;	p.D1155D;synonymous SNV	0.0477323	0.407444	0.267401
BRCA1_T_41244896_NGG	5	exon10	CAACATTCTCTGCCCACTCT	5	co:5|0.144|c.A2652G|p.T884T|synonymous SNV;	p.T884T;synonymous SNV	0.136685	0.44175	0.406364
BRCA1_A_41196611_NGG	6	NA	ATATGAAATATTCATGCCAG	6;7;8	co:6|0.0628432233204|c.*1084T>C|UTR3|UTR3;co:7|0.0354626862821|c.*1083T>C|UTR3|UTR3;co:8|0.0337725675119|c.*1082T>C|UTR3|UTR3;co:6:7|0.0125075614498|c.*1084T>C:c.*1083T>C|UTR3|UTR3;co:6:8|0.00758977656277|c.*1084T>C:c.*1082T>C|UTR3|UTR3;co:7:8|0.0038430453048|c.*1083T>C:c.*1082T>C|UTR3|UTR3;co:6:7:8|0.0013263361022|c.*1084T>C:c.*1083T>C:c.*1082T>C|UTR3|UTR3;	c.*1084T>C;UTR3	0.0459184	0.0842669	0.165792
BRCA1_A_41243955_NGG	4	exon10	GCCAAATGTGTATGGGTGAA	4;5;6	co:6|0.091|c.T3591C|p.H1197H|synonymous SNV;co:5|0.022|c.T3592C|p.L1198L|synonymous SNV;co:5:6|0.002|c.T3592C:c.T3591C|p.L1198L:p.H1197H|synonymous SNV:synonymous SNV;co:4|0.002|c.T3593C|p.L1198S|nonsynonymous SNV;	p.H1197H;synonymous SNV	0.0817927	0.39269	0.327949
BRCA1_A_41245037_NGG	6	exon10	TGGTTAACTTCATGTCCCAA	6;7	co:7|0.021|c.T2510C|p.V837A|nonsynonymous SNV;co:6:7|0.015|c.T2511C:c.T2510C|p.V837A|nonsynonymous SNV;co:6|0.001|c.T2511C|p.V837V|synonymous SNV;	p.V837A;nonsynonymous SNV	0.0406204	0.588825	0.253501
BRCA1_A_41197294_NGG	6	NA	GTTTTAGAGAAGTAAACTTA	6;8	co:8|0.036|c.*399T>C|UTR3|UTR3;co:6|0.021|c.*401T>C|UTR3|UTR3;	c.*399T>C;UTR3	0.0735234	0.353205	0.308162
BRCA1_A_41277495_NGG	4	exon1	TCAAGGTACAATCAGAGGAT	4;8	co:8|0.450349172829|c.-1386T>C|UTR5|UTR5;co:4:8|0.0516216244222|c.-1382T>C:c.-1386T>C|UTR5|UTR5;co:4|0.0174158215862|c.-1382T>C|UTR5|UTR5;	c.-1386T>C;UTR5	NA	0.501971	0.530001
BRCA1_A_41246714_NGG	6	exon10	GCATGAGTATTTGTGCCACA	6	co:6|0.035|c.T834C|p.T278T|synonymous SNV;	p.T278T;synonymous SNV	0.0336079	0.326754	0.231959
BRCA1_A_41209083_NGG	5	exon19	TGGGATTCTCTTGCTCGCTT	5	co:5|0.136|c.T5263C|p.S1755P|nonsynonymous SNV;	p.S1755P;nonsynonymous SNV	0.131012	0.199322	0.398759
BRCA1_T_41277366_NGG	4	exon1	TGGACGGGGGACAGGCTGTG	4	co:4|0.068|c.-1253A>G|UTR5|UTR5;	c.-1253A>G;UTR5	0.0636848	0.368733	0.298437
BRCA1_T_41246449_NGG	6	exon10	GAGATACTGAAGATGTTCCT	4;6	co:6|0.387|c.A1099G|p.T367A|nonsynonymous SNV;co:4:6|0.097|c.A1097G:c.A1099G|p.T367A:p.D366G|nonsynonymous SNV:nonsynonymous SNV;co:4|0.019|c.A1097G|p.D366G|nonsynonymous SNV;	p.T367A;nonsynonymous SNV	0.429378	0.612361	0.728793
BRCA1_T_41209121_NGG	5	exon19	GTCAATGGAAGAAACCACCA	4;5	co:4:5|0.152247631745|c.A5225G:c.A5224G|p.N1742G|nonsynonymous SNV;co:4|0.139933186846|c.A5224G|p.N1742D|nonsynonymous SNV;co:5|0.122218834509|c.A5225G|p.N1742S|nonsynonymous SNV;	p.N1742G;nonsynonymous SNV	NA	0.4144	0.38104
BRCA1_A_41245414_NGG	5	exon10	GAACACTTAGTAAAAGAACC	5	co:5|0.466900558821|c.T2134C|p.C712R|nonsynonymous SNV;	p.C712R;nonsynonymous SNV	NA	0.466901	0.464829
BRCA1_T_41277289_NGG	6	exon1	GGTAAAGGTAGTAGAGTCCC	4;5;6	co:4|0.141318818187|c.-1178A>G|UTR5|UTR5;co:4:6|0.11808146135|c.-1178A>G:c.-1176A>G|UTR5|UTR5;co:4:5:6|0.102189839174|c.-1176A>G:c.-1177A>G:c.-1178A>G|UTR5|UTR5;co:4:5|0.068071845552|c.-1178A>G:c.-1177A>G|UTR5|UTR5;co:6|0.0634800758277|c.-1176A>G|UTR5|UTR5;co:5:6|0.0303037143955|c.-1177A>G:c.-1176A>G|UTR5|UTR5;co:5|0.0271691329086|c.-1177A>G|UTR5|UTR5;	c.-1178A>G;UTR5	NA	0.429662	0.403763
BRCA1_A_41234564_NGG	5	exon12	CTTTATCAGGTTATGTTGCA	5;8	co:5|0.419|c.T4214C|p.I1405T|nonsynonymous SNV;co:8|0.01|c.T4211C|p.L1404P|nonsynonymous SNV;co:5:8|0.009|c.T4214C:c.T4211C|p.I1405T:p.L1404P|nonsynonymous SNV:nonsynonymous SNV;	p.I1405T;nonsynonymous SNV	0.363371	0.499648	0.662321
BRCA1_T_41215962_NGG	7	exon17	ATGCTGAGTTTGTGTGTGAA	7	co:7|0.008|c.A5081G|p.E1694G|nonsynonymous SNV;	p.E1694G;nonsynonymous SNV	0.00912348	0.33906	0.120728
BRCA1_A_41223125_NGG	7	exon15	TTGGGGAACTTTCAATGCAG	7;8	co:7|0.056|c.T4806C|p.V1602V|synonymous SNV;co:8|0.05|c.T4805C|p.V1602A|nonsynonymous SNV;co:7:8|0.005|c.T4806C:c.T4805C|p.V1602A|nonsynonymous SNV;	p.V1602V;synonymous SNV	0.10374	0.364125	0.358417
BRCA1_T_41209141_NGG	7	exon19	TTTTGAAGTCAGAGGAGATG	6;7	co:7|0.027|c.A5205G|p.E1735E|synonymous SNV;co:6:7|0.0|c.A5205G:c.A5204G|p.E1735G|nonsynonymous SNV;co:6|0.0|c.A5204G|p.E1735G|nonsynonymous SNV;	p.E1735E;synonymous SNV	0.03567	0.184677	0.23886
BRCA1_A_41219665_NGG	5	exon16	TTAGATTAGTTAAAGTGATG	5;8	co:8|0.102|c.T5031C|p.T1677T|synonymous SNV;co:5|0.086|c.T5034C|p.N1678N|synonymous SNV;co:5:8|0.001|c.T5034C:c.T5031C|p.N1678N:p.T1677T|synonymous SNV:synonymous SNV;	p.T1677T;synonymous SNV	0.117986	0.325143	0.381846
BRCA1_T_41245232_NGG	6	exon10	TTGGTACCTGGTACTGATTA	6	co:6|0.438|c.A2316G|p.V772V|synonymous SNV;	p.V772V;synonymous SNV	0.416052	0.587116	0.714974
BRCA1_T_41197549_NGG	5	NA	AAGGACTTCTGGCTATGCAA	5	co:5|0.129|c.*146A>G|UTR3|UTR3;	c.*146A>G;UTR3	0.134647	0.25429	0.404438
BRCA1_A_41277494_NGG	4	exon1	ATCAAGGTACAATCAGAGGA	4;5	co:5|0.0904257280672|c.-1382T>C|UTR5|UTR5;co:4|0.0787234761973|c.-1381T>C|UTR5|UTR5;co:4:5|0.028387962167|c.-1381T>C:c.-1382T>C|UTR5|UTR5;	c.-1382T>C;UTR5	0.00707087	0.118814	0.108547
BRCA1_A_41247880_NGG	5	exon9	ATCCAAACTGATTTCATCCC	5;6;7	co:7|0.928|c.T651C|p.S217S|synonymous SNV;	p.S217S;synonymous SNV	0.71895	0.273356	1
BRCA1_T_41246567_NGG	8	exon10	AGGAAACATGTAATGATAGG	4;5;6;8	co:6|0.065|c.A979G|p.T327A|nonsynonymous SNV;co:5:6|0.044|c.A978G:c.A979G|p.E326E:p.T327A|synonymous SNV:nonsynonymous SNV;co:4|0.012|c.A977G|p.E326G|nonsynonymous SNV;co:4:6|0.01|c.A977G:c.A979G|p.E326G:p.T327A|nonsynonymous SNV:nonsynonymous SNV;co:8|0.006|c.A981G|p.T327T|synonymous SNV;	p.T327A;nonsynonymous SNV	0.0891298	0.430973	0.331218
BRCA1_T_41277254_NGG	8	NA	GGGGCCCAAGTGATGCTCTG	8	co:8|0.435160859507|NA|intronic|intronic;	intronic;intronic	NA	0.435161	0.411173
BRCA1_T_41245780_NGG	8	exon10	AAGCAGCAGTATAAGCAATA	5;8	co:5|0.25156099653|c.A1765G|p.S589G|nonsynonymous SNV;co:8|0.133972734741|c.A1768G|p.S590G|nonsynonymous SNV;co:5:8|0.0976400247773|c.A1765G:c.A1768G|p.S589G:p.S590G|nonsynonymous SNV:nonsynonymous SNV;	p.S589G;nonsynonymous SNV	0.030445	0.349201	0.25775
BRCA1_T_41226448_NGG	7	exon14	ATCTCAAGAGGAGCTCATTA	6;7	co:7|0.042|c.A4575G|p.Q1525Q|synonymous SNV;co:6|0.005|c.A4574G|p.Q1525R|nonsynonymous SNV;co:6:7|0.002|c.A4575G:c.A4574G|p.Q1525R|nonsynonymous SNV;	p.Q1525Q;synonymous SNV	0.0397041	0.420009	0.245423
BRCA1_T_41222983_NGG	4	exon15	AGAATGTCCATGGTGGTGTC	4	co:4|0.115|c.A4948G|p.M1650V|nonsynonymous SNV;	p.M1650V;nonsynonymous SNV	0.120467	0.291662	0.382611
BRCA1_T_41244264_NGG	8	exon10	GTCTATAAACAAAGTCTTCC	5;7;8	co:5|0.149|c.A3281G|p.Y1094C|nonsynonymous SNV;co:5:7|0.065|c.A3281G:c.A3283G|p.Y1094C:p.K1095E|nonsynonymous SNV:nonsynonymous SNV;co:7|0.018|c.A3283G|p.K1095E|nonsynonymous SNV;co:8|0.0|c.A3284G|p.K1095R|nonsynonymous SNV;	p.Y1094C;nonsynonymous SNV	0.196844	0.47835	0.482601
BRCA1_A_41245997_NGG	5	exon10	TGATAAAATCCTCAGGATGA	5;6;7;8	co:5|0.037|c.T1551C|p.F517F|synonymous SNV;co:7|0.024|c.T1549C|p.F517L|nonsynonymous SNV;co:6|0.008|c.T1550C|p.F517S|nonsynonymous SNV;co:8|0.001|c.T1548C|p.D516D|synonymous SNV;	p.F517F;synonymous SNV	0.0619584	0.353626	0.294438
BRCA1_T_41197349_NGG	7	NA	GCTGGAAGCACAGAGTGGCT	6;7	co:6|0.038|c.*345A>G|UTR3|UTR3;co:7|0.0|c.*346A>G|UTR3|UTR3;co:6:7|0.0|c.*346A>G:c.*345A>G|UTR3|UTR3;	c.*345A>G;UTR3	0.0259532	0.223438	0.20132
BRCA1_A_41244344_NGG	7	exon10	TGCTTGAATGTTTTCATCAC	7;8	co:7|0.017|c.T3204C|p.I1068I|synonymous SNV;co:8|0.0|c.T3203C|p.I1068T|nonsynonymous SNV;	p.I1068I;synonymous SNV	0.0139921	0.257272	0.15321
BRCA1_A_41267788_NGG	6	exon3	TGATCAACTCCAGACTAGCA	6;7	co:7|0.179602017433|c.T88C|p.L30L|synonymous SNV;co:6|0.139586197471|c.T89C|p.L30S|nonsynonymous SNV;co:6:7|0.104608704937|c.T89C:c.T88C|p.L30P|nonsynonymous SNV;	p.L30L;nonsynonymous SNV	0.00266092	0.423797	0.395478
BRCA1_T_41245040_NGG	7	exon10	ACATGAAGTTAACCACAGTC	6;7	co:7|0.242|c.A2508G|p.E836E|synonymous SNV;co:6|0.045|c.A2507G|p.E836G|nonsynonymous SNV;	p.E836E;synonymous SNV	0.28842	0.316907	0.586506
BRCA1_A_41267796_NGG	5	exon3	CCAGACTAGCAGGGTAGGGG	5;8	co:5|0.249|c.T81C|p.C27C|synonymous SNV;co:5:8|0.176|c.T81C:NA|intronic:p.C27C|intronic:synonymous SNV;co:8|0.032|NA|intronic|intronic;	p.C27C;synonymous SNV	0.310701	0.534657	0.600327
BRCA1_A_41256167_NGG	6	exon6	TCTGTAGAAGTCTTTTGGCA	6;8	co:6|0.293|c.T413C|p.L138P|nonsynonymous SNV;co:8|0.007|c.T411C|p.L137L|synonymous SNV;co:6:8|0.0|c.T413C:c.T411C|p.L138P:p.L137L|nonsynonymous SNV:synonymous SNV;	p.L138P;nonsynonymous SNV	0.291417	0.548485	0.589034
BRCA1_A_41243956_NGG	4	exon10	CCAAATGTGTATGGGTGAAA	4;5	co:5|0.066|c.T3591C|p.H1197H|synonymous SNV;co:4|0.003|c.T3592C|p.L1198L|synonymous SNV;co:4:5|0.002|c.T3592C:c.T3591C|p.L1198L:p.H1197H|synonymous SNV:synonymous SNV;	p.H1197H;synonymous SNV	0.0702842	0.435223	0.311704
BRCA1_T_41215937_NGG	4	exon17	GAAATATTTTCTAGGAATTG	4;6	co:6|0.376|c.A5108G|p.Y1703C|nonsynonymous SNV;co:4|0.004|c.A5106G|p.K1702K|synonymous SNV;co:4:6|0.002|c.A5106G:c.A5108G|p.K1702K:p.Y1703C|synonymous SNV:nonsynonymous SNV;	p.Y1703C;nonsynonymous SNV	0.396548	0.33943	0.691322
BRCA1_T_41243702_NGG	7	exon10	TCAGGAACATCACCTTAGTG	6;7	co:6|0.069|c.A3845G|p.E1282G|nonsynonymous SNV;co:7|0.045|c.A3846G|p.E1282E|synonymous SNV;co:6:7|0.012|c.A3846G:c.A3845G|p.E1282G|nonsynonymous SNV;	p.E1282G;nonsynonymous SNV	0.11216	0.368242	0.37031
BRCA1_T_41245887_NGG	8	exon10	GGTCATGAGAATAAAACAAA	5;8	co:5|0.264263514637|c.A1658G|p.H553R|nonsynonymous SNV;co:5:8|0.0857353925956|c.A1658G:c.A1661G|p.H553R:p.E554G|nonsynonymous SNV:nonsynonymous SNV;co:8|0.0478041984133|c.A1661G|p.E554G|nonsynonymous SNV;	p.H553R;nonsynonymous SNV	NA	0.349999	0.293003
BRCA1_A_41258495_NGG	5	exon4	TTACATAAAGGACACTGTGA	5;7;8	co:7|0.192|c.T188C|p.L63S|nonsynonymous SNV;co:5:7|0.104|c.T190C:c.T188C|p.C64R:p.L63S|nonsynonymous SNV:nonsynonymous SNV;co:5|0.041|c.T190C|p.C64R|nonsynonymous SNV;co:8|0.015|c.T187C|p.L63L|synonymous SNV;	p.L63S;nonsynonymous SNV	0.342929	0.315148	0.641941
BRCA1_T_41223174_NGG	8	exon15	GCCCCAGAGTCAGCTCGTGT	6;8	co:6|0.092|c.A4755G|p.P1585P|synonymous SNV;co:8|0.01|c.A4757G|p.E1586G|nonsynonymous SNV;co:6:8|0.004|c.A4755G:c.A4757G|p.E1586G:p.P1585P|nonsynonymous SNV:synonymous SNV;	p.P1585P;synonymous SNV	0.0926197	0.582871	0.344148
BRCA1_T_41243542_NGG	8	exon10	TGGTCTGAGTGACAAGGAAT	8	co:8|0.41319609648|c.A4006G|p.S1336G|nonsynonymous SNV;	p.S1336G;nonsynonymous SNV	0.00543778	0.413196	0.257962
BRCA1_T_41244379_NGG	7	exon10	GGCTCCAGTATTAATGAAAT	7	co:7|0.309549185437|c.A3169G|p.S1057G|nonsynonymous SNV;	p.S1057G;nonsynonymous SNV	NA	0.309549	0.249609
BRCA1_T_41244772_NGG	5	exon10	TATCACTGCAGGCTTTCCTG	5	co:5|0.099|c.A2776G|p.T926A|nonsynonymous SNV;	p.T926A;nonsynonymous SNV	0.0788034	0.352169	0.320037
BRCA1_T_41197145_NGG	8	NA	GGCAGGTATTAGAAATGAAA	4;8	co:8|0.071|c.*550A>G|UTR3|UTR3;co:4|0.0|c.*546A>G|UTR3|UTR3;	c.*550A>G;UTR3	0.0730084	0.558952	0.315661
BRCA1_T_41243509_NGG	8	exon10	TGAAGAAAGAGGAACGGGCT	4;6;7;8	co:6|0.02|c.A4037G|p.E1346G|nonsynonymous SNV;co:4:6|0.018|c.A4035G:c.A4037G|p.E1345E:p.E1346G|synonymous SNV:nonsynonymous SNV;co:4|0.003|c.A4035G|p.E1345E|synonymous SNV;	p.E1346G;nonsynonymous SNV	0.0248149	0.322172	0.194303
BRCA1_A_41234472_NGG	4	exon12	AAGAGTCACTTATGATGGAA	4;8	co:8|0.055|c.T4302C|p.S1434S|synonymous SNV;co:4|0.029|c.T4306C|p.S1436P|nonsynonymous SNV;	p.S1434S;synonymous SNV	0.0380216	0.332784	0.234834
BRCA1_T_41277202_NGG	4	NA	CAGATGGGTATTCTTTGACG	4	co:4|0.273|NA|intronic|intronic;	intronic;intronic	0.247139	0.346045	0.540165
BRCA1_A_41196446_NGG	4	NA	TATAAACAGTCCTGGATAAT	4;5;6;8	co:6|0.048|c.*1247T>C|UTR3|UTR3;	c.*1247T>C;UTR3	0.0436316	0.127926	0.257368
BRCA1_A_41243859_NGG	4	exon10	AATAACAAGTGTTGGAAGCA	4;5;7;8	co:4|0.031|c.T3689C|p.L1230S|nonsynonymous SNV;co:5|0.018|c.T3688C|p.L1230L|synonymous SNV;co:7|0.013|c.T3686C|p.L1229S|nonsynonymous SNV;co:4:5|0.013|c.T3689C:c.T3688C|p.L1230P|nonsynonymous SNV;co:8|0.007|c.T3685C|p.L1229L|synonymous SNV;	p.L1230S;nonsynonymous SNV	0.0435325	0.401869	0.250556
BRCA1_T_41226461_NGG	6	exon14	TAGAAACTACCCATCTCAAG	4;5;6	co:6|0.13171045842|c.A4562G|p.N1521S|nonsynonymous SNV;co:4|0.0493214397132|c.A4560G|p.R1520R|synonymous SNV;co:5|0.0477843267536|c.A4561G|p.N1521D|nonsynonymous SNV;co:5:6|0.0225722422106|c.A4562G:c.A4561G|p.N1521G|nonsynonymous SNV;co:4:6|0.0191294423929|c.A4560G:c.A4562G|p.R1520R:p.N1521S|synonymous SNV:nonsynonymous SNV;co:4:5|0.00820840646414|c.A4560G:c.A4561G|p.R1520R:p.N1521D|synonymous SN…	p.N1521S;nonsynonymous SNV	NA	0.234997	0.18177
BRCA1_T_41246545_NGG	8	exon10	GACTCCCAGCACAGAAAAAA	8	co:8|0.277448186131|c.A1003G|p.S335G|nonsynonymous SNV;	p.S335G;nonsynonymous SNV	0.00236407	0.277448	0.219046
BRCA1_T_41246588_NGG	7	exon10	TAACAGATGGGCTGGAAGTA	5;7	co:5:7|0.222|c.A960G:c.A958G|p.R320G|nonsynonymous SNV;co:7|0.116|c.A960G|p.R320R|synonymous SNV;co:5|0.108|c.A958G|p.R320G|nonsynonymous SNV;	p.R320G;nonsynonymous SNV	0.277555	0.517856	0.549963
BRCA1_T_41226438_NGG	5	exon14	GCTCATTAAGGTTGTTGATG	5;8	co:5|0.099|c.A4585G|p.I1529V|nonsynonymous SNV;co:8|0.097|c.A4588G|p.K1530E|nonsynonymous SNV;co:5:8|0.05|c.A4585G:c.A4588G|p.K1530E:p.I1529V|nonsynonymous SNV:nonsynonymous SNV;	p.I1529V;nonsynonymous SNV	0.138924	0.492171	0.40941
BRCA1_T_41197134_NGG	4	NA	TGAAAAGGAAACTTGAAACC	4;5;6	co:6|0.136692719221|c.*563A>G|UTR3|UTR3;co:5|0.0637531343907|c.*562A>G|UTR3|UTR3;co:5:6|0.036508890418|c.*562A>G:c.*563A>G|UTR3|UTR3;co:4|0.0306340281146|c.*561A>G|UTR3|UTR3;co:4:6|0.0147173913561|c.*561A>G:c.*563A>G|UTR3|UTR3;co:4:5|0.00783089873972|c.*561A>G:c.*562A>G|UTR3|UTR3;co:4:5:6|0.00662305012292|c.*563A>G:c.*562A>G:c.*561A>G|UTR3|UTR3;	c.*563A>G;UTR3	0.833333	0.194542	0.148034
BRCA1_T_41245021_NGG	8	exon10	TCGGGAAACAAGCATAGAAA	6;7;8	co:6|0.093|c.A2525G|p.E842G|nonsynonymous SNV;co:6:8|0.012|c.A2525G:c.A2527G|p.E842G:p.T843A|nonsynonymous SNV:nonsynonymous SNV;co:8|0.012|c.A2527G|p.T843A|nonsynonymous SNV;	p.E842G;nonsynonymous SNV	0.0618866	0.304577	0.268544
BRCA1_A_41196570_NGG	4	NA	GCAACAGCTTCCTTCCTGGT	4;6	co:4|0.036|c.*1125T>C|UTR3|UTR3;co:6|0.013|c.*1123T>C|UTR3|UTR3;co:4:6|0.002|c.*1125T>C:c.*1123T>C|UTR3|UTR3;	c.*1125T>C;UTR3	0.0313372	0.437633	0.225411
BRCA1_A_41246106_NGG	6	exon10	TAATTAGATTTTCAGTTACA	6;8	co:6|0.054|c.T1442C|p.L481P|nonsynonymous SNV;co:8|0.004|c.T1440C|p.N480N|synonymous SNV;	p.L481P;nonsynonymous SNV	0.0525667	0.229276	0.277391
BRCA1_T_41277335_NGG	4	exon1	ATAACTGGGCCCCTGCGCTC	4	co:4|0.082|c.-1222A>G|UTR5|UTR5;	c.-1222A>G;UTR5	0.068581	0.319178	0.30609
BRCA1_T_41246158_NGG	8	exon10	TGGGAAAACCTATCGGAAGA	5;6;7;8	co:7|0.041|c.A1389G|p.K463K|synonymous SNV;co:5|0.016|c.A1387G|p.K463E|nonsynonymous SNV;co:8|0.014|c.A1390G|p.T464A|nonsynonymous SNV;	p.K463K;synonymous SNV	0.044212	0.264696	0.256283
BRCA1_T_41277237_NGG	6	NA	GGGGTACTGGCGTGGGAGAG	6	co:6|0.572684665947|NA|intronic|intronic;	intronic;intronic	NA	0.572685	0.692216
BRCA1_A_41244774_NGG	4	exon10	GTGATATTAACTGTCTGTAC	4;6	co:6|0.625|c.T2772C|p.N924N|synonymous SNV;co:4:6|0.03|c.T2774C:c.T2772C|p.N924N:p.I925T|synonymous SNV:nonsynonymous SNV;	p.N924N;synonymous SNV	0.523944	0.691798	0.81613
BRCA1_A_41247891_NGG	4	exon9	TTCATCCCTGGTTCCTTGAG	4	co:4|0.024|c.T642C|p.D214D|synonymous SNV;	p.D214D;synonymous SNV	0.0209399	0.397385	0.187629
BRCA1_T_41245446_NGG	5	exon10	CTGAAGTTAACAAATGCACC	4;5	co:5|0.02|c.A2102G|p.K701R|nonsynonymous SNV;	p.K701R;nonsynonymous SNV	0.0254847	0.418001	0.204574
BRCA1_T_41234422_NGG	8	exon12	CAGAAAAAGGTGTGTATTGT	4;5;6;7;8	co:8|0.021|c.A4356G|p.K1452K|synonymous SNV;co:6|0.005|c.A4354G|p.K1452E|nonsynonymous SNV;co:4|0.003|c.A4352G|p.E1451G|nonsynonymous SNV;co:5|0.002|c.A4353G|p.E1451E|synonymous SNV;co:5:6|0.001|c.A4353G:c.A4354G|p.E1451E:p.K1452E|synonymous SNV:nonsynonymous SNV;co:7|0.0|c.A4355G|p.K1452R|nonsynonymous SNV;	p.K1452K;synonymous SNV	0.026993	0.291062	0.213232
BRCA1_T_41243999_NGG	8	exon10	TCCAGAAAGGAGAGCTTAGC	4;6;7;8	co:6|0.069|c.A3547G|p.K1183E|nonsynonymous SNV;co:7|0.0|c.A3548G|p.K1183R|nonsynonymous SNV;co:8|0.0|c.A3549G|p.K1183K|synonymous SNV;	p.K1183E;nonsynonymous SNV	0.0439648	0.414872	0.241856
BRCA1_A_41267785_NGG	4	exon3	TTGATCAACTCCAGACTAGC	4;7;8	co:4:7:8|0.008|c.T92C:c.T89C:c.T88C|p.I31T:p.L30P|nonsynonymous SNV:nonsynonymous SNV;co:8|0.0|c.T88C|p.L30L|synonymous SNV;	p.L30P;nonsynonymous SNV	0.00420931	0.317997	0.184821
BRCA1_A_41246224_NGG	5	exon10	TTACATATTAAAGCCTCATG	5;7	co:7|0.222|c.T1322C|p.I441T|nonsynonymous SNV;co:5:7|0.132|c.T1324C:c.T1322C|p.I441T:p.C442R|nonsynonymous SNV:nonsynonymous SNV;co:5|0.025|c.T1324C|p.C442R|nonsynonymous SNV;	p.I441T;nonsynonymous SNV	0.34402	0.510145	0.641341
BRCA1_T_41215924_NGG	5	exon17	AGGAATTGCGGGAGGAAAAT	4;5	co:4|0.029|c.A5118G|p.G1706G|synonymous SNV;co:5|0.015|c.A5119G|p.I1707V|nonsynonymous SNV;co:4:5|0.008|c.A5118G:c.A5119G|p.G1706G:p.I1707V|synonymous SNV:nonsynonymous SNV;	p.G1706G;synonymous SNV	0.0347452	0.381375	0.236308
BRCA1_T_41197387_NGG	8	NA	CAGCCCTATTCTTTCTATTC	8	co:8|0.013|c.*308A>G|UTR3|UTR3;	c.*308A>G;UTR3	0.0158639	0.337556	0.164256
BRCA1_T_41196598_NGG	6	NA	ATAAAATGACAGATCCCACC	4;5;6	co:6|0.117579630913|c.*1097A>G|UTR3|UTR3;co:5|0.0427166039959|c.*1096A>G|UTR3|UTR3;co:5:6|0.0402765899226|c.*1096A>G:c.*1097A>G|UTR3|UTR3;co:4|0.0125928847058|c.*1095A>G|UTR3|UTR3;co:4:6|0.00941211430511|c.*1095A>G:c.*1097A>G|UTR3|UTR3;co:4:5:6|0.00504319587068|c.*1097A>G:c.*1096A>G:c.*1095A>G|UTR3|UTR3;co:4:5|0.00392427724447|c.*1095A>G:c.*1096A>G|UTR3|UTR3;	c.*1097A>G;UTR3	NA	0.172312	0.130443
BRCA1_T_41245127_NGG	6	exon10	GCAGCATTTGAAAACCCCAA	6	co:6|0.134|c.A2421G|p.A807A|synonymous SNV;	p.A807A;synonymous SNV	0.119866	0.493767	0.380459
BRCA1_T_41223044_NGG	7	exon15	AATGGAAGAAAGTGTGAGCA	6;7	co:6|0.164|c.A4886G|p.E1629G|nonsynonymous SNV;co:6:7|0.042|c.A4887G:c.A4886G|p.E1629G|nonsynonymous SNV;co:7|0.022|c.A4887G|p.E1629E|synonymous SNV;	p.E1629G;nonsynonymous SNV	0.182667	0.408077	0.460911
BRCA1_T_41196416_NGG	4	NA	CCTAGCCCCCCCAGTGTGCA	4	co:4|0.007|c.*1279A>G|UTR3|UTR3;	c.*1279A>G;UTR3	0.0241562	0.421759	0.174651
BRCA1_T_41245725_NGG	7	exon10	CTAAAAAGAATAGGCTGAGG	4;5;6;7	co:7|0.0938638276133|c.A1823G|p.K608R|nonsynonymous SNV;co:6|0.0798102379349|c.A1822G|p.K608E|nonsynonymous SNV;co:5|0.0639805810573|c.A1821G|p.K607K|synonymous SNV;co:4|0.0234429069186|c.A1820G|p.K607R|nonsynonymous SNV;co:5:6|0.0182214539663|c.A1821G:c.A1822G|p.K608E:p.K607K|nonsynonymous SNV:synonymous SNV;co:6:7|0.0148843741751|c.A1823G:c.A1822G|p.K608G|nonsynonymous SNV;co:5:7|0.012485230360…	p.K608R;nonsynonymous SNV	0.00391672	0.238181	0.184826
BRCA1_T_41246383_NGG	7	exon10	TCCAGAAGTGATGAACTGTT	4;6;7	co:6|0.221930264251|c.A1164G|p.R388R|synonymous SNV;co:7|0.111862418148|c.A1165G|p.S389G|nonsynonymous SNV;co:6:7|0.0978790470233|c.A1164G:c.A1165G|p.R388R:p.S389G|synonymous SNV:nonsynonymous SNV;co:4|0.0495974536751|c.A1162G|p.R388G|nonsynonymous SNV;co:4:6|0.0286889333066|c.A1164G:c.A1162G|p.R388G|nonsynonymous SNV;co:4:7|0.0158353557643|c.A1162G:c.A1165G|p.R388G:p.S389G|nonsynonymous SNV:nons…	p.R388R;synonymous SNV	0.015629	0.429018	0.316556
BRCA1_A_41243852_NGG	5	exon10	CTTTACCAAATAACAAGTGT	5;8	co:5|0.083|c.T3696C|p.G1232G|synonymous SNV;co:5:8|0.0|c.T3696C:c.T3693C|p.F1231F:p.G1232G|synonymous SNV:synonymous SNV;	p.G1232G;synonymous SNV	0.102845	0.306325	0.358819
BRCA1_T_41277492_NGG	6	exon1	CCTTGATTTCGTATTCTGAG	6	co:6|0.079|c.-1379A>G|UTR5|UTR5;	c.-1379A>G;UTR5	0.0724302	0.390724	0.312256
BRCA1_A_41245385_NGG	4	exon10	GACAAATTCTTTAAGTTCAC	4;5;6	co:6|0.101705551841|c.T2161C|p.F721L|nonsynonymous SNV;co:5|0.0498276973952|c.T2162C|p.F721S|nonsynonymous SNV;co:4|0.0495434861381|c.T2163C|p.F721F|synonymous SNV;co:5:6|0.0372191163881|c.T2162C:c.T2161C|p.F721P|nonsynonymous SNV;co:4:6|0.0332245548989|c.T2163C:c.T2161C|p.F721L|nonsynonymous SNV;co:4:5:6|0.0178577342064|c.T2163C:c.T2162C:c.T2161C|p.F721P|nonsynonymous SNV;co:4:5|0.0174723752656|…	p.F721L;nonsynonymous SNV	0.00121403	0.306851	0.246263
BRCA1_A_41223228_NGG	4	exon15	CTGATTCCAGATTCCAGGTA	4	co:4|0.053|c.T4703C|p.I1568T|nonsynonymous SNV;	p.I1568T;nonsynonymous SNV	0.0447785	0.456906	0.260031
BRCA1_T_41226373_NGG	8	exon14	CGGAAACATCTTACTTGCCA	4;5;6;8	co:6|0.033|c.A4648G|p.T1550A|nonsynonymous SNV;co:8|0.022|c.A4650G|p.T1550T|synonymous SNV;co:6:8|0.009|c.A4650G:c.A4648G|p.T1550A|nonsynonymous SNV;co:5|0.004|c.A4647G|p.E1549E|synonymous SNV;co:4|0.003|c.A4646G|p.E1549G|nonsynonymous SNV;co:4:6:8|0.001|c.A4646G:c.A4648G:c.A4650G|p.T1550V:p.E1549G|nonsynonymous SNV:nonsynonymous SNV;co:4:8|0.0|c.A4646G:c.A4650G|p.T1550T:p.E1549G|synonymous SNV:n…	p.T1550A;nonsynonymous SNV	0.0707962	0.302935	0.312671
BRCA1_T_41199674_NGG	8	exon22	ACAGAGGACAATGGCTTCCA	5;8	co:5|0.158|c.A5450G|p.E1817G|nonsynonymous SNV;co:5:8|0.036|c.A5450G:c.A5453G|p.D1818G:p.E1817G|nonsynonymous SNV:nonsynonymous SNV;co:8|0.012|c.A5453G|p.D1818G|nonsynonymous SNV;	p.E1817G;nonsynonymous SNV	0.151263	0.381663	0.419461
BRCA1_A_41244297_NGG	4	exon10	CTAAGCATAGCATTCAATTT	4;7	co:7|0.235585194639|c.T3248C|p.M1083T|nonsynonymous SNV;co:4:7|0.0200623244932|c.T3251C:c.T3248C|p.M1083T:p.L1084P|nonsynonymous SNV:nonsynonymous SNV;co:4|0.0181173485024|c.T3251C|p.L1084P|nonsynonymous SNV;	p.M1083T;nonsynonymous SNV	0.121951	0.255648	0.199446
BRCA1_T_41197817_NGG	5	exon23	AGCAATTGGGCAGATGTGTG	4;5	co:5|0.155|c.A5470G|p.I1824V|nonsynonymous SNV;co:4:5|0.011|NA:c.A5470G|nonsynonymous SNV:p.I1824V|nonsynonymous SNV:nonsynonymous SNV;co:4|0.003|NA|nonsynonymous SNV|nonsynonymous SNV;	p.I1824V;nonsynonymous SNV	0.167859	0.414663	0.448551
BRCA1_A_41228625_NGG	7	exon13	GAAGTTAATACTGCTTTAAA	7;8	co:7|0.016|c.T4364C|p.L1455S|nonsynonymous SNV;co:8|0.0|c.T4363C|p.L1455L|synonymous SNV;	p.L1455S;nonsynonymous SNV	0.0175512	0.427931	0.174536
BRCA1_A_41196626_NGG	4	NA	CAGAGGTCTTATATTTTAAG	4	co:4|0.017|c.*1069T>C|UTR3|UTR3;	c.*1069T>C;UTR3	0.00873147	0.458121	0.303048
BRCA1_T_41245204_NGG	8	exon10	TCAGGAAAGTATCTCGTTAC	6;7;8	co:6|0.079|c.A2342G|p.E781G|nonsynonymous SNV;co:7|0.007|c.A2343G|p.E781E|synonymous SNV;co:6:8|0.003|c.A2342G:c.A2344G|p.S782G:p.E781G|nonsynonymous SNV:nonsynonymous SNV;co:6:7|0.003|c.A2343G:c.A2342G|p.E781G|nonsynonymous SNV;co:8|0.002|c.A2344G|p.S782G|nonsynonymous SNV;co:7:8|0.0|c.A2343G:c.A2344G|p.S782G:p.E781E|nonsynonymous SNV:synonymous SNV;	p.E781G;nonsynonymous SNV	0.0880063	0.470454	0.337579
BRCA1_T_41276129_NGG	4	NA	TTCATTGGAACAGAAAGAAA	4	co:4|0.011|c.-16A>G|UTR5|UTR5;	c.-16A>G;UTR5	0.0126171	0.262203	0.145954
BRCA1_A_41277310_NGG	4	exon1	TGAAGGCCTCCTGAGCGCAG	4	co:4|0.01|c.-1197T>C|UTR5|UTR5;	c.-1197T>C;UTR5	0.0142801	0.374781	0.153512
BRCA1_A_41226440_NGG	6	exon14	TAATGAGCTCCTCTTGAGAT	6	co:6|0.027|c.T4583C|p.L1528P|nonsynonymous SNV;	p.L1528P;nonsynonymous SNV	0.0266926	0.319502	0.212087
BRCA1_A_41226537_NGG	6	exon14	GGATGACCTAGAAAGATAAA	6	co:6|0.171|c.T4486C|p.S1496P|nonsynonymous SNV;	p.S1496P;nonsynonymous SNV	0.147683	0.488667	0.418643
BRCA1_T_41243868_NGG	8	exon10	TGCTTCCAACACTTGTTATT	8	co:8|0.167785120022|c.A3680G|p.Q1227R|nonsynonymous SNV;	p.Q1227R;nonsynonymous SNV	0.00128476	0.167785	0.126842
BRCA1_T_41226514_NGG	8	exon14	GCCCATCATTAGATGATAGG	5;8	co:5|0.048|c.A4506G|p.P1502P|synonymous SNV;co:8|0.004|c.A4509G|p.S1503S|synonymous SNV;	p.P1502P;synonymous SNV	0.0796627	0.489328	0.321114
BRCA1_T_41231416_NGG	8	NA	CTTACAGATTCGCATATACA	4;6;8	co:8|0.048|NA|nonsynonymous SNV|nonsynonymous SNV;co:6|0.01|NA|splicing|splicing;co:4|0.002|NA|intronic|intronic;	nonsynonymous SNV;nonsynonymous SNV	0.0962092	0.330817	0.345318
BRCA1_A_41267760_NGG	6	exon3	TGGTCACACTTTGTGGAGAC	6;8	co:6|0.047|c.T117C|p.C39C|synonymous SNV;co:8|0.024|c.T115C|p.C39R|nonsynonymous SNV;	p.C39C;synonymous SNV	0.053798	0.456778	0.27567
BRCA1_A_41245827_NGG	4	exon10	TCGAGTGATTCTATTGGGTT	4;8	co:4|0.009|c.T1721C|p.L574P|nonsynonymous SNV;co:4:8|0.005|c.T1721C:c.T1717C|p.L574P:p.S573P|nonsynonymous SNV:nonsynonymous SNV;co:8|0.003|c.T1717C|p.S573P|nonsynonymous SNV;	p.L574P;nonsynonymous SNV	0.0183194	0.160893	0.176519
BRCA1_T_41244332_NGG	8	exon10	CAGAACTAGGTAGAAACAGA	4;5;8	co:5|0.216|c.A3213G|p.E1071E|synonymous SNV;co:4|0.053|c.A3212G|p.E1071G|nonsynonymous SNV;co:4:5|0.041|c.A3213G:c.A3212G|p.E1071G|nonsynonymous SNV;co:8|0.026|c.A3216G|p.L1072L|synonymous SNV;	p.E1071E;synonymous SNV	0.269545	0.536976	0.564947
BRCA1_T_41244084_NGG	6	exon10	GTTAGATGATGGTGAAATAA	4;6	co:6|0.181|c.A3464G|p.D1155G|nonsynonymous SNV;	p.D1155G;nonsynonymous SNV	0.178464	0.493807	0.461292
BRCA1_T_41243968_NGG	8	exon10	CCCTTTCACCCATACACATT	8	co:8|0.214640105294|c.A3580G|p.T1194A|nonsynonymous SNV;	p.T1194A;nonsynonymous SNV	0.000602468	0.21464	0.164649
BRCA1_T_41245081_NGG	7	exon10	GATAATAGAAATGACACAGA	4;5;7	co:4|0.112902784069|c.A2464G|p.N822D|nonsynonymous SNV;co:7|0.0871649538981|c.A2467G|p.R823G|nonsynonymous SNV;co:4:7|0.0768141828842|c.A2464G:c.A2467G|p.N822D:p.R823G|nonsynonymous SNV:nonsynonymous SNV;co:4:5|0.0736883925625|c.A2465G:c.A2464G|p.N822G|nonsynonymous SNV;co:4:5:7|0.0648022263068|c.A2464G:c.A2465G:c.A2467G|p.N822G:p.R823G|nonsynonymous SNV:nonsynonymous SNV;co:5|0.0560782039082|c.A…	p.N822D;nonsynonymous SNV	NA	0.431642	0.406468
BRCA1_T_41196443_NGG	5	NA	TTATAGCTGTTGGAAGGACT	5	co:5|0.147|c.*1252A>G|UTR3|UTR3;	c.*1252A>G;UTR3	0.144668	0.353136	0.418305
BRCA1_T_41228519_NGG	8	exon13	ATAAAGAACCAGGAGTGGAA	4;5;7;8	co:7|0.0763411375663|c.A4469G|p.E1490G|nonsynonymous SNV;co:5|0.0649081115118|c.A4467G|p.K1489K|synonymous SNV;co:8|0.0494924284107|c.A4470G|p.E1490E|synonymous SNV;co:4|0.0275816468937|c.A4466G|p.K1489R|nonsynonymous SNV;co:5:7|0.0191255099235|c.A4467G:c.A4469G|p.K1489K:p.E1490G|synonymous SNV:nonsynonymous SNV;co:5:8|0.0132177697433|c.A4467G:c.A4470G|p.K1489K:p.E1490E|synonymous SNV:synonymous …	p.E1490G;nonsynonymous SNV	NA	0.192577	0.146475
BRCA1_T_41209148_NGG	8	exon19	CAGCATGATTTTGAAGTCAG	5;8	co:5|0.05|c.A5195G|p.H1732R|nonsynonymous SNV;co:8|0.004|c.A5198G|p.D1733G|nonsynonymous SNV;	p.H1732R;nonsynonymous SNV	0.037419	0.325256	0.237028
BRCA1_A_41228567_NGG	6	exon13	TTGTCAGCAGAAAGGCCTTC	6	co:6|0.091|c.T4422C|p.A1474A|synonymous SNV;	p.A1474A;synonymous SNV	0.152004	0.277786	0.426599
BRCA1_A_41243951_NGG	7	exon10	ACCCTGAGCCAAATGTGTAT	7	co:7|0.023|c.T3597C|p.A1199A|synonymous SNV;	p.A1199A;synonymous SNV	0.0137796	0.400173	0.109545
BRCA1_A_41267794_NGG	4	exon3	TCCAGACTAGCAGGGTAGGG	4;6	co:6|0.059|c.T81C|p.C27C|synonymous SNV;	p.C27C;synonymous SNV	0.0634623	0.42013	0.300712
BRCA1_T_41196637_NGG	8	NA	CTCTTAAAATATAAGACCTC	6;7;8	co:6|0.008|c.*1056A>G|UTR3|UTR3;co:7|0.0|c.*1057A>G|UTR3|UTR3;co:8|0.0|c.*1058A>G|UTR3|UTR3;	c.*1056A>G;UTR3	0.0091286	0.177394	0.121784
BRCA1_A_41223074_NGG	6	exon15	TCAGTAGTATGAGCAGCAGC	6	co:6|0.168|c.T4857C|p.T1619T|synonymous SNV;	p.T1619T;synonymous SNV	0.149836	0.541442	0.423565
BRCA1_A_41246759_NGG	6	exon10	GAACTACCCTGATACTTTTC	6	co:6|0.103|c.T789C|p.G263G|synonymous SNV;	p.G263G;synonymous SNV	0.100575	0.320483	0.355113
BRCA1_A_41244600_NGG	4	exon10	AAAAGTGGTGGTATACGATA	4	co:4|0.021|c.T2948C|p.L983P|nonsynonymous SNV;	p.L983P;nonsynonymous SNV	0.0216358	0.0539743	0.190408
BRCA1_T_41244400_NGG	7	exon10	GGTTCCAGTACTAATGAAGT	7	co:7|0.12|c.A3148G|p.S1050G|nonsynonymous SNV;	p.S1050G;nonsynonymous SNV	0.0876584	0.296561	0.330758
BRCA1_T_41223011_NGG	7	exon15	ATTGACAGCTTCAACAGAAA	5;7	co:5|0.016|c.A4918G|p.T1640A|nonsynonymous SNV;co:7|0.001|c.A4920G|p.T1640T|synonymous SNV;	p.T1640A;nonsynonymous SNV	0.0403273	0.435287	0.235255
BRCA1_A_41256160_NGG	4	exon6	TTCACTCTGTAGAAGTCTTT	4	co:4|0.372143244916|c.T420C|p.S140S|synonymous SNV;	p.S140S;synonymous SNV	0.00396987	0.372143	0.199663
BRCA1_T_41203095_NGG	7	exon20	CCCTTCACCAACATGCCCAC	7	co:7|0.012|c.A5317G|p.T1773A|nonsynonymous SNV;	p.T1773A;nonsynonymous SNV	0.01486	0.409739	0.159679
BRCA1_A_41245679_NGG	4	exon10	TTCAAGCGCATGAATATGCC	4;5	co:4|0.005|c.T1869C|p.L623L|synonymous SNV;co:5|0.001|c.T1868C|p.L623P|nonsynonymous SNV;	p.L623L;synonymous SNV	0.0106084	0.146741	0.109198
BRCA1_T_41258488_NGG	7	exon4	GTAAGAATGATATAACCAAA	4;6;7	co:7|0.0883178277059|c.A197G|p.N66S|nonsynonymous SNV;co:6|0.0882227102457|c.A196G|p.N66D|nonsynonymous SNV;co:6:7|0.0827553562138|c.A197G:c.A196G|p.N66G|nonsynonymous SNV;co:4:6:7|0.0116016443428|c.A194G:c.A196G:c.A197G|p.N66G:p.K65R|nonsynonymous SNV:nonsynonymous SNV;co:4|0.0111413174256|c.A194G|p.K65R|nonsynonymous SNV;co:4:6|0.00897724282535|c.A194G:c.A196G|p.N66D:p.K65R|nonsynonymous SNV:no…	p.N66D;nonsynonymous SNV	NA	0.288251	0.22944
BRCA1_A_41223206_NGG	5	exon15	ATTCAGGGTCATCAGAGAAG	5	co:5|0.072|c.T4725C|p.P1575P|synonymous SNV;	p.P1575P;synonymous SNV	0.0721005	0.385437	0.314046
BRCA1_T_41256210_NGG	7	exon6	GTTTCTATCATCCAAAGTAT	7	co:7|0.183|c.A370G|p.I124V|nonsynonymous SNV;	p.I124V;nonsynonymous SNV	0.152955	0.308514	0.424187
BRCA1_T_41246312_NGG	4	exon10	TGTATTGGACGTTCTAAATG	4	co:4|0.293|c.A1236G|p.V412V|synonymous SNV;	p.V412V;synonymous SNV	0.278628	0.540386	0.577067
BRCA1_A_41196403_NGG	6	NA	CTTGCACACTGGGGGGGCTA	6;8	co:6|0.257300738851|c.*1292T>C|UTR3|UTR3;co:6:8|0.148987812354|c.*1292T>C:c.*1290T>C|UTR3|UTR3;co:8|0.129436479362|c.*1290T>C|UTR3|UTR3;	c.*1292T>C;UTR3	NA	0.406289	0.371985
BRCA1_T_41247916_NGG	8	exon9	TTGTTACAAATCACCCCTCA	6;8	co:6|0.29|c.A615G|p.L205L|synonymous SNV;co:6:8|0.012|c.A615G:c.A617G|p.Q206R:p.L205L|nonsynonymous SNV:synonymous SNV;co:8|0.003|c.A617G|p.Q206R|nonsynonymous SNV;	p.L205L;synonymous SNV	0.264867	0.415663	0.559269
BRCA1_T_41244346_NGG	7	exon10	GAAAACATTCAAGCAGAACT	4;5;7	co:7|0.175107414205|c.A3202G|p.I1068V|nonsynonymous SNV;co:5:7|0.121439162773|c.A3200G:c.A3202G|p.I1068V:p.N1067S|nonsynonymous SNV:nonsynonymous SNV;co:5|0.1178743965|c.A3200G|p.N1067S|nonsynonymous SNV;co:4|0.0143397338144|c.A3199G|p.N1067D|nonsynonymous SNV;co:4:7|0.0142057731826|c.A3199G:c.A3202G|p.I1068V:p.N1067D|nonsynonymous SNV:nonsynonymous SNV;co:4:5:7|0.0120854952518|c.A3199G:c.A3200G:…	p.I1068V;nonsynonymous SNV	NA	0.322838	0.263404
BRCA1_A_41223007_NGG	8	exon15	TCTGTTGAAGCTGTCAATTC	8	co:8|0.168429642713|c.T4924C|p.S1642P|nonsynonymous SNV;	p.S1642P;nonsynonymous SNV	0.00193023	0.16843	0.127334
BRCA1_T_41243520_NGG	8	exon10	GTTTCAGATGATGAAGAAAG	6;8	co:6|0.017|c.A4026G|p.S1342S|synonymous SNV;	p.S1342S;synonymous SNV	0.0169492	0.39025	0.25655
BRCA1_A_41244627_NGG	4	exon10	TGTAAAAGTCCATGTTTATT	4;5;6;7	co:4|0.124176310528|c.T2921C|p.L974S|nonsynonymous SNV;co:7|0.0836561643859|c.T2918C|p.L973P|nonsynonymous SNV;co:6|0.0507371223866|c.T2919C|p.L973L|synonymous SNV;co:4:7|0.0294905555125|c.T2921C:c.T2918C|p.L974S:p.L973P|nonsynonymous SNV:nonsynonymous SNV;co:5|0.0229943669245|c.T2920C|p.L974L|synonymous SNV;co:4:6|0.0213076057031|c.T2921C:c.T2919C|p.L974S:p.L973L|nonsynonymous SNV:synonymous SNV…	p.L974S;nonsynonymous SNV	0.00431037	0.236396	0.112781
BRCA1_A_41196392_NGG	4	NA	TTCACTGCCCTTGCACACTG	4	co:4|0.006|c.*1303T>C|UTR3|UTR3;	c.*1303T>C;UTR3	0.00325888	0.287157	0.145175
BRCA1_A_41244155_NGG	6	exon10	AAGTTATCTGAAATCAGATA	6	co:6|0.162|c.T3393C|p.D1131D|synonymous SNV;	p.D1131D;synonymous SNV	0.172398	0.420324	0.455522
BRCA1_A_41197697_NGG	7	exon23	GCAGTCAGTAGTGGCTGTGG	7	co:7|0.045|c.T5590C|p.X1864R|stoploss;	p.X1864R;stoploss	0.0369015	0.402305	0.23971
BRCA1_A_41277238_NGG	4	NA	AGTACCCCAGAGCATCACTT	4	co:4|0.256|NA|intronic|intronic;	intronic;intronic	0.194951	0.532166	0.473122
BRCA1_T_41244301_NGG	8	exon10	GAATGCTATGCTTAGATTAG	8	co:8|0.400269023135|c.A3247G|p.M1083V|nonsynonymous SNV;	p.M1083V;nonsynonymous SNV	0.00642336	0.400269	0.23821
BRCA1_T_41245302_NGG	8	exon10	CCCAAAGATCTCATGTTAAG	4;5;6;8	co:6|0.153075764467|c.A2244G|p.K748K|synonymous SNV;co:8|0.102547650198|c.A2246G|p.D749G|nonsynonymous SNV;co:4|0.0380850625972|c.A2242G|p.K748E|nonsynonymous SNV;co:5|0.0273174544891|c.A2243G|p.K748R|nonsynonymous SNV;co:6:8|0.022257758392|c.A2244G:c.A2246G|p.D749G:p.K748K|nonsynonymous SNV:synonymous SNV;co:4:6|0.012546658353|c.A2244G:c.A2242G|p.K748E|nonsynonymous SNV;co:5:6|0.0106753249048|c.…	p.K748K;synonymous SNV	0.00697004	0.284619	0.175767
BRCA1_A_41246231_NGG	4	exon10	TAAAGCCTCATGAGGATCAC	4	co:4|0.09|c.T1317C|p.A439A|synonymous SNV;	p.A439A;synonymous SNV	0.0577446	0.0545535	0.271328
BRCA1_A_41246043_NGG	7	exon10	CGCTTTAATTTATTTGTGAG	7;8	co:7|0.27476745669|c.T1505C|p.L502S|nonsynonymous SNV;co:8|0.0431290185849|c.T1504C|p.L502L|synonymous SNV;co:7:8|0.0164363744566|c.T1505C:c.T1504C|p.L502P|nonsynonymous SNV;	p.L502S;nonsynonymous SNV	0.00142271	0.334333	0.276225
BRCA1_T_41245243_NGG	7	exon10	AGCAGTATTTCATTGGTACC	4;7	co:7|0.159|c.A2305G|p.I769V|nonsynonymous SNV;co:4|0.036|c.A2302G|p.S768G|nonsynonymous SNV;co:4:7|0.003|c.A2302G:c.A2305G|p.S768G:p.I769V|nonsynonymous SNV:nonsynonymous SNV;	p.I769V;nonsynonymous SNV	0.150826	0.412141	0.425654
BRCA1_A_41199716_NGG	6	exon22	GGTGGACACCCTGGATCCCC	6;8	co:6|0.071|c.T5411C|p.V1804A|nonsynonymous SNV;co:8|0.0|NA|nonsynonymous SNV|nonsynonymous SNV;	p.V1804A;nonsynonymous SNV	0.0537173	0.511374	0.27561
BRCA1_T_41228529_NGG	8	exon13	ACCAGTAAAAATAAAGAACC	4;7;8	co:7|0.254058557828|c.A4459G|p.K1487E|nonsynonymous SNV;co:4:7|0.0742625692092|c.A4456G:c.A4459G|p.K1487E:p.S1486G|nonsynonymous SNV:nonsynonymous SNV;co:4|0.0640280407825|c.A4456G|p.S1486G|nonsynonymous SNV;co:7:8|0.0201276671672|c.A4460G:c.A4459G|p.K1487G|nonsynonymous SNV;co:8|0.0166607479648|c.A4460G|p.K1487R|nonsynonymous SNV;co:4:7:8|0.0092657364876|c.A4456G:c.A4459G:c.A4460G|p.K1487G:p.S14…	p.K1487E;nonsynonymous SNV	NA	0.38166	0.333356
BRCA1_T_41245729_NGG	6	exon10	CACCTAAAAAGAATAGGCTG	6;7;8	co:6|0.107|c.A1819G|p.K607E|nonsynonymous SNV;	p.K607E;nonsynonymous SNV	0.129234	0.277205	0.397375
BRCA1_A_41223191_NGG	5	exon15	CTTCAGAAGGATCAGATTCA	5;7;8	co:7|0.044|c.T4738C|p.S1580P|nonsynonymous SNV;co:5|0.035|c.T4740C|p.S1580S|synonymous SNV;co:8|0.011|c.T4737C|p.P1579P|synonymous SNV;co:5:7|0.004|c.T4740C:c.T4738C|p.S1580P|nonsynonymous SNV;	p.S1580P;nonsynonymous SNV	0.0742216	0.470671	0.315372
BRCA1_T_41234474_NGG	6	exon12	AAGTGACTCTTCTGCCCTTG	6	co:6|0.139|c.A4304G|p.D1435G|nonsynonymous SNV;	p.D1435G;nonsynonymous SNV	0.119768	0.297525	0.381368
BRCA1_A_41196701_NGG	4	NA	AGGAATTAGAAGACTGTCTT	4;5;8	co:5|0.031|c.*993T>C|UTR3|UTR3;co:8|0.022|c.*990T>C|UTR3|UTR3;co:4:5|0.008|c.*994T>C:c.*993T>C|UTR3|UTR3;co:4|0.008|c.*994T>C|UTR3|UTR3;co:5:8|0.004|c.*993T>C:c.*990T>C|UTR3|UTR3;co:4:5:8|0.0|c.*994T>C:c.*993T>C:c.*990T>C|UTR3|UTR3;	c.*993T>C;UTR3	0.0421413	0.34341	0.255854
BRCA1_T_41277439_NGG	8	exon1	CCGTGGCAACGGAAAAGCGC	8	co:8|0.302133879825|c.-1326A>G|UTR5|UTR5;	c.-1326A>G;UTR5	0.0110227	0.302134	0.188526
BRCA1_T_41222991_NGG	6	exon15	GGTCAACAAAAGAATGTCCA	5;6;8	co:5:6|0.177914197586|c.A4940G:c.A4939G|p.N1647G|nonsynonymous SNV;co:5|0.152729537843|c.A4939G|p.N1647D|nonsynonymous SNV;co:6|0.112137806683|c.A4940G|p.N1647S|nonsynonymous SNV;co:5:6:8|0.0526949654512|c.A4939G:c.A4940G:c.A4942G|p.N1647G:p.K1648E|nonsynonymous SNV:nonsynonymous SNV;co:8|0.0501340179241|c.A4942G|p.K1648E|nonsynonymous SNV;co:5:8|0.0391970590651|c.A4939G:c.A4942G|p.N1647D:p.K1648…	p.N1647G;nonsynonymous SNV	NA	0.5658	0.672001
BRCA1_A_41245919_NGG	5	exon10	CTTGACCATTCTGCTCCGTT	5;8	co:5|0.021|c.T1629C|p.G543G|synonymous SNV;co:8|0.017|c.T1626C|p.N542N|synonymous SNV;co:5:8|0.001|c.T1629C:c.T1626C|p.G543G:p.N542N|synonymous SNV:synonymous SNV;	p.G543G;synonymous SNV	0.0303148	0.27954	0.220852
BRCA1_A_41245633_NGG	4	exon10	GCAATTCAGTACAATTAGGT	4;8	co:8|0.01|c.T1911C|p.T637T|synonymous SNV;co:4|0.002|c.T1915C|p.L639L|synonymous SNV;	p.T637T;synonymous SNV	0.00927192	0.373943	0.118245
BRCA1_T_41197680_NGG	7	NA	AGCCACAGGTACAGAGCCAC	5;7	co:5:7|0.2481578285|c.*15A>G:c.*13A>G|UTR3|UTR3;co:5|0.200573313586|c.*13A>G|UTR3|UTR3;co:7|0.185771879251|c.*15A>G|UTR3|UTR3;	c.*15A>G:c.*13A>G;UTR3	0.00222475	0.448731	0.432544
BRCA1_T_41209135_NGG	6	exon19	GTCAGAGGAGATGTGGTCAA	4;6	co:6|0.099|c.A5211G|p.R1737R|synonymous SNV;co:4:6|0.039|c.A5211G:c.A5209G|p.R1737G|nonsynonymous SNV;co:4|0.026|c.A5209G|p.R1737G|nonsynonymous SNV;	p.R1737R;synonymous SNV	0.115669	0.584356	0.370946
BRCA1_A_41226437_NGG	4	exon14	TTAATGAGCTCCTCTTGAGA	4;7	co:7|0.027|c.T4583C|p.L1528P|nonsynonymous SNV;co:4|0.003|c.T4586C|p.I1529T|nonsynonymous SNV;	p.L1528P;nonsynonymous SNV	0.0269432	0.247048	0.212571
BRCA1_T_41247896_NGG	5	exon9	AACCAGGGATGAAATCAGTT	5	co:5|0.124|c.A637G|p.R213G|nonsynonymous SNV;	p.R213G;nonsynonymous SNV	0.0894283	0.402589	0.332288
BRCA1_A_41246420_NGG	6	exon10	CTGCTATTTAGTGTTATCCA	6	co:6|0.411|c.T1128C|p.N376N|synonymous SNV;	p.N376N;synonymous SNV	0.354167	0.543743	0.650251
BRCA1_T_41244898_NGG	4	exon10	GCAACATTCTCTGCCCACTC	4;6	co:6|0.09|c.A2652G|p.T884T|synonymous SNV;co:4|0.0|c.A2650G|p.T884A|nonsynonymous SNV;	p.T884T;synonymous SNV	0.0969489	0.559273	0.349286
BRCA1_A_41244077_NGG	8	exon10	TTATTTCACCATCATCTAAC	8	co:8|0.169609829357|c.T3471C|p.G1157G|synonymous SNV;	p.G1157G;synonymous SNV	0.00274987	0.16961	0.128258
BRCA1_T_41223250_NGG	4	exon15	GGAACCCCTTACCTGGAATC	4	co:4|0.044|c.A4681G|p.T1561A|nonsynonymous SNV;	p.T1561A;nonsynonymous SNV	0.0313212	0.45998	0.219504
BRCA1_T_41197254_NGG	4	NA	TTCAATGGAAGGAGAGTGCT	4;5	co:4|0.019|c.*441A>G|UTR3|UTR3;co:5|0.013|c.*442A>G|UTR3|UTR3;	c.*441A>G;UTR3	0.0132283	0.206131	0.136687
BRCA1_T_41246182_NGG	4	exon10	AATATTGAAGACAAAATATT	4;8	co:4|0.244229157758|c.A1366G|p.I456V|nonsynonymous SNV;co:4:8|0.0244190242394|c.A1366G:c.A1370G|p.I456V:p.E457G|nonsynonymous SNV:nonsynonymous SNV;co:8|0.00739069900183|c.A1370G|p.E457G|nonsynonymous SNV;	p.I456V;nonsynonymous SNV	0.25	0.268648	0.21091
BRCA1_A_41223080_NGG	4	exon15	ATGAGCAGCAGCTGGACTCT	4;7	co:7|0.05|c.T4848C|p.A1616A|synonymous SNV;co:4:7|0.008|c.T4851C:c.T4848C|p.A1616A:p.A1617A|synonymous SNV:synonymous SNV;co:4|0.0|c.T4851C|p.A1617A|synonymous SNV;	p.A1616A;synonymous SNV	0.0833675	0.463018	0.331049
BRCA1_A_41244413_NGG	4	exon10	TTCATTAATATTGCTTGAGC	4;7;8	co:7|0.01|c.T3132C|p.I1044I|synonymous SNV;co:4|0.001|c.T3135C|p.N1045N|synonymous SNV;co:8|0.0|c.T3131C|p.I1044T|nonsynonymous SNV;	p.I1044I;synonymous SNV	0.00651569	0.260676	0.166653
BRCA1_T_41246168_NGG	5	exon10	AAATATTTGGGAAAACCTAT	5	co:5|0.263853690817|c.A1380G|p.I460M|nonsynonymous SNV;	p.I460M;nonsynonymous SNV	NA	0.263854	0.206812
BRCA1_T_41219642_NGG	5	exon16	ACTCATGTTGTTATGAAAAC	5	co:5|0.238574132243|c.A5057G|p.H1686R|nonsynonymous SNV;	p.H1686R;nonsynonymous SNV	0.0138871	0.238574	0.194369
BRCA1_T_41244831_NGG	8	exon10	GAACAAAAGGAAGAAAATCA	5;6;7;8	co:5|0.157141660612|c.A2714G|p.Q905R|nonsynonymous SNV;co:5:6|0.0850503153994|c.A2715G:c.A2714G|p.Q905R|nonsynonymous SNV;co:6|0.0416023562549|c.A2715G|p.Q905Q|synonymous SNV;co:5:7|0.0384889633087|c.A2714G:c.A2716G|p.K906E:p.Q905R|nonsynonymous SNV:nonsynonymous SNV;co:5:6:7|0.0291909377001|c.A2714G:c.A2715G:c.A2716G|p.K906E:p.Q905R|nonsynonymous SNV:nonsynonymous SNV;co:7|0.0229278419205|c.A271…	p.Q905R;nonsynonymous SNV	NA	0.40135	0.364415
BRCA1_T_41246295_NGG	5	exon10	AATGAGGTAGATGAATATTC	5	co:5|0.03|c.A1253G|p.E418G|nonsynonymous SNV;	p.E418G;nonsynonymous SNV	0.0466928	0.354671	0.260558
BRCA1_T_41245733_NGG	8	exon10	CAAAAGCACCTAAAAAGAAT	4;5;8	co:8|0.135574225643|c.A1815G|p.A605A|synonymous SNV;co:5|0.0171977208988|c.A1812G|p.K604K|synonymous SNV;co:4|0.0144382619274|c.A1811G|p.K604R|nonsynonymous SNV;co:5:8|0.0138998156299|c.A1812G:c.A1815G|p.A605A:p.K604K|synonymous SNV:synonymous SNV;co:4:8|0.0112169919473|c.A1811G:c.A1815G|p.A605A:p.K604R|synonymous SNV:nonsynonymous SNV;co:4:5|0.00232949951586|c.A1812G:c.A1811G|p.K604R|nonsynonymo…	p.A605A;synonymous SNV	0.0015873	0.162746	0.123065
BRCA1_T_41244782_NGG	6	exon10	CAGACAGTTAATATCACTGC	4;6	co:4|0.015|c.A2764G|p.T922A|nonsynonymous SNV;	p.T922A;nonsynonymous SNV	0.0145631	0.370785	0.238097
BRCA1_T_41245183_NGG	8	exon10	GGAAGTTAGCACTCTAGGGA	4;8	co:8|0.082|c.A2365G|p.S789G|nonsynonymous SNV;co:4:8|0.015|c.A2361G:c.A2365G|p.S789G:p.E787E|nonsynonymous SNV:synonymous SNV;co:4|0.014|c.A2361G|p.E787E|synonymous SNV;	p.S789G;nonsynonymous SNV	0.113314	0.391558	0.374246
BRCA1_A_41197771_NGG	8	exon23	ACTGTCCAACACCCACTCTC	8	co:8|0.013|c.T5516C|p.L1839S|nonsynonymous SNV;	p.L1839S;nonsynonymous SNV	0.0113957	0.177532	0.136111
BRCA1_T_41243905_NGG	8	exon10	AGAAGAGAACTTATCTAGTG	4;6;8	co:6|0.041|c.A3641G|p.E1214G|nonsynonymous SNV;co:4|0.026|c.A3639G|p.E1213E|synonymous SNV;co:8|0.011|c.A3643G|p.N1215D|nonsynonymous SNV;co:6:8|0.002|c.A3641G:c.A3643G|p.N1215D:p.E1214G|nonsynonymous SNV:nonsynonymous SNV;	p.E1214G;nonsynonymous SNV	0.0725945	0.305812	0.307522
BRCA1_T_41215943_NGG	6	exon17	CGGACACTGAAATATTTTCT	4;6	co:6|0.034|c.A5100G|p.T1700T|synonymous SNV;co:4|0.021|c.A5098G|p.T1700A|nonsynonymous SNV;co:4:6|0.004|c.A5100G:c.A5098G|p.T1700A|nonsynonymous SNV;	p.T1700T;synonymous SNV	0.0534159	0.538721	0.280577
BRCA1_A_41267752_NGG	5	exon3	AAATATGTGGTCACACTTTG	5	co:5|0.316|c.T125C|p.I42T|nonsynonymous SNV;	p.I42T;nonsynonymous SNV	0.268043	0.368377	0.562183
BRCA1_A_41197376_NGG	8	NA	CAGCCTGAATAGAAAGAATA	8	co:8|0.009|c.*319T>C|UTR3|UTR3;	c.*319T>C;UTR3	0.00947701	0.212985	0.144405
BRCA1_A_41243540_NGG	5	exon10	TGTCACTCAGACCAACTCCC	5	co:5|0.131|c.T4008C|p.S1336S|synonymous SNV;	p.S1336S;synonymous SNV	0.119791	0.41588	0.381764
BRCA1_A_41251862_NGG	8	exon7	CAGTTCCAAGGTTAGAGAGT	8	co:8|0.008|c.T477C|p.L159L|synonymous SNV;	p.L159L;synonymous SNV	0.0085774	0.27918	0.113664
BRCA1_T_41256264_NGG	8	exon6	CAGCTATAATTTTGCAAAAA	6;8	co:6|0.287760896465|c.A314G|p.Y105C|nonsynonymous SNV;co:6:8|0.0415763734858|c.A314G:c.A316G|p.N106D:p.Y105C|nonsynonymous SNV:nonsynonymous SNV;co:8|0.0171331209028|c.A316G|p.N106D|nonsynonymous SNV;	p.Y105C;nonsynonymous SNV	NA	0.329337	0.270884
BRCA1_A_41245076_NGG	7	exon10	TGTGTCATTTCTATTATCTT	7	co:7|0.270058044546|c.T2472C|p.N824N|synonymous SNV;	p.N824N;synonymous SNV	0.00451652	0.270058	0.212061
BRCA1_A_41196566_NGG	4	NA	GAAAGCAACAGCTTCCTTCC	4;7;8	co:8|0.087|c.*1125T>C|UTR3|UTR3;co:7:8|0.001|c.*1126T>C:c.*1125T>C|UTR3|UTR3;	c.*1125T>C;UTR3	0.0881818	0.289244	0.281228
BRCA1_A_41246582_NGG	5	exon10	TTCCAGCCCATCTGTTATGT	5	co:5|0.007|c.T966C|p.A322A|synonymous SNV;	p.A322A;synonymous SNV	0.0160475	0.172858	0.147963
BRCA1_A_41246811_NGG	7	exon10	GTGTTCAAATCATTATTACT	7;8	co:7|0.006|c.T737C|p.L246S|nonsynonymous SNV;co:7:8|0.005|c.T737C:c.T736C|p.L246P|nonsynonymous SNV;co:8|0.0|c.T736C|p.L246L|synonymous SNV;	p.L246S;nonsynonymous SNV	0.0165121	0.389079	0.168369
BRCA1_T_41246266_NGG	8	exon10	TTCAGAGAAAATAGACTTAC	4;6;8	co:6:8|0.013|c.A1280G:c.A1282G|p.E427G:p.K428E|nonsynonymous SNV:nonsynonymous SNV;co:8|0.0|c.A1282G|p.K428E|nonsynonymous SNV;co:4:8|0.0|c.A1278G:c.A1282G|p.K428E:p.S426S|nonsynonymous SNV:synonymous SNV;	p.K428E;nonsynonymous SNV	0.0219226	0.176763	0.188287
BRCA1_T_41277477_NGG	7	exon1	TCTGAGAGGCTGCTGCTTAG	5;7	co:5:7|0.015|c.-1364A>G:c.-1366A>G|UTR5|UTR5;co:7|0.011|c.-1364A>G|UTR5|UTR5;co:5|0.01|c.-1366A>G|UTR5|UTR5;	c.-1364A>G:c.-1366A>G;UTR5	0.0339262	0.388726	0.233135
BRCA1_T_41245533_NGG	8	exon10	GAAGGTAAAGAACCTGCAAC	7;8	co:7|0.249|c.A2014G|p.K672E|nonsynonymous SNV;co:8|0.014|c.A2015G|p.K672R|nonsynonymous SNV;	p.K672E;nonsynonymous SNV	0.259073	0.612316	0.554337
BRCA1_T_41209084_NGG	7	exon19	AAGAGAATCCCAGGACAGAA	4;6;7	co:7|0.175137763496|c.A5262G|p.E1754E|synonymous SNV;co:6:7|0.0807419936578|c.A5262G:c.A5261G|p.E1754G|nonsynonymous SNV;co:6|0.0655218462709|c.A5261G|p.E1754G|nonsynonymous SNV;co:4|0.0381694516961|c.A5259G|p.R1753R|synonymous SNV;co:4:7|0.0381270356715|c.A5259G:c.A5262G|p.E1754E:p.R1753R|synonymous SNV:synonymous SNV;co:4:6:7|0.0226658453735|c.A5259G:c.A5261G:c.A5262G|p.E1754G:p.R1753R|nonsynon…	p.E1754E;synonymous SNV	0.0670103	0.397967	0.335273
BRCA1_A_41197185_NGG	5	NA	CAACATTTGAGAACTGCCCA	5	co:5|0.033|c.*510T>C|UTR3|UTR3;	c.*510T>C;UTR3	0.0476307	0.397209	0.26307
BRCA1_A_41258482_NGG	4	exon4	GTTATATCATTCTTACATAA	4;6	co:6|0.193|c.T201C|p.D67D|synonymous SNV;co:4:6|0.037|c.T203C:c.T201C|p.D67D:p.I68T|synonymous SNV:nonsynonymous SNV;co:4|0.017|c.T203C|p.I68T|nonsynonymous SNV;	p.D67D;synonymous SNV	0.221308	0.291924	0.510175
BRCA1_A_41246183_NGG	4	exon10	AATATTACTCTCTACTGATT	4;7	co:7|0.052|c.T1362C|p.S454S|synonymous SNV;co:4|0.013|c.T1365C|p.N455N|synonymous SNV;	p.S454S;synonymous SNV	0.0617474	0.26455	0.295566
BRCA1_T_41201211_NGG	6	exon21	TTTAGATCAACTGGAATGGA	4;6	co:6|0.017|c.A5333G|p.D1778G|nonsynonymous SNV;co:4|0.001|exon22|splicing|splicing;	p.D1778G;nonsynonymous SNV	0.024927	0.269275	0.201442
BRCA1_T_41245908_NGG	8	exon10	GTGATGAATATTACTAATAG	4;7;8	co:4|0.094|c.A1636G|p.M546V|nonsynonymous SNV;co:7|0.065|c.A1639G|p.N547D|nonsynonymous SNV;co:8|0.029|c.A1640G|p.N547S|nonsynonymous SNV;co:4:7|0.018|c.A1636G:c.A1639G|p.N547D:p.M546V|nonsynonymous SNV:nonsynonymous SNV;co:7:8|0.004|c.A1640G:c.A1639G|p.N547G|nonsynonymous SNV;	p.N547D;nonsynonymous SNV	0.10706	0.228509	0.362903
BRCA1_T_41245113_NGG	8	exon10	AACCCCAAGGGACTAATTCA	7;8	co:8|0.154|c.A2435G|p.K812R|nonsynonymous SNV;co:7|0.013|c.A2434G|p.K812E|nonsynonymous SNV;co:7:8|0.003|c.A2435G:c.A2434G|p.K812G|nonsynonymous SNV;	p.K812R;nonsynonymous SNV	0.113283	0.401295	0.365667
BRCA1_T_41277249_NGG	7	NA	CAAGTGATGCTCTGGGGTAC	7	co:7|0.172|NA|intronic|intronic;	intronic;intronic	0.139524	0.399617	0.4061
BRCA1_A_41234487_NGG	5	exon12	ATGGAAGGGTAGCTGTTAGA	5;6	co:5|0.177|c.T4291C|p.S1431P|nonsynonymous SNV;co:5:6|0.094|c.T4291C:c.T4290C|p.S1431P:p.P1430P|nonsynonymous SNV:synonymous SNV;co:6|0.019|c.T4290C|p.P1430P|synonymous SNV;	p.S1431P;nonsynonymous SNV	0.258195	0.44227	0.551779
BRCA1_A_41201205_NGG	8	exon21	CCATTCCAGTTGATCTAAAA	8	co:8|0.299805240597|c.T5339C|p.L1780P|nonsynonymous SNV;	p.L1780P;nonsynonymous SNV	0.000964024	0.299805	0.239433
BRCA1_A_41244873_NGG	8	exon10	TTTCTTTAAGGACCCAGAGT	8	co:8|0.462|c.T2675C|p.L892S|nonsynonymous SNV;	p.L892S;nonsynonymous SNV	0.396194	0.407128	0.694925
BRCA1_T_41242975_NGG	8	exon11	GAGTGACATTTTAACCACTC	6;8	co:6|0.051|c.A4169G|p.D1390G|nonsynonymous SNV;co:8|0.008|c.A4171G|p.I1391V|nonsynonymous SNV;co:6:8|0.008|c.A4169G:c.A4171G|p.D1390G:p.I1391V|nonsynonymous SNV:nonsynonymous SNV;	p.D1390G;nonsynonymous SNV	0.0430905	0.190261	0.252578
BRCA1_T_41277280_NGG	4	NA	TAGAGTCCCGGGAAAGGGAC	4	co:4|0.01|NA|intronic|intronic;	intronic;intronic	0.00992145	0.33871	0.205112
BRCA1_A_41243923_NGG	4	exon10	CTAATTTCTTGGCCCCTCTT	4	co:4|0.220464958211|c.T3625C|p.L1209L|synonymous SNV;	p.L1209L;synonymous SNV	0.00163274	0.220465	0.169605
BRCA1_T_41244673_NGG	7	exon10	CAGTTCAGAGGCAACGAAAC	7	co:7|0.122|c.A2875G|p.R959G|nonsynonymous SNV;	p.R959G;nonsynonymous SNV	0.061281	0.393243	0.361296
BRCA1_T_41223076_NGG	6	exon15	CTCATACTACTGATACTGCT	4;6	co:6|0.47|c.A4855G|p.T1619A|nonsynonymous SNV;co:4:6|0.051|c.A4853G:c.A4855G|p.T1619A:p.H1618R|nonsynonymous SNV:nonsynonymous SNV;co:4|0.008|c.A4853G|p.H1618R|nonsynonymous SNV;	p.T1619A;nonsynonymous SNV	0.462402	0.628099	0.761979
BRCA1_T_41246248_NGG	8	exon10	ACTGGCCAGTGATCCTCATG	8	co:8|0.005|c.A1300G|p.S434G|nonsynonymous SNV;	p.S434G;nonsynonymous SNV	0.00362508	0.512344	0.290395
BRCA1_T_41196674_NGG	8	NA	AATGTTTATTGTTGTAGCTC	8	co:8|0.014|c.*1021A>G|UTR3|UTR3;	c.*1021A>G;UTR3	0.0126975	0.261147	0.149269
BRCA1_A_41223161_NGG	4	exon15	GCCAACACGAGCTGACTCTG	4;5;7	co:7|0.136|c.T4767C|p.R1589R|synonymous SNV;co:5|0.086|c.T4769C|p.V1590A|nonsynonymous SNV;co:5:7|0.045|c.T4769C:c.T4767C|p.V1590A:p.R1589R|nonsynonymous SNV:synonymous SNV;co:4:7|0.013|c.T4770C:c.T4767C|p.V1590V:p.R1589R|synonymous SNV:synonymous SNV;co:4|0.008|c.T4770C|p.V1590V|synonymous SNV;co:4:5|0.007|c.T4770C:c.T4769C|p.V1590A|nonsynonymous SNV;	p.R1589R;synonymous SNV	0.171478	0.510149	0.449741
BRCA1_T_41244012_NGG	8	exon10	TTTAGCAAAAGCGTCCAGAA	4;7;8	co:7|0.291203939339|c.A3535G|p.K1179E|nonsynonymous SNV;co:4|0.063918612687|c.A3532G|p.S1178G|nonsynonymous SNV;co:8|0.0364595288602|c.A3536G|p.K1179R|nonsynonymous SNV;co:4:7|0.0359411198244|c.A3532G:c.A3535G|p.K1179E:p.S1178G|nonsynonymous SNV:nonsynonymous SNV;co:7:8|0.0240992934184|c.A3536G:c.A3535G|p.K1179G|nonsynonymous SNV;co:4:8|0.00749046129272|c.A3532G:c.A3536G|p.K1179R:p.S1178G|nonsyno…	p.K1179E;nonsynonymous SNV	NA	0.400419	0.362009
BRCA1_A_41277286_NGG	4	NA	ACTACCTTTACCCAGAGCAG	4	co:4|0.145|NA|splicing|splicing;	splicing;splicing	0.0922939	0.489002	0.331854
BRCA1_T_41197758_NGG	7	exon23	TGTAGCACTCTACCAGTGCC	4;7	co:4|0.051|c.A5526G|p.V1842V|synonymous SNV;co:7|0.024|c.A5529G|p.A1843A|synonymous SNV;	p.V1842V;synonymous SNV	0.0498207	0.371456	0.271276
BRCA1_T_41244130_NGG	8	exon10	GGGAAGTAGTCATGCATCTC	4;5;8	co:8|0.055|c.A3418G|p.S1140G|nonsynonymous SNV;co:5|0.045|c.A3415G|p.S1139G|nonsynonymous SNV;co:5:8|0.007|c.A3415G:c.A3418G|p.S1140G:p.S1139G|nonsynonymous SNV:nonsynonymous SNV;co:4|0.005|c.A3414G|p.G1138G|synonymous SNV;	p.S1140G;nonsynonymous SNV	0.051126	0.444729	0.27454
BRCA1_T_41226434_NGG	6	exon14	CATTAAGGTTGTTGATGTGG	5;6	co:5|0.089|c.A4588G|p.K1530E|nonsynonymous SNV;co:6|0.022|c.A4589G|p.K1530R|nonsynonymous SNV;co:5:6|0.005|c.A4589G:c.A4588G|p.K1530G|nonsynonymous SNV;	p.K1530E;nonsynonymous SNV	0.125473	0.353058	0.391699
BRCA1_T_41234565_NGG	8	exon12	TAACCTGATAAAGCTCCAGC	8	co:8|0.200087749817|c.A4213G|p.I1405V|nonsynonymous SNV;	p.I1405V;nonsynonymous SNV	NA	0.200088	0.152741
BRCA1_T_41245711_NGG	6	exon10	TGAGGAGGAAGTCTTCTACC	6	co:6|0.371|c.A1837G|p.R613G|nonsynonymous SNV;	p.R613G;nonsynonymous SNV	0.29988	0.524164	0.592115
BRCA1_A_41249266_NGG	4	exon8	GCAATAAGTTGCCTTATTAA	4;6;7	co:6|0.204|c.T586C|p.Y196H|nonsynonymous SNV;co:6:7|0.012|c.T586C:c.T585C|p.T195T:p.Y196H|synonymous SNV:nonsynonymous SNV;co:4:6|0.004|c.T588C:c.T586C|p.Y196H|nonsynonymous SNV;co:4|0.001|c.T588C|p.Y196Y|synonymous SNV;co:7|0.0|c.T585C|p.T195T|synonymous SNV;	p.Y196H;nonsynonymous SNV	0.220055	0.535206	0.509774
BRCA1_A_41246786_NGG	4	exon10	CTCAGCTGCACGCTTCTCAG	4	co:4|0.012|c.T762C|p.A254A|synonymous SNV;	p.A254A;synonymous SNV	0.0119532	0.203435	0.144865
BRCA1_T_41277459_NGG	5	exon1	CGGTAGCCCCTTGGTTTCCG	5	co:5|0.066|c.-1346A>G|UTR5|UTR5;	c.-1346A>G;UTR5	0.0770436	0.433525	0.321136
BRCA1_T_41197808_NGG	5	exon23	GCAGATGTGTGAGGCACCTG	5	co:5|0.262|c.A5479G|p.M1827V|nonsynonymous SNV;	p.M1827V;nonsynonymous SNV	0.230879	0.510171	0.519722
BRCA1_T_41203083_NGG	7	exon20	ATGCCCACAGGTAAGAGCCT	7	co:7|0.023|c.A5329G|p.T1777A|nonsynonymous SNV;	p.T1777A;nonsynonymous SNV	0.0284345	0.224011	0.216499
BRCA1_T_41277406_NGG	8	exon1	AAATTAAAACTGCGACTGCG	6;7;8	co:6|0.259024009289|c.-1295A>G|UTR5|UTR5;co:7|0.0185133303892|c.-1294A>G|UTR5|UTR5;co:6:7|0.0161158867812|c.-1295A>G:c.-1294A>G|UTR5|UTR5;co:8|0.013532479471|c.-1293A>G|UTR5|UTR5;co:6:8|0.0109395810822|c.-1295A>G:c.-1293A>G|UTR5|UTR5;co:6:7:8|0.000691906558387|c.-1293A>G:c.-1294A>G:c.-1295A>G|UTR5|UTR5;co:7:8|0.000681492882488|c.-1294A>G:c.-1293A>G|UTR5|UTR5;	c.-1295A>G;UTR5	NA	0.286771	0.227955
BRCA1_A_41197412_NGG	6	NA	TCAGCATCTTGCTCAATTGG	6	co:6|0.128|c.*283T>C|UTR3|UTR3;	c.*283T>C;UTR3	0.111673	0.469619	0.369523
BRCA1_A_41244586_NGG	5	exon10	AATGACTTGATGGGAAAAAG	5	co:5|0.091|c.T2962C|p.S988P|nonsynonymous SNV;	p.S988P;nonsynonymous SNV	0.0604931	0.314883	0.279509
BRCA1_A_41197608_NGG	4	NA	AAGAGTGAGAGGAGCTCCCA	4;8	co:4|0.146|c.*87T>C|UTR3|UTR3;	c.*87T>C;UTR3	0.0984698	0.433308	0.344042
BRCA1_A_41226513_NGG	4	exon14	CTAATGATGGGCATTTAGAA	4;7	co:7|0.172|c.T4507C|p.S1503P|nonsynonymous SNV;	p.S1503P;nonsynonymous SNV	0.12252	0.491759	0.38295
BRCA1_A_41244578_NGG	6	exon10	GTTTTAACAAATGACTTGAT	6;7	co:7|0.013|c.T2969C|p.V990A|nonsynonymous SNV;co:6|0.011|c.T2970C|p.V990V|synonymous SNV;	p.V990A;nonsynonymous SNV	0.0271154	0.357476	0.212263
BRCA1_A_41251804_NGG	5	exon7	ATGTAGACAGACGTCTTTTG	5;7	co:5|0.097|c.T535C|p.Y179H|nonsynonymous SNV;co:7|0.021|c.T533C|p.V178A|nonsynonymous SNV;co:5:7|0.021|c.T535C:c.T533C|p.V178A:p.Y179H|nonsynonymous SNV:nonsynonymous SNV;	p.Y179H;nonsynonymous SNV	0.126511	0.389052	0.392633
BRCA1_T_41196575_NGG	4	NA	GGAAGCTGTTGCTTTCTTTG	4	co:4|0.011|c.*1120A>G|UTR3|UTR3;	c.*1120A>G;UTR3	0.0121978	0.349297	0.14386
BRCA1_A_41245097_NGG	4	exon10	ACAACCATGAATTAGTCCCT	4;7	co:7|0.101|c.T2448C|p.H816H|synonymous SNV;co:4|0.009|c.T2451C|p.G817G|synonymous SNV;co:4:7|0.001|c.T2451C:c.T2448C|p.G817G:p.H816H|synonymous SNV:synonymous SNV;	p.H816H;synonymous SNV	0.0815005	0.440766	0.324344
BRCA1_T_41244290_NGG	4	exon10	ATTAGGGGTTTTGCAACCTG	4	co:4|0.067|c.A3258G|p.L1086L|synonymous SNV;	p.L1086L;synonymous SNV	0.0773779	0.274818	0.321583
BRCA1_A_41197510_NGG	4	NA	TTCAAGCAGAAAATCTTTAA	4;5;8	co:8|0.166259386738|c.*181T>C|UTR3|UTR3;co:5|0.0716993062638|c.*184T>C|UTR3|UTR3;co:4|0.0312752384053|c.*185T>C|UTR3|UTR3;co:5:8|0.025788129279|c.*184T>C:c.*181T>C|UTR3|UTR3;co:4:8|0.0132320170374|c.*185T>C:c.*181T>C|UTR3|UTR3;co:4:5|0.0104345005677|c.*185T>C:c.*184T>C|UTR3|UTR3;co:4:5:8|0.0039500906013|c.*185T>C:c.*184T>C:c.*181T>C|UTR3|UTR3;	c.*181T>C;UTR3	0.00111259	0.20923	0.159972
BRCA1_A_41244718_NGG	5	exon10	CTACATTTGGCATTATCAAC	5	co:5|0.024|c.T2830C|p.C944R|nonsynonymous SNV;	p.C944R;nonsynonymous SNV	0.0270401	0.296516	0.210698
BRCA1_T_41226410_NGG	7	exon14	AGCAACAGCTGGAAGAGTCT	4;5;7	co:7|0.041|c.A4613G|p.Q1538R|nonsynonymous SNV;co:5|0.017|c.A4611G|p.Q1537Q|synonymous SNV;co:4|0.0|c.A4610G|p.Q1537R|nonsynonymous SNV;	p.Q1538R;nonsynonymous SNV	0.0286165	0.424483	0.208696
BRCA1_T_41243562_NGG	8	exon10	CAGTCTGAAAGCCAGGGAGT	8	co:8|0.019|c.A3986G|p.E1329G|nonsynonymous SNV;	p.E1329G;nonsynonymous SNV	0.0135297	0.385174	0.139096
BRCA1_A_41197778_NGG	5	exon23	ACCCACTCTCGGGTCACCAC	5	co:5|0.007|c.T5509C|p.W1837R|nonsynonymous SNV;	p.W1837R;nonsynonymous SNV	0.0124411	0.509413	0.131348
BRCA1_T_41244307_NGG	4	exon10	TTGAATGCTATGCTTAGATT	4;5	co:5|0.043|c.A3242G|p.N1081S|nonsynonymous SNV;co:4|0.01|c.A3241G|p.N1081D|nonsynonymous SNV;	p.N1081S;nonsynonymous SNV	0.0477037	0.216834	0.267487
BRCA1_A_41242971_NGG	5	exon11	GGTTAAAATGTCACTCTGAG	5;6;7;8	co:5|0.039|c.T4175C|p.L1392S|nonsynonymous SNV;co:7|0.014|c.T4173C|p.I1391I|synonymous SNV;co:8|0.014|c.T4172C|p.I1391T|nonsynonymous SNV;co:5:6|0.006|c.T4175C:c.T4174C|p.L1392P|nonsynonymous SNV;co:5:7|0.005|c.T4175C:c.T4173C|p.L1392S:p.I1391I|nonsynonymous SNV:synonymous SNV;co:6|0.003|c.T4174C|p.L1392L|synonymous SNV;co:5:8|0.002|c.T4175C:c.T4172C|p.L1392S:p.I1391T|nonsynonymous SNV:nonsynonym…	p.L1392S;nonsynonymous SNV	0.0444522	0.547733	0.25689
BRCA1_T_41215935_NGG	5	exon17	AAATATTTTCTAGGAATTGC	5	co:5|0.1|c.A5108G|p.Y1703C|nonsynonymous SNV;	p.Y1703C;nonsynonymous SNV	0.12128	0.189872	0.386369
BRCA1_T_41197127_NGG	5	NA	GGAAACTTGAAACCTGGGCA	4;5	co:5|0.262|c.*568A>G|UTR3|UTR3;co:4|0.005|c.*567A>G|UTR3|UTR3;co:4:5|0.003|c.*568A>G:c.*567A>G|UTR3|UTR3;	c.*568A>G;UTR3	0.2486	0.527901	0.542922
BRCA1_T_41245044_NGG	4	exon10	GACATGAAGTTAACCACAGT	4;7;8	co:8|0.008|c.A2508G|p.E836E|synonymous SNV;	p.E836E;synonymous SNV	0.014029	0.355608	0.148685
BRCA1_T_41246796_NGG	7	exon10	CTGAGAAGCGTGCAGCTGAG	4;6;7	co:7|0.103|c.A752G|p.K251R|nonsynonymous SNV;	p.K251R;nonsynonymous SNV	0.0784386	0.442098	0.317168
BRCA1_T_41245959_NGG	8	exon10	ACTCCTGAAATGATAAATCA	8	co:8|0.013|c.A1589G|p.E530G|nonsynonymous SNV;	p.E530G;nonsynonymous SNV	0.0133136	0.149961	0.132486
BRCA1_T_41246659_NGG	8	exon10	AGACAGAATGAATGTAGAAA	5;7;8	co:5|0.204265785235|c.A886G|p.R296G|nonsynonymous SNV;co:5:7|0.07360989212|c.A888G:c.A886G|p.R296G|nonsynonymous SNV;co:7|0.0726453065045|c.A888G|p.R296R|synonymous SNV;co:5:8|0.040209136377|c.A886G:c.A889G|p.M297V:p.R296G|nonsynonymous SNV:nonsynonymous SNV;co:8|0.031600707824|c.A889G|p.M297V|nonsynonymous SNV;co:5:7:8|0.0133466973251|c.A886G:c.A888G:c.A889G|p.M297V:p.R296G|nonsynonymous SNV:non…	p.R296G;nonsynonymous SNV	NA	0.41422	0.380614
BRCA1_A_41243587_NGG	5	exon10	TTGGAAGAACCAATCAAGAA	5;6;8	co:5|0.016|c.T3961C|p.S1321P|nonsynonymous SNV;	p.S1321P;nonsynonymous SNV	0.0184254	0.278499	0.178081
BRCA1_T_41197129_NGG	8	NA	GAAAAGGAAACTTGAAACCT	4;5;8	co:5|0.23|c.*563A>G|UTR3|UTR3;co:4|0.008|c.*562A>G|UTR3|UTR3;	c.*563A>G;UTR3	0.179999	0.263668	0.455648
BRCA1_T_41196504_NGG	7	NA	TAAATAATTTTGCTTGCTGA	4;6;7	co:6|0.011|c.*1190A>G|UTR3|UTR3;	c.*1190A>G;UTR3	0.0114973	0.159938	0.13153
BRCA1_A_41245716_NGG	7	exon10	CTCCTCAGCCTATTCTTTTT	7	co:7|0.17151413066|c.T1832C|p.L611P|nonsynonymous SNV;	p.L611P;nonsynonymous SNV	0.00067926	0.171514	0.129828
BRCA1_T_41197195_NGG	8	NA	CTTGGGCAGTTCTCAAATGT	8	co:8|0.015|c.*500A>G|UTR3|UTR3;	c.*500A>G;UTR3	0.0151581	0.410733	0.162505
BRCA1_T_41215364_NGG	8	exon18	AGAAAGAAAAATGCTGAATG	4;5;7;8	co:7|0.117802549435|c.A5178G|p.R1726R|synonymous SNV;co:5|0.0992306427666|c.A5176G|p.R1726G|nonsynonymous SNV;co:4|0.0451530867827|c.A5175G|p.E1725E|synonymous SNV;co:5:7|0.0405876058687|c.A5178G:c.A5176G|p.R1726G|nonsynonymous SNV;co:8|0.0289215722847|c.A5179G|p.K1727E|nonsynonymous SNV;co:4:7|0.0190792145948|c.A5175G:c.A5178G|p.R1726R:p.E1725E|synonymous SNV:synonymous SNV;co:4:5|0.016865150334…	p.R1726G;nonsynonymous SNV	NA	0.330111	0.271777
BRCA1_A_41197313_NGG	4	NA	GGAAACCAGCTATTCTCTTG	4;5;8	co:5|0.336|c.*381T>C|UTR3|UTR3;co:5:8|0.014|c.*381T>C:c.*378T>C|UTR3|UTR3;co:4:5|0.0|c.*382T>C:c.*381T>C|UTR3|UTR3;co:8|0.0|c.*378T>C|UTR3|UTR3;co:4|0.0|c.*382T>C|UTR3|UTR3;	c.*381T>C;UTR3	0.34869	0.522571	0.644543
BRCA1_T_41246032_NGG	7	exon10	CGTAAAAGGAGACCTACATC	4;5;6;7	co:4|0.168905630363|c.A1513G|p.K505E|nonsynonymous SNV;co:4:7|0.0502955320396|c.A1513G:c.A1516G|p.R506G:p.K505E|nonsynonymous SNV:nonsynonymous SNV;co:4:6|0.0498632893148|c.A1515G:c.A1513G|p.K505E|nonsynonymous SNV;co:4:6:7|0.0283608588742|c.A1513G:c.A1515G:c.A1516G|p.R506G:p.K505G|nonsynonymous SNV:nonsynonymous SNV;co:4:5|0.0253803289587|c.A1515G:c.A1514G|p.K505R|nonsynonymous SNV;co:7|0.025317…	p.K505E;nonsynonymous SNV	0.04	0.431042	0.404989
BRCA1_T_41243654_NGG	7	exon10	TTCTTCACAGTGCAGTGAAT	7	co:7|0.016|c.A3894G|p.S1298S|synonymous SNV;	p.S1298S;synonymous SNV	0.016043	0.29524	0.166942
BRCA1_T_41277465_NGG	8	exon1	GCTGCTTAGCGGTAGCCCCT	8	co:8|0.02|c.-1352A>G|UTR5|UTR5;	c.-1352A>G;UTR5	0.0172109	0.381911	0.170623
BRCA1_T_41246018_NGG	7	exon10	TACATCAGGCCTTCATCCTG	4;7	co:4|0.026|c.A1527G|p.T509T|synonymous SNV;co:7|0.021|c.A1530G|p.S510S|synonymous SNV;	p.T509T;synonymous SNV	0.0235638	0.351147	0.199523
BRCA1_A_41247930_NGG	6	exon9	TCTTGATCTCCCACACTATA	6	co:6|0.007|c.T603C|p.D201D|synonymous SNV;	p.D201D;synonymous SNV	0.00828442	0.370618	0.107926
BRCA1_T_41223255_NGG	6	exon15	TTCAGAGGGAACCCCTTACC	4;6	co:6|0.113|c.A4676G|p.E1559G|nonsynonymous SNV;co:4:6|0.023|exon16:c.A4676G|splicing:p.E1559G|splicing:nonsynonymous SNV;co:4|0.003|exon16|splicing|splicing;	p.E1559G;nonsynonymous SNV	0.0989518	0.371212	0.348265
BRCA1_T_41246619_NGG	7	exon10	GCAAACAGCCTGGCTTAGCA	4;5;7	co:5|0.043|c.A927G|p.K309K|synonymous SNV;	p.K309K;synonymous SNV	0.0453329	0.354606	0.262634
BRCA1_A_41197597_NGG	4	NA	TAGAAGGACTGAAGAGTGAG	4;5;8	co:5:8|0.007|c.*97T>C:c.*94T>C|UTR3|UTR3;	c.*97T>C:c.*94T>C;UTR3	0.00689655	0.320758	0.173343
BRCA1_A_41243793_NGG	5	exon10	AGACAGACACTCGGTAGCAA	5;7	co:5|0.079|c.T3755C|p.L1252P|nonsynonymous SNV;co:7|0.065|c.T3753C|p.C1251C|synonymous SNV;co:5:7|0.018|c.T3755C:c.T3753C|p.L1252P:p.C1251C|nonsynonymous SNV:synonymous SNV;	p.L1252P;nonsynonymous SNV	0.0835731	0.332543	0.330481
BRCA1_T_41243467_NGG	7	exon10	CAAAGCATGGATTCAAACTT	4;7	co:7|0.144|c.A4081G|p.M1361V|nonsynonymous SNV;co:4|0.044|c.A4078G|p.S1360G|nonsynonymous SNV;	p.M1361V;nonsynonymous SNV	0.115892	0.469363	0.375699
BRCA1_A_41246370_NGG	5	exon10	ACCTAACAGTTCATCACTTC	5;6;8	co:5|0.038|c.T1178C|p.L393S|nonsynonymous SNV;co:6|0.02|c.T1177C|p.L393L|synonymous SNV;	p.L393S;nonsynonymous SNV	0.0475846	0.415738	0.267671
BRCA1_T_41246409_NGG	7	exon10	GCATTCAGAAAGTTAATGAG	7	co:7|0.008|c.A1139G|p.Q380R|nonsynonymous SNV;	p.Q380R;nonsynonymous SNV	0.0156591	0.360663	0.156191
BRCA1_T_41245130_NGG	4	exon10	TGCAGCATTTGAAAACCCCA	4;7	co:4|0.065|c.A2418G|p.A806A|synonymous SNV;co:7|0.03|c.A2421G|p.A807A|synonymous SNV;	p.A806A;synonymous SNV	0.063977	0.358092	0.29902
BRCA1_A_41222961_NGG	5	exon15	GGTCAGGCCAGACACCACCA	5	co:5|0.122|c.T4970C|p.L1657P|nonsynonymous SNV;	p.L1657P;nonsynonymous SNV	0.14418	0.446444	0.415599
BRCA1_T_41197215_NGG	5	NA	TTAAAGTCAGAATAGTCCTT	4;5	co:5|0.129|c.*480A>G|UTR3|UTR3;co:4|0.0|c.*479A>G|UTR3|UTR3;	c.*480A>G;UTR3	0.105543	0.1329	0.361433
BRCA1_A_41196848_NGG	5	NA	CCACAGTCTCACTGTCACCC	5	co:5|0.38|c.*847T>C|UTR3|UTR3;	c.*847T>C;UTR3	0.319771	0.440931	0.614562
BRCA1_T_41243480_NGG	7	exon10	TAATCAAGAAGAGCAAAGCA	6;7	co:6|0.104|c.A4067G|p.Q1356R|nonsynonymous SNV;	p.Q1356R;nonsynonymous SNV	0.0997599	0.345776	0.353662
BRCA1_T_41203117_NGG	8	exon20	GGCTAGAAATCTGTTGCTAT	5;7;8	co:5|0.033|c.A5292G|p.L1764L|synonymous SNV;co:5:7|0.001|c.A5292G:c.A5294G|p.L1764L:p.E1765G|synonymous SNV:nonsynonymous SNV;co:7|0.0|c.A5294G|p.E1765G|nonsynonymous SNV;co:8|0.0|c.A5295G|p.E1765E|synonymous SNV;	p.L1764L;synonymous SNV	0.0343003	0.498245	0.23528
BRCA1_A_41226512_NGG	4	exon14	TCTAATGATGGGCATTTAGA	4;5;8	co:8|0.019|c.T4507C|p.S1503P|nonsynonymous SNV;co:4|0.019|c.T4511C|p.L1504S|nonsynonymous SNV;co:5|0.008|c.T4510C|p.L1504L|synonymous SNV;co:4:5|0.005|c.T4511C:c.T4510C|p.L1504P|nonsynonymous SNV;	p.L1504S;nonsynonymous SNV	0.0369992	0.371343	0.242397
BRCA1_A_41228572_NGG	4	exon13	CAGAAAGGCCTTCTGGATTC	4;5;6	co:6|0.032|c.T4415C|p.L1472P|nonsynonymous SNV;co:5|0.025|c.T4416C|p.L1472L|synonymous SNV;co:4|0.017|c.T4417C|p.S1473P|nonsynonymous SNV;co:4:6|0.002|c.T4417C:c.T4415C|p.L1472P:p.S1473P|nonsynonymous SNV:nonsynonymous SNV;co:4:5|0.001|c.T4417C:c.T4416C|p.L1472L:p.S1473P|synonymous SNV:nonsynonymous SNV;co:5:6|0.0|c.T4416C:c.T4415C|p.L1472P|nonsynonymous SNV;	p.L1472P;nonsynonymous SNV	0.0620335	0.240538	0.296344
BRCA1_T_41197217_NGG	4	NA	CTTAAAGTCAGAATAGTCCT	4;5;6	co:4|0.021|c.*478A>G|UTR3|UTR3;co:6|0.005|c.*480A>G|UTR3|UTR3;co:5|0.003|c.*479A>G|UTR3|UTR3;co:5:6|0.0|c.*479A>G:c.*480A>G|UTR3|UTR3;co:4:5|0.0|c.*478A>G:c.*479A>G|UTR3|UTR3;	c.*478A>G;UTR3	0.024329	0.115756	0.201575
BRCA1_T_41245225_NGG	5	exon10	TGGTACTGATTATGGCACTC	5	co:5|0.216|c.A2323G|p.T775A|nonsynonymous SNV;	p.T775A;nonsynonymous SNV	0.20945	0.471011	0.49708
BRCA1_A_41277309_NGG	4	exon1	GTGAAGGCCTCCTGAGCGCA	4;5	co:5|0.08|c.-1197T>C|UTR5|UTR5;co:4|0.016|c.-1196T>C|UTR5|UTR5;	c.-1197T>C;UTR5	0.094667	0.320527	0.347391
BRCA1_T_41197290_NGG	6	NA	CTAAAACCCTGTGTTCACAA	4;5;6	co:6|0.013|c.*405A>G|UTR3|UTR3;co:5|0.013|c.*404A>G|UTR3|UTR3;co:4|0.0|c.*403A>G|UTR3|UTR3;	c.*405A>G;UTR3	0.0102311	0.268062	0.122833
BRCA1_A_41243914_NGG	6	exon10	TTCTGAGGACTCTAATTTCT	6	co:6|0.007|c.T3634C|p.S1212P|nonsynonymous SNV;	p.S1212P;nonsynonymous SNV	0.0111719	0.178104	0.125332
BRCA1_A_41197421_NGG	4	NA	CTCAATTGGTGGCGTTTAAA	4;5	co:5|0.019|c.*273T>C|UTR3|UTR3;co:4|0.002|c.*274T>C|UTR3|UTR3;	c.*273T>C;UTR3	0.01563	0.282967	0.162084
BRCA1_T_41246628_NGG	8	exon10	TGTAATAAAAGCAAACAGCC	4;5;7;8	co:7|0.107942515862|c.A919G|p.K307E|nonsynonymous SNV;co:5:7|0.0329076333347|c.A917G:c.A919G|p.K307E:p.N306S|nonsynonymous SNV:nonsynonymous SNV;co:4:7|0.0290274179253|c.A916G:c.A919G|p.K307E:p.N306D|nonsynonymous SNV:nonsynonymous SNV;co:5|0.0235352582779|c.A917G|p.N306S|nonsynonymous SNV;co:4|0.0226025392363|c.A916G|p.N306D|nonsynonymous SNV;co:4:5:7|0.0161585242769|c.A916G:c.A917G:c.A919G|p.K3…	p.K307E;nonsynonymous SNV	NA	0.220499	0.16969
BRCA1_A_41245100_NGG	5	exon10	AACCATGAATTAGTCCCTTG	5;8	co:5|0.416392823747|c.T2448C|p.H816H|synonymous SNV;co:5:8|0.0189695594666|c.T2448C:c.T2445C|p.H816H:p.I815I|synonymous SNV:synonymous SNV;co:8|0.0111512884941|c.T2445C|p.I815I|synonymous SNV;	p.H816H;synonymous SNV	0.0705882	0.435362	0.367686
BRCA1_A_41258510_NGG	7	exon4	ACTGTGAAGGCCCTTTCTTC	7;8	co:8|0.038|c.T174C|p.P58P|synonymous SNV;co:7|0.024|c.T175C|p.S59P|nonsynonymous SNV;	p.P58P;synonymous SNV	0.0289116	0.446956	0.214722
BRCA1_T_41244719_NGG	6	exon10	GCCAAATGTAGTATCAAAGG	4;5;6	co:6|0.274|c.A2829G|p.K943K|synonymous SNV;co:5:6|0.016|c.A2828G:c.A2827G|p.K943G|nonsynonymous SNV;co:5|0.01|c.A2828G|p.K943R|nonsynonymous SNV;	p.K943K;synonymous SNV	0.230878	0.290771	0.516592
BRCA1_T_41197695_NGG	6	exon23	TACTGACTGCAGCCAGCCAC	6	co:6|0.044|c.A5592G|p.X1864W|stoploss;	p.X1864W;stoploss	0.0490548	0.334908	0.269796
BRCA1_T_41243745_NGG	6	exon10	CTTAAATGACTGCAGTAACC	4;5;6	co:4:5|0.027|c.A3801G:c.A3802G|p.N1268D:p.L1267L|nonsynonymous SNV:synonymous SNV;co:4|0.004|c.A3801G|p.L1267L|synonymous SNV;	p.L1267L;synonymous SNV	0.062114	0.268242	0.28645
BRCA1_A_41196569_NGG	4	NA	AGCAACAGCTTCCTTCCTGG	4;5;7	co:5|0.023|c.*1125T>C|UTR3|UTR3;co:7|0.021|c.*1123T>C|UTR3|UTR3;co:5:7|0.002|c.*1125T>C:c.*1123T>C|UTR3|UTR3;co:4|0.001|c.*1126T>C|UTR3|UTR3;	c.*1125T>C;UTR3	0.0214819	0.352798	0.190497
BRCA1_T_41246177_NGG	8	exon10	ATATTGAAGACAAAATATTT	7;8	co:7|0.0626767701385|c.A1370G|p.E457G|nonsynonymous SNV;co:8|0.0379798995056|c.A1371G|p.E457E|synonymous SNV;co:7:8|0.00682621211839|c.A1371G:c.A1370G|p.E457G|nonsynonymous SNV;	p.E457G;nonsynonymous SNV	0.0226929	0.107483	0.139586
BRCA1_T_41197267_NGG	6	NA	CAGAGAGTCAGACCCTTCAA	4;6	co:6|0.273559297536|c.*428A>G|UTR3|UTR3;co:4|0.208455136904|c.*426A>G|UTR3|UTR3;co:4:6|0.205220730271|c.*428A>G:c.*426A>G|UTR3|UTR3;	c.*428A>G;UTR3	NA	0.47878	0.486256
BRCA1_A_41246310_NGG	5	exon10	GTCCAATACATCAGCTACTT	5;6;8	co:8|0.061|c.T1235C|p.V412A|nonsynonymous SNV;co:5|0.013|c.T1238C|p.L413S|nonsynonymous SNV;co:6|0.009|c.T1237C|p.L413L|synonymous SNV;co:5:6|0.003|c.T1238C:c.T1237C|p.L413P|nonsynonymous SNV;	p.V412A;nonsynonymous SNV	0.0555778	0.348764	0.283945
BRCA1_T_41277386_NGG	4	exon1	GTGAGCTCGCTGAGACTTCC	4	co:4|0.009|c.-1273A>G|UTR5|UTR5;	c.-1273A>G;UTR5	0.0123265	0.306387	0.142949
BRCA1_A_41203121_NGG	6	exon20	TTTCTAGCCCCCTGAAGATC	6	co:6|0.009|c.T5291C|p.L1764P|nonsynonymous SNV;	p.L1764P;nonsynonymous SNV	0.00453541	0.390147	0.230261
BRCA1_A_41199706_NGG	5	NA	CCACAATTGGGTGGACACCC	5;6	co:6|0.079|c.T5420C|p.I1807T|nonsynonymous SNV;co:5:6|0.071|NA:c.T5420C|nonsynonymous SNV:p.I1807T|nonsynonymous SNV:nonsynonymous SNV;co:5|0.067|NA|nonsynonymous SNV|nonsynonymous SNV;	p.I1807T;nonsynonymous SNV	0.153606	0.348915	0.430291
BRCA1_T_41196992_NGG	5	NA	ATACAGAAATTAGCCGGTCA	5;7;8	co:5:7|0.022|c.*703A>G:c.*705A>G|UTR3|UTR3;co:5|0.002|c.*703A>G|UTR3|UTR3;	c.*703A>G:c.*705A>G;UTR3	0.0433825	0.251921	0.248903
BRCA1_A_41277296_NGG	7	exon1	TTACCCAGAGCAGAGGGTGA	7	co:7|0.186|c.-1183T>C|UTR5|UTR5;	c.-1183T>C;UTR5	0.132812	0.353225	0.395372
BRCA1_A_41243570_NGG	7	exon10	AGACTGATGCCTCATTTGTT	7	co:7|0.006|c.T3978C|p.H1326H|synonymous SNV;	p.H1326H;synonymous SNV	0.009842	0.402994	0.111538
BRCA1_A_41277499_NGG	4	exon1	GGTACAATCAGAGGATGGGA	4;6;7	co:4|0.22|c.-1386T>C|UTR5|UTR5;co:4:6|0.131|c.-1386T>C:NA|UTR5:upstream|UTR5:upstream;co:7|0.03|NA|upstream|upstream;co:6|0.027|NA|upstream|upstream;co:4:6:7|0.008|c.-1386T>C:NA:NA|UTR5:p.NANA|UTR5:synonymous SNV;	c.-1386T>C;UTR5	0.250131	0.517249	0.530732
BRCA1_A_41251862_NG	7	exon7	AGTTCCAAGGTTAGAGAGTTGGA	7;8	NA	p.L159L;synonymous SNV	0.00124639	27.6155	0.345829
BRCA1_T_41223073_NG	8	exon15	TCATACTACTGATACTGCTGGGT	5;8	co:5|0.104|c.A4855G|p.T1619A|nonsynonymous SNV;co:8|0.037|c.A4858G|p.T1620A|nonsynonymous SNV;co:5:8|0.024|c.A4855G:c.A4858G|p.T1619A:p.T1620A|nonsynonymous SNV:nonsynonymous SNV;	p.T1619A;nonsynonymous SNV	0.111485	43.5271	0.55461
BRCA1_T_41223128_NG	6	exon15	TTGAAAGTTCCCCAATTGAAAGT	4;5;6	NA	p.K1601K;synonymous SNV	0.0012236	34.6851	0.434572
BRCA1_T_41234436_NG	4	exon12	CAAAGCACATCAGAAAAAGGTGT	4;7	NA	p.S1448G;nonsynonymous SNV	NA	57.1555	0.717984
BRCA1_A_41251868_NG	5	exon7	GGTTAGAGAGTTGGACACTGAGA	5;7	co:5|0.221|c.T471C|p.S157S|synonymous SNV;co:7|0.0|c.T469C|p.S157P|nonsynonymous SNV;	p.S157S;synonymous SNV	0.145692	48.8311	0.573482
BRCA1_T_41243925_NG	5	exon10	AAGAAATTAGAGTCCTCAGAAGA	4;5;6	NA	p.K1208R;nonsynonymous SNV	1	30.5861	0.383094
BRCA1_A_41277481_NG	6	exon1	CTCTCAGAATACGAAATCAAGGT	6;8	NA	c.-1368T>C;UTR5	0.00401333	38.0825	0.27827
BRCA1_T_41244784_NG	7	exon10	GTACAGACAGTTAATATCACTGC	5;7	NA	p.T922A;nonsynonymous SNV	NA	25.122	0.314575
BRCA1_A_41196695_NG	4	NA	CTAATGAGGAATTAGAAGACTGT	4;7	co:7|0.018|c.*997T>C|UTR3|UTR3;co:4:7|0.004|c.*1000T>C:c.*997T>C|UTR3|UTR3;co:4|0.0|c.*1000T>C|UTR3|UTR3;	c.*997T>C;UTR3	0.020907	36.348	0.247389
BRCA1_T_41245522_NG	6	exon10	CTGCAACTGGAGCCAAGAAGAGT	5;6	co:5|0.025|c.A2025G|p.A675A|synonymous SNV;co:6|0.002|c.A2026G|p.T676A|nonsynonymous SNV;	p.A675A;synonymous SNV	0.0324927	60.7427	0.322773
BRCA1_T_41245692_NG	8	exon10	ACCAGGCATATTCATGCGCTTGA	4;8	NA	p.H619R;nonsynonymous SNV	0.00136646	18.7452	0.234693
BRCA1_A_41196549_NG	4	NA	AAAAAAATCACCTCAAAGAAAGC	4;5;6;7	NA	c.*1146T>C;UTR3	NA	28.0843	0.351711
BRCA1_T_41247892_NG	8	exon9	ACCAGGGATGAAATCAGTTTGGA	4;8	NA	p.D214G;nonsynonymous SNV	0.0012496	20.6946	0.259114
BRCA1_T_41243513_NG	8	exon10	ATGATGAAGAAAGAGGAACGGGC	4;7;8	co:4:7|0.074|c.A4031G:c.A4034G|p.D1344G:p.E1345G|nonsynonymous SNV:nonsynonymous SNV;co:7|0.04|c.A4034G|p.E1345G|nonsynonymous SNV;co:4|0.022|c.A4031G|p.D1344G|nonsynonymous SNV;co:8|0.0|c.A4035G|p.E1345E|synonymous SNV;	p.E1345G;nonsynonymous SNV	0.135848	56.8553	0.588225
BRCA1_A_41199698_NG	5	exon22	CTGCACAACCACAATTGGGTGGA	5;7;8	co:7|0.034|NA|nonsynonymous SNV|nonsynonymous SNV;co:5|0.01|c.T5429C|p.V1810A|nonsynonymous SNV;co:5:7|0.002|c.T5429C:NA|nonsynonymous SNV:p.V1810A|nonsynonymous SNV:nonsynonymous SNV;co:8|0.001|c.T5426C|p.V1809A|nonsynonymous SNV;co:5:7:8|0.0|c.T5429C:NA:c.T5426C|nonsynonymous SNV:p.V1810A:p.V1809A|nonsynonymous SNV:nonsynonymous SNV:nonsynonymous SNV;	nonsynonymous SNV;nonsynonymous SNV	0.0363117	30.7485	0.350285
BRCA1_A_41223071_NG	6	exon15	GTATCAGTAGTATGAGCAGCAGC	6	NA	p.T1620T;synonymous SNV	NA	25.3489	0.317423
BRCA1_A_41256926_NG	6	exon5	TTTTCAATAGCTCTTCAACAAGT	6;7	NA	p.L87S;synonymous SNV	0.00039305	17.0237	0.213131
BRCA1_T_41196338_NG	8	NA	ACACTGCAAATAAACTTGGTAGC	8	NA	c.*1357A>G;UTR3	0.00373993	18.3997	0.230364
BRCA1_T_41244313_NG	8	exon10	AGGGCCAAAATTGAATGCTATGC	7;8	NA	p.K1079E;nonsynonymous SNV	0.0588235	27.9342	0.349827
BRCA1_A_41256148_NG	5	exon6	AAGGATTTTCGGGTTCACTCTGT	5	co:5|0.08|c.T432C|p.N144N|synonymous SNV;	p.N144N;synonymous SNV	0.0645958	22.8582	0.442635
BRCA1_T_41246358_NG	6	exon10	TGATGACTCACATGATGGGGAGT	6	co:6|0.042|c.A1190G|p.D397G|nonsynonymous SNV;	p.D397G;nonsynonymous SNV	0.0344643	26.1606	0.34002
BRCA1_A_41243601_NG	4	exon10	AAGAAAGGATCCTGGGTGTTTGT	4;5;6	NA	p.F1316S;nonsynonymous SNV	0.00351094	26.719	0.334596
BRCA1_T_41245218_NG	7	exon10	CTGATTATGGCACTCAGGAAAGT	4;7	co:7|0.107|c.A2330G|p.Y777C|nonsynonymous SNV;co:4|0.012|c.A2327G|p.D776G|nonsynonymous SNV;co:4:7|0.008|c.A2327G:c.A2330G|p.D776G:p.Y777C|nonsynonymous SNV:nonsynonymous SNV;	p.Y777C;nonsynonymous SNV	0.0896701	44.6532	0.501447
BRCA1_T_41245906_NG	4	exon10	AATATTACTAATAGTGGTCATGA	4;7	co:4|0.017|c.A1642G|p.I548V|nonsynonymous SNV;co:4:7|0.013|c.A1642G:c.A1645G|p.T549A:p.I548V|nonsynonymous SNV:nonsynonymous SNV;	p.I548V;nonsynonymous SNV	0.022323	29.9272	0.247506
BRCA1_A_41234542_NG	5	exon12	GTTCAGCCATTTCCTGCTGGAGC	5	NA	p.A1412A;synonymous SNV	0.00111202	23.9136	0.299436
BRCA1_A_41244525_NG	5	exon10	TGACATTGAATGTTCCTCAAAGT	5	co:5|0.034|c.T3023C|p.M1008T|nonsynonymous SNV;	p.M1008T;nonsynonymous SNV	0.0235235	32.9647	0.252254
BRCA1_T_41246158_NG	7	exon10	GGGAAAACCTATCGGAAGAAGGC	4;5;6;7	co:4|0.067|c.A1387G|p.K463E|nonsynonymous SNV;co:6|0.001|c.A1389G|p.K463K|synonymous SNV;	p.K463E;nonsynonymous SNV	0.0541549	28.8459	0.411821
BRCA1_T_41234552_NG	5	exon12	CAGCAGGAAATGGCTGAACTAGA	5;8	co:5|0.018|c.A4226G|p.Q1409R|nonsynonymous SNV;co:8|0.0|c.A4229G|p.E1410G|nonsynonymous SNV;	p.Q1409R;nonsynonymous SNV	0.00948975	38.5884	0.348584
BRCA1_T_41243683_NG	6	exon10	AGGAAACAAAATGTTCTGCTAGC	4;5;6;8	NA	p.T1289A;nonsynonymous SNV	NA	30.2363	0.378706
BRCA1_T_41244807_NG	5	exon10	AATGAGTCTAATATCAAGCCTGT	5	NA	p.E914G;nonsynonymous SNV	0.00387597	50.4102	0.632667
BRCA1_T_41244516_NG	5	exon10	CCTGAAAGAGAAATGGGAAATGA	5;6;7	NA	p.E1011G;synonymous SNV	0.00296761	31.6334	0.396242
BRCA1_T_41245645_NG	8	exon10	CCCACCTAATTGTACTGAATTGC	4;8	co:8|0.022|c.A1903G|p.N635D|nonsynonymous SNV;co:4|0.003|c.A1899G|p.P633P|synonymous SNV;co:4:8|0.001|c.A1899G:c.A1903G|p.N635D:p.P633P|nonsynonymous SNV:synonymous SNV;	p.N635D;nonsynonymous SNV	0.0176041	4.62222	0.208361
BRCA1_T_41201190_NG	5	exon21	GTACAGCTGTGTGGTGCTTCTGT	5	co:5|0.026|c.A5354G|p.Q1785R|nonsynonymous SNV;	p.Q1785R;nonsynonymous SNV	0.018154	24.4302	0.20074
BRCA1_A_41209144_NG	7	exon19	GACTTCAAAATCATGCTGAAAGA	7;8	NA	p.F1734F;synonymous SNV	0.00326797	33.5451	0.420257
BRCA1_T_41197782_NG	5	exon23	CCCGAGAGTGGGTGTTGGACAGT	5;7	co:5:7|0.017|c.A5505G:c.A5507G|p.E1836G:p.R1835R|nonsynonymous SNV:synonymous SNV;co:7|0.007|c.A5507G|p.E1836G|nonsynonymous SNV;co:5|0.004|c.A5505G|p.R1835R|synonymous SNV;	p.E1836G;nonsynonymous SNV	0.019454	28.2631	0.22679
BRCA1_T_41244744_NG	8	exon10	GGTCAGAAAGATAAGCCAGTTGA	5;7;8	NA	p.K935R;nonsynonymous SNV	0.000530643	22.5231	0.282014
BRCA1_T_41243488_NG	8	exon10	GGAAGAAAATAATCAAGAAGAGC	4;6;7;8	NA	p.N1354D;synonymous SNV	0.000322373	21.8682	0.273813
BRCA1_T_41277406_NG	5	exon1	TTAAAACTGCGACTGCGCGGCGT	4;5;6	NA	c.-1293A>G;UTR5	NA	29.773	0.372895
BRCA1_A_41245242_NG	4	exon10	GAAATACTGCTACTCTCTACAGA	4;6	co:4:6|0.025|c.T2306C:c.T2304C|p.S768S:p.I769T|synonymous SNV:nonsynonymous SNV;co:6|0.013|c.T2304C|p.S768S|synonymous SNV;	p.S768S;synonymous SNV	0.0199667	24.6659	0.325145
BRCA1_T_41245297_NG	4	exon10	CTCATGTTAAGTGGAGAAAGGGT	4	NA	p.M751V;nonsynonymous SNV	0.000322893	36.0991	0.452323
BRCA1_A_41277325_NG	4	exon1	CGCAGGGGCCCAGTTATCTGAGA	4	co:4|0.515|c.-1212T>C|UTR5|UTR5;	c.-1212T>C;UTR5	0.514599	33.9052	0.605135
BRCA1_T_41243889_NG	7	exon10	GTGAGGATGAAGAGCTTCCCTGC	4;7	co:7|0.034|c.A3659G|p.D1220G|nonsynonymous SNV;co:4|0.007|c.A3656G|p.E1219G|nonsynonymous SNV;co:4:7|0.006|c.A3656G:c.A3659G|p.D1220G:p.E1219G|nonsynonymous SNV:nonsynonymous SNV;	p.D1220G;nonsynonymous SNV	0.031449	34.5313	0.31826
BRCA1_A_41244178_NG	4	exon10	AGAAATCTGTATTAACAGTCTGA	4;5	NA	p.F1124L;nonsynonymous SNV	NA	21.1754	0.265134
BRCA1_A_41256885_NG	4	exon5	TACACTCCAAACCTGTGTCAAGC	4	NA	p.Y101H;nonsynonymous SNV	NA	21.7962	0.272909
BRCA1_T_41244069_NG	5	exon10	ATAAAGGAAGATACTAGTTTTGC	4;5;8	NA	p.K1160R;nonsynonymous SNV	0.17286	13.8767	0.47997
BRCA1_A_41197583_NG	5	NA	TAGTAGCCAGGACAGTAGAAGGA	5	co:5|0.037|c.*112T>C|UTR3|UTR3;	c.*112T>C;UTR3	0.0516183	42.9074	0.406674
BRCA1_A_41245658_NG	5	exon10	TTAGATTTCTACTGACTACTAGT	5	NA	p.N630N;synonymous SNV	0.000106056	28.3843	0.355473
BRCA1_A_41258495_NG	4	exon4	TACATAAAGGACACTGTGAAGGC	4;6;7;8	co:6|0.031|c.T188C|p.L63S|nonsynonymous SNV;co:6:7|0.025|c.T188C:c.T187C|p.L63P|nonsynonymous SNV;co:4:6|0.006|c.T190C:c.T188C|p.C64R:p.L63S|nonsynonymous SNV:nonsynonymous SNV;co:8|0.0|c.T186C|p.P62P|synonymous SNV;co:7|0.0|c.T187C|p.L63L|synonymous SNV;	p.L63S;nonsynonymous SNV	0.0434989	35.2825	0.360676
BRCA1_T_41251813_NG	7	exon7	CAAAAGACGTCTGTCTACATTGA	4;5;7	co:4|0.018|c.A523G|p.K175E|nonsynonymous SNV;co:5|0.001|c.A524G|p.K175R|nonsynonymous SNV;co:7|0.0|c.A526G|p.T176A|nonsynonymous SNV;	p.K175E;nonsynonymous SNV	0.0186211	10.9829	0.229525
BRCA1_T_41234478_NG	4	exon12	ATAAGTGACTCTTCTGCCCTTGA	4;8	co:4|0.016|c.A4300G|p.S1434G|nonsynonymous SNV;co:8|0.0|c.A4304G|p.D1435G|nonsynonymous SNV;	p.S1434G;nonsynonymous SNV	0.0210128	29.6533	0.249598
BRCA1_T_41197195_NG	5	NA	GGGCAGTTCTCAAATGTTGGAGT	5	NA	c.*500A>G;UTR3	0.00324664	42.2781	0.530028
BRCA1_A_41244599_NG	8	exon10	TGGGAAAAAGTGGTGGTATACGA	5;6;7;8	NA	p.L983L;synonymous SNV	0.00441241	20.2353	0.25336
BRCA1_A_41246441_NG	5	exon10	GAACATCTTCAGTATCTCTAGGA	5	co:5|0.046|c.T1107C|p.D369D|synonymous SNV;	p.D369D;synonymous SNV	0.0394439	40.4366	0.363182
BRCA1_T_41256967_NG	8	exon5	GGAGCCTACAAGAAAGTACGAGA	8	co:8|0.051|c.A219G|p.L73L|synonymous SNV;	p.L73L;synonymous SNV	0.0408876	58.9585	0.36697
BRCA1_A_41196546_NG	5	NA	AAGGAAAAAAATCACCTCAAAGA	5;6;7;8	NA	c.*1149T>C;UTR3	NA	31.9003	0.3996
BRCA1_T_41245232_NG	5	exon10	TGGTACCTGGTACTGATTATGGC	5	co:5|0.139|c.A2316G|p.V772V|synonymous SNV;	p.V772V;synonymous SNV	0.13008	17.4538	0.586211
BRCA1_T_41245539_NG	8	exon10	CTCATGGAAGGTAAAGAACCTGC	4;8	NA	p.E670G;nonsynonymous SNV	0.000321079	33.9076	0.42481
BRCA1_T_41199662_NG	4	exon22	TCCATGGTAAGGTGCCTGCATGT	4	NA	p.H1822R;nonsynonymous SNV	0.00366673	49.7414	0.624206
BRCA1_T_41246678_NG	5	exon10	GTTTATTACTCACTAAAGACAGA	5;8	NA	p.L290L;synonymous SNV	0.0302734	35.2802	0.390203
BRCA1_A_41243540_NG	4	exon10	GTCACTCAGACCAACTCCCTGGC	4;8	NA	p.S1336S;synonymous SNV	0.00363386	21.8054	0.273024
BRCA1_T_41256895_NG	5	exon5	ACACAGGTTTGGAGTGTAAGTGT	5	co:5|0.021|c.A291G|p.T97T|synonymous SNV;	p.T97T;synonymous SNV	0.0179312	33.2923	0.217645
BRCA1_A_41277230_NG	6	NA	CTCCCACGCCAGTACCCCAGAGC	6	NA	.;intronic	0.00417069	57.466	0.721966
BRCA1_T_41246401_NG	6	exon10	AAGTTAATGAGTGGTTTTCCAGA	6;7	NA	p.N383D;nonsynonymous SNV	0.0189873	17.4486	0.232014
BRCA1_A_41267796_NG	4	exon3	CAGACTAGCAGGGTAGGGGGGGA	4;7	NA	p.C27C;synonymous SNV	0.109123	51.583	0.611111
BRCA1_T_41245243_NG	6	exon10	GCAGTATTTCATTGGTACCTGGT	6	co:6|0.1|c.A2305G|p.I769V|nonsynonymous SNV;	p.I769V;nonsynonymous SNV	0.0800909	30.0741	0.48231
BRCA1_T_41196822_NG	4	NA	AAAAGGAAAATGAAACTAGAAGA	4;7;8	NA	c.*873A>G;UTR3	NA	29.4897	0.369332
BRCA1_A_41245640_NG	5	exon10	CAGTACAATTAGGTGGGCTTAGA	5;7;8	NA	p.C636C;synonymous SNV	0.00138185	19.399	0.242884
BRCA1_T_41244153_NG	4	exon10	ATAACTTAGAACAGCCTATGGGA	4;8	co:8|0.03|c.A3399G|p.L1133L|synonymous SNV;co:4|0.009|c.A3395G|p.N1132S|nonsynonymous SNV;	p.L1133L;synonymous SNV	0.0278394	31.5384	0.302075
BRCA1_T_41246621_NG	4	exon10	CAAACAGCCTGGCTTAGCAAGGA	4;6	NA	p.K309K;synonymous SNV	0.0122631	35.5043	0.306899
BRCA1_T_41244213_NG	8	exon10	AAGCAAGAATATGAAGAAGTAGT	5;6;8	NA	p.E1112G;nonsynonymous SNV	NA	46.1178	0.57836
BRCA1_T_41245989_NG	8	exon10	ATCAAGAAAGCAGATTTGGCAGT	4;5;7;8	NA	p.K520R;nonsynonymous SNV	NA	23.2598	0.291242
BRCA1_T_41243772_NG	6	exon10	GGAGAATTTATTATCATTGAAGA	5;6	NA	p.N1259S;nonsynonymous SNV	NA	16.4841	0.206378
BRCA1_T_41243668_NG	5	exon10	TGCTAGCTTGTTTTCTTCACAGT	5	NA	p.S1294G;nonsynonymous SNV	0.000154731	19.0806	0.238895
BRCA1_T_41251826_NG	7	exon7	GCGGATACAACCTCAAAAGACGT	5;7	co:5|0.044|c.A511G|p.I171V|nonsynonymous SNV;co:5:7|0.034|c.A513G:c.A511G|p.I171V|nonsynonymous SNV;co:7|0.027|c.A513G|p.I171M|nonsynonymous SNV;	p.I171V;nonsynonymous SNV	0.0844895	48.2545	0.493783
BRCA1_A_41256192_NG	6	exon6	TCTGTAGCCCATACTTTGGATGA	6	co:6|0.006|c.T388C|p.Y130H|nonsynonymous SNV;	p.Y130H;nonsynonymous SNV	0.00551357	38.4856	0.264773
BRCA1_T_41209084_NG	6	exon19	AGAGAATCCCAGGACAGAAAGGT	5;6	co:6|0.028|c.A5262G|p.E1754E|synonymous SNV;	p.E1754E;synonymous SNV	0.0271829	27.4902	0.299976
BRCA1_A_41245443_NG	4	exon10	GTTAACTTCAGCTCTGGGAAAGT	4;5	co:5|0.044|c.T2104C|p.L702L|synonymous SNV;	p.L702L;synonymous SNV	0.0310965	36.9392	0.30348
BRCA1_T_41246574_NG	8	exon10	GGAAGTAAGGAAACATGTAATGA	4;7;8	co:7|0.08|c.A973G|p.K325E|nonsynonymous SNV;co:4|0.0|c.A970G|p.S324G|nonsynonymous SNV;	p.K325E;nonsynonymous SNV	0.0487139	25.7412	0.349693
BRCA1_T_41246021_NG	6	exon10	CCTACATCAGGCCTTCATCCTGA	4;6	co:6|0.194|c.A1527G|p.T509T|synonymous SNV;	p.T509T;synonymous SNV	0.169723	22.2644	0.628001
BRCA1_T_41246495_NG	7	exon10	GAGAAAAGAATGGAATAAGCAGA	4;5;6;7	NA	p.K351K;synonymous SNV	NA	36.1743	0.453266
BRCA1_T_41246660_NG	6	exon10	GACAGAATGAATGTAGAAAAGGC	4;6;7	NA	p.R296R;nonsynonymous SNV	0.00884223	29.6123	0.297163
BRCA1_T_41277485_NG	6	exon1	TTCGTATTCTGAGAGGCTGCTGC	6	NA	c.-1372A>G;UTR5	0.00262051	18.3684	0.229971
BRCA1_A_41256227_NG	8	exon6	ATCTTTTAGATGTTCAGGAGAGT	8	NA	p.L118P;nonsynonymous SNV	0.0011062	23.1943	0.290422
BRCA1_T_41244484_NG	6	exon10	CAAGTACAGTGAGCACAATTAGC	6;8	co:6|0.01|c.A3064G|p.T1022A|nonsynonymous SNV;	p.T1022A;nonsynonymous SNV	0.0227954	21.0901	0.237633
BRCA1_T_41222998_NG	5	exon15	AGAAAGGGTCAACAAAAGAATGT	4;5	NA	p.R1645G;nonsynonymous SNV	NA	50.0895	0.628608
BRCA1_T_41256187_NG	8	exon6	GCTACAGAAACCGTGCCAAAAGA	4;6;8	NA	p.R131R;synonymous SNV	0.00234394	25.2376	0.316026
BRCA1_A_41197714_NG	4	exon23	GGGATCTGGGGTATCAGGTAGGT	4	co:4|0.097|c.T5573C|p.I1858T|nonsynonymous SNV;	p.I1858T;nonsynonymous SNV	0.0678162	46.2987	0.439368
BRCA1_T_41223078_NG	8	exon15	GCTGCTCATACTACTGATACTGC	8	co:8|0.018|c.A4853G|p.H1618R|nonsynonymous SNV;	p.H1618R;nonsynonymous SNV	0.0095787	17.7621	0.215131
BRCA1_T_41197818_NG	6	NA	CCAGCAATTGGGCAGATGTGTGA	6;7	co:6|0.019|NA|nonsynonymous SNV|nonsynonymous SNV;co:6:7|0.006|NA:c.A5470G|nonsynonymous SNV:p.I1824V|nonsynonymous SNV:nonsynonymous SNV;co:7|0.001|c.A5470G|p.I1824V|nonsynonymous SNV;	nonsynonymous SNV;nonsynonymous SNV	0.0193244	50.7465	0.224457
BRCA1_T_41277375_NG	7	exon1	GCTGAGACTTCCTGGACGGGGGA	5;7	co:5:7|0.059|c.-1262A>G:c.-1264A>G|UTR5|UTR5;co:5|0.004|c.-1264A>G|UTR5|UTR5;co:7|0.0|c.-1262A>G|UTR5|UTR5;	c.-1262A>G:c.-1264A>G;UTR5	0.0689736	22.2071	0.462747
BRCA1_T_41245347_NG	5	exon10	GAGAAACTAGAAACAGTTAAAGT	4;5;6	NA	p.K734R;nonsynonymous SNV	0.0488677	39.8571	0.457385
BRCA1_T_41249305_NG	6	exon8	TTAGGATCTGATTCTTCTGAAGA	6	co:6|0.035|c.A549G|p.G183G|synonymous SNV;	p.G183G;synonymous SNV	0.0313082	29.9785	0.323067
BRCA1_T_41246235_NG	4	exon10	ATGAGGCTTTAATATGTAAAAGT	4	NA	p.E438G;nonsynonymous SNV	0.000202552	27.1141	0.339546
BRCA1_T_41209105_NG	5	exon19	ACCAAGGTCCAAAGCGAGCAAGA	4;5	NA	p.Q1747Q;synonymous SNV	0.0290438	36.7769	0.394348
BRCA1_T_41243815_NG	5	exon10	GCATAGCACCGTTGCTACCGAGT	5;8	co:5|0.037|c.A3733G|p.S1245G|nonsynonymous SNV;co:8|0.0|c.A3736G|p.T1246A|nonsynonymous SNV;	p.S1245G;nonsynonymous SNV	0.0314733	64.3483	0.323573
BRCA1_A_41277218_NG	4	NA	GAAATCCACTCTCCCACGCCAGT	4;8	NA	.;intronic	0.00314489	26.4244	0.330906
BRCA1_T_41215937_NG	6	exon17	CTGAAATATTTTCTAGGAATTGC	4;5;6;8	co:6|0.024|c.A5106G|p.K1702K|synonymous SNV;co:8|0.01|c.A5108G|p.Y1703C|nonsynonymous SNV;co:4|0.002|c.A5104G|p.K1702E|nonsynonymous SNV;co:5|0.001|c.A5105G|p.K1702R|nonsynonymous SNV;	p.K1702K;synonymous SNV	0.0190852	8.19983	0.216243
BRCA1_T_41247911_NG	4	exon9	ATCACCCCTCAAGGAACCAGGGA	4	NA	p.T208A;nonsynonymous SNV	NA	38.4132	0.481393
BRCA1_T_41196632_NG	8	NA	AAAATATAAGACCTCTGGCATGA	4;6;8	co:6|0.156|c.*1061A>G|UTR3|UTR3;	c.*1061A>G;UTR3	0.174705	21.6041	0.642154
BRCA1_T_41196990_NG	6	NA	TACAGAAATTAGCCGGTCATGGT	4;6;7;8	co:8|0.009|c.*707A>G|UTR3|UTR3;	c.*707A>G;UTR3	0.00501746	27.0105	0.218462
BRCA1_A_41219668_NG	5	exon16	GATTAGTTAAAGTGATGTGGTGT	5	co:5|0.069|c.T5031C|p.T1677T|synonymous SNV;	p.T1677T;synonymous SNV	0.0560509	40.6995	0.420772
BRCA1_T_41243020_NG	7	exon11	AGTGAAACAAGCGTCTCTGAAGA	5;6;7	NA	p.T1376A;nonsynonymous SNV	1	25.5075	0.319409
BRCA1_T_41243921_NG	7	exon10	GAAATTAGAGTCCTCAGAAGAGA	4;7	NA	p.L1209L;synonymous SNV	NA	41.4285	0.519313
BRCA1_T_41256899_NG	7	exon5	AGCTTGACACAGGTTTGGAGTGT	7	co:7|0.03|c.A287G|p.D96G|nonsynonymous SNV;	p.D96G;nonsynonymous SNV	0.0276144	29.0268	0.299879
BRCA1_T_41256198_NG	4	exon6	AGTATGGGCTACAGAAACCGTGC	4	co:4|0.048|c.A382G|p.M128V|nonsynonymous SNV;	p.M128V;nonsynonymous SNV	0.0403409	34.7455	0.366498
BRCA1_T_41209113_NG	5	exon19	AAGAAACCACCAAGGTCCAAAGC	4;5;6	NA	p.N1745D;nonsynonymous SNV	NA	17.1938	0.215261
BRCA1_A_41245124_NG	8	exon10	GGTTTTCAAATGCTGCACACTGA	8	NA	p.F808F;synonymous SNV	0.00135596	29.6455	0.371292
BRCA1_T_41196372_NG	4	NA	AAAATACGTTTTGTAAATGTTGT	4;6	NA	c.*1323A>G;UTR3	0.00251833	36.8632	0.461923
BRCA1_T_41197138_NG	7	NA	TTAGAAATGAAAAGGAAACTTGA	5;6;7	NA	c.*557A>G;UTR3	NA	27.6307	0.346021
BRCA1_A_41277309_NG	8	exon1	GAGGGTGAAGGCCTCCTGAGCGC	8	NA	c.-1196T>C;UTR5	0.000809946	48.8958	0.613429
BRCA1_T_41234547_NG	4	exon12	GAAATGGCTGAACTAGAAGCTGT	4	NA	p.M1411V;nonsynonymous SNV	0.00737964	57.769	0.45958
BRCA1_T_41197127_NG	4	NA	GAAACTTGAAACCTGGGCATGGT	4	co:4|0.083|c.*568A>G|UTR3|UTR3;	c.*568A>G;UTR3	0.0920821	35.5566	0.517176
BRCA1_T_41245152_NG	4	exon10	CAAATAAATGTGTGAGTCAGTGT	4;6;7;8	NA	p.N799S;nonsynonymous SNV	NA	36.5539	0.458041
BRCA1_T_41243026_NG	4	exon11	GAGAGTGAAACAAGCGTCTCTGA	4;8	NA	p.S1374G;nonsynonymous SNV	NA	22.4698	0.281346
BRCA1_A_41243816_NG	6	exon10	GTGCTATGCCTAGTAGACTGAGA	6	co:6|0.07|c.T3732C|p.H1244H|synonymous SNV;	p.H1244H;synonymous SNV	0.056836	63.9988	0.422106
BRCA1_A_41223110_NG	8	exon15	ATTCTGCAACTTTCAATTGGGGA	8	NA	p.V1607V;synonymous SNV	0.00253383	29.4649	0.369022
BRCA1_A_41277292_NG	6	exon1	CCTTTACCCAGAGCAGAGGGTGA	6	co:6|0.217|NA|splicing|splicing;	splicing;splicing	0.19638	37.0443	0.664419
BRCA1_T_41245127_NG	5	exon10	CAGCATTTGAAAACCCCAAGGGA	5	co:5|0.152|c.A2421G|p.A807A|synonymous SNV;	p.A807A;synonymous SNV	0.103908	42.5237	0.518637
BRCA1_T_41234570_NG	6	exon12	ACATAACCTGATAAAGCTCCAGC	5;6	NA	p.N1403S;nonsynonymous SNV	NA	23.4664	0.293834
BRCA1_T_41219651_NG	8	exon16	ACTGAAGAGACTACTCATGTTGT	5;6;8	NA	p.E1683G;nonsynonymous SNV	NA	27.0887	0.339227
BRCA1_T_41215943_NG	5	exon17	GGACACTGAAATATTTTCTAGGA	5	NA	p.T1700T;synonymous SNV	NA	19.853	0.24857
BRCA1_T_41245908_NG	7	exon10	TGATGAATATTACTAATAGTGGT	6;7	co:6|0.034|c.A1639G|p.N547D|nonsynonymous SNV;	p.N547D;nonsynonymous SNV	0.0340843	18.9832	0.279328
BRCA1_A_41223015_NG	5	exon15	TGTCAATTCTGGCTTCTCCCTGC	5;6	NA	p.L1639S;nonsynonymous SNV	0.00237692	27.0687	0.338978
BRCA1_T_41223096_NG	8	exon15	TCTGCCCAGAGTCCAGCTGCTGC	8	co:8|0.034|c.A4835G|p.Q1612R|nonsynonymous SNV;	p.Q1612R;nonsynonymous SNV	0.0169298	23.3099	0.3046
BRCA1_T_41277465_NG	7	exon1	CTGCTTAGCGGTAGCCCCTTGGT	7	co:7|0.038|c.-1352A>G|UTR5|UTR5;	c.-1352A>G;UTR5	0.0369293	29.3624	0.354531
BRCA1_T_41197145_NG	7	NA	GCAGGTATTAGAAATGAAAAGGA	7	NA	c.*550A>G;UTR3	NA	28.6626	0.35896
BRCA1_T_41244424_NG	7	exon10	AGCTCAAGCAATATTAATGAAGT	6;7	NA	p.S1042G;nonsynonymous SNV	NA	16.2699	0.203695
BRCA1_A_41223132_NG	7	exon15	ACTTTCAATGCAGAGGTTGAAGA	7;8	co:8|0.047|c.T4798C|p.L1600L|synonymous SNV;co:7|0.0|c.T4799C|p.L1600S|nonsynonymous SNV;	p.L1600L;synonymous SNV	0.0470842	19.6917	0.314149
BRCA1_A_41226472_NG	4	exon14	CTGAAGACTCCCAGAGCAACTGT	4;5;7	NA	p.L1517L;synonymous SNV	0.00444048	24.794	0.310465
BRCA1_T_41196858_NG	8	NA	CTGGGTGACAGTGAGACTGTGGC	8	NA	c.*837A>G;UTR3	0.00456912	35.7998	0.24878
BRCA1_T_41228593_NG	6	exon13	CTATAAGCCAGAATCCAGAAGGC	5;6	NA	p.S1466G;nonsynonymous SNV	0.00400348	42.7539	0.536022
BRCA1_T_41197438_NG	4	NA	ACCATTTAAACGCCACCAATTGA	4;8	co:4|0.296|c.*257A>G|UTR3|UTR3;	c.*257A>G;UTR3	0.20134	14.8654	0.645241
BRCA1_T_41245550_NG	8	exon10	GAAACCTACAACTCATGGAAGGT	4;8	co:8|0.105|c.A1998G|p.L666L|synonymous SNV;co:4|0.001|c.A1994G|p.N665S|nonsynonymous SNV;	p.L666L;synonymous SNV	0.0739388	30.9369	0.456987
BRCA1_A_41246669_NG	4	exon10	TTTAGTGAGTAATAAACTGCTGT	4;8	NA	p.T293T;synonymous SNV	0.000393606	29.1006	0.364453
BRCA1_T_41223184_NG	7	exon15	GAAGACAGAGCCCCAGAGTCAGC	5;7	NA	p.R1583G;nonsynonymous SNV	NA	29.1962	0.365651
BRCA1_T_41276062_NG	5	exon2	TGCTATGCAGAAAATCTTAGAGT	5	co:5|0.048|c.A52G|p.M18V|nonsynonymous SNV;	p.M18V;nonsynonymous SNV	0.0483871	38.6587	0.434766
BRCA1_T_41249288_NG	8	exon8	TCTGAAGATACCGTTAATAAGGC	5;6;8	co:5:8|0.016|c.A563G:c.A566G|p.D189G:p.E188G|nonsynonymous SNV:nonsynonymous SNV;co:8|0.001|c.A566G|p.D189G|nonsynonymous SNV;co:5|0.0|c.A563G|p.E188G|nonsynonymous SNV;	p.D189G;nonsynonymous SNV	0.0225889	16.2376	0.261465
BRCA1_T_41277408_NG	5	exon1	AATTAAAACTGCGACTGCGCGGC	5;6;7;8	NA	c.-1295A>G;UTR5	0.207317	15.5349	0.454107
BRCA1_A_41277301_NG	4	exon1	AGCAGAGGGTGAAGGCCTCCTGA	4;6	co:6|0.02|c.-1190T>C|UTR5|UTR5;co:4|0.01|c.-1188T>C|UTR5|UTR5;co:4:6|0.01|c.-1188T>C:c.-1190T>C|UTR5|UTR5;	c.-1190T>C;UTR5	0.0256184	19.7615	0.283451
BRCA1_T_41215376_NG	5	exon18	GTCTATTAAAGAAAGAAAAATGC	5;8	NA	p.I1723V;nonsynonymous SNV	0.00211416	20.086	0.25149
BRCA1_T_41244332_NG	7	exon10	AGAACTAGGTAGAAACAGAGGGC	4;7	co:7|0.129|c.A3216G|p.L1072L|synonymous SNV;co:4|0.0|c.A3213G|p.E1071E|synonymous SNV;	p.L1072L;synonymous SNV	0.101659	39.9822	0.536519
BRCA1_A_41226466_NG	4	exon14	TCTATTCTGAAGACTCCCAGAGC	4	co:4|0.02|c.T4557C|p.N1519N|synonymous SNV;	p.N1519N;synonymous SNV	0.0185139	63.9915	0.227325
BRCA1_T_41244045_NG	7	exon10	CTGAAAATGACATTAAGGAAAGT	4;5;6;7	NA	p.N1168S;nonsynonymous SNV	0.0118264	33.5434	0.354227
BRCA1_T_41243742_NG	8	exon10	TTAAATGACTGCAGTAACCAGGT	4;5;8	NA	p.D1269G;nonsynonymous SNV	0.00486759	40.2835	0.31325
BRCA1_A_41245995_NG	6	exon10	TCTTGATAAAATCCTCAGGATGA	6;8	NA	p.I518T;synonymous SNV	0.00207185	25.3458	0.317384
BRCA1_T_41223031_NG	5	exon15	GAGCAGGGAGAAGCCAGAATTGA	5	co:5|0.101|c.A4900G|p.R1634G|nonsynonymous SNV;	p.R1634G;nonsynonymous SNV	0.108548	16.6265	0.54571
BRCA1_T_41196452_NG	5	NA	CAGGACTGTTTATAGCTGTTGGA	5	co:5|0.03|c.*1243A>G|UTR3|UTR3;	c.*1243A>G;UTR3	0.0243297	30.3429	0.269117
BRCA1_T_41243028_NG	8	exon11	GGGTGTGAGAGTGAAACAAGCGT	8	NA	p.E1373G;nonsynonymous SNV	NA	51.9563	0.652161
BRCA1_T_41244336_NG	7	exon10	AAGCAGAACTAGGTAGAAACAGA	5;7;8	NA	p.E1071G;nonsynonymous SNV	NA	42.4892	0.532683
BRCA1_T_41244678_NG	8	exon10	TCATCTCAGTTCAGAGGCAACGA	8	NA	p.Q957R;nonsynonymous SNV	NA	21.2665	0.266274
BRCA1_A_41245411_NG	8	exon10	GTATTTGAACACTTAGTAAAAGA	8	NA	p.S713P;nonsynonymous SNV	NA	25.6301	0.320946
BRCA1_T_41245833_NG	8	exon10	CCAATAGAATCACTCGAAAAAGA	4;6;8	NA	p.E572G;nonsynonymous SNV	NA	26.3756	0.330294
BRCA1_T_41244093_NG	5	exon10	GATGACCTGTTAGATGATGGTGA	5	co:5|0.158|c.A3455G|p.D1152G|nonsynonymous SNV;	p.D1152G;nonsynonymous SNV	0.130608	41.533	0.583229
BRCA1_T_41209079_NG	6	exon19	ATCCCAGGACAGAAAGGTAAAGC	6	NA	p.Q1756R;nonsynonymous SNV	NA	31.1856	0.390624
BRCA1_T_41215364_NG	7	exon18	GAAAGAAAAATGCTGAATGAGGT	4;6;7;8	co:4:6|0.005|c.A5178G:c.A5176G|p.R1726G|nonsynonymous SNV;	p.R1726G;nonsynonymous SNV	0.00527009	36.9952	0.240005
BRCA1_A_41243860_NG	4	exon10	ATAACAAGTGTTGGAAGCAGGGA	4;6;7	co:6|0.018|c.T3686C|p.L1229S|nonsynonymous SNV;co:4|0.005|c.T3688C|p.L1230L|synonymous SNV;co:7|0.0|c.T3685C|p.L1229L|synonymous SNV;	p.L1229S;nonsynonymous SNV	0.0173087	42.8534	0.217557
BRCA1_T_41256972_NG	5	exon5	CAGGAGCCTACAAGAAAGTACGA	5	co:5|0.019|c.A214G|p.S72G|nonsynonymous SNV;	p.S72G;nonsynonymous SNV	0.0116292	41.0861	0.366784
BRCA1_A_41244685_NG	6	exon10	AGATGATAGACAAAACCTAGAGC	6;8	NA	p.S955P;nonsynonymous SNV	NA	29.9619	0.375268
BRCA1_A_41223074_NG	5	exon15	CAGTAGTATGAGCAGCAGCTGGA	5;8	co:5|0.029|c.T4857C|p.T1619T|synonymous SNV;co:5:8|0.017|c.T4857C:c.T4854C|p.T1619T:p.H1618H|synonymous SNV:synonymous SNV;co:8|0.008|c.T4854C|p.H1618H|synonymous SNV;	p.T1619T;synonymous SNV	0.0434435	50.641	0.381236
BRCA1_T_41277289_NG	5	exon1	GTAAAGGTAGTAGAGTCCCGGGA	4;5	NA	c.-1176A>G;UTR5	0.833333	54.6112	0.685754
BRCA1_T_41223017_NG	6	exon15	CCAGAATTGACAGCTTCAACAGA	5;6	co:6|0.038|c.A4914G|p.E1638E|synonymous SNV;co:5|0.0|c.A4913G|p.E1638G|nonsynonymous SNV;	p.E1638E;synonymous SNV	0.029348	9.50489	0.304038
BRCA1_A_41197395_NG	7	NA	GGGCTGATAAATAATGAATCAGC	7	co:7|0.054|c.*300T>C|UTR3|UTR3;	c.*300T>C;UTR3	0.0420636	19.7335	0.368001
BRCA1_T_41245452_NG	5	exon10	CCAGAGCTGAAGTTAACAAATGC	5	co:5|0.04|c.A2096G|p.E699G|nonsynonymous SNV;	p.E699G;nonsynonymous SNV	0.0312739	38.4945	0.317569
BRCA1_T_41246778_NG	4	exon10	GGCATCCAGAAAAGTATCAGGGT	4;8	co:4|0.01|c.A770G|p.H257R|nonsynonymous SNV;co:8|0.005|c.A774G|p.P258P|synonymous SNV;	p.H257R;nonsynonymous SNV	0.0103093	55.2437	0.404297
BRCA1_A_41226424_NG	5	exon14	CCACATCAACAACCTTAATGAGC	5;8	co:5|0.063|c.T4599C|p.D1533D|synonymous SNV;	p.D1533D;synonymous SNV	0.0629326	19.6235	0.443403
BRCA1_T_41246520_NG	5	exon10	CTGAATGCTGATCCCCTGTGTGA	4;5	co:5|0.022|c.A1028G|p.N343S|nonsynonymous SNV;co:4|0.002|c.A1027G|p.N343D|nonsynonymous SNV;	p.N343S;nonsynonymous SNV	0.0235135	58.2435	0.269714
BRCA1_T_41197179_NG	5	NA	TTGGAGTGGAACATTGGGGAGGA	5	co:5|0.16|c.*516A>G|UTR3|UTR3;	c.*516A>G;UTR3	0.142167	40.4085	0.600092
BRCA1_T_41277492_NG	5	exon1	CTTGATTTCGTATTCTGAGAGGC	5	co:5|0.059|c.-1379A>G|UTR5|UTR5;	c.-1379A>G;UTR5	0.0921769	14.5417	0.505833
BRCA1_T_41267791_NG	5	exon3	CTGGAGTTGATCAAGGAACCTGT	5	co:5|0.054|c.A86G|p.E29G|nonsynonymous SNV;	p.E29G;nonsynonymous SNV	0.0514288	41.4518	0.406434
BRCA1_A_41243587_NG	4	exon10	TGGAAGAACCAATCAAGAAAGGA	4;5;7;8	NA	p.S1321P;nonsynonymous SNV	NA	24.3291	0.304642
BRCA1_T_41244414_NG	7	exon10	ATATTAATGAAGTAGGTTCCAGT	6;7	co:6:7|0.017|c.A3134G:c.A3133G|p.N1045G|nonsynonymous SNV;co:6|0.005|c.A3133G|p.N1045D|nonsynonymous SNV;co:7|0.0|c.A3134G|p.N1045S|nonsynonymous SNV;	p.N1045G;nonsynonymous SNV	0.0194919	29.303	0.233777
BRCA1_A_41197185_NG	4	NA	AACATTTGAGAACTGCCCAAGGA	4	NA	c.*510T>C;UTR3	NA	44.0726	0.5526
BRCA1_T_41277411_NG	5	exon1	ATAAATTAAAACTGCGACTGCGC	4;5;8	NA	c.-1298A>G;UTR5	NA	30.8328	0.386192
BRCA1_T_41243507_NG	6	exon10	GAAAGAGGAACGGGCTTGGAAGA	4;6	co:6|0.031|c.A4041G|p.R1347R|synonymous SNV;co:4|0.004|c.A4039G|p.R1347G|nonsynonymous SNV;	p.R1347R;synonymous SNV	0.0343189	22.6678	0.339506
BRCA1_A_41267749_NG	4	exon3	CAAAATATGTGGTCACACTTTGT	4;5;7	NA	p.F43S;nonsynonymous SNV	0.00383768	18.0906	0.226492
BRCA1_T_41276058_NG	7	exon2	CTATGCAGAAAATCTTAGAGTGT	7	co:7|0.031|c.A56G|p.Q19R|nonsynonymous SNV;	p.Q19R;nonsynonymous SNV	0.023257	49.9689	0.2596
BRCA1_T_41246047_NG	5	exon10	AAATAAATTAAAGCGTAAAAGGA	5;6;7	NA	p.K501E;nonsynonymous SNV	NA	20.2534	0.253587
BRCA1_T_41243556_NG	5	exon10	AGCCAGGGAGTTGGTCTGAGTGA	5	co:5|0.042|c.A3992G|p.Q1331R|nonsynonymous SNV;	p.Q1331R;nonsynonymous SNV	0.0388113	33.9085	0.364205
BRCA1_T_41243039_NG	6	exon11	GCAGCATCTGGGTGTGAGAGTGA	6	co:6|0.061|c.A4107G|p.A1369A|synonymous SNV;	p.A1369A;synonymous SNV	0.0498159	39.9939	0.397328
BRCA1_T_41245163_NG	5	exon10	CAAAAACAGAACCAAATAAATGT	4;5;6;8	NA	p.K795K;synonymous SNV	NA	27.1794	0.340365
BRCA1_A_41244609_NG	6	exon10	GTGGTATACGATATGGGTTTTGT	6;8	co:6|0.07|c.T2939C|p.I980T|nonsynonymous SNV;co:6:8|0.003|c.T2939C:c.T2937C|p.R979R:p.I980T|synonymous SNV:nonsynonymous SNV;	p.I980T;nonsynonymous SNV	0.0650162	28.5873	0.450164
BRCA1_T_41228523_NG	8	exon13	AAAAATAAAGAACCAGGAGTGGA	4;5;7;8	NA	p.K1489R;nonsynonymous SNV	NA	20.2899	0.254045
BRCA1_A_41197485_NG	5	NA	GCTCATGGCAGATTTCCAAGGGA	5	NA	c.*210T>C;UTR3	0.00237381	50.578	0.63479
BRCA1_T_41246266_NG	7	exon10	TCAGAGAAAATAGACTTACTGGC	5;7;8	NA	p.K428E;nonsynonymous SNV	0.0376385	3.79734	0.269314
BRCA1_T_41245728_NG	6	exon10	ACCTAAAAAGAATAGGCTGAGGA	5;6;7;8	NA	p.K607R;nonsynonymous SNV	NA	29.9242	0.374793
BRCA1_T_41199689_NG	8	exon22	CAGCCAGATGCCTGGACAGAGGA	6;8	NA	p.D1813G;nonsynonymous SNV	0.00950683	16.2587	0.221605
BRCA1_A_41196447_NG	4	NA	ATAAACAGTCCTGGATAATGGGT	4;5;7	co:5|0.036|c.*1247T>C|UTR3|UTR3;co:4:5|0.006|c.*1248T>C:c.*1247T>C|UTR3|UTR3;co:7|0.003|c.*1245T>C|UTR3|UTR3;co:4|0.0|c.*1248T>C|UTR3|UTR3;	c.*1247T>C;UTR3	0.0344124	31.0936	0.340046
BRCA1_A_41256901_NG	4	exon5	GTCAAGCTGAAAAGCACAAATGA	4;5	NA	p.L95L;synonymous SNV	NA	25.1401	0.314806
BRCA1_T_41197161_NG	8	NA	GGGGAGGAAATTCTGAGGCAGGT	5;8	NA	c.*534A>G;UTR3	NA	42.9401	0.538365
BRCA1_T_41196343_NG	6	NA	TTAACACTGCAAATAAACTTGGT	4;6	NA	c.*1352A>G;UTR3	NA	33.224	0.416226
BRCA1_T_41244825_NG	5	exon10	GAAGAAAATCAAGGAAAGAATGA	5;6;7;8	NA	p.E908G;nonsynonymous SNV	NA	47.9054	0.600927
BRCA1_T_41196430_NG	7	NA	GGAAGGACTAGGTCTTCCCTAGC	4;7	NA	c.*1265A>G;UTR3	NA	23.4816	0.294026
BRCA1_T_41246534_NG	6	exon10	GAAAAAAAGGTAGATCTGAATGC	4;5;6;7;8	NA	p.K338K;nonsynonymous SNV	0.00591096	25.2324	0.234736
BRCA1_T_41197672_NG	6	NA	TACAGAGCCACAGGACCCCAAGA	4;6	NA	c.*23A>G;UTR3	NA	44.9149	0.563203
BRCA1_T_41245109_NG	8	exon10	CCAAGGGACTAATTCATGGTTGT	4;8	co:8|0.065|c.A2439G|p.G813G|synonymous SNV;co:4|0.005|c.A2435G|p.K812R|nonsynonymous SNV;	p.G813G;synonymous SNV	0.0389267	37.9264	0.307032
BRCA1_T_41197427_NG	6	NA	ACGCCACCAATTGAGCAAGATGC	6	co:6|0.009|c.*268A>G|UTR3|UTR3;	c.*268A>G;UTR3	0.00880829	25.8587	0.207548
BRCA1_T_41244228_NG	8	exon10	CATCCTGAAATAAAAAAGCAAGA	8	NA	p.E1107G;nonsynonymous SNV	0.00143267	28.796	0.36063
BRCA1_T_41244795_NG	8	exon10	AATATCAAGCCTGTACAGACAGT	4;7;8	NA	p.K918R;nonsynonymous SNV	NA	27.0051	0.33818
BRCA1_T_41245320_NG	5	exon10	AATAATGCTGAAGACCCCAAAGA	4;5	NA	p.N743S;nonsynonymous SNV	NA	50.2041	0.630053
BRCA1_A_41245418_NG	6	exon10	CACTTAGTAAAAGAACCAGGTGC	6	co:6|0.09|c.T2130C|p.T710T|synonymous SNV;	p.T710T;synonymous SNV	0.090106	51.1288	0.567196
BRCA1_T_41256928_NG	6	exon5	GAGCTATTGAAAATCATTTGTGC	6	co:6|0.017|c.A258G|p.L86L|synonymous SNV;	p.L86L;synonymous SNV	0.0185746	21.7596	0.227908
BRCA1_T_41245114_NG	6	exon10	ACCCCAAGGGACTAATTCATGGT	6;7	co:7|0.027|c.A2435G|p.K812R|nonsynonymous SNV;co:6|0.001|c.A2434G|p.K812E|nonsynonymous SNV;co:6:7|0.001|c.A2435G:c.A2434G|p.K812G|nonsynonymous SNV;	p.K812R;nonsynonymous SNV	0.0155289	10.4779	0.210612
BRCA1_T_41246361_NG	5	exon10	TCTGATGACTCACATGATGGGGA	5;8	NA	p.D396G;nonsynonymous SNV	0.00825013	44.9552	0.392557
BRCA1_A_41197771_NG	7	exon23	CTGTCCAACACCCACTCTCGGGT	7;8	co:8|0.013|c.T5515C|p.L1839L|synonymous SNV;co:7|0.013|c.T5516C|p.L1839S|nonsynonymous SNV;	p.L1839L;synonymous SNV	0.0313323	29.5128	0.317679
BRCA1_T_41245676_NG	8	exon10	CGCTTGAACTAGTAGTCAGTAGA	7;8	NA	p.E624E;nonsynonymous SNV	0.0104656	14.7709	0.207
BRCA1_A_41223068_NG	6	exon15	GCAGTATCAGTAGTATGAGCAGC	6	co:6|0.093|c.T4863C|p.D1621D|synonymous SNV;	p.D1621D;synonymous SNV	0.0856906	44.4912	0.504442
BRCA1_A_41245505_NG	6	exon10	TTGTTACTCTTCTTGGCTCCAGT	6	NA	p.S681S;synonymous SNV	0.000646887	21.5265	0.269531
BRCA1_T_41246814_NG	6	exon10	TAATGATTTGAACACCACTGAGA	6	co:6|0.046|c.A734G|p.D245G|nonsynonymous SNV;	p.D245G;nonsynonymous SNV	0.0316259	47.1269	0.302479
BRCA1_T_41251858_NG	5	exon7	TGGAACTGTGAGAACTCTGAGGA	4;5	co:5|0.037|c.A481G|p.T161A|nonsynonymous SNV;co:4|0.005|c.A480G|p.G160G|synonymous SNV;	p.T161A;nonsynonymous SNV	0.0248409	26.2973	0.255839
BRCA1_A_41197563_NG	4	NA	CTGATGTACATAAAATATTTAGT	4;8	co:8|0.182|c.*128T>C|UTR3|UTR3;	c.*128T>C;UTR3	0.152056	7.04042	0.605497
BRCA1_T_41244393_NG	7	exon10	GTACTAATGAAGTGGGCTCCAGT	6;7	co:6|0.02|c.A3154G|p.N1052D|nonsynonymous SNV;co:7|0.0|c.A3155G|p.N1052S|nonsynonymous SNV;	p.N1052D;nonsynonymous SNV	0.0177736	28.1739	0.220259
BRCA1_T_41258522_NG	5	exon4	CCAGAAGAAAGGGCCTTCACAGT	5;6;8	NA	p.K55E;nonsynonymous SNV	NA	29.5203	0.369721
BRCA1_T_41201153_NG	6	exon21	TCATCATTCACCCTTGGCACAGT	6	NA	p.S1797S;synonymous SNV	0.00156006	18.8703	0.236261
BRCA1_T_41245464_NG	6	exon10	CAGCGATACTTTCCCAGAGCTGA	6;8	co:6:8|0.034|c.A2084G:c.A2086G|p.D695G:p.T696A|nonsynonymous SNV:nonsynonymous SNV;co:8|0.017|c.A2086G|p.T696A|nonsynonymous SNV;co:6|0.015|c.A2084G|p.D695G|nonsynonymous SNV;	p.T696A;nonsynonymous SNV	0.0351448	22.6184	0.318734
BRCA1_T_41246588_NG	6	exon10	AACAGATGGGCTGGAAGTAAGGA	4;6	co:6|0.124|c.A960G|p.R320R|synonymous SNV;co:4:6|0.0|c.A960G:c.A958G|p.R320G|nonsynonymous SNV;	p.R320R;synonymous SNV	0.111365	21.9219	0.554681
BRCA1_T_41245201_NG	7	exon10	GAAAGTATCTCGTTACTGGAAGT	4;7	co:7|0.091|c.A2347G|p.I783V|nonsynonymous SNV;co:4|0.006|c.A2344G|p.S782G|nonsynonymous SNV;co:4:7|0.004|c.A2344G:c.A2347G|p.S782G:p.I783V|nonsynonymous SNV:nonsynonymous SNV;	p.I783V;nonsynonymous SNV	0.0790626	50.5278	0.481928
BRCA1_T_41244071_NG	8	exon10	GTGAAATAAAGGAAGATACTAGT	4;5;6;8	NA	p.I1159M;nonsynonymous SNV	NA	29.4134	0.368377
BRCA1_T_41245787_NG	8	exon10	AACCTATAAGCAGCAGTATAAGC	6;8	NA	p.I587M;nonsynonymous SNV	NA	20.7552	0.259873
BRCA1_A_41246450_NG	4	exon10	AGTATCTCTAGGATTCTCTGAGC	4	NA	p.D366D;synonymous SNV	0.000392824	46.313	0.580839
BRCA1_T_41244920_NG	5	exon10	CAGGAAATGCAGAAGAGGAATGT	5;6;7	NA	p.G876G;nonsynonymous SNV	0.00551996	64.2394	0.463948
BRCA1_T_41243842_NG	8	exon10	AGTAAACAATATACCTTCTCAGT	4;5;6;8	NA	p.N1236D;nonsynonymous SNV	0.076412	14.3193	0.344635
BRCA1_T_41201197_NG	4	exon21	TGGATGGTACAGCTGTGTGGTGC	4	co:4|0.021|c.A5347G|p.M1783V|nonsynonymous SNV;	p.M1783V;nonsynonymous SNV	0.0204201	55.23	0.243888
BRCA1_A_41201144_NG	5	exon21	TGCCAAGGGTGAATGATGAAAGC	5;6	NA	p.L1800L;synonymous SNV	0.000216216	48.5924	0.609574
BRCA1_T_41243652_NG	5	exon10	TCACAGTGCAGTGAATTGGAAGA	5	NA	p.Q1299R;nonsynonymous SNV	0.00814096	31.5621	0.281089
BRCA1_A_41277460_NG	8	exon1	AGGGGCTACCGCTAAGCAGCAGC	8	co:8|0.011|c.-1347T>C|UTR5|UTR5;	c.-1347T>C;UTR5	0.00581517	26.62	0.232557
BRCA1_A_41277499_NG	7	exon1	CAAGGTACAATCAGAGGATGGGA	7	NA	c.-1386T>C;UTR5	1	38.6594	0.484492
BRCA1_A_41196710_NG	5	NA	GAAGACTGTCTTTGGAAACCGGT	5	NA	c.*985T>C;UTR3	0.00110865	34.937	0.43773
BRCA1_T_41243562_NG	7	exon10	AGTCTGAAAGCCAGGGAGTTGGT	7;8	NA	p.E1329G;nonsynonymous SNV	0.00459735	23.5329	0.294668
BRCA1_A_41246816_NG	5	exon10	AATCATTATTACTGGGTTGATGA	5;8	NA	p.N244N;synonymous SNV	0.00111431	16.8817	0.211354
BRCA1_A_41197778_NG	4	exon23	CCCACTCTCGGGTCACCACAGGT	4	NA	p.W1837R;nonsynonymous SNV	0.00252788	39.9798	0.501103
BRCA1_T_41197120_NG	8	NA	ACTTGAAACCTGGGCATGGTGGC	6;7;8	co:8|0.142|c.*575A>G|UTR3|UTR3;co:6|0.024|c.*573A>G|UTR3|UTR3;co:7:8|0.0|c.*574A>G:c.*575A>G|UTR3|UTR3;co:7|0.0|c.*574A>G|UTR3|UTR3;	c.*575A>G;UTR3	0.136706	25.3406	0.600195
BRCA1_T_41245584_NG	8	exon10	AAAAAGTACAACCAAATGCCAGT	4;5;8	NA	p.Y655C;nonsynonymous SNV	NA	30.6564	0.383975
BRCA1_T_41245939_NG	8	exon10	GGGAACTAACCAAACGGAGCAGA	4;5;8	NA	p.N537D;nonsynonymous SNV	NA	29.7375	0.37245
BRCA1_T_41196370_NG	4	NA	AATACGTTTTGTAAATGTTGTGC	4	NA	c.*1325A>G;UTR3	NA	26.2869	0.32918
BRCA1_A_41245085_NG	5	exon10	TATTATCTTTGGAACAACCATGA	5	NA	p.D821D;synonymous SNV	NA	34.3729	0.430644
BRCA1_T_41197254_NG	8	NA	ACCCTTCAATGGAAGGAGAGTGC	8	co:8|0.005|c.*441A>G|UTR3|UTR3;	c.*441A>G;UTR3	0.00495443	34.2034	0.225089
BRCA1_A_41246262_NG	4	exon10	TCTATTTTCTCTGAAGAACCAGA	4	NA	p.I429T;nonsynonymous SNV	NA	18.1906	0.227745
BRCA1_T_41244561_NG	8	exon10	TGTAAGAAAAATCTGCTAGAGGA	4;5;7;8	NA	p.K996R;nonsynonymous SNV	0.000739372	29.3623	0.367735
BRCA1_A_41197177_NG	8	NA	ATGTTCCACTCCAACATTTGAGA	8	NA	c.*518T>C;UTR3	0.000303859	17.8913	0.223994
BRCA1_T_41244081_NG	5	exon10	GATGATGGTGAAATAAAGGAAGA	5	co:5|0.016|c.A3467G|p.D1156G|nonsynonymous SNV;	p.D1156G;nonsynonymous SNV	0.0164534	67.5965	0.522901
BRCA1_T_41246463_NG	5	exon10	TCAGAGAATCCTAGAGATACTGA	5;7;8	NA	p.E362G;nonsynonymous SNV	NA	20.6232	0.25822
BRCA1_T_41209112_NG	4	exon19	GAAACCACCAAGGTCCAAAGCGA	4;7	NA	p.N1745S;nonsynonymous SNV	NA	63.3464	0.798049
BRCA1_T_41243622_NG	8	exon10	ACTGCAAATACAAACACCCAGGA	6;7;8	NA	p.N1309S;nonsynonymous SNV	NA	37.1456	0.465481
BRCA1_T_41215371_NG	7	exon18	TATTAAAGAAAGAAAAATGCTGA	5;6;7	NA	p.K1724K;synonymous SNV	0.00206825	16.3293	0.204439
BRCA1_A_41234493_NG	6	exon12	AGGGTAGCTGTTAGAAGGCTGGC	6	co:6|0.112|c.T4285C|p.Y1429H|nonsynonymous SNV;	p.Y1429H;nonsynonymous SNV	0.0796593	36.4005	0.468352
BRCA1_T_41244149_NG	5	exon10	ACTTAGAACAGCCTATGGGAAGT	5;7;8	co:5|0.031|c.A3399G|p.L1133L|synonymous SNV;co:7|0.011|c.A3401G|p.E1134G|nonsynonymous SNV;co:5:7|0.006|c.A3399G:c.A3401G|p.L1133L:p.E1134G|synonymous SNV:nonsynonymous SNV;co:8|0.002|c.A3402G|p.E1134E|synonymous SNV;	p.L1133L;synonymous SNV	0.040494	37.9246	0.368173
BRCA1_T_41258535_NG	7	exon4	GCTGAAACTTCTCAACCAGAAGA	5;6;7	co:7|0.018|c.A150G|p.K50K|synonymous SNV;	p.K50K;synonymous SNV	0.0179372	27.7867	0.278055
BRCA1_A_41246749_NG	7	exon10	AGTTTGAAACAGAACTACCCTGA	7;8	NA	p.S267P;nonsynonymous SNV	NA	42.8749	0.537542
BRCA1_A_41201210_NG	4	exon21	TTGATCTAAAATGGACATTTAGA	4;8	NA	p.D1778D;synonymous SNV	0.000562535	15.9839	0.200113
BRCA1_A_41245217_NG	8	exon10	GAGTGCCATAATCAGTACCAGGT	8	co:8|0.022|c.T2331C|p.Y777Y|synonymous SNV;	p.Y777Y;synonymous SNV	0.0220981	67.3491	0.25988
BRCA1_T_41196459_NG	5	NA	CATTATCCAGGACTGTTTATAGC	5	co:5|0.086|c.*1236A>G|UTR3|UTR3;	c.*1236A>G;UTR3	0.0708098	7.29515	0.460963
BRCA1_A_41243822_NG	8	exon10	TATGCCTAGTAGACTGAGAAGGT	8	co:8|0.053|c.T3726C|p.T1242T|synonymous SNV;	p.T1242T;synonymous SNV	0.0373153	62.3348	0.334652
BRCA1_T_41277438_NG	8	exon1	CGTGGCAACGGAAAAGCGCGGGA	7;8	NA	c.-1325A>G;UTR5	0.00273224	46.2893	0.580521
BRCA1_A_41228602_NG	5	exon13	GGGTATTCACTACTTTTCTGTGA	5	co:5|0.073|c.T4387C|p.Y1463H|nonsynonymous SNV;	p.Y1463H;nonsynonymous SNV	0.0693702	26.2467	0.464479
BRCA1_A_41234483_NG	4	exon12	ATGATGGAAGGGTAGCTGTTAGA	4;8	NA	p.I1432T;nonsynonymous SNV	0.00173792	32.6335	0.408816
BRCA1_A_41243024_NG	6	exon11	GTTTCACTCTCACACCCAGATGC	6	NA	p.S1374S;synonymous SNV	0.000144279	41.1649	0.515995
BRCA1_A_41246819_NG	5	exon10	CATTATTACTGGGTTGATGATGT	5;8	NA	p.N243N;synonymous SNV	0.00220735	28.9664	0.362771
BRCA1_T_41244842_NG	6	exon10	TTTGAATGTGAACAAAAGGAAGA	5;6	NA	p.E902E;synonymous SNV	0.000965251	31.7359	0.397532
BRCA1_A_41196424_NG	5	NA	GAAGACCTAGTCCTTCCAACAGC	5	NA	c.*1271T>C;UTR3	NA	42.9936	0.539042
BRCA1_T_41244918_NG	5	exon10	GGAAATGCAGAAGAGGAATGTGC	4;5	co:4|0.185|c.A2629G|p.N877D|nonsynonymous SNV;co:5|0.022|c.A2630G|p.N877S|nonsynonymous SNV;	p.N877D;nonsynonymous SNV	0.195704	59.9562	0.664109
BRCA1_T_41243700_NG	8	exon10	CAGGAACATCACCTTAGTGAGGA	5;6;8	co:5|0.01|c.A3845G|p.E1282G|nonsynonymous SNV;co:6|0.007|c.A3846G|p.E1282E|synonymous SNV;co:8|0.006|c.A3848G|p.H1283R|nonsynonymous SNV;co:5:6|0.003|c.A3846G:c.A3845G|p.E1282G|nonsynonymous SNV;	p.E1282G;nonsynonymous SNV	0.0209481	47.4593	0.253218
BRCA1_T_41223120_NG	8	exon15	GTTCCCCAATTGAAAGTTGCAGA	8	NA	p.Q1604R;nonsynonymous SNV	NA	23.8795	0.299009
BRCA1_A_41197294_NG	5	NA	TTTTAGAGAAGTAAACTTAGGGA	5;7	NA	c.*401T>C;UTR3	0.00115156	25.4404	0.31857
BRCA1_T_41197128_NG	8	NA	AAAAGGAAACTTGAAACCTGGGC	4;7;8	co:7|0.025|c.*566A>G|UTR3|UTR3;co:4|0.001|c.*563A>G|UTR3|UTR3;co:8|0.0|c.*567A>G|UTR3|UTR3;	c.*566A>G;UTR3	0.0251826	32.2116	0.282458
BRCA1_T_41245089_NG	8	exon10	TGTTCCAAAGATAATAGAAATGA	7;8	NA	p.K820R;nonsynonymous SNV	NA	18.499	0.231608
BRCA1_T_41242962_NG	5	exon11	ACTCAGGTAAAAAGCGTGTGTGT	5	NA	p.Q1395R;nonsynonymous SNV	0.000286866	64.5524	0.81503
BRCA1_T_41223182_NG	5	exon15	ACAGAGCCCCAGAGTCAGCTCGT	5	co:5|0.007|c.A4749G|p.R1583R|synonymous SNV;	p.R1583R;synonymous SNV	0.00412306	44.5694	0.30802
BRCA1_T_41258528_NG	8	exon4	ACTTCTCAACCAGAAGAAAGGGC	8	NA	p.N53D;nonsynonymous SNV	0.000442078	16.3947	0.205258
BRCA1_A_41245914_NG	4	exon10	ATCACTTGACCATTCTGCTCCGT	4	NA	p.V545A;nonsynonymous SNV	NA	21.3039	0.266743
BRCA1_T_41244709_NG	8	exon10	TAGTATCAAAGGAGGCTCTAGGT	5;8	co:5|0.081|c.A2836G|p.I946V|nonsynonymous SNV;co:8|0.0|c.A2839G|p.K947E|nonsynonymous SNV;	p.I946V;nonsynonymous SNV	0.0811153	39.4852	0.495978
BRCA1_T_41222983_NG	8	exon15	CAAAAGAATGTCCATGGTGGTGT	4;5;7;8	co:7|0.308|c.A4947G|p.R1649R|synonymous SNV;co:4|0.001|c.A4944G|p.K1648K|synonymous SNV;	p.R1649R;synonymous SNV	0.284932	30.6933	0.737938
BRCA1_T_41219712_NG	4	exon16	CAGATGCTCGTGTACAAGTTTGC	4	co:4|0.026|c.A4987G|p.M1663V|nonsynonymous SNV;	p.M1663V;nonsynonymous SNV	0.0226285	9.78842	0.258729
BRCA1_T_41277263_NG	6	NA	GGGACAGGGGGCCCAAGTGATGC	4;6	co:6|0.1|NA|intronic|intronic;co:4|0.034|NA|intronic|intronic;co:4:6|0.024|NA:NA|intronic|intronic;	intronic;intronic	0.135409	41.3064	0.591684
BRCA1_T_41243647_NG	5	exon10	GTGCAGTGAATTGGAAGACTTGA	5	co:5|0.099|c.A3901G|p.S1301G|nonsynonymous SNV;	p.S1301G;nonsynonymous SNV	0.0764912	32.9263	0.469336
BRCA1_A_41245569_NG	8	exon10	GTGCCTGACTGGCATTTGGTTGT	8	co:8|0.005|c.T1979C|p.V660A|nonsynonymous SNV;	p.V660A;nonsynonymous SNV	0.00310072	59.9041	0.376787
BRCA1_T_41244420_NG	7	exon10	CAAGCAATATTAATGAAGTAGGT	6;7	NA	p.N1043S;nonsynonymous SNV	0.000628536	38.7208	0.485267
BRCA1_A_41244583_NG	4	exon10	CAAATGACTTGATGGGAAAAAGT	4;7	NA	p.F989L;nonsynonymous SNV	NA	25.2803	0.316561
BRCA1_A_41234453_NG	4	exon12	CGCAGGTCCTCAAGGGCAGAAGA	4	NA	p.L1442P;nonsynonymous SNV	0.000147582	19.1998	0.240388
BRCA1_T_41243730_NG	5	exon10	AACCAGGTAATATTGGCAAAGGC	5	co:5|0.013|c.A3818G|p.Q1273R|nonsynonymous SNV;	p.Q1273R;nonsynonymous SNV	0.00686478	23.4127	0.219394
BRCA1_T_41196823_NG	6	NA	AAAAAAAGGAAAATGAAACTAGA	4;5;6;7	NA	c.*872A>G;UTR3	1	19.0371	0.23835
BRCA1_T_41234437_NG	5	exon12	AACAAAGCACATCAGAAAAAGGT	4;5;6	NA	p.Q1447Q;synonymous SNV	NA	31.9	0.399596
BRCA1_T_41209148_NG	5	exon19	CATGATTTTGAAGTCAGAGGAGA	5	NA	p.D1733G;nonsynonymous SNV	0.0063733	32.1566	0.264914
BRCA1_T_41245733_NG	4	exon10	AGCACCTAAAAAGAATAGGCTGA	4;8	NA	p.A605A;synonymous SNV	NA	31.0703	0.389175
BRCA1_A_41243990_NG	4	exon10	GCTAAGCTCTCCTTTCTGGACGC	4;5	co:4:5|0.003|c.T3558C:c.T3557C|p.L1186P|nonsynonymous SNV;co:4|0.002|c.T3558C|p.L1186L|synonymous SNV;co:5|0.001|c.T3557C|p.L1186P|nonsynonymous SNV;	p.L1186P;nonsynonymous SNV	0.00504018	36.0242	0.2416
BRCA1_T_41244512_NG	7	exon10	TGAAAGAGAAATGGGAAATGAGA	4;5;7	NA	p.R1012R;synonymous SNV	NA	45.8586	0.575088
BRCA1_A_41197223_NG	6	NA	AAGTCACATAATCGATCCCAAGC	6;8	NA	c.*472T>C;UTR3	0.00689655	31.4179	0.231343
BRCA1_T_41246639_NG	8	exon10	AGGCTGAATTCTGTAATAAAAGC	7;8	NA	p.E303E;synonymous SNV	NA	18.7525	0.234785
BRCA1_A_41244659_NG	7	exon10	GAGTCCAGTTTCGTTGCCTCTGA	7	NA	p.T963T;synonymous SNV	0.000363294	22.873	0.286396
BRCA1_T_41244721_NG	6	exon10	ATGCCAAATGTAGTATCAAAGGA	6;7;8	co:6|0.013|c.A2827G|p.K943E|nonsynonymous SNV;	p.K943E;nonsynonymous SNV	0.0130475	26.1774	0.241593
BRCA1_T_41196593_NG	6	NA	ATGACAGATCCCACCAGGAAGGA	4;6;8	NA	c.*1102A>G;UTR3	NA	41.1113	0.515319
BRCA1_A_41243963_NG	5	exon10	GTGTATGGGTGAAAGGGCTAGGA	5	co:5|0.203|c.T3585C|p.H1195H|synonymous SNV;	p.H1195H;synonymous SNV	0.148337	43.5505	0.589573
BRCA1_T_41246331_NG	5	exon10	TCAAATGCCAAAGTAGCTGATGT	4;5	NA	p.N406S;nonsynonymous SNV	0.0147929	24.4426	0.253074
BRCA1_T_41245356_NG	8	exon10	GAAGAAAAAGAAGAGAAACTAGA	5;6;7;8	NA	p.K731R;nonsynonymous SNV	0.00285094	43.6982	0.547901
BRCA1_T_41245884_NG	8	exon10	CATGAGAATAAAACAAAAGGTGA	5;7;8	co:8|0.013|c.A1664G|p.N555S|nonsynonymous SNV;co:5:7|0.001|c.A1661G:c.A1663G|p.E554G:p.N555D|nonsynonymous SNV:nonsynonymous SNV;co:7|0.001|c.A1663G|p.N555D|nonsynonymous SNV;co:5|0.001|c.A1661G|p.E554G|nonsynonymous SNV;	p.N555S;nonsynonymous SNV	0.0174518	59.4497	0.216564
BRCA1_T_41223054_NG	5	exon15	TATAATGCAATGGAAGAAAGTGT	4;5	co:4|0.025|c.A4876G|p.N1626D|nonsynonymous SNV;co:4:5|0.025|c.A4877G:c.A4876G|p.N1626G|nonsynonymous SNV;co:5|0.001|c.A4877G|p.N1626S|nonsynonymous SNV;	p.N1626G;nonsynonymous SNV	0.0301192	57.2875	0.255521
BRCA1_T_41245270_NG	5	exon10	GCAAACTGAAAGATCTGTAGAGA	4;5	NA	p.T760A;nonsynonymous SNV	NA	35.8393	0.449061
BRCA1_A_41197530_NG	4	NA	GGGACCCTTGCATAGCCAGAAGT	4	NA	c.*165T>C;UTR3	NA	45.9824	0.576652
BRCA1_T_41196399_NG	6	NA	GTGCAAGGGCAGTGAAGACTTGA	5;6	NA	c.*1296A>G;UTR3	0.00271003	31.6306	0.396206
BRCA1_A_41197595_NG	4	NA	AGTAGAAGGACTGAAGAGTGAGA	4;6;7	NA	c.*100T>C;UTR3	0.00884986	62.2765	0.50522
BRCA1_T_41245793_NG	8	exon10	AAGCTGAACCTATAAGCAGCAGT	7;8	NA	p.E585E;synonymous SNV	0.000664231	40.9915	0.513818
BRCA1_T_41197686_NG	7	NA	GCAGCCAGCCACAGGTACAGAGC	7	NA	c.*9A>G;UTR3	0.00028393	33.7292	0.422572
BRCA1_T_41197423_NG	7	NA	CCACCAATTGAGCAAGATGCTGA	6;7	co:7|0.041|c.*272A>G|UTR3|UTR3;co:6|0.013|c.*271A>G|UTR3|UTR3;	c.*272A>G;UTR3	0.0361045	25.5685	0.35111
BRCA1_T_41196728_NG	5	NA	AAGAACCGGTTTCCAAAGACAGT	4;5	co:4|0.045|c.*966A>G|UTR3|UTR3;co:5|0.023|c.*967A>G|UTR3|UTR3;	c.*966A>G;UTR3	0.0507767	48.3887	0.408147
BRCA1_T_41245484_NG	5	exon10	AGACAAGTAAAAGACATGACAGC	5;6	NA	p.T688T;synonymous SNV	NA	41.619	0.521721
BRCA1_T_41243017_NG	6	exon11	AAACAAGCGTCTCTGAAGACTGC	5;6	NA	p.S1377G;nonsynonymous SNV	NA	36.9607	0.463152
BRCA1_A_41256240_NG	5	exon6	GGAGAGTTATTTTCCTTTTTTGC	5	co:5|0.028|c.T340C|p.S114P|nonsynonymous SNV;	p.S114P;nonsynonymous SNV	0.0289606	0.230472	0.311176
BRCA1_T_41245249_NG	7	exon10	GAGAGTAGCAGTATTTCATTGGT	4;7	co:7|0.049|c.A2299G|p.S767G|nonsynonymous SNV;co:4|0.005|c.A2296G|p.S766G|nonsynonymous SNV;co:4:7|0.004|c.A2296G:c.A2299G|p.S766G:p.S767G|nonsynonymous SNV:nonsynonymous SNV;	p.S767G;nonsynonymous SNV	0.0493489	16.9057	0.400192
BRCA1_A_41243455_NG	4	exon10	CTAAGTTTGAATCCATGCTTTGC	4	NA	p.L1365L;synonymous SNV	0.000481357	22.2183	0.278196
BRCA1_T_41228546_NG	8	exon13	TGTCTGCAGATAGTTCTACCAGT	8	NA	p.A1481A;synonymous SNV	0.00198505	35.6424	0.446591
BRCA1_T_41246291_NG	8	exon10	ATGAGGTAGATGAATATTCTGGT	4;8	co:8|0.037|c.A1257G|p.V419V|synonymous SNV;	p.V419V;synonymous SNV	0.0369004	19.1418	0.288614
BRCA1_T_41245933_NG	4	exon10	CAAACGGAGCAGAATGGTCAAGT	4;8	NA	p.T539A;nonsynonymous SNV	NA	41.4742	0.519887
BRCA1_T_41245262_NG	5	exon10	AAAGATCTGTAGAGAGTAGCAGT	5	co:5|0.022|c.A2286G|p.R762R|synonymous SNV;	p.R762R;synonymous SNV	0.0191979	37.7867	0.231621
BRCA1_T_41246042_NG	8	exon10	ATAAATTAAAGCGTAAAAGGAGA	4;5;8	NA	p.L502L;synonymous SNV	NA	30.618	0.383494
BRCA1_A_41277452_NG	6	exon1	AAACCAAGGGGCTACCGCTAAGC	6;7	NA	c.-1339T>C;UTR5	NA	31.1947	0.390739
BRCA1_T_41197766_NG	5	exon23	GGACAGTGTAGCACTCTACCAGT	5	co:5|0.068|c.A5521G|p.S1841G|nonsynonymous SNV;	p.S1841G;nonsynonymous SNV	0.04954	52.7443	0.39109
BRCA1_T_41246484_NG	7	exon10	GGAATAAGCAGAAACTGCCATGC	4;6;7	NA	p.K355R;nonsynonymous SNV	NA	45.6038	0.57186
BRCA1_A_41231414_NG	6	NA	ATGCGAATCTGTAAGAAAGGTGA	6;7	co:6|0.024|NA|nonsynonymous SNV|nonsynonymous SNV;	nonsynonymous SNV;nonsynonymous SNV	0.0192861	39.2516	0.224225
BRCA1_T_41245175_NG	6	exon10	ACTCTAGGGAAGGCAAAAACAGA	6	co:6|0.021|c.A2373G|p.L791L|synonymous SNV;	p.L791L;synonymous SNV	0.0275351	32.0478	0.29554
BRCA1_T_41196816_NG	8	NA	AAGGAAAATGAAACTAGAAGAGA	5;6;7;8	NA	c.*879A>G;UTR3	NA	39.6411	0.496838
BRCA1_T_41246605_NG	6	exon10	TAGCAAGGAGCCAACATAACAGA	5;6	NA	p.R315G;nonsynonymous SNV	0.0391566	11.8983	0.265166
BRCA1_T_41197808_NG	4	exon23	CAGATGTGTGAGGCACCTGTGGT	4	co:4|0.038|c.A5479G|p.M1827V|nonsynonymous SNV;	p.M1827V;nonsynonymous SNV	0.0400787	59.8402	0.368245
BRCA1_A_41244107_NG	6	exon10	GTCTCAGAACAAACCTGAGATGC	6;8	NA	p.S1147S;synonymous SNV	0.00160146	24.6982	0.309266
BRCA1_T_41245581_NG	6	exon10	GTACAACCAAATGCCAGTCAGGC	5;6	co:5|0.051|c.A1966G|p.N656D|nonsynonymous SNV;	p.N656D;nonsynonymous SNV	0.0507302	44.6908	0.475454
BRCA1_A_41244650_NG	4	exon10	AGTAATGAGTCCAGTTTCGTTGC	4;5;8	co:8|0.015|c.T2894C|p.L965P|nonsynonymous SNV;co:4:5|0.001|c.T2898C:c.T2897C|p.I966T|nonsynonymous SNV;co:5|0.0|c.T2897C|p.I966T|nonsynonymous SNV;co:4|0.0|c.T2898C|p.I966I|synonymous SNV;co:4:8|0.0|c.T2898C:c.T2894C|p.I966I:p.L965P|synonymous SNV:nonsynonymous SNV;	p.L965P;nonsynonymous SNV	0.0197754	15.6651	0.237601
BRCA1_T_41244012_NG	5	exon10	AGCAAAAGCGTCCAGAAAGGAGA	4;5;6;7	NA	p.K1179R;nonsynonymous SNV	0.0597925	39.1735	0.539447
BRCA1_A_41277286_NG	6	NA	CTACTACCTTTACCCAGAGCAGA	6	co:6|0.052|NA|splicing|splicing;	splicing;splicing	0.0557786	35.5089	0.424015
BRCA1_T_41245018_NG	7	exon10	GAAACAAGCATAGAAATGGAAGA	4;6;7	NA	p.S844G;nonsynonymous SNV	NA	47.0653	0.590316
BRCA1_T_41243949_NG	5	exon10	GCTCAGGGTTACCGAAGAGGGGC	5	NA	p.Q1200R;nonsynonymous SNV	0.011986	17.6253	0.253037
BRCA1_A_41245668_NG	7	exon10	CTACTGACTACTAGTTCAAGCGC	7	co:7|0.056|c.T1880C|p.V627A|nonsynonymous SNV;	p.V627A;nonsynonymous SNV	0.0382455	21.6293	0.332371
BRCA1_T_41201138_NG	8	exon21	TTGGCACAGTAAGTATTGGGTGC	6;8	co:8|0.048|c.A5406G|p.T1802T|synonymous SNV;co:6|0.023|c.A5404G|p.T1802A|nonsynonymous SNV;co:6:8|0.001|c.A5406G:c.A5404G|p.T1802A|nonsynonymous SNV;	p.T1802T;synonymous SNV	0.0536752	65.0922	0.40755
BRCA1_A_41223086_NG	6	exon15	GCAGCAGCTGGACTCTGGGCAGA	6	co:6|0.023|c.T4845C|p.A1615A|synonymous SNV;	p.A1615A;synonymous SNV	0.0206483	42.4685	0.243252
BRCA1_T_41277212_NG	8	NA	ATTTCCGAAGCTGACAGATGGGT	8	co:8|0.026|NA|intronic|intronic;	intronic;intronic	0.014825	27.3346	0.305909
BRCA1_A_41197592_NG	5	NA	GGACAGTAGAAGGACTGAAGAGT	5;8	co:8|0.065|c.*100T>C|UTR3|UTR3;co:5|0.062|c.*103T>C|UTR3|UTR3;co:5:8|0.049|c.*103T>C:c.*100T>C|UTR3|UTR3;	c.*100T>C;UTR3	0.102135	69.3831	0.533562
BRCA1_T_41243788_NG	8	exon10	TCTGTCTAAGAACACAGAGGAGA	8	NA	p.K1254E;nonsynonymous SNV	NA	34.6775	0.434477
BRCA1_T_41244036_NG	8	exon10	GACATTAAGGAAAGTTCTGCTGT	4;7;8	co:7|0.046|c.A3511G|p.K1171E|nonsynonymous SNV;co:4|0.001|c.A3508G|p.I1170V|nonsynonymous SNV;co:4:8|0.001|c.A3508G:c.A3512G|p.K1171R:p.I1170V|nonsynonymous SNV:nonsynonymous SNV;	p.K1171E;nonsynonymous SNV	0.0552937	12.5038	0.422671
BRCA1_A_41244109_NG	4	exon10	CAGAACAAACCTGAGATGCATGA	4;5;7;8	NA	p.S1147P;nonsynonymous SNV	NA	40.9159	0.51287
BRCA1_A_41223200_NG	4	exon15	ATCAGATTCAGGGTCATCAGAGA	4;6	NA	p.S1577S;synonymous SNV	0.0529412	36.9032	0.446183
BRCA1_T_41244469_NG	4	exon10	ATTAGCCGTAATAACATTAGAGA	4	NA	p.S1027G;nonsynonymous SNV	NA	17.8456	0.223422
BRCA1_T_41243896_NG	8	exon10	CTTATCTAGTGAGGATGAAGAGC	4;8	NA	p.S1218G;nonsynonymous SNV	NA	26.1836	0.327888
BRCA1_A_41244881_NG	6	exon10	GACCCAGAGTGGGCAGAGAATGT	6;8	co:6|0.075|c.T2667C|p.S889S|synonymous SNV;	p.S889S;synonymous SNV	0.0607718	54.6549	0.432941
BRCA1_T_41246312_NG	6	exon10	GATGTATTGGACGTTCTAAATGA	6	co:6|0.065|c.A1236G|p.V412V|synonymous SNV;	p.V412V;synonymous SNV	0.066605	25.0096	0.457564
BRCA1_T_41246383_NG	6	exon10	CCAGAAGTGATGAACTGTTAGGT	5;6	NA	p.S389G;synonymous SNV	0.000451334	25.6162	0.320773
BRCA1_T_41228556_NG	7	exon13	AGTTTGAGGTGTCTGCAGATAGT	7	NA	p.E1478G;nonsynonymous SNV	0.00380181	37.3391	0.274344
BRCA1_T_41197320_NG	7	NA	GAGAATAGCTGGTTTCCCTAAGT	4;5;7	co:7|0.03|c.*375A>G|UTR3|UTR3;co:5:7|0.016|c.*373A>G:c.*375A>G|UTR3|UTR3;co:5|0.003|c.*373A>G|UTR3|UTR3;co:4|0.001|c.*372A>G|UTR3|UTR3;co:4:7|0.0|c.*372A>G:c.*375A>G|UTR3|UTR3;	c.*375A>G;UTR3	0.0537873	36.9787	0.418618
BRCA1_T_41244521_NG	5	exon10	TGTCACCTGAAAGAGAAATGGGA	5	co:5|0.012|c.A3027G|p.S1009S|synonymous SNV;	p.S1009S;synonymous SNV	0.0300199	45.8163	0.275328
BRCA1_T_41277307_NG	8	exon1	GGCCTTCACCCTCTGCTCTGGGT	8	NA	c.-1194A>G;UTR5	0.00672537	45.3	0.336004
BRCA1_T_41246537_NG	7	exon10	CACAGAAAAAAAGGTAGATCTGA	4;6;7;8	co:7|0.061|c.A1011G|p.E337E|synonymous SNV;co:4|0.01|c.A1008G|p.T336T|synonymous SNV;co:6|0.0|c.A1010G|p.E337G|nonsynonymous SNV;	p.E337E;synonymous SNV	0.0474835	15.0419	0.387063
BRCA1_A_41244155_NG	5	exon10	AGTTATCTGAAATCAGATATGGA	5	co:5|0.064|c.T3393C|p.D1131D|synonymous SNV;	p.D1131D;synonymous SNV	0.0353363	29.8112	0.24593
BRCA1_T_41245720_NG	8	exon10	AAAGAATAGGCTGAGGAGGAAGT	5;6;8	NA	p.R610G;nonsynonymous SNV	0.5	39.6453	0.496892
BRCA1_T_41249279_NG	7	exon8	CCGTTAATAAGGCAACTTATTGC	6;7	co:6|0.026|c.A574G|p.N192D|nonsynonymous SNV;co:7|0.0|c.A575G|p.N192S|nonsynonymous SNV;	p.N192D;nonsynonymous SNV	0.0184432	3.21801	0.207722
BRCA1_T_41244001_NG	5	exon10	CCAGAAAGGAGAGCTTAGCAGGA	5;6;7	co:6|0.07|c.A3548G|p.K1183R|nonsynonymous SNV;co:5|0.018|c.A3547G|p.K1183E|nonsynonymous SNV;co:7|0.004|c.A3549G|p.K1183K|synonymous SNV;	p.K1183R;nonsynonymous SNV	0.0472655	42.5725	0.514567
BRCA1_T_41246745_NG	4	exon10	CAAACTTGCATGTGGAGCCATGT	4	NA	p.N268S;nonsynonymous SNV	0.000695241	23.0202	0.288242
BRCA1_A_41245055_NG	4	exon10	TGGATACTTAAAGCCTTCTGTGT	4;6	co:6|0.18|c.T2491C|p.Y831H|nonsynonymous SNV;co:4:6|0.012|c.T2493C:c.T2491C|p.Y831H|nonsynonymous SNV;co:4|0.011|c.T2493C|p.Y831Y|synonymous SNV;	p.Y831H;nonsynonymous SNV	0.184484	33.9711	0.646146
BRCA1_A_41196371_NG	7	NA	AAACGTATTTTGTACAATCAAGT	7	NA	c.*1324T>C;UTR3	NA	16.7806	0.210089
BRCA1_T_41244096_NG	4	exon10	CTGATGACCTGTTAGATGATGGT	4;7	co:7|0.058|c.A3455G|p.D1152G|nonsynonymous SNV;co:4|0.006|c.A3452G|p.D1151G|nonsynonymous SNV;co:4:7|0.0|c.A3452G:c.A3455G|p.D1151G:p.D1152G|nonsynonymous SNV:nonsynonymous SNV;	p.D1152G;nonsynonymous SNV	0.0565967	52.1842	0.423118
BRCA1_A_41244756_NG	5	exon10	AACCACAGGAAAGCCTGCAGTGA	5;7	co:7|0.034|c.T2790C|p.P930P|synonymous SNV;co:5:7|0.005|c.T2792C:c.T2790C|p.V931A:p.P930P|nonsynonymous SNV:synonymous SNV;	p.P930P;synonymous SNV	0.0274266	42.13	0.279225
BRCA1_T_41245009_NG	4	exon10	GAAATGGAAGAAAGTGAACTTGA	4;8	co:4|0.011|c.A2539G|p.M847V|nonsynonymous SNV;	p.M847V;nonsynonymous SNV	0.0854136	31.4168	0.384109
BRCA1_T_41246771_NG	8	exon10	ATCCAGAAAAGTATCAGGGTAGT	5;7;8	co:5|0.013|c.A774G|p.P258P|synonymous SNV;co:5:7|0.006|c.A774G:c.A776G|p.E259G:p.P258P|nonsynonymous SNV:synonymous SNV;co:7|0.004|c.A776G|p.E259G|nonsynonymous SNV;co:7:8|0.0|c.A777G:c.A776G|p.E259G|nonsynonymous SNV;	p.P258P;synonymous SNV	0.0184817	48.1117	0.228542
BRCA1_A_41223233_NG	6	exon15	ATTCCAGATTCCAGGTAAGGGGT	6;8	co:6|0.012|c.T4698C|p.S1566S|synonymous SNV;co:8|0.005|c.T4696C|p.S1566P|nonsynonymous SNV;co:6:8|0.0|c.T4698C:c.T4696C|p.S1566P|nonsynonymous SNV;	p.S1566S;synonymous SNV	0.0232898	35.4666	0.266027
BRCA1_T_41246532_NG	5	exon10	AAAAAGGTAGATCTGAATGCTGA	4;5	co:5|0.013|c.A1016G|p.K339R|nonsynonymous SNV;	p.K339R;nonsynonymous SNV	0.00858291	44.9313	0.362003
BRCA1_T_41244372_NG	5	exon10	ATTAATGAAATAGGTTCCAGTGA	4;5;8	NA	p.N1059S;nonsynonymous SNV	0.00448304	31.4776	0.244863
BRCA1_T_41244968_NG	5	exon10	ATACATTCAAGGTTTCAAAGCGC	5	co:5|0.037|c.A2580G|p.T860T|synonymous SNV;	p.T860T;synonymous SNV	0.0279176	13.8686	0.290233
BRCA1_A_41243789_NG	6	exon10	TTCTTAGACAGACACTCGGTAGC	6;8	co:6|0.023|c.T3759C|p.S1253S|synonymous SNV;co:6:8|0.006|c.T3759C:c.T3757C|p.S1253P|nonsynonymous SNV;co:8|0.002|c.T3757C|p.S1253P|nonsynonymous SNV;	p.S1253S;synonymous SNV	0.0350015	32.3154	0.342447
BRCA1_T_41223067_NG	7	exon15	ACTGATACTGCTGGGTATAATGC	5;7	co:7|0.02|c.A4864G|p.T1622A|nonsynonymous SNV;co:5|0.006|c.A4862G|p.D1621G|nonsynonymous SNV;co:5:7|0.001|c.A4862G:c.A4864G|p.T1622A:p.D1621G|nonsynonymous SNV:nonsynonymous SNV;	p.T1622A;nonsynonymous SNV	0.0229285	9.04842	0.266322
BRCA1_T_41244923_NG	6	exon10	AATCCAGGAAATGCAGAAGAGGA	6	NA	p.P875P;synonymous SNV	0.0227278	51.9366	0.526787
BRCA1_A_41244591_NG	6	exon10	ACTTGATGGGAAAAAGTGGTGGT	6	co:6|0.045|c.T2957C|p.I986T|nonsynonymous SNV;	p.I986T;nonsynonymous SNV	0.0353356	43.763	0.33849
BRCA1_T_41243936_NG	4	exon10	AAGAGGGGCCAAGAAATTAGAGT	4	co:4|0.013|c.A3612G|p.R1204R|synonymous SNV;	p.R1204R;synonymous SNV	0.0164782	25.7089	0.204214
BRCA1_T_41245364_NG	7	exon10	TCCAAGAGAAGAAAAAGAAGAGA	4;5;7	NA	p.R728R;synonymous SNV	NA	28.0414	0.351171
BRCA1_T_41246481_NG	5	exon10	AAGCAGAAACTGCCATGCTCAGA	5;7;8	NA	p.Q356R;nonsynonymous SNV	NA	40.0599	0.502112
BRCA1_A_41243656_NG	5	exon10	TGTGAAGAAAACAAGCTAGCAGA	5;6;8	NA	p.S1298P;nonsynonymous SNV	NA	26.1561	0.327543
BRCA1_A_41258530_NG	8	exon4	CTGGTTGAGAAGTTTCAGCATGC	8	co:8|0.013|c.T155C|p.L52P|nonsynonymous SNV;	p.L52P;nonsynonymous SNV	0.00669012	30.1065	0.261899
BRCA1_T_41246806_NG	4	exon10	AACACCACTGAGAAGCGTGCAGC	4;7	NA	p.T248A;nonsynonymous SNV	0.0115851	19.9062	0.203383
BRCA1_T_41244058_NG	7	exon10	GATACTAGTTTTGCTGAAAATGA	4;7	NA	p.S1164G;nonsynonymous SNV	0.00144095	16.3831	0.205113
BRCA1_A_41197697_NG	6	exon23	CAGTCAGTAGTGGCTGTGGGGGA	6	co:6|0.05|c.T5590C|p.X1864R|stoploss;	p.X1864R;stoploss	0.0431493	66.2826	0.378163
BRCA1_A_41246256_NG	4	exon10	AGTAAGTCTATTTTCTCTGAAGA	4;5	co:4|0.033|c.T1292C|p.L431S|nonsynonymous SNV;co:5|0.002|c.T1291C|p.L431L|synonymous SNV;	p.L431S;nonsynonymous SNV	0.042224	18.1141	0.371548
BRCA1_A_41277303_NG	4	exon1	CAGAGGGTGAAGGCCTCCTGAGC	4	co:4|0.02|c.-1190T>C|UTR5|UTR5;	c.-1190T>C;UTR5	0.0174579	52.9453	0.213422
BRCA1_T_41244341_NG	8	exon10	ACATTCAAGCAGAACTAGGTAGA	7;8	NA	p.Q1069Q;synonymous SNV	NA	26.9145	0.337043
BRCA1_A_41244967_NG	4	exon10	TGAATGTATTCTGCAAATACTGA	4;8	NA	p.F861L;synonymous SNV	0.00271739	25.3147	0.316993
BRCA1_T_41251852_NG	5	exon7	TGTGAGAACTCTGAGGACAAAGC	5;7;8	NA	p.R163G;nonsynonymous SNV	0.000842815	56.7	0.712145
BRCA1_T_41244533_NG	6	exon10	GAGGAACATTCAATGTCACCTGA	5;6;8	co:5|0.035|c.A3014G|p.E1005G|nonsynonymous SNV;co:6|0.001|c.A3015G|p.E1005E|synonymous SNV;	p.E1005G;nonsynonymous SNV	0.0300178	10.7802	0.311922
BRCA1_T_41223024_NG	8	exon15	AGGGAGAAGCCAGAATTGACAGC	5;7;8	co:7|0.006|c.A4906G|p.K1636E|nonsynonymous SNV;co:5|0.0|c.A4904G|p.E1635G|nonsynonymous SNV;	p.K1636E;nonsynonymous SNV	0.00495628	32.459	0.227399
BRCA1_T_41209087_NG	8	exon19	GAGCAAGAGAATCCCAGGACAGA	5;6;8	co:5|0.026|c.A5256G|p.A1752A|synonymous SNV;co:5:6|0.013|c.A5256G:c.A5257G|p.A1752A:p.R1753G|synonymous SNV:nonsynonymous SNV;co:6|0.001|c.A5257G|p.R1753G|nonsynonymous SNV;co:8|0.0|c.A5259G|p.R1753R|synonymous SNV;	p.A1752A;synonymous SNV	0.0264735	42.1445	0.26785
BRCA1_T_41246379_NG	5	exon10	AGTGATGAACTGTTAGGTTCTGA	5;8	co:5|0.052|c.A1169G|p.D390G|nonsynonymous SNV;	p.D390G;nonsynonymous SNV	0.0617788	28.7126	0.445182
BRCA1_T_41244549_NG	8	exon10	CTGCTAGAGGAAAACTTTGAGGA	6;8	NA	p.E1000G;synonymous SNV	0.00974062	40.0886	0.354433
BRCA1_T_41246702_NG	5	exon10	GCTCATTACAGCATGAGAACAGC	5;8	NA	p.S282S;synonymous SNV	NA	19.9437	0.249708
BRCA1_T_41243943_NG	6	exon10	GGGTTACCGAAGAGGGGCCAAGA	6	NA	p.Y1202C;nonsynonymous SNV	NA	36.1437	0.452883
BRCA1_T_41228630_NG	7	exon13	TAAAGCAGTATTAACTTCACAGA	4;7	co:4|0.057|exon14|splicing|splicing;	splicing;splicing	0.0609336	6.08511	0.438551
BRCA1_A_41243640_NG	4	exon10	TCCAATTCACTGCACTGTGAAGA	4;5	NA	p.L1303S;nonsynonymous SNV	NA	16.0112	0.200455
BRCA1_A_41277369_NG	7	exon1	CCGTCCAGGAAGTCTCAGCGAGC	7	NA	c.-1256T>C;UTR5	0.000181884	31.2489	0.391416
BRCA1_T_41245486_NG	7	exon10	GAACAGACAAGTAAAAGACATGA	5;7	NA	p.T688A;nonsynonymous SNV	NA	39.6462	0.496905
BRCA1_T_41245576_NG	6	exon10	ACCAAATGCCAGTCAGGCACAGC	4;5;6	NA	p.M658V;nonsynonymous SNV	NA	18.6569	0.233586
BRCA1_T_41244734_NG	5	exon10	AGCCAGTTGATAATGCCAAATGT	5	NA	p.P938P;synonymous SNV	0.000167575	33.1083	0.414771
BRCA1_T_41196786_NG	8	NA	AAGTCTGAGATATATTTGCTAGA	8	NA	c.*909A>G;UTR3	0.0125224	27.6205	0.25875
BRCA1_T_41276088_NG	8	exon2	CGCGTTGAAGAAGTACAAAATGT	8	co:8|0.091|c.A26G|p.E9G|nonsynonymous SNV;	p.E9G;nonsynonymous SNV	0.0887854	30.6794	0.51244
BRCA1_T_41196591_NG	5	NA	ACAGATCCCACCAGGAAGGAAGC	5	co:5|0.069|c.*1104A>G|UTR3|UTR3;	c.*1104A>G;UTR3	0.060957	32.4874	0.436784
BRCA1_T_41244016_NG	8	exon10	TGTTTTTAGCAAAAGCGTCCAGA	8	co:8|0.038|c.A3532G|p.S1178G|nonsynonymous SNV;	p.S1178G;nonsynonymous SNV	0.0378505	6.6165	0.212665
BRCA1_A_41258484_NG	5	exon4	TTATATCATTCTTACATAAAGGA	5;8	co:5|0.019|c.T201C|p.D67D|synonymous SNV;	p.D67D;synonymous SNV	0.0193849	11.1583	0.23812
BRCA1_T_41243520_NG	7	exon10	TTTCAGATGATGAAGAAAGAGGA	5;7	NA	p.D1343G;nonsynonymous SNV	NA	42.1102	0.527888
BRCA1_T_41245479_NG	8	exon10	ACAAGTAAAAGACATGACAGCGA	4;7;8	NA	p.K690R;nonsynonymous SNV	NA	44.1945	0.554143
BRCA1_A_41234467_NG	7	exon12	AAGGGCAGAAGAGTCACTTATGA	7	co:7|0.015|c.T4311C|p.S1437S|synonymous SNV;	p.S1437S;synonymous SNV	0.0347032	23.3159	0.305997
BRCA1_T_41244042_NG	5	exon10	AATGACATTAAGGAAAGTTCTGC	5;7	NA	p.D1169G;nonsynonymous SNV	0.000366972	18.5397	0.232118
BRCA1_T_41209151_NG	4	exon19	AGCATGATTTTGAAGTCAGAGGA	4;7	NA	p.H1732R;nonsynonymous SNV	0.00778211	15.6918	0.200811
BRCA1_T_41245002_NG	8	exon10	ATGGAAGAAAGTGAACTTGATGC	5;6;8	NA	p.E849G;nonsynonymous SNV	0.0028811	46.0862	0.301756
BRCA1_T_41245774_NG	7	exon10	AGTATAAGCAATATGGAACTCGA	4;6;7	NA	p.S592G;nonsynonymous SNV	0.000707714	34.0668	0.426808
BRCA1_T_41243996_NG	8	exon10	AGAAAGGAGAGCTTAGCAGGAGT	4;5;8	co:5|0.014|c.A3549G|p.K1183K|synonymous SNV;co:8|0.0|c.A3552G|p.G1184G|synonymous SNV;	p.K1183K;synonymous SNV	0.0203488	51.5567	0.241883
BRCA1_T_41219642_NG	4	exon16	CTCATGTTGTTATGAAAACAGGT	4	co:4|0.013|c.A5057G|p.H1686R|nonsynonymous SNV;	p.H1686R;nonsynonymous SNV	0.00797189	37.7951	0.316295
BRCA1_T_41246407_NG	8	exon10	CATTCAGAAAGTTAATGAGTGGT	6;8	co:6|0.021|c.A1139G|p.Q380R|nonsynonymous SNV;	p.Q380R;nonsynonymous SNV	0.0187461	21.7532	0.228743
BRCA1_A_41243693_NG	6	exon10	TCACTAAGGTGATGTTCCTGAGA	6;7	co:6|0.026|c.T3855C|p.L1285L|synonymous SNV;co:7|0.005|c.T3854C|p.L1285P|nonsynonymous SNV;	p.L1285L;synonymous SNV	0.0283021	29.972	0.305547
BRCA1_T_41245470_NG	5	exon10	CATGACAGCGATACTTTCCCAGA	5;7	NA	p.D693G;nonsynonymous SNV	0.00182482	48.6587	0.610428
BRCA1_T_41215381_NG	7	exon18	TGACCCAGTCTATTAAAGAAAGA	7	NA	p.Q1721R;nonsynonymous SNV	NA	25.3595	0.317556
BRCA1_A_41244614_NG	5	exon10	TACGATATGGGTTTTGTAAAAGT	5;7	co:7|0.056|c.T2932C|p.Y978H|nonsynonymous SNV;co:5:7|0.0|c.T2934C:c.T2932C|p.Y978H|nonsynonymous SNV;	p.Y978H;nonsynonymous SNV	0.0578315	14.8148	0.428807
BRCA1_T_41246449_NG	5	exon10	AGATACTGAAGATGTTCCTTGGA	5	co:5|0.102|c.A1099G|p.T367A|nonsynonymous SNV;	p.T367A;nonsynonymous SNV	0.0760311	20.5162	0.465844
BRCA1_T_41196771_NG	7	NA	TGCTAGATTTCTAAAGAATGTGT	5;7	NA	c.*924A>G;UTR3	0.000797137	30.9066	0.387117
BRCA1_T_41245529_NG	4	exon10	AGAACCTGCAACTGGAGCCAAGA	4	NA	p.E673E;synonymous SNV	0.00148368	29.6331	0.371135
BRCA1_T_41244379_NG	6	exon10	GCTCCAGTATTAATGAAATAGGT	6	NA	p.S1057G;nonsynonymous SNV	NA	21.8963	0.274165
BRCA1_T_41245162_NG	4	exon10	AAAACAGAACCAAATAAATGTGT	4;6;8	NA	p.T796A;nonsynonymous SNV	NA	33.627	0.421286
BRCA1_T_41244782_NG	5	exon10	AGACAGTTAATATCACTGCAGGC	5	NA	p.T922T;synonymous SNV	0.0600962	58.9391	0.598736
BRCA1_T_41243467_NG	6	exon10	AAAGCATGGATTCAAACTTAGGT	6	NA	p.M1361V;nonsynonymous SNV	0.0255745	23.6734	0.300637
BRCA1_A_41246456_NG	5	exon10	CTCTAGGATTCTCTGAGCATGGC	5;8	co:5|0.034|c.T1092C|p.P364P|synonymous SNV;co:8|0.026|c.T1089C|p.N363N|synonymous SNV;	p.P364P;synonymous SNV	0.0216135	18.2941	0.219351
BRCA1_T_41276048_NG	7	exon2	AATCTTAGAGTGTCCCATCTGGT	7	co:7|0.018|c.A66G|p.L22L|synonymous SNV;	p.L22L;synonymous SNV	0.0196387	12.85	0.240574
BRCA1_T_41244822_NG	6	exon10	AGAAAATCAAGGAAAGAATGAGT	4;5;6	NA	p.N909S;nonsynonymous SNV	0.00295858	28.3324	0.35482
BRCA1_A_41228585_NG	7	exon13	TTCTGGATTCTGGCTTATAGGGT	7	co:7|0.038|c.T4404C|p.N1468N|synonymous SNV;	p.N1468N;synonymous SNV	0.0315682	23.1225	0.32256
BRCA1_T_41244459_NG	8	exon10	CGTAATAACATTAGAGAAAATGT	4;5;7;8	NA	p.N1030S;nonsynonymous SNV	0.0204866	16.1996	0.232342
BRCA1_A_41244282_NG	6	exon10	GTTGCAAAACCCCTAATCTAAGC	6;7;8	NA	p.L1089S;nonsynonymous SNV	NA	27.7664	0.347723
BRCA1_T_41249262_NG	8	exon8	TTATTGCAGGTGAGTCAAAGAGA	8	co:8|0.01|c.A592G|p.S198G|nonsynonymous SNV;	p.S198G;nonsynonymous SNV	0.00955583	49.8844	0.364083
BRCA1_A_41245194_NG	4	exon10	AGTAACGAGATACTTTCCTGAGT	4;5;8	co:5|0.018|c.T2353C|p.L785L|synonymous SNV;co:4:5|0.017|c.T2354C:c.T2353C|p.L785P|nonsynonymous SNV;co:4|0.015|c.T2354C|p.L785S|nonsynonymous SNV;co:5:8|0.012|c.T2353C:c.T2350C|p.L785L:p.S784P|synonymous SNV:nonsynonymous SNV;co:8|0.01|c.T2350C|p.S784P|nonsynonymous SNV;	p.L785L;nonsynonymous SNV	0.0548896	64.0662	0.415905
BRCA1_T_41243928_NG	5	exon10	GCCAAGAAATTAGAGTCCTCAGA	4;5;7;8	NA	p.K1207R;nonsynonymous SNV	0.00175879	16.4966	0.206534
BRCA1_T_41245924_NG	8	exon10	GGAGCAGAATGGTCAAGTGATGA	6;8	co:6|0.005|c.A1622G|p.Q541R|nonsynonymous SNV;co:8|0.004|c.A1624G|p.N542D|nonsynonymous SNV;	p.Q541R;nonsynonymous SNV	0.0048236	58.4052	0.377208
BRCA1_A_41244160_NG	6	exon10	ATCTGAAATCAGATATGGAGAGA	6;7;8	NA	p.S1130P;synonymous SNV	0.000314564	24.6176	0.308255
BRCA1_A_41196384_NG	5	NA	AATCAAGTCTTCACTGCCCTTGC	5;6	NA	c.*1311T>C;UTR3	0.000341419	27.1856	0.340443
BRCA1_A_41242971_NG	4	exon11	GTTAAAATGTCACTCTGAGAGGA	4;5;6;7	NA	p.L1392S;nonsynonymous SNV	NA	18.6334	0.233293
BRCA1_A_41244128_NG	5	exon10	CATGACTACTTCCCATAGGCTGT	5;8	co:8|0.025|c.T3417C|p.S1139S|synonymous SNV;co:5|0.017|c.T3420C|p.S1140S|synonymous SNV;co:5:8|0.014|c.T3420C:c.T3417C|p.S1140S:p.S1139S|synonymous SNV:synonymous SNV;	p.S1139S;synonymous SNV	0.0357224	41.3852	0.348821
BRCA1_A_41226383_NG	7	exon14	TCCGTCAAATCGTGTGGCCCAGA	7;8	NA	p.L1547S;nonsynonymous SNV	0.00431358	17.1975	0.215307
BRCA1_T_41245059_NG	5	exon10	TTTAAGTATCCATTGGGACATGA	4;5;8	co:4:8|0.031|c.A2488G:c.A2492G|p.Y831C:p.K830E|nonsynonymous SNV:nonsynonymous SNV;co:4|0.0|c.A2488G|p.K830E|nonsynonymous SNV;co:5|0.0|c.A2489G|p.K830R|nonsynonymous SNV;	p.K830E;nonsynonymous SNV	0.0236162	28.8525	0.258025
BRCA1_A_41244044_NG	6	exon10	ATGTCATTTTCAGCAAAACTAGT	6	NA	p.N1168N;synonymous SNV	0.00026617	25.0346	0.313479
BRCA1_T_41244602_NG	7	exon10	ACCACCACTTTTTCCCATCAAGT	4;7	co:7|0.063|c.A2946G|p.P982P|synonymous SNV;	p.P982P;synonymous SNV	0.0626822	4.61858	0.24032
BRCA1_A_41219695_NG	8	exon16	TTCTGGCAAACTTGTACACGAGC	8	NA	p.F1668F;synonymous SNV	0.000462535	19.7046	0.246712
BRCA1_T_41246352_NG	8	exon10	GACTCACATGATGGGGAGTCTGA	6;8	NA	p.H399R;synonymous SNV	0.00033768	17.9745	0.225037
BRCA1_T_41245547_NG	6	exon10	CTACAACTCATGGAAGGTAAAGA	5;6	NA	p.Q667Q;synonymous SNV	0.0030387	39.6607	0.497088
BRCA1_A_41251854_NG	5	exon7	TCTCACAGTTCCAAGGTTAGAGA	5;7	co:5:7|0.005|c.T485C:c.T483C|p.V162A:p.T161T|nonsynonymous SNV:synonymous SNV;co:5|0.004|c.T485C|p.V162A|nonsynonymous SNV;co:7|0.0|c.T483C|p.T161T|synonymous SNV;	p.V162A;nonsynonymous SNV	0.0051065	26.7875	0.207144
BRCA1_A_41244239_NG	5	exon10	GCTTACAATTACTTCCAGGAAGA	5;7;8	co:5|0.025|c.T3309C|p.C1103C|synonymous SNV;co:7|0.004|c.T3307C|p.C1103R|nonsynonymous SNV;	p.C1103C;synonymous SNV	0.0273482	18.6652	0.298241
BRCA1_T_41197722_NG	5	exon23	TGATACCCCAGATCCCCCACAGC	5	co:5|0.128|c.A5565G|p.I1855M|nonsynonymous SNV;	p.I1855M;nonsynonymous SNV	0.085791	40.7998	0.482502
BRCA1_T_41244719_NG	5	exon10	CCAAATGTAGTATCAAAGGAGGC	4;5	NA	p.K943K;synonymous SNV	0.0147205	43.0646	0.432822
BRCA1_T_41197229_NG	7	NA	GGATCGATTATGTGACTTAAAGT	7	co:7|0.049|c.*466A>G|UTR3|UTR3;	c.*466A>G;UTR3	0.030246	8.92566	0.270732
BRCA1_A_41245037_NG	5	exon10	GGTTAACTTCATGTCCCAATGGA	5;6	co:5|0.01|c.T2511C|p.V837V|synonymous SNV;co:6|0.004|c.T2510C|p.V837A|nonsynonymous SNV;	p.V837V;synonymous SNV	0.0070568	30.8193	0.274293
BRCA1_A_41246118_NG	5	exon10	AGTTACATGGCTTAAGTTGGGGA	5;7	co:5|0.023|c.T1430C|p.V477A|nonsynonymous SNV;co:5:7|0.002|c.T1430C:c.T1428C|p.H476H:p.V477A|synonymous SNV:nonsynonymous SNV;co:7|0.0|c.T1428C|p.H476H|synonymous SNV;	p.V477A;nonsynonymous SNV	0.0198715	37.6916	0.229588
BRCA1_A_41246811_NG	6	exon10	TGTTCAAATCATTATTACTGGGT	6;7;8	NA	p.L246S;nonsynonymous SNV	0.00200278	21.1596	0.264936
BRCA1_T_41245634_NG	5	exon10	CTGAATTGCAAATTGATAGTTGT	4;5	NA	p.E638E;synonymous SNV	0.00276427	19.859	0.248646
BRCA1_T_41256217_NG	5	exon6	ATGAAGTTTCTATCATCCAAAGT	4;5	NA	p.E121E;synonymous SNV	NA	32.6178	0.408618
BRCA1_A_41277342_NG	6	exon1	ATCTGAGAAACCCCACAGCCTGT	6;8	NA	c.-1229T>C;UTR5	0.0018533	31.0406	0.388803
BRCA1_T_41223107_NG	8	exon15	AAGTTGCAGAATCTGCCCAGAGT	8	NA	p.A1608A;synonymous SNV	NA	78.96	1
BRCA1_T_41246413_NG	5	exon10	CAGCATTCAGAAAGTTAATGAGT	5	co:5|0.022|c.A1135G|p.I379V|nonsynonymous SNV;	p.I379V;nonsynonymous SNV	0.0300025	29.2384	0.306703
BRCA1_T_41199708_NG	4	exon22	CCAATTGTGGTTGTGCAGCCAGA	4	NA	p.I1807V;nonsynonymous SNV	0.000110375	19.212	0.240541
BRCA1_T_41215935_NG	4	exon17	AATATTTTCTAGGAATTGCGGGA	4	NA	p.Y1703C;nonsynonymous SNV	0.00335345	40.2404	0.279556
BRCA1_A_41226505_NG	7	exon14	CCACCTATCATCTAATGATGGGC	7	co:7|0.053|c.T4518C|p.D1506D|synonymous SNV;	p.D1506D;synonymous SNV	0.0322681	20.3106	0.275778
BRCA1_T_41246655_NG	8	exon10	AGAATGAATGTAGAAAAGGCTGA	4;7;8	NA	p.N298S;nonsynonymous SNV	0.000654879	37.2654	0.466984
BRCA1_A_41245414_NG	4	exon10	AACACTTAGTAAAAGAACCAGGT	4;8	NA	p.C712R;nonsynonymous SNV	NA	54.6725	0.686552
BRCA1_T_41246238_NG	7	exon10	ATCCTCATGAGGCTTTAATATGT	7	co:7|0.036|c.A1310G|p.H437R|nonsynonymous SNV;	p.H437R;nonsynonymous SNV	0.0282955	6.67027	0.298459
BRCA1_T_41199671_NG	5	exon22	GACAATGGCTTCCATGGTAAGGT	4;5	co:5|0.012|c.A5456G|p.N1819S|nonsynonymous SNV;co:4|0.004|c.A5455G|p.N1819D|nonsynonymous SNV;	p.N1819S;nonsynonymous SNV	0.0177197	40.2303	0.219015
BRCA1_A_41245100_NG	4	exon10	ACCATGAATTAGTCCCTTGGGGT	4;7;8	co:8|0.013|c.T2444C|p.I815T|nonsynonymous SNV;co:7|0.01|c.T2445C|p.I815I|synonymous SNV;co:4|0.007|c.T2448C|p.H816H|synonymous SNV;co:4:7|0.002|c.T2448C:c.T2445C|p.H816H:p.I815I|synonymous SNV:synonymous SNV;	p.I815T;nonsynonymous SNV	0.0178271	27.6665	0.202217
BRCA1_T_41223057_NG	4	exon15	GGTATAATGCAATGGAAGAAAGT	4;6;7	co:6|0.085|c.A4876G|p.N1626D|nonsynonymous SNV;co:7|0.029|c.A4877G|p.N1626S|nonsynonymous SNV;co:4:6:7|0.023|c.A4874G:c.A4876G:c.A4877G|p.N1626G:p.Y1625C|nonsynonymous SNV:nonsynonymous SNV;	p.N1626D;nonsynonymous SNV	0.12699	55.7307	0.58082
BRCA1_T_41246001_NG	5	exon10	GAGGATTTTATCAAGAAAGCAGA	5	NA	p.D516G;nonsynonymous SNV	NA	17.8965	0.22406
BRCA1_T_41244163_NG	7	exon10	TATCTGATTTCAGATAACTTAGA	7	NA	p.I1129V;nonsynonymous SNV	NA	19.7005	0.24666
BRCA1_T_41246397_NG	5	exon10	AATGAGTGGTTTTCCAGAAGTGA	5	co:5|0.079|c.A1151G|p.E384G|nonsynonymous SNV;	p.E384G;nonsynonymous SNV	0.048801	30.7359	0.352406
BRCA1_A_41223148_NG	4	exon15	AAGATGGTATGTTGCCAACACGA	4	NA	p.S1595P;nonsynonymous SNV	0.00515406	49.3629	0.332293
BRCA1_T_41209109_NG	5	exon19	AACCACCAAGGTCCAAAGCGAGC	5;8	NA	p.H1746R;nonsynonymous SNV	0.00921053	35.1004	0.278608
BRCA1_A_41251804_NG	4	exon7	TGTAGACAGACGTCTTTTGAGGT	4;6;8	co:4|0.012|c.T535C|p.Y179H|nonsynonymous SNV;co:6|0.011|c.T533C|p.V178A|nonsynonymous SNV;co:4:6|0.004|c.T535C:c.T533C|p.V178A:p.Y179H|nonsynonymous SNV:nonsynonymous SNV;co:8|0.002|c.T531C|p.S177S|synonymous SNV;	p.Y179H;nonsynonymous SNV	0.0234283	25.7904	0.264188
BRCA1_A_41246070_NG	7	exon10	TCTTGTATTATCTGTGGCTCAGT	7	co:7|0.013|c.T1478C|p.I493T|nonsynonymous SNV;	p.I493T;nonsynonymous SNV	0.0171464	21.8332	0.212715
BRCA1_T_41226419_NG	5	exon14	GTGGAGGAGCAACAGCTGGAAGA	5;8	co:5|0.03|c.A4604G|p.E1535G|nonsynonymous SNV;co:8|0.001|c.A4607G|p.E1536G|nonsynonymous SNV;	p.E1535G;nonsynonymous SNV	0.035673	76.7618	0.343502
BRCA1_A_41197567_NG	5	NA	ATGTACATAAAATATTTAGTAGC	5;7	co:5|0.135|c.*128T>C|UTR3|UTR3;co:7|0.015|c.*126T>C|UTR3|UTR3;co:5:7|0.007|c.*128T>C:c.*126T>C|UTR3|UTR3;	c.*128T>C;UTR3	0.0918241	4.53864	0.487312
BRCA1_A_41277443_NG	8	exon1	CGTTGCCACGGAAACCAAGGGGC	8	NA	c.-1330T>C;UTR5	0.000354045	63.464	0.799848
BRCA1_T_41245848_NG	8	exon10	GAGAAAAATCCTAACCCAATAGA	4;5;6;7;8	NA	p.N567S;nonsynonymous SNV	NA	21.4299	0.268322
BRCA1_T_41246283_NG	6	exon10	TGAATATTCTGGTTCTTCAGAGA	4;6	co:6|0.099|c.A1265G|p.Y422C|nonsynonymous SNV;	p.Y422C;nonsynonymous SNV	0.0850773	16.6284	0.499358
BRCA1_A_41245535_NG	4	exon10	TTTACCTTCCATGAGTTGTAGGT	4	NA	p.G671G;synonymous SNV	0.000145539	36.2412	0.454104
BRCA1_T_41277366_NG	8	exon1	TTCCTGGACGGGGGACAGGCTGT	8	NA	c.-1253A>G;UTR5	0.0549898	23.9002	0.368587
BRCA1_T_41246307_NG	5	exon10	TTGGACGTTCTAAATGAGGTAGA	5	co:5|0.031|c.A1241G|p.D414G|nonsynonymous SNV;	p.D414G;nonsynonymous SNV	0.0416459	32.8156	0.365668
BRCA1_A_41258511_NG	4	exon4	TGAAGGCCCTTTCTTCTGGTTGA	4	NA	p.P58P;synonymous SNV	0.00574076	43.0106	0.314572
BRCA1_T_41196468_NG	7	NA	TTTCATAAACCCATTATCCAGGA	5;7;8	NA	c.*1227A>G;UTR3	0.000395141	21.2877	0.26654
BRCA1_T_41215361_NG	6	exon18	GAAAAATGCTGAATGAGGTAAGT	4;5;6	NA	p.M1728V;nonsynonymous SNV	NA	31.3292	0.392424
BRCA1_T_41244482_NG	5	exon10	GTACAGTGAGCACAATTAGCCGT	5	NA	p.T1022T;synonymous SNV	NA	24.7044	0.309344
BRCA1_A_41244175_NG	5	exon10	GGAGAGAAATCTGTATTAACAGT	5;7;8	NA	p.S1125P;nonsynonymous SNV	0.0239096	20.9214	0.334619
BRCA1_A_41197302_NG	6	NA	GAAGTAAACTTAGGGAAACCAGC	6;7;8	NA	c.*393T>C;UTR3	0.00501238	36.447	0.284716
BRCA1_A_41244877_NG	6	exon10	TAAGGACCCAGAGTGGGCAGAGA	6	co:6|0.045|c.T2671C|p.S891P|nonsynonymous SNV;	p.S891P;nonsynonymous SNV	0.030463	41.7261	0.295401
BRCA1_A_41223048_NG	4	exon15	TCCATTGCATTATACCCAGCAGT	4	NA	p.M1628T;nonsynonymous SNV	0.00322447	31.3604	0.222525
BRCA1_T_41277269_NG	5	NA	GGAAAGGGACAGGGGGCCCAAGT	4;5	NA	.;intronic	NA	27.6454	0.346206
BRCA1_T_41245079_NG	8	exon10	ATAATAGAAATGACACAGAAGGC	4;6;8	NA	p.R823R;synonymous SNV	NA	47.572	0.596734
BRCA1_T_41196466_NG	5	NA	ATAAACCCATTATCCAGGACTGT	4;5	NA	c.*1229A>G;UTR3	0.00363559	24.273	0.303938
BRCA1_A_41251856_NG	5	exon7	TCACAGTTCCAAGGTTAGAGAGT	5	co:5|0.013|c.T483C|p.T161T|synonymous SNV;	p.T161T;synonymous SNV	0.0195639	33.0239	0.232777
BRCA1_T_41196416_NG	8	NA	CTTCCCTAGCCCCCCCAGTGTGC	8	NA	c.*1279A>G;UTR3	0.00717493	21.7037	0.221892
BRCA1_A_41277243_NG	8	NA	GTACCCCAGAGCATCACTTGGGC	8	NA	.;intronic	0.00332966	36.4147	0.456282
BRCA1_A_41245176_NG	6	exon10	TCCCTAGAGTGCTAACTTCCAGT	6;8	co:6|0.032|c.T2372C|p.L791P|nonsynonymous SNV;co:8|0.0|c.T2370C|p.T790T|synonymous SNV;	p.L791P;nonsynonymous SNV	0.0378342	18.7173	0.354924
BRCA1_T_41234456_NG	8	exon12	CTTGAGGACCTGCGAAATCCAGA	5;8	co:8|0.006|c.A4322G|p.D1441G|nonsynonymous SNV;co:5|0.002|c.A4319G|p.E1440G|nonsynonymous SNV;	p.D1441G;nonsynonymous SNV	0.00615621	34.4316	0.238045
BRCA1_T_41196801_NG	6	NA	AAGAGATTTCTAAAAGTCTGAGA	4;6	NA	c.*894A>G;UTR3	0.00104275	27.7561	0.347593
BRCA1_A_41226436_NG	6	exon14	ACCTTAATGAGCTCCTCTTGAGA	6;7	co:6|0.035|c.T4587C|p.I1529I|synonymous SNV;	p.I1529I;synonymous SNV	0.0304502	21.1854	0.316772
BRCA1_T_41243045_NG	4	exon11	TGAAGCAGCATCTGGGTGTGAGA	4;7	NA	p.E1367E;synonymous SNV	0.00240456	40.2759	0.50483
BRCA1_T_41234555_NG	8	exon12	AAGCTCCAGCAGGAAATGGCTGA	8	NA	p.Q1408R;nonsynonymous SNV	NA	48.7256	0.611273
BRCA1_A_41196572_NG	5	NA	CAACAGCTTCCTTCCTGGTGGGA	5	NA	c.*1123T>C;UTR3	0.00244849	29.3742	0.367885
BRCA1_T_41246225_NG	6	exon10	TTAATATGTAAAAGTGAAAGAGT	4;6	NA	p.I441M;nonsynonymous SNV	NA	32.5155	0.407333
BRCA1_T_41228516_NG	6	exon13	GAACCAGGAGTGGAAAGGTAAGA	6	NA	p.P1491P;synonymous SNV	0.00390625	48.3785	0.606886
BRCA1_A_41197256_NG	6	NA	CATTGAAGGGTCTGACTCTCTGC	6;7	co:6|0.044|c.*439T>C|UTR3|UTR3;co:7|0.004|c.*438T>C|UTR3|UTR3;co:6:7|0.0|c.*439T>C:c.*438T>C|UTR3|UTR3;	c.*439T>C;UTR3	0.0343685	3.85516	0.333216
BRCA1_T_41243654_NG	6	exon10	TCTTCACAGTGCAGTGAATTGGA	6;8	co:8|0.297|c.A3896G|p.Q1299R|nonsynonymous SNV;co:6|0.0|c.A3894G|p.S1298S|synonymous SNV;	p.Q1299R;nonsynonymous SNV	0.234242	6.26119	0.69146
BRCA1_T_41277280_NG	8	NA	GTAGTAGAGTCCCGGGAAAGGGA	6;8	NA	.;intronic	0.117241	46.1655	0.5822
BRCA1_T_41244831_NG	7	exon10	AACAAAAGGAAGAAAATCAAGGA	4;5;6;7	NA	p.K906R;nonsynonymous SNV	NA	24.4409	0.306042
BRCA1_A_41277491_NG	4	exon1	GAAATCAAGGTACAATCAGAGGA	4;7;8	NA	c.-1378T>C;UTR5	NA	25.82	0.323329
BRCA1_T_41245708_NG	8	exon10	GAGGAGGAAGTCTTCTACCAGGC	5;8	co:5:8|0.113|c.A1837G:c.A1840G|p.K614E:p.R613G|nonsynonymous SNV:nonsynonymous SNV;co:5|0.052|c.A1837G|p.R613G|nonsynonymous SNV;co:8|0.0|c.A1840G|p.K614E|nonsynonymous SNV;	p.R613G;nonsynonymous SNV	0.165961	49.2688	0.634717
BRCA1_A_41251872_NG	4	exon7	GAGAGTTGGACACTGAGACTGGT	4	co:4|0.082|c.T467C|p.L156P|nonsynonymous SNV;	p.L156P;nonsynonymous SNV	0.0559374	40.8	0.405349
BRCA1_A_41277470_NG	4	exon1	AGCAGCAGCCTCTCAGAATACGA	4;7	NA	c.-1357T>C;UTR5	NA	17.7604	0.222356
BRCA1_T_41246264_NG	5	exon10	AGAAAATAGACTTACTGGCCAGT	4;5;6;8	NA	p.K428K;synonymous SNV	NA	28.062	0.351432
BRCA1_T_41197787_NG	4	exon23	GTGACCCGAGAGTGGGTGTTGGA	4	co:4|0.032|c.A5500G|p.T1834A|nonsynonymous SNV;	p.T1834A;nonsynonymous SNV	0.0286846	25.4877	0.307759
BRCA1_A_41256277_NG	5	exon6	TTGCATCTGTAAAATACAAGGGA	5	co:5|0.021|c.T303C|p.Y101Y|synonymous SNV;	p.Y101Y;synonymous SNV	0.0208333	17.5227	0.225807
BRCA1_T_41246808_NG	5	exon10	TTGAACACCACTGAGAAGCGTGC	4;5;7	NA	p.N247S;nonsynonymous SNV	0.00146972	54.3442	0.682364
BRCA1_T_41246032_NG	6	exon10	GTAAAAGGAGACCTACATCAGGC	4;5;6	co:6|0.032|c.A1516G|p.R506G|nonsynonymous SNV;co:5|0.021|c.A1515G|p.K505K|synonymous SNV;co:5:6|0.003|c.A1515G:c.A1516G|p.R506G:p.K505K|nonsynonymous SNV:synonymous SNV;	p.R506G;nonsynonymous SNV	0.0370424	34.9072	0.352344
BRCA1_A_41243766_NG	5	exon10	TGATAATAAATTCTCCTCTGTGT	5;6;8	NA	p.L1261S;nonsynonymous SNV	NA	41.5689	0.521088
BRCA1_T_41234431_NG	7	exon12	AAGCACATCAGAAAAAGGTGTGT	5;7	NA	p.T1449T;synonymous SNV	NA	54.5143	0.684519
BRCA1_T_41245160_NG	4	exon10	AACAGAACCAAATAAATGTGTGA	4;6;7	NA	p.T796T;synonymous SNV	0.00229885	59.4533	0.747433
BRCA1_T_41197226_NG	6	NA	CGATTATGTGACTTAAAGTCAGA	6	co:6|0.129|c.*469A>G|UTR3|UTR3;	c.*469A>G;UTR3	0.120736	23.4466	0.573338
BRCA1_T_41246664_NG	8	exon10	ACTAAAGACAGAATGAATGTAGA	4;5;6;8	NA	p.D295G;nonsynonymous SNV	NA	27.3107	0.34201
BRCA1_T_41245343_NG	7	exon10	GAAACTAGAAACAGTTAAAGTGT	4;7	NA	p.L735L;synonymous SNV	NA	26.9568	0.337574
BRCA1_A_41196520_NG	5	NA	CTGTATGGTTTCAGCAACAGGGA	5	co:5|0.104|c.*1175T>C|UTR3|UTR3;	c.*1175T>C;UTR3	0.0850493	58.4986	0.49666
BRCA1_T_41246419_NG	7	exon10	CTAAATAGCAGCATTCAGAAAGT	4;5;7	NA	p.S377G;nonsynonymous SNV	NA	20.7061	0.259258
BRCA1_T_41197342_NG	4	NA	CAGAGTGGCTTGGCCTCAAGAGA	4	co:4|0.011|c.*353A>G|UTR3|UTR3;	c.*353A>G;UTR3	0.00640111	33.6779	0.27509
BRCA1_T_41251823_NG	6	exon7	ATACAACCTCAAAAGACGTCTGT	5;6	co:5|0.054|c.A515G|p.Q172R|nonsynonymous SNV;co:6|0.0|c.A516G|p.Q172Q|synonymous SNV;	p.Q172R;nonsynonymous SNV	0.0369984	18.3734	0.325466
BRCA1_T_41245148_NG	6	exon10	AATAAATGTGTGAGTCAGTGTGC	4;5;6	co:6|0.034|c.A2400G|p.K800K|synonymous SNV;co:4|0.001|c.A2398G|p.K800E|nonsynonymous SNV;co:5|0.0|c.A2399G|p.K800R|nonsynonymous SNV;co:5:6|0.0|c.A2399G:c.A2398G|p.K800G|nonsynonymous SNV;	p.K800K;synonymous SNV	0.0304647	44.6198	0.316445
BRCA1_T_41267778_NG	5	exon3	AGGAACCTGTCTCCACAAAGTGT	4;5	co:5|0.029|c.A99G|p.E33E|synonymous SNV;co:4|0.005|c.A98G|p.E33G|nonsynonymous SNV;	p.E33E;synonymous SNV	0.0260012	71.0417	0.278744
BRCA1_A_41245919_NG	4	exon10	TTGACCATTCTGCTCCGTTTGGT	4;7	co:7|0.109|c.T1626C|p.N542N|synonymous SNV;co:4|0.001|c.T1629C|p.G543G|synonymous SNV;	p.N542N;synonymous SNV	0.0842005	16.0349	0.488704
BRCA1_T_41244144_NG	7	exon10	TAGAACAGCCTATGGGAAGTAGT	4;5;7	co:5|0.027|c.A3402G|p.E1134E|synonymous SNV;co:7|0.014|c.A3404G|p.Q1135R|nonsynonymous SNV;	p.E1134E;synonymous SNV	0.0188854	20.81	0.211311
BRCA1_T_41246559_NG	7	exon10	GTAATGATAGGCGGACTCCCAGC	4;7	NA	p.D330G;nonsynonymous SNV	0.00100734	28.7055	0.359497
BRCA1_A_41226522_NG	8	exon14	GATGGGCATTTAGAAGGGGATGA	8	NA	p.C1501R;nonsynonymous SNV	0.00319898	47.9606	0.601619
BRCA1_T_41228579_NG	4	exon13	AGAAGGCCTTTCTGCTGACAAGT	4	NA	p.E1470E;synonymous SNV	0.00123564	29.2166	0.365907
BRCA1_A_41244873_NG	4	exon10	TTTAAGGACCCAGAGTGGGCAGA	4;5;8	co:4:5|0.021|c.T2675C:c.T2674C|p.L892P|nonsynonymous SNV;co:8|0.0|c.T2671C|p.S891P|nonsynonymous SNV;	p.L892P;nonsynonymous SNV	0.0166048	16.0022	0.202314
BRCA1_A_41246420_NG	5	exon10	TGCTATTTAGTGTTATCCAAGGA	5	NA	p.N376N;synonymous SNV	0.00340688	26.0897	0.326709
BRCA1_T_41246867_NG	6	exon10	TGTGAATTTTCTGAGACGGATGT	5;6	NA	p.E227E;nonsynonymous SNV	0.000301408	29.9091	0.374604
BRCA1_T_41245350_NG	8	exon10	AAAGAAGAGAAACTAGAAACAGT	5;6;8	NA	p.E733G;nonsynonymous SNV	NA	47.1923	0.591925
BRCA1_T_41243907_NG	5	exon10	GAAGAGAACTTATCTAGTGAGGA	5;7;8	NA	p.E1214G;nonsynonymous SNV	0.00813693	42.7695	0.370439
BRCA1_T_41246259_NG	8	exon10	AAAATAGACTTACTGGCCAGTGA	4;6;8	NA	p.D430G;nonsynonymous SNV	NA	42.0443	0.52706
BRCA1_A_41223240_NG	4	exon15	TCCAGGTAAGGGGTTCCCTCTGA	4;8	co:8|0.036|c.T4687C|p.Y1563H|nonsynonymous SNV;co:4|0.0|c.T4691C|p.L1564P|nonsynonymous SNV;co:4:8|0.0|c.T4691C:c.T4687C|p.L1564P:p.Y1563H|nonsynonymous SNV:nonsynonymous SNV;	p.Y1563H;nonsynonymous SNV	0.0365056	13.2571	0.350653
BRCA1_T_41223152_NG	6	exon15	AACATACCATCTTCAACCTCTGC	4;6	co:6|0.038|c.A4779G|p.I1593M|nonsynonymous SNV;co:4|0.0|c.A4777G|p.I1593V|nonsynonymous SNV;	p.I1593M;nonsynonymous SNV	0.0254674	28.6244	0.257984
BRCA1_A_41234564_NG	4	exon12	TTTATCAGGTTATGTTGCATGGT	4;7	NA	p.I1405T;nonsynonymous SNV	0.00274502	19.5443	0.244703
BRCA1_T_41244367_NG	7	exon10	AATGAAATAGGTTCCAGTGATGA	5;6;7	co:7|0.014|c.A3181G|p.I1061V|nonsynonymous SNV;co:6|0.001|c.A3180G|p.E1060E|synonymous SNV;co:5|0.0|c.A3179G|p.E1060G|nonsynonymous SNV;	p.I1061V;nonsynonymous SNV	0.0438731	22.8072	0.333672
BRCA1_T_41246799_NG	6	exon10	CACTGAGAAGCGTGCAGCTGAGA	6;8	co:6:8|0.035|c.A749G:c.A751G|p.K251E:p.E250G|nonsynonymous SNV:nonsynonymous SNV;co:8|0.003|c.A751G|p.K251E|nonsynonymous SNV;	p.K251E;nonsynonymous SNV	0.0401424	32.8013	0.368345
BRCA1_T_41196322_NG	7	NA	GGTAGCAAACACTTCCACCATGA	4;7;8	co:4|0.024|c.*1370A>G|UTR3|UTR3;co:7|0.018|c.*1373A>G|UTR3|UTR3;co:8|0.0|c.*1374A>G|UTR3|UTR3;	c.*1370A>G;UTR3	0.0185614	49.3868	0.218544
BRCA1_A_41243631_NG	5	exon10	AGTCAAGTCTTCCAATTCACTGC	5;6	NA	p.L1306S;nonsynonymous SNV	0.000856911	17.2371	0.215803
BRCA1_A_41244941_NG	6	exon10	GGAGCAAATGACTGGCGCTTTGA	6;7;8	NA	p.F869F;synonymous SNV	0.00576743	28.8548	0.238534
BRCA1_T_41246154_NG	7	exon10	AAACCTATCGGAAGAAGGCAAGC	7	NA	p.Y465C;nonsynonymous SNV	NA	29.7987	0.373217
BRCA1_T_41228596_NG	7	exon13	TACCCTATAAGCCAGAATCCAGA	7	NA	p.I1465V;nonsynonymous SNV	NA	23.7335	0.297181
BRCA1_A_41234558_NG	6	exon12	GCTGGAGCTTTATCAGGTTATGT	6	co:6|0.043|c.T4220C|p.L1407P|nonsynonymous SNV;	p.L1407P;nonsynonymous SNV	0.0291904	33.809	0.285778
BRCA1_A_41246506_NG	4	exon10	CACACAGGGGATCAGCATTCAGA	4;6	co:6|0.216|c.T1040C|p.L347P|nonsynonymous SNV;	p.L347P;nonsynonymous SNV	0.171109	5.92809	0.629651
BRCA1_T_41226504_NG	6	exon14	ATGATAGGTGGTACATGCACAGT	4;6	co:6|0.203|c.A4519G|p.R1507G|nonsynonymous SNV;co:4:6|0.049|c.A4517G:c.A4519G|p.D1506G:p.R1507G|nonsynonymous SNV:nonsynonymous SNV;co:4|0.018|c.A4517G|p.D1506G|nonsynonymous SNV;	p.R1507G;nonsynonymous SNV	0.203117	47.152	0.666421
BRCA1_T_41247877_NG	7	exon9	GTTTGGATTCTGCAAAAAAGGGT	7	NA	p.D219G;nonsynonymous SNV	0.000398724	37.6536	0.471859
BRCA1_T_41245380_NG	5	exon10	GTCAATCCTAGCCTTCCAAGAGA	4;5	NA	p.N723S;nonsynonymous SNV	0.00310468	50.9909	0.33658
BRCA1_A_41243529_NG	6	exon10	AAACCAATTCCTTGTCACTCAGA	6;7	NA	p.L1340S;nonsynonymous SNV	NA	16.5397	0.207073
BRCA1_T_41246817_NG	5	exon10	AATAATGATTTGAACACCACTGA	4;5;8	NA	p.N244S;nonsynonymous SNV	0.5	27.5485	0.344989
BRCA1_T_41246567_NG	7	exon10	GGAAACATGTAATGATAGGCGGA	4;5;7	NA	p.T327T;synonymous SNV	NA	19.3145	0.241825
BRCA1_T_41234511_NG	6	exon12	ATGGGAGCCAGCCTTCTAACAGC	6	co:6|0.018|c.A4267G|p.S1423G|nonsynonymous SNV;	p.S1423G;nonsynonymous SNV	0.0187004	31.6702	0.230289
BRCA1_T_41197603_NG	4	NA	TTCAGTCCTTCTACTGTCCTGGC	4	NA	c.*92A>G;UTR3	9.29e-05	31.6425	0.396356
BRCA1_A_41197498_NG	5	NA	TTCCAAGGGAGACTTCAAGCAGA	5;6	NA	c.*197T>C;UTR3	0.0196543	15.2944	0.222427
BRCA1_A_41244978_NG	6	exon10	TCTGCAAATACTGAGCATCAAGT	6;7;8	NA	p.L857S;nonsynonymous SNV	NA	23.3833	0.292792
BRCA1_T_41245153_NG	5	exon10	ACCAAATAAATGTGTGAGTCAGT	4;5;6;8	NA	p.N799D;nonsynonymous SNV	NA	21.5678	0.270049
BRCA1_A_41196608_NG	5	NA	AGATATGAAATATTCATGCCAGA	5;8	NA	c.*1087T>C;UTR3	NA	25.3356	0.317255
BRCA1_A_41244931_NG	8	exon10	GGATTTGAAAACGGAGCAAATGA	8	NA	p.S873P;nonsynonymous SNV	NA	18.4466	0.230952
BRCA1_A_41244776_NG	5	exon10	TGATATTAACTGTCTGTACAGGC	5;8	co:5|0.107|c.T2772C|p.N924N|synonymous SNV;	p.N924N;synonymous SNV	0.0927383	23.7386	0.519512
BRCA1_T_41215968_NG	5	exon17	GCAGATGCTGAGTTTGTGTGTGA	5	NA	p.D1692G;nonsynonymous SNV	0.0108357	54.2379	0.45848
BRCA1_T_41246579_NG	8	exon10	GGGCTGGAAGTAAGGAAACATGT	8	NA	p.G323G;synonymous SNV	NA	45.4356	0.569743
BRCA1_A_41223007_NG	7	exon15	CTGTTGAAGCTGTCAATTCTGGC	7;8	co:7|0.097|c.T4924C|p.S1642P|nonsynonymous SNV;co:8|0.011|c.T4923C|p.A1641A|synonymous SNV;co:7:8|0.0|c.T4924C:c.T4923C|p.A1641A:p.S1642P|synonymous SNV:nonsynonymous SNV;	p.S1642P;nonsynonymous SNV	0.0985579	6.12182	0.52865
BRCA1_A_41223245_NG	4	exon15	GTAAGGGGTTCCCTCTGAAAGGA	4	co:4|0.088|c.T4686C|p.P1562P|synonymous SNV;	p.P1562P;synonymous SNV	0.0626699	21.8084	0.430525
BRCA1_T_41247899_NG	6	exon9	AAGGAACCAGGGATGAAATCAGT	5;6	NA	p.T212A;nonsynonymous SNV	0.0216875	38.2389	0.376547
BRCA1_T_41228528_NG	6	exon13	AGTAAAAATAAAGAACCAGGAGT	4;5;6;7;8	NA	p.K1487K;synonymous SNV	NA	51.6087	0.647792
BRCA1_T_41244531_NG	4	exon10	AACATTCAATGTCACCTGAAAGA	4;8	co:4|0.037|c.A3017G|p.H1006R|nonsynonymous SNV;	p.H1006R;nonsynonymous SNV	0.021005	32.4313	0.372456
BRCA1_T_41246853_NG	8	exon10	GAGACGGATGTAACAAATACTGA	4;8	co:4|0.028|c.A691G|p.T231A|nonsynonymous SNV;co:8|0.0|c.A695G|p.D232G|nonsynonymous SNV;	p.T231A;nonsynonymous SNV	0.0241351	41.2091	0.273067
BRCA1_A_41223133_NG	4	exon15	TCAATGCAGAGGTTGAAGATGGT	4;8	NA	p.L1600L;synonymous SNV	0.0012937	33.549	0.420306
BRCA1_A_41244125_NG	5	exon10	ATGCATGACTACTTCCCATAGGC	5;8	co:8|0.224|c.T3420C|p.S1140S|synonymous SNV;co:5|0.027|c.T3423C|p.H1141H|synonymous SNV;	p.S1140S;synonymous SNV	0.126062	29.6569	0.491783
BRCA1_T_41245272_NG	5	exon10	TTGCAAACTGAAAGATCTGTAGA	5;6;7	NA	p.Q759R;synonymous SNV	0.000475464	26.9802	0.337868
BRCA1_T_41244896_NG	4	exon10	AACATTCTCTGCCCACTCTGGGT	4	NA	p.T884T;synonymous SNV	0.000137137	38.6783	0.484733
BRCA1_T_41245555_NG	7	exon10	AGCAGAAACCTACAACTCATGGA	4;6;7;8	NA	p.N665D;nonsynonymous SNV	0.00106496	17.3206	0.216848
BRCA1_T_41245011_NG	8	exon10	AGCATAGAAATGGAAGAAAGTGA	4;6;8	co:6|0.035|c.A2535G|p.I845M|nonsynonymous SNV;co:4|0.005|c.A2533G|p.I845V|nonsynonymous SNV;co:8|0.001|c.A2537G|p.E846G|nonsynonymous SNV;	p.I845M;nonsynonymous SNV	0.0371347	53.1678	0.355626
BRCA1_T_41245030_NG	4	exon10	CACAGTCGGGAAACAAGCATAGA	4	NA	p.S840G;nonsynonymous SNV	NA	29.4987	0.369449
BRCA1_A_41246693_NG	6	exon10	TTCTCATGCTGTAATGAGCTGGC	6	NA	p.H285H;synonymous SNV	0.000370868	17.1941	0.215264
BRCA1_T_41197249_NG	7	NA	CAATGGAAGGAGAGTGCTTGGGA	7;8	NA	c.*446A>G;UTR3	0.00294744	30.9212	0.387302
BRCA1_T_41228536_NG	7	exon13	AGTTCTACCAGTAAAAATAAAGA	7	NA	p.T1485A;nonsynonymous SNV	NA	21.4639	0.268748
BRCA1_T_41246782_NG	8	exon10	AGCTGAGAGGCATCCAGAAAAGT	6;8	NA	p.R256G;nonsynonymous SNV	NA	28.2895	0.354282
BRCA1_T_41196507_NG	7	NA	TCATAAATAATTTTGCTTGCTGA	5;6;7	co:6|0.085|c.*1187A>G|UTR3|UTR3;co:5|0.005|c.*1186A>G|UTR3|UTR3;co:7|0.0|c.*1188A>G|UTR3|UTR3;	c.*1187A>G;UTR3	0.0503014	0.726835	0.349711
BRCA1_T_41246766_NG	8	exon10	GAAAAGTATCAGGGTAGTTCTGT	4;5;8	co:8|0.021|c.A782G|p.Y261C|nonsynonymous SNV;co:4|0.0|c.A778G|p.K260E|nonsynonymous SNV;	p.Y261C;nonsynonymous SNV	0.0192374	17.7437	0.23308
BRCA1_T_41244260_NG	8	exon10	ATAAACAAAGTCTTCCTGGAAGT	4;5;7;8	co:5|0.019|c.A3285G|p.K1095K|synonymous SNV;co:8|0.0|c.A3288G|p.Q1096Q|synonymous SNV;co:4|0.0|c.A3284G|p.K1095R|nonsynonymous SNV;	p.K1095K;synonymous SNV	0.048794	26.0314	0.368561
BRCA1_A_41226475_NG	5	exon14	GAAGACTCCCAGAGCAACTGTGC	5	co:5|0.024|c.T4548C|p.S1516S|synonymous SNV;	p.S1516S;synonymous SNV	0.0225644	56.1931	0.260943
BRCA1_A_41249281_NG	6	exon8	TTATTAACGGTATCTTCAGAAGA	6;7	NA	p.V191V;synonymous SNV	NA	18.926	0.236958
BRCA1_T_41246205_NG	4	exon10	TTCACTCCAAATCAGTAGAGAGT	4	co:4|0.038|c.A1343G|p.H448R|nonsynonymous SNV;	p.H448R;nonsynonymous SNV	0.0378788	43.0086	0.441117
BRCA1_A_41277379_NG	6	exon1	GTCTCAGCGAGCTCACGCCGCGC	6	co:6|0.016|c.-1266T>C|UTR5|UTR5;	c.-1266T>C;UTR5	0.00804464	31.3581	0.287571
BRCA1_T_41243560_NG	5	exon10	TGAAAGCCAGGGAGTTGGTCTGA	4;5	co:4|0.012|c.A3987G|p.E1329E|synonymous SNV;co:5|0.004|c.A3988G|p.S1330G|nonsynonymous SNV;	p.E1329E;synonymous SNV	0.00675761	30.4077	0.26256
BRCA1_T_41234449_NG	8	exon12	ACCTGCGAAATCCAGAACAAAGC	8	NA	p.R1443R;synonymous SNV	NA	47.7873	0.599442
BRCA1_A_41244461_NG	7	exon10	AATGTTATTACGGCTAATTGTGC	7	NA	p.N1029N;synonymous SNV	0.00782395	22.4089	0.215376
BRCA1_A_41245526_NG	4	exon10	TGCAGGTTCTTTACCTTCCATGA	4	NA	p.P674P;synonymous SNV	0.000284018	27.3638	0.342675
BRCA1_T_41244827_NG	7	exon10	AAAGGAAGAAAATCAAGGAAAGA	6;7	NA	p.E907E;synonymous SNV	NA	53.3821	0.670162
BRCA1_A_41219663_NG	5	exon16	AATTAGATTAGTTAAAGTGATGT	5;7	NA	p.L1679P;synonymous SNV	0.00536377	37.1005	0.263535
BRCA1_A_41197265_NG	7	NA	GGTCTGACTCTCTGCCTTTGTGA	7	NA	c.*430T>C;UTR3	0.0017482	20.1369	0.252127
BRCA1_A_41197601_NG	5	NA	AAGGACTGAAGAGTGAGAGGAGC	5	co:5|0.208|c.*94T>C|UTR3|UTR3;	c.*94T>C;UTR3	0.155013	61.6594	0.604876
BRCA1_T_41246796_NG	6	exon10	TGAGAAGCGTGCAGCTGAGAGGC	5;6	NA	p.K251R;nonsynonymous SNV	0.0078812	34.0182	0.312673
BRCA1_T_41223198_NG	5	exon15	TCTGATCCTTCTGAAGACAGAGC	5	NA	p.D1578G;nonsynonymous SNV	0.0209424	30.2096	0.322865
BRCA1_T_41246455_NG	7	exon10	AATCCTAGAGATACTGAAGATGT	7	NA	p.R365G;nonsynonymous SNV	NA	60.5951	0.762161
BRCA1_T_41246597_NG	5	exon10	GCCAACATAACAGATGGGCTGGA	4;5;7	co:4|0.024|c.A950G|p.Q317R|nonsynonymous SNV;co:5|0.004|c.A951G|p.Q317Q|synonymous SNV;co:7|0.004|c.A953G|p.H318R|nonsynonymous SNV;	p.Q317R;nonsynonymous SNV	0.0207555	23.9261	0.236371
BRCA1_T_41244126_NG	7	exon10	GTAGTCATGCATCTCAGGTTTGT	7	co:7|0.023|c.A3422G|p.H1141R|nonsynonymous SNV;	p.H1141R;nonsynonymous SNV	0.0227696	41.789	0.264371
BRCA1_T_41245507_NG	7	exon10	AAGAAGAGTAACAAGCCAAATGA	4;5;7	NA	p.S681G;nonsynonymous SNV	NA	34.4624	0.431776
BRCA1_A_41243914_NG	5	exon10	TCTGAGGACTCTAATTTCTTGGC	5;8	co:5:8|0.134|c.T3634C:c.T3631C|p.S1211P:p.S1212P|nonsynonymous SNV:nonsynonymous SNV;co:5|0.008|c.T3634C|p.S1212P|nonsynonymous SNV;co:8|0.001|c.T3631C|p.S1211P|nonsynonymous SNV;	p.S1212P;nonsynonymous SNV	0.133252	3.89457	0.591392
BRCA1_A_41234476_NG	4	exon12	GTCACTTATGATGGAAGGGTAGC	4;8	co:8|0.044|c.T4298C|p.I1433T|nonsynonymous SNV;co:4|0.004|c.T4302C|p.S1434S|synonymous SNV;	p.I1433T;nonsynonymous SNV	0.0341121	30.1533	0.332422
BRCA1_A_41244586_NG	4	exon10	ATGACTTGATGGGAAAAAGTGGT	4	NA	p.S988P;nonsynonymous SNV	0.00240773	36.5262	0.457684
BRCA1_T_41277237_NG	5	NA	GGGTACTGGCGTGGGAGAGTGGA	5	co:5|0.308|NA|intronic|intronic;	intronic;intronic	0.262379	21.1167	0.722669
BRCA1_A_41234469_NG	5	exon12	GCAGAAGAGTCACTTATGATGGA	5;6;8	NA	p.S1437P;nonsynonymous SNV	NA	32.0564	0.401557
BRCA1_T_41196598_NG	5	NA	TAAAATGACAGATCCCACCAGGA	4;5;8	NA	c.*1097A>G;UTR3	NA	31.7029	0.397119
BRCA1_T_41244526_NG	7	exon10	CATTCAATGTCACCTGAAAGAGA	6;7	NA	p.M1008V;nonsynonymous SNV	NA	27.3814	0.342896
BRCA1_T_41197263_NG	5	NA	AGTCAGACCCTTCAATGGAAGGA	5;7	co:5|0.009|c.*432A>G|UTR3|UTR3;co:7|0.007|c.*434A>G|UTR3|UTR3;	c.*432A>G;UTR3	0.00522528	35.9271	0.275617
BRCA1_T_41244295_NG	8	exon10	TATGCTTAGATTAGGGGTTTTGC	8	NA	p.R1085G;nonsynonymous SNV	0.000462545	22.0977	0.276687
BRCA1_T_41226368_NG	8	exon14	ACATCTTACTTGCCAAGGCAAGA	8	NA	p.Y1552C;nonsynonymous SNV	NA	22.3517	0.279866
BRCA1_T_41244130_NG	7	exon10	GGAAGTAGTCATGCATCTCAGGT	4;7	co:7|0.069|c.A3418G|p.S1140G|nonsynonymous SNV;co:4:7|0.005|c.A3415G:c.A3418G|p.S1140G:p.S1139G|nonsynonymous SNV:nonsynonymous SNV;co:4|0.002|c.A3415G|p.S1139G|nonsynonymous SNV;	p.S1140G;nonsynonymous SNV	0.06728	30.9815	0.457303
BRCA1_T_41244219_NG	5	exon10	AAAAAGCAAGAATATGAAGAAGT	4;5;8	NA	p.K1110R;nonsynonymous SNV	NA	28.4949	0.356859
BRCA1_T_41243829_NG	7	exon10	CTTCTCAGTCTACTAGGCATAGC	7	NA	p.Q1240R;nonsynonymous SNV	0.00239969	29.4093	0.368324
BRCA1_A_41197314_NG	4	NA	GAAACCAGCTATTCTCTTGAGGC	4;7	co:4|0.078|c.*381T>C|UTR3|UTR3;co:7|0.001|c.*378T>C|UTR3|UTR3;	c.*381T>C;UTR3	0.0512467	10.6681	0.38128
BRCA1_T_41244867_NG	8	exon10	TTAAAGAAACAAAGTCCAAAAGT	4;5;7;8	NA	p.K894R;nonsynonymous SNV	NA	17.0486	0.213443
BRCA1_T_41251801_NG	6	exon7	TCTACATTGAATTGGGTAAGGGT	4;6	co:6|0.067|c.A538G|p.I180V|nonsynonymous SNV;co:4|0.006|c.A536G|p.Y179C|nonsynonymous SNV;co:4:6|0.002|c.A536G:c.A538G|p.I180V:p.Y179C|nonsynonymous SNV:nonsynonymous SNV;	p.I180V;nonsynonymous SNV	0.0599117	33.3916	0.433115
BRCA1_T_41226461_NG	5	exon14	AGAAACTACCCATCTCAAGAGGA	4;5;8	co:8|0.073|c.A4565G|p.Y1522C|nonsynonymous SNV;co:5|0.001|c.A4562G|p.N1521S|nonsynonymous SNV;	p.Y1522C;nonsynonymous SNV	0.0551303	37.7543	0.413644
BRCA1_T_41215924_NG	4	exon17	GGAATTGCGGGAGGAAAATGGGT	4	co:4|0.013|c.A5119G|p.I1707V|nonsynonymous SNV;	p.I1707V;nonsynonymous SNV	0.00672757	51.4894	0.399059
BRCA1_A_41226526_NG	6	exon14	CATTTAGAAGGGGATGACCTAGA	6;8	NA	p.S1499S;synonymous SNV	0.0104295	17.8756	0.241996
BRCA1_A_41243650_NG	6	exon10	ACTGCACTGTGAAGAAAACAAGC	6	NA	p.C1300R;nonsynonymous SNV	NA	31.1017	0.389568
BRCA1_A_41244518_NG	8	exon10	CTCTTTCAGGTGACATTGAATGT	8	NA	p.P1010P;synonymous SNV	NA	25.2577	0.316279
BRCA1_T_41226401_NG	8	exon14	CTGGAAGAGTCTGGGCCACACGA	5;6;8	co:5|0.01|c.A4619G|p.E1540G|nonsynonymous SNV;co:6|0.005|c.A4620G|p.E1540E|synonymous SNV;co:8|0.0|c.A4622G|p.E1541G|nonsynonymous SNV;	p.E1540G;nonsynonymous SNV	0.0170258	27.639	0.211041
BRCA1_T_41243706_NG	5	exon10	TCTCAGGAACATCACCTTAGTGA	5;8	NA	p.Q1281R;nonsynonymous SNV	0.0017678	16.814	0.210506
BRCA1_T_41247904_NG	8	exon9	ACCCCTCAAGGAACCAGGGATGA	8	NA	p.Q210R;nonsynonymous SNV	0.0019916	27.675	0.346578
BRCA1_T_41245496_NG	8	exon10	ACAAGCCAAATGAACAGACAAGT	4;8	NA	p.P684P;synonymous SNV	NA	24.6065	0.308116
BRCA1_T_41245032_NG	7	exon10	TTAACCACAGTCGGGAAACAAGC	4;7	NA	p.H839R;nonsynonymous SNV	NA	25.765	0.322639
BRCA1_A_41246120_NG	4	exon10	TACATGGCTTAAGTTGGGGAGGC	4	co:4|0.149|c.T1428C|p.H476H|synonymous SNV;	p.H476H;synonymous SNV	0.0751058	22.4656	0.436975
BRCA1_A_41246704_NG	5	exon10	AATGAGCTGGCATGAGTATTTGT	5	co:5|0.036|c.T844C|p.S282P|nonsynonymous SNV;	p.S282P;nonsynonymous SNV	0.0195034	22.9492	0.30907
BRCA1_T_41245468_NG	5	exon10	TGACAGCGATACTTTCCCAGAGC	5	co:5|0.018|c.A2080G|p.S694G|nonsynonymous SNV;	p.S694G;nonsynonymous SNV	0.0419446	56.4678	0.341274
BRCA1_T_41245462_NG	5	exon10	CGATACTTTCCCAGAGCTGAAGT	5	co:5|0.132|c.A2086G|p.T696A|nonsynonymous SNV;	p.T696A;nonsynonymous SNV	0.108108	19.2954	0.551425
BRCA1_A_41197576_NG	5	NA	AAATATTTAGTAGCCAGGACAGT	5	NA	c.*119T>C;UTR3	NA	17.8986	0.224086
BRCA1_T_41228603_NG	7	exon13	TAGTGAATACCCTATAAGCCAGA	6;7	NA	p.E1462E;synonymous SNV	NA	33.202	0.415949
BRCA1_T_41246514_NG	7	exon10	ATGCTGATCCCCTGTGTGAGAGA	7	co:7|0.012|c.A1034G|p.D345G|nonsynonymous SNV;	p.D345G;nonsynonymous SNV	0.00811765	39.5397	0.317715
BRCA1_T_41245183_NG	7	exon10	GAAGTTAGCACTCTAGGGAAGGC	7	co:7|0.048|c.A2365G|p.S789G|nonsynonymous SNV;	p.S789G;nonsynonymous SNV	0.0374148	40.6421	0.350733
BRCA1_A_41243852_NG	4	exon10	TTTACCAAATAACAAGTGTTGGA	4;7;8	NA	p.G1232G;synonymous SNV	0.00241011	33.3989	0.418421
BRCA1_A_41247880_NG	4	exon9	TCCAAACTGATTTCATCCCTGGT	4;5;6	co:6|0.035|c.T651C|p.S217S|synonymous SNV;	p.S217S;synonymous SNV	0.0239622	19.2165	0.254051
BRCA1_A_41222961_NG	4	exon15	GTCAGGCCAGACACCACCATGGA	4	NA	p.L1657P;nonsynonymous SNV	NA	37.9465	0.475536
BRCA1_T_41246321_NG	6	exon10	AAAGTAGCTGATGTATTGGACGT	6	co:6|0.124|c.A1227G|p.V409V|synonymous SNV;	p.V409V;synonymous SNV	0.0956026	80.7997	0.517639
BRCA1_T_41277405_NG	4	exon1	AAAACTGCGACTGCGCGGCGTGA	4	NA	c.-1292A>G;UTR5	0.00124018	35.5436	0.44534
BRCA1_A_41226481_NG	7	exon14	ACTCCCAGAGCAACTGTGCATGT	7	NA	p.S1514S;synonymous SNV	0.00381755	62.5531	0.398297
BRCA1_T_41223142_NG	7	exon15	TCTTCAACCTCTGCATTGAAAGT	6;7	NA	p.T1597A;synonymous SNV	0.00256385	26.4733	0.331518
BRCA1_T_41245044_NG	7	exon10	TGGGACATGAAGTTAACCACAGT	5;7	co:7|0.043|c.A2504G|p.H835R|nonsynonymous SNV;	p.H835R;nonsynonymous SNV	0.0476562	35.151	0.396203
BRCA1_T_41215900_NG	8	exon17	GGTAGTTAGCTATTTCTGTAAGT	4;8	co:4|0.059|c.A5139G|p.V1713V|synonymous SNV;co:8|0.011|c.A5143G|p.S1715G|nonsynonymous SNV;co:4:8|0.004|c.A5139G:c.A5143G|p.S1715G:p.V1713V|nonsynonymous SNV:synonymous SNV;	p.V1713V;synonymous SNV	0.0498898	31.4056	0.397168
BRCA1_T_41246018_NG	6	exon10	ACATCAGGCCTTCATCCTGAGGA	6	NA	p.S510S;synonymous SNV	0.00204531	22.5585	0.282458
BRCA1_A_41251847_NG	4	exon7	CAGAGTTCTCACAGTTCCAAGGT	4	NA	p.T164T;synonymous SNV	9.4e-05	21.3239	0.266994
BRCA1_T_41243909_NG	6	exon10	TCAGAAGAGAACTTATCTAGTGA	5;6;8	co:6|0.044|c.A3639G|p.E1213E|synonymous SNV;co:5:8|0.009|c.A3638G:c.A3641G|p.E1214G:p.E1213G|nonsynonymous SNV:nonsynonymous SNV;co:5|0.005|c.A3638G|p.E1213G|nonsynonymous SNV;co:6:8|0.001|c.A3639G:c.A3641G|p.E1214G:p.E1213E|nonsynonymous SNV:synonymous SNV;co:5:6|0.0|c.A3639G:c.A3638G|p.E1213G|nonsynonymous SNV;co:8|0.0|c.A3641G|p.E1214G|nonsynonymous SNV;	p.E1213E;synonymous SNV	0.0400494	30.523	0.339378
BRCA1_T_41234539_NG	6	exon12	GCTGAACTAGAAGCTGTGTTAGA	5;6	co:6|0.035|c.A4239G|p.E1413E|synonymous SNV;co:5|0.0|c.A4238G|p.E1413G|nonsynonymous SNV;	p.E1413E;synonymous SNV	0.032523	57.1171	0.330757
BRCA1_T_41197358_NG	5	NA	GCTTAGGGCTGGAAGCACAGAGT	5	co:5|0.116|c.*337A>G|UTR3|UTR3;	c.*337A>G;UTR3	0.109208	73.3139	0.548436
BRCA1_A_41215931_NG	5	exon17	CTAGAAAATATTTCAGTGTCCGT	5;6;7;8	co:5|0.043|c.T5112C|p.F1704F|synonymous SNV;	p.F1704F;synonymous SNV	0.0367793	27.5718	0.353487
BRCA1_T_41244498_NG	5	exon10	AATGAGAACATTCCAAGTACAGT	5;7;8	NA	p.E1017G;nonsynonymous SNV	NA	47.4004	0.59457
BRCA1_A_41243970_NG	5	exon10	GGTGAAAGGGCTAGGACTCCTGC	5;6;7	co:5|0.017|c.T3578C|p.F1193S|nonsynonymous SNV;co:7|0.003|c.T3576C|p.P1192P|synonymous SNV;co:6|0.0|c.T3577C|p.F1193L|nonsynonymous SNV;	p.F1193S;nonsynonymous SNV	0.0202358	10.6508	0.243872
BRCA1_T_41243755_NG	6	exon10	TGAAGAATAGCTTAAATGACTGC	4;6;7	NA	p.N1265D;nonsynonymous SNV	0.011122	19.3127	0.254204
BRCA1_T_41234492_NG	5	exon12	AGCTACCCTTCCATCATAAGTGA	5	co:5|0.035|c.A4286G|p.Y1429C|nonsynonymous SNV;	p.Y1429C;nonsynonymous SNV	0.0285706	26.7704	0.300454
BRCA1_A_41244087_NG	7	exon10	TCATCTAACAGGTCATCAGGTGT	7;8	co:7|0.038|c.T3461C|p.L1154S|nonsynonymous SNV;co:8|0.003|c.T3460C|p.L1154L|synonymous SNV;	p.L1154S;nonsynonymous SNV	0.0543757	30.0212	0.421199
BRCA1_A_41197412_NG	5	NA	CAGCATCTTGCTCAATTGGTGGC	5	NA	c.*283T>C;UTR3	0.00398533	30.1764	0.211731
BRCA1_T_41215351_NG	7	exon18	TGAATGAGGTAAGTACTTGATGT	4;7	co:7|0.018|c.A5192G|p.E1731G|nonsynonymous SNV;co:4|0.0|c.A5189G|p.N1730S|nonsynonymous SNV;co:4:7|0.0|c.A5189G:c.A5192G|p.E1731G:p.N1730S|nonsynonymous SNV:nonsynonymous SNV;	p.E1731G;nonsynonymous SNV	0.011338	50.887	0.424461
BRCA1_T_41246571_NG	6	exon10	TAAGGAAACATGTAATGATAGGC	6;7;8	co:6|0.136|c.A977G|p.E326G|nonsynonymous SNV;co:8|0.001|c.A979G|p.T327A|nonsynonymous SNV;	p.E326G;nonsynonymous SNV	0.171027	18.7142	0.641985
BRCA1_T_41258506_NG	6	exon4	TTCACAGTGTCCTTTATGTAAGA	4;6	co:6|0.055|c.A179G|p.Q60R|nonsynonymous SNV;	p.Q60R;nonsynonymous SNV	0.0375125	17.9853	0.327552
BRCA1_T_41246471_NG	5	exon10	TGCCATGCTCAGAGAATCCTAGA	5	NA	p.P359P;synonymous SNV	NA	29.9425	0.375024
BRCA1_T_41251893_NG	8	exon7	TAGCAGGAAACCAGTCTCAGTGT	5;8	co:5|0.065|c.A443G|p.Q148R|nonsynonymous SNV;co:8|0.006|c.A446G|p.E149G|nonsynonymous SNV;	p.Q148R;nonsynonymous SNV	0.0669472	51.7399	0.459483
BRCA1_T_41222952_NG	8	exon15	ACCCCAGAAGAATTTGTGAGTGT	6;8	co:6|0.02|c.A4977G|p.P1659P|synonymous SNV;co:8|0.004|c.A4979G|p.E1660G|nonsynonymous SNV;co:6:8|0.001|c.A4977G:c.A4979G|p.P1659P:p.E1660G|synonymous SNV:nonsynonymous SNV;	p.P1659P;synonymous SNV	0.0188044	43.4127	0.228376
BRCA1_T_41222988_NG	5	exon15	AACAAAAGAATGTCCATGGTGGT	4;5;6;7	co:5|0.007|c.A4943G|p.K1648R|nonsynonymous SNV;	p.K1648R;nonsynonymous SNV	0.00468095	44.2873	0.303674
BRCA1_T_41243960_NG	8	exon10	CCCATACACATTTGGCTCAGGGT	4;6;8	co:6|0.05|c.A3586G|p.T1196A|nonsynonymous SNV;co:4|0.007|c.A3584G|p.H1195R|nonsynonymous SNV;	p.T1196A;nonsynonymous SNV	0.0510171	35.6162	0.407218
BRCA1_T_41245799_NG	5	exon10	CGAAAGCTGAACCTATAAGCAGC	4;5	NA	p.K583K;synonymous SNV	NA	28.9843	0.362996
BRCA1_A_41196569_NG	6	NA	AAAGCAACAGCTTCCTTCCTGGT	6;7	co:7|0.034|c.*1125T>C|UTR3|UTR3;co:6|0.019|c.*1126T>C|UTR3|UTR3;	c.*1125T>C;UTR3	0.0233094	17.4144	0.247251
BRCA1_T_41245571_NG	8	exon10	AAATGCCAGTCAGGCACAGCAGA	8	NA	p.P659P;synonymous SNV	0.00187266	27.6356	0.346082
BRCA1_A_41245810_NG	4	exon10	TGAAAGCAGATTCTTTTTCGAGT	4;5;8	NA	p.F580L;synonymous SNV	0.00257681	19.7304	0.247036
BRCA1_T_41245958_NG	8	exon10	CTCCTGAAATGATAAATCAGGGA	7;8	NA	p.E530E;synonymous SNV	NA	54.4556	0.683769
BRCA1_T_41247915_NG	8	exon9	TGTTACAAATCACCCCTCAAGGA	5;7;8	co:5|0.082|c.A615G|p.L205L|synonymous SNV;co:8|0.004|c.A618G|p.Q206Q|synonymous SNV;co:7|0.002|c.A617G|p.Q206R|nonsynonymous SNV;	p.L205L;synonymous SNV	0.0789566	28.349	0.489632
BRCA1_T_41244772_NG	4	exon10	ATCACTGCAGGCTTTCCTGTGGT	4	NA	p.T926A;nonsynonymous SNV	0.0049646	22.8603	0.286237
BRCA1_A_41244285_NG	4	exon10	AAAACCCCTAATCTAAGCATAGC	4	NA	p.V1088A;nonsynonymous SNV	NA	31.3448	0.392619
BRCA1_T_41244501_NG	7	exon10	TGGGAAATGAGAACATTCCAAGT	5;6;7	NA	p.N1016S;nonsynonymous SNV	NA	54.2258	0.68083
BRCA1_T_41244010_NG	5	exon10	CAAAAGCGTCCAGAAAGGAGAGC	4;5	NA	p.S1180G;nonsynonymous SNV	0.000273373	24.0563	0.301225
BRCA1_T_41246542_NG	7	exon10	CCCAGCACAGAAAAAAAGGTAGA	4;7	NA	p.T336A;nonsynonymous SNV	NA	32.5268	0.407475
BRCA1_A_41245229_NG	4	exon10	ACCAGGTACCAATGAAATACTGC	4;8	NA	p.P773P;synonymous SNV	NA	20.4373	0.255891
BRCA1_A_41267788_NG	5	exon3	GATCAACTCCAGACTAGCAGGGT	5;6	NA	p.L30S;nonsynonymous SNV	0.00234712	38.6997	0.485003
BRCA1_T_41228624_NG	5	exon13	TATTAACTTCACAGAAAAGTAGT	5;6	NA	p.L1455L;synonymous SNV	0.119048	26.0702	0.457743
BRCA1_T_41197680_NG	6	NA	GCCACAGGTACAGAGCCACAGGA	4;6	NA	c.*15A>G;UTR3	0.0066414	41.337	0.314086
BRCA1_A_41201174_NG	5	exon21	CCACAGAAGCACCACACAGCTGT	5;7;8	co:7|0.219|c.T5368C|p.S1790P|nonsynonymous SNV;co:5|0.037|c.T5370C|p.S1790S|synonymous SNV;	p.S1790P;nonsynonymous SNV	0.150484	26.5342	0.551103
BRCA1_T_41226361_NG	8	exon14	ACTTGCCAAGGCAAGATCTAGGT	8	NA	p.P1554P;synonymous SNV	0.000712082	16.0184	0.200546
BRCA1_T_41223174_NG	7	exon15	CCCCAGAGTCAGCTCGTGTTGGC	5;7	co:7|0.248|c.A4757G|p.E1586G|nonsynonymous SNV;co:5|0.023|c.A4755G|p.P1585P|synonymous SNV;	p.E1586G;nonsynonymous SNV	0.207128	31.1501	0.671824
BRCA1_A_41242979_NG	8	exon11	AAATGTCACTCTGAGAGGATAGC	8	NA	p.S1389S;synonymous SNV	0.000543183	19.6974	0.246622
BRCA1_A_41197693_NG	8	NA	TGGCTGCAGTCAGTAGTGGCTGT	8	NA	c.*2T>C;UTR3	0.000933025	58.5367	0.735729
BRCA1_T_41245022_NG	6	exon10	CGGGAAACAAGCATAGAAATGGA	5;6;7	NA	p.E842E;nonsynonymous SNV	0.00355872	22.5101	0.28185
BRCA1_T_41196491_NG	8	NA	CTTGCTGAAGGAAGAAAAAGTGT	8	NA	c.*1204A>G;UTR3	0.00231324	46.9021	0.58824
BRCA1_T_41228627_NG	5	exon13	CAGTATTAACTTCACAGAAAAGT	5;8	NA	p.V1454V;synonymous SNV	NA	20.7609	0.259944
BRCA1_A_41223167_NG	4	exon15	ACGAGCTGACTCTGGGGCTCTGT	4	NA	p.A1588A;synonymous SNV	0.000115487	20.6811	0.258945
BRCA1_A_41245551_NG	5	exon10	TTGTAGGTTTCTGCTGTGCCTGA	5	co:5|0.007|c.T1997C|p.L666P|nonsynonymous SNV;	p.L666P;nonsynonymous SNV	0.00480075	31.8738	0.229942
BRCA1_A_41201193_NG	6	exon21	GCTGTACCATCCATTCCAGTTGA	6	co:6|0.068|c.T5351C|p.V1784A|nonsynonymous SNV;	p.V1784A;nonsynonymous SNV	0.0684211	24.1444	0.372847
BRCA1_T_41196382_NG	8	NA	AGACTTGATTGTACAAAATACGT	8	NA	c.*1313A>G;UTR3	NA	34.3213	0.429998
BRCA1_A_41243951_NG	4	exon10	CTGAGCCAAATGTGTATGGGTGA	4;8	co:8|0.009|c.T3593C|p.L1198S|nonsynonymous SNV;co:4|0.0|c.T3597C|p.A1199A|synonymous SNV;co:4:8|0.0|c.T3597C:c.T3593C|p.A1199A:p.L1198S|synonymous SNV:nonsynonymous SNV;	p.L1198S;nonsynonymous SNV	0.00689757	40.212	0.301636
BRCA1_A_41234487_NG	4	exon12	TGGAAGGGTAGCTGTTAGAAGGC	4;5	co:5|0.014|c.T4290C|p.P1430P|synonymous SNV;co:4:5|0.008|c.T4291C:c.T4290C|p.S1431P:p.P1430P|nonsynonymous SNV:synonymous SNV;co:4|0.005|c.T4291C|p.S1431P|nonsynonymous SNV;	p.P1430P;synonymous SNV	0.036986	19.1411	0.333322
BRCA1_T_41246720_NG	8	exon10	GTGGCACAAATACTCATGCCAGC	6;8	NA	p.T276T;synonymous SNV	0.00136612	50.403	0.632566
BRCA1_T_41244493_NG	6	exon10	AGAACATTCCAAGTACAGTGAGC	4;6	NA	p.I1019V;nonsynonymous SNV	NA	63.5843	0.801514
BRCA1_T_41243453_NG	7	exon10	AAACTTAGGTATTGGAACCAGGT	7	co:7|0.058|c.A4095G|p.L1365L|synonymous SNV;	p.L1365L;synonymous SNV	0.0317648	47.0119	0.218641
BRCA1_A_41277201_NG	8	NA	AATACCCATCTGTCAGCTTCGGA	4;8	NA	.;intronic	0.0118265	17.1982	0.233109
BRCA1_A_41243764_NG	5	exon10	AATGATAATAAATTCTCCTCTGT	5;7;8	co:7:8|0.027|c.T3782C:c.T3781C|p.L1261P|nonsynonymous SNV;co:7|0.009|c.T3782C|p.L1261S|nonsynonymous SNV;	p.L1261P;nonsynonymous SNV	0.0333786	20.9799	0.335148
BRCA1_T_41244649_NG	6	exon10	TCATTACTCCAAATAAACATGGA	6	NA	p.T967A;nonsynonymous SNV	NA	21.7733	0.272622
BRCA1_T_41244496_NG	5	exon10	TGAGAACATTCCAAGTACAGTGA	5;6;8	NA	p.N1018D;nonsynonymous SNV	NA	59.4955	0.74799
BRCA1_T_41245375_NG	7	exon10	AATCCTAGCCTTCCAAGAGAAGA	7	NA	p.S725G;nonsynonymous SNV	NA	25.2908	0.316693
BRCA1_A_41219678_NG	7	exon16	AAAGTGATGTGGTGTTTTCTGGC	7	co:7|0.101|c.T5021C|p.I1674T|nonsynonymous SNV;	p.I1674T;nonsynonymous SNV	0.108832	3.26612	0.546478
BRCA1_T_41196443_NG	4	NA	TATAGCTGTTGGAAGGACTAGGT	4	NA	c.*1252A>G;UTR3	0.0033906	33.3188	0.238431
BRCA1_T_41277459_NG	4	exon1	GGTAGCCCCTTGGTTTCCGTGGC	4	NA	c.-1346A>G;UTR5	0.00736995	37.3949	0.308333
BRCA1_T_41245609_NG	8	exon10	TTCTAGCAGTGAAGAGATAAAGA	5;8	co:5|0.022|c.A1936G|p.S646G|nonsynonymous SNV;	p.S646G;nonsynonymous SNV	0.0116557	20.6393	0.2479
BRCA1_A_41219659_NG	4	exon16	AGTAATTAGATTAGTTAAAGTGA	4;5;8	NA	p.I1680I;synonymous SNV	0.00172473	24.7597	0.310036
BRCA1_T_41199674_NG	7	exon22	CAGAGGACAATGGCTTCCATGGT	4;7	co:7|0.045|c.A5453G|p.D1818G|nonsynonymous SNV;co:4|0.006|c.A5450G|p.E1817G|nonsynonymous SNV;co:4:7|0.004|c.A5450G:c.A5453G|p.D1818G:p.E1817G|nonsynonymous SNV:nonsynonymous SNV;	p.D1818G;nonsynonymous SNV	0.0456763	30.1366	0.390073
BRCA1_A_41199716_NG	5	exon22	GTGGACACCCTGGATCCCCAGGA	5;7	co:5|0.035|c.T5411C|p.V1804A|nonsynonymous SNV;co:5:7|0.013|c.T5411C:NA|p.V1804A:nonsynonymous SNV|nonsynonymous SNV:nonsynonymous SNV;	p.V1804A;nonsynonymous SNV	0.0303722	61.092	0.281214
BRCA1_A_41245814_NG	6	exon10	AAAGCAGATTCTTTTTCGAGTGA	6;8	co:6:8|0.01|c.T1734C:c.T1732C|p.S578P|nonsynonymous SNV;co:8|0.0|c.T1732C|p.S578P|nonsynonymous SNV;co:6|0.0|c.T1734C|p.S578S|synonymous SNV;	p.S578P;nonsynonymous SNV	0.0347868	13.5409	0.284043
BRCA1_T_41226509_NG	6	exon14	ATTAGATGATAGGTGGTACATGC	4;6	co:6|0.01|c.A4514G|p.D1505G|nonsynonymous SNV;	p.D1505G;nonsynonymous SNV	0.00616802	44.1032	0.330198
BRCA1_T_41226458_NG	6	exon14	AAACTACCCATCTCAAGAGGAGC	6	NA	p.Y1522C;nonsynonymous SNV	NA	41.9759	0.526197
BRCA1_T_41245101_NG	8	exon10	CTAATTCATGGTTGTTCCAAAGA	4;8	NA	p.H816R;nonsynonymous SNV	0.00142169	18.5839	0.232673
BRCA1_T_41199695_NG	5	exon22	GTGCAGCCAGATGCCTGGACAGA	5	NA	p.Q1811R;nonsynonymous SNV	NA	46.1192	0.578379
BRCA1_T_41245490_NG	8	exon10	CAAATGAACAGACAAGTAAAAGA	4;7;8	NA	p.E686E;synonymous SNV	NA	20.2483	0.253524
BRCA1_A_41234515_NG	6	exon12	CTCCCATGCTGTTCTAACACAGC	6	NA	p.H1421H;synonymous SNV	0.000654861	28.4466	0.356254
BRCA1_A_41196353_NG	6	NA	ACAGCACAACATTTACAAAACGT	6;8	NA	c.*1342T>C;UTR3	NA	22.7124	0.284385
BRCA1_T_41243994_NG	4	exon10	GAGAGCTTAGCAGGAGTCCTAGC	4	NA	p.E1185G;nonsynonymous SNV	NA	19.8145	0.24809
BRCA1_T_41242969_NG	4	exon11	TTAACCACTCAGGTAAAAAGCGT	4;7	NA	p.T1393A;nonsynonymous SNV	NA	55.8166	0.70099
BRCA1_A_41223212_NG	7	exon15	AGGGTCATCAGAGAAGAGGCTGA	7	co:7|0.015|c.T4719C|p.D1573D|synonymous SNV;	p.D1573D;synonymous SNV	0.0087817	43.2345	0.357306
BRCA1_A_41256213_NG	4	exon6	TAGAAACTTCATCTTTTAGATGT	4;5;6	NA	p.S123P;synonymous SNV	0.00668126	18.4144	0.206787
BRCA1_A_41244934_NG	4	exon10	AAAACGGAGCAAATGACTGGCGC	4;8	NA	p.F872L;nonsynonymous SNV	NA	18.5397	0.232119
BRCA1_T_41251849_NG	5	exon7	GAGAACTCTGAGGACAAAGCAGC	4;5	NA	p.T164A;nonsynonymous SNV	0.00125316	32.2463	0.403947
BRCA1_A_41197490_NG	8	NA	TCATGGCAGATTTCCAAGGGAGA	8	co:8|0.038|c.*205T>C|UTR3|UTR3;	c.*205T>C;UTR3	0.0302374	27.0342	0.312987
BRCA1_A_41197815_NG	6	NA	TGCCCAATTGCTGGAGACAGAGA	6;7	co:7|0.038|c.T5471C|p.I1824T|nonsynonymous SNV;co:6|0.012|NA|nonsynonymous SNV|nonsynonymous SNV;	p.I1824T;nonsynonymous SNV	0.0536516	38.3457	0.415511
BRCA1_T_41228608_NG	6	exon13	AAAGTAGTGAATACCCTATAAGC	6	co:6|0.145|c.A4381G|p.S1461G|nonsynonymous SNV;	p.S1461G;nonsynonymous SNV	0.113448	24.6532	0.555685
BRCA1_T_41246803_NG	4	exon10	ACCACTGAGAAGCGTGCAGCTGA	4;8	NA	p.T249A;nonsynonymous SNV	NA	18.2316	0.228258
BRCA1_T_41209117_NG	8	exon19	TCAATGGAAGAAACCACCAAGGT	4;8	co:8|0.027|c.A5229G|p.G1743G|synonymous SNV;	p.G1743G;synonymous SNV	0.0266449	45.2493	0.420553
BRCA1_T_41234474_NG	5	exon12	AGTGACTCTTCTGCCCTTGAGGA	5	co:5|0.019|c.A4304G|p.D1435G|nonsynonymous SNV;	p.D1435G;nonsynonymous SNV	0.0188411	20.7821	0.232043
BRCA1_T_41234533_NG	7	exon12	ACTAGAAGCTGTGTTAGAACAGC	4;6;7	NA	p.E1415E;synonymous SNV	0.0151825	14.5558	0.259477
BRCA1_A_41223153_NG	4	exon15	GGTATGTTGCCAACACGAGCTGA	4	co:4|0.02|c.T4778C|p.I1593T|nonsynonymous SNV;	p.I1593T;nonsynonymous SNV	0.0114414	19.1	0.232269
BRCA1_A_41246090_NG	5	exon10	TAACAAATGCTCCTATAATTAGA	5;6;7	co:5|0.014|c.T1458C|p.F486F|synonymous SNV;co:6|0.01|c.T1457C|p.F486S|nonsynonymous SNV;	p.F486F;synonymous SNV	0.034762	7.56952	0.327594
BRCA1_A_41196842_NG	7	NA	TTTTTGAGCCACAGTCTCACTGT	7	co:7|0.051|c.*853T>C|UTR3|UTR3;	c.*853T>C;UTR3	0.0422393	5.73695	0.372457
BRCA1_T_41228623_NG	4	exon13	TTAACTTCACAGAAAAGTAGTGA	4	NA	p.T1456A;nonsynonymous SNV	NA	16.5817	0.207599
BRCA1_A_41246009_NG	5	exon10	CAGGATGAAGGCCTGATGTAGGT	5;8	co:5|0.078|c.T1539C|p.H513H|synonymous SNV;co:8|0.003|c.T1536C|p.L512L|synonymous SNV;	p.H513H;synonymous SNV	0.0708773	54.1415	0.465327
BRCA1_A_41196326_NG	4	NA	GCTACCAAGTTTATTTGCAGTGT	4;7;8	NA	c.*1369T>C;UTR3	0.00382506	19.9005	0.249166
BRCA1_T_41245040_NG	6	exon10	CATGAAGTTAACCACAGTCGGGA	5;6	co:5|0.02|c.A2507G|p.E836G|nonsynonymous SNV;co:6|0.018|c.A2508G|p.E836E|synonymous SNV;co:5:6|0.007|c.A2508G:c.A2507G|p.E836G|nonsynonymous SNV;	p.E836G;nonsynonymous SNV	0.0318588	50.4693	0.306433
BRCA1_T_41245416_NG	5	exon10	ACTAAGTGTTCAAATACCAGTGA	4;5	co:5|0.087|c.A2132G|p.K711R|nonsynonymous SNV;	p.K711R;nonsynonymous SNV	0.107041	27.7232	0.545202
BRCA1_A_41244090_NG	4	exon10	AACAGGTCATCAGGTGTCTCAGA	4	NA	p.L1153P;nonsynonymous SNV	NA	21.4632	0.268739
BRCA1_T_41226416_NG	6	exon14	GGAGGAGCAACAGCTGGAAGAGT	6	co:6|0.058|c.A4607G|p.E1536G|nonsynonymous SNV;	p.E1536G;nonsynonymous SNV	0.0338604	45.8063	0.270274
BRCA1_T_41251874_NG	8	exon7	GTGTCCAACTCTCTAACCTTGGA	7;8	NA	p.Q155Q;synonymous SNV	0.00175987	37.9223	0.475229
BRCA1_T_41197344_NG	4	NA	CACAGAGTGGCTTGGCCTCAAGA	4;6	co:6|0.016|c.*353A>G|UTR3|UTR3;co:4|0.001|c.*351A>G|UTR3|UTR3;	c.*353A>G;UTR3	0.0164794	17.0246	0.202719
BRCA1_A_41197587_NG	5	NA	AGCCAGGACAGTAGAAGGACTGA	5;8	NA	c.*108T>C;UTR3	0.00351858	37.3522	0.468075
BRCA1_T_41258488_NG	6	exon4	TAAGAATGATATAACCAAAAGGT	5;6	NA	p.N66S;nonsynonymous SNV	NA	41.4901	0.52009
BRCA1_T_41246648_NG	8	exon10	ATGTAGAAAAGGCTGAATTCTGT	5;7;8	co:7|0.017|c.A899G|p.E300G|nonsynonymous SNV;co:5|0.011|c.A897G|p.V299V|synonymous SNV;co:5:7|0.006|c.A897G:c.A899G|p.E300G:p.V299V|nonsynonymous SNV:synonymous SNV;co:8|0.0|c.A900G|p.E300E|synonymous SNV;	p.E300G;nonsynonymous SNV	0.0189957	21.7329	0.22576
BRCA1_T_41245690_NG	4	exon10	CATATTCATGCGCTTGAACTAGT	4;8	co:4|0.025|c.A1858G|p.I620V|nonsynonymous SNV;	p.I620V;nonsynonymous SNV	0.0182484	19.3321	0.208634
BRCA1_T_41196318_NG	7	NA	GCAAACACTTCCACCATGAATGA	4;5;7	NA	c.*1377A>G;UTR3	0.00152147	23.2602	0.291247
BRCA1_T_41234580_NG	8	exon12	GGATACCATGCAACATAACCTGA	5;8	co:5|0.352|c.A4195G|p.T1399A|nonsynonymous SNV;co:8|0.0|c.A4198G|p.M1400V|nonsynonymous SNV;	p.T1399A;nonsynonymous SNV	0.289272	29.4354	0.735236
BRCA1_T_41243042_NG	5	exon11	AAGCAGCATCTGGGTGTGAGAGT	5;8	co:5|0.068|c.A4104G|p.A1368A|synonymous SNV;co:8|0.014|c.A4107G|p.A1369A|synonymous SNV;co:5:8|0.001|c.A4104G:c.A4107G|p.A1368A:p.A1369A|synonymous SNV:synonymous SNV;	p.A1368A;synonymous SNV	0.0541214	68.11	0.412919
BRCA1_T_41246336_NG	6	exon10	TCTGAATCAAATGCCAAAGTAGC	5;6	NA	p.E404E;synonymous SNV	0.0027428	21.6891	0.271567
BRCA1_A_41199665_NG	7	exon22	CCATGGAAGCCATTGTCCTCTGT	7;8	co:7|0.032|c.T5462C|p.F1821S|nonsynonymous SNV;co:8|0.013|c.T5461C|p.F1821L|nonsynonymous SNV;co:7:8|0.0|c.T5462C:c.T5461C|p.F1821P|nonsynonymous SNV;	p.F1821S;nonsynonymous SNV	0.0438057	13.3778	0.382706
BRCA1_T_41244400_NG	6	exon10	GTTCCAGTACTAATGAAGTGGGC	6	co:6|0.008|c.A3148G|p.S1050G|nonsynonymous SNV;	p.S1050G;nonsynonymous SNV	0.00627174	55.4833	0.384329
BRCA1_A_41256140_NG	6	exon6	TTACCAAGGAAGGATTTTCGGGT	6;7	co:7|0.061|c.T439C|p.L147L|synonymous SNV;co:6|0.008|c.T440C|p.L147S|nonsynonymous SNV;	p.L147L;synonymous SNV	0.0687923	39.4786	0.464035
BRCA1_T_41244970_NG	5	exon10	GAATACATTCAAGGTTTCAAAGC	5;7	NA	p.T860A;synonymous SNV	0.00205075	18.9485	0.23724
BRCA1_T_41223000_NG	7	exon15	CAACAGAAAGGGTCAACAAAAGA	5;7;8	NA	p.E1644G;nonsynonymous SNV	NA	29.2882	0.366805
BRCA1_T_41219658_NG	4	exon16	ATTACTGAAGAGACTACTCATGT	4;8	co:4|0.078|c.A5041G|p.T1681A|nonsynonymous SNV;	p.T1681A;nonsynonymous SNV	0.0781609	31.6402	0.430629
BRCA1_T_41276109_NG	5	exon2	ATGGATTTATCTGCTCTTCGCGT	5	co:5|0.032|c.A5G|p.D2G|nonsynonymous SNV;	p.D2G;nonsynonymous SNV	0.0254262	33.9134	0.278382
BRCA1_T_41245947_NG	5	exon10	AATCAGGGAACTAACCAAACGGA	5	NA	p.Q534R;nonsynonymous SNV	NA	30.5798	0.383015
BRCA1_T_41196738_NG	8	NA	GCAGAAGATTTTCAAGAACCGGT	5;6;8	NA	c.*957A>G;UTR3	0.00021584	41.4274	0.519297
BRCA1_T_41246076_NG	7	exon10	AGCCACAGATAATACAAGAGCGT	5;7	NA	p.Q491R;nonsynonymous SNV	NA	52.5111	0.659222
BRCA1_T_41203092_NG	5	exon20	CACCAACATGCCCACAGGTAAGA	5;6;8	NA	p.N1774D;nonsynonymous SNV	0.00680934	24.9085	0.235481
BRCA1_T_41197695_NG	5	exon23	ACTGACTGCAGCCAGCCACAGGT	5	co:5|0.051|c.A5592G|p.X1864W|stoploss;	p.X1864W;stoploss	0.0511255	48.6458	0.501372
BRCA1_A_41245093_NG	7	exon10	CTTTGGAACAACCATGAATTAGT	7;8	co:7|0.104|c.T2455C|p.S819P|nonsynonymous SNV;	p.S819P;nonsynonymous SNV	0.100421	10.6792	0.533483
BRCA1_T_41246671_NG	4	exon10	CTCACTAAAGACAGAATGAATGT	4;7;8	NA	p.T293A;nonsynonymous SNV	NA	32.8138	0.411077
BRCA1_A_41197409_NG	5	NA	AATCAGCATCTTGCTCAATTGGT	5;8	NA	c.*286T>C;UTR3	0.00305764	17.0572	0.21355
BRCA1_T_41245072_NG	8	exon10	AAATGACACAGAAGGCTTTAAGT	6;8	NA	p.T826A;nonsynonymous SNV	0.00983478	16.1837	0.227047
BRCA1_T_41249267_NG	5	exon8	ACTTATTGCAGGTGAGTCAAAGA	5	NA	p.Y196C;nonsynonymous SNV	NA	22.26	0.278719
BRCA1_T_41246557_NG	4	exon10	GATAGGCGGACTCCCAGCACAGA	4	NA	p.R331G;nonsynonymous SNV	NA	28.8527	0.361345
BRCA1_A_41246224_NG	4	exon10	TACATATTAAAGCCTCATGAGGA	4;6	co:6|0.089|c.T1322C|p.I441T|nonsynonymous SNV;	p.I441T;nonsynonymous SNV	0.0708528	32.1526	0.459752
BRCA1_T_41197432_NG	4	NA	TAAACGCCACCAATTGAGCAAGA	4	NA	c.*263A>G;UTR3	NA	25.8285	0.323436
BRCA1_A_41244682_NG	5	exon10	TGAGATGATAGACAAAACCTAGA	5;8	NA	p.S956P;nonsynonymous SNV	0.0275591	63.8837	0.563843
BRCA1_T_41276079_NG	8	exon2	GAAGTACAAAATGTCATTAATGC	6;8	NA	p.Q12R;nonsynonymous SNV	NA	21.1906	0.265324
BRCA1_T_41215368_NG	6	exon18	AAAGAAAGAAAAATGCTGAATGA	5;6;7	NA	p.E1725E;synonymous SNV	NA	39.9541	0.500775
BRCA1_T_41197780_NG	5	exon23	CGAGAGTGGGTGTTGGACAGTGT	5	co:5|0.072|c.A5507G|p.E1836G|nonsynonymous SNV;	p.E1836G;nonsynonymous SNV	0.0497884	58.5582	0.386444
BRCA1_T_41197301_NG	4	NA	TTTACTTCTCTAAAACCCTGTGT	4	NA	c.*394A>G;UTR3	0.000422782	57.5556	0.72313
BRCA1_A_41244150_NG	6	exon10	GTTCTAAGTTATCTGAAATCAGA	6;7	NA	p.L1133S;nonsynonymous SNV	NA	17.4085	0.217947
BRCA1_T_41197349_NG	6	NA	CTGGAAGCACAGAGTGGCTTGGC	5;6	co:5|0.121|c.*345A>G|UTR3|UTR3;co:5:6|0.005|c.*346A>G:c.*345A>G|UTR3|UTR3;co:6|0.0|c.*346A>G|UTR3|UTR3;	c.*345A>G;UTR3	0.109709	26.3627	0.550258
BRCA1_T_41244101_NG	6	exon10	GAGACACCTGATGACCTGTTAGA	4;6	co:6|0.069|c.A3447G|p.T1149T|synonymous SNV;co:4|0.027|c.A3445G|p.T1149A|nonsynonymous SNV;co:4:6|0.006|c.A3447G:c.A3445G|p.T1149A|nonsynonymous SNV;	p.T1149T;synonymous SNV	0.0958893	47.818	0.524533
BRCA1_A_41197386_NG	4	NA	AGAATAGGGCTGATAAATAATGA	4;6	co:6|0.107|c.*307T>C|UTR3|UTR3;	c.*307T>C;UTR3	0.0879159	29.3522	0.503236
BRCA1_T_41215355_NG	6	exon18	TGCTGAATGAGGTAAGTACTTGA	6;7	co:7|0.011|c.A5189G|p.N1730S|nonsynonymous SNV;co:6|0.003|c.A5188G|p.N1730D|nonsynonymous SNV;co:6:7|0.003|c.A5189G:c.A5188G|p.N1730G|nonsynonymous SNV;	p.N1730S;nonsynonymous SNV	0.0195791	25.9435	0.237518
BRCA1_T_41223049_NG	6	exon15	ATGCAATGGAAGAAAGTGTGAGC	5;6	NA	p.M1628V;nonsynonymous SNV	NA	46.4499	0.582565
BRCA1_T_41245725_NG	6	exon10	TAAAAAGAATAGGCTGAGGAGGA	4;5;6;8	NA	p.K608R;nonsynonymous SNV	0.000163479	32.1722	0.403018
BRCA1_T_41197245_NG	7	NA	GGAAGGAGAGTGCTTGGGATCGA	4;7	NA	c.*450A>G;UTR3	0.00484509	31.2885	0.23431
BRCA1_A_41246020_NG	4	exon10	CTGATGTAGGTCTCCTTTTACGC	4;8	co:4|0.028|c.T1528C|p.S510P|nonsynonymous SNV;co:8|0.005|c.T1524C|p.P508P|synonymous SNV;co:4:8|0.001|c.T1528C:c.T1524C|p.P508P:p.S510P|synonymous SNV:nonsynonymous SNV;	p.S510P;nonsynonymous SNV	0.0199953	4.50949	0.215997
BRCA1_T_41234565_NG	7	exon12	AACCTGATAAAGCTCCAGCAGGA	7	NA	p.I1405V;nonsynonymous SNV	NA	38.015	0.476394
BRCA1_T_41197267_NG	5	NA	AGAGAGTCAGACCCTTCAATGGA	5	NA	c.*428A>G;UTR3	NA	19.5975	0.245369
BRCA1_A_41226516_NG	5	exon14	AATGATGGGCATTTAGAAGGGGA	5	co:5|0.059|c.T4507C|p.S1503P|nonsynonymous SNV;	p.S1503P;nonsynonymous SNV	0.0460175	31.7945	0.382014
BRCA1_T_41244273_NG	7	exon10	AACCTGAGGTCTATAAACAAAGT	7	NA	p.E1092G;nonsynonymous SNV	0.0226904	43.6584	0.415708
BRCA1_A_41228628_NG	5	exon13	TAATACTGCTTTAAATGGAATGA	5	NA	p.V1454A;nonsynonymous SNV	NA	22.7392	0.28472
BRCA1_T_41244351_NG	8	exon10	AGTGATGAAAACATTCAAGCAGA	5;8	NA	p.E1066G;nonsynonymous SNV	0.00197239	29.9564	0.375199
BRCA1_A_41244883_NG	5	exon10	CCAGAGTGGGCAGAGAATGTTGC	5	NA	p.S889P;nonsynonymous SNV	0.0158103	28.9837	0.289094
BRCA1_A_41234500_NG	5	exon12	TGTTAGAAGGCTGGCTCCCATGC	5;7;8	co:7|0.053|c.T4276C|p.S1426P|nonsynonymous SNV;co:5|0.018|c.T4278C|p.S1426S|synonymous SNV;co:8|0.0|c.T4275C|p.P1425P|synonymous SNV;	p.S1426P;nonsynonymous SNV	0.0468693	24.6893	0.368626
BRCA1_A_41231407_NG	6	NA	CATGTATATGCGAATCTGTAAGA	6;8	co:6|0.035|NA|nonsynonymous SNV|nonsynonymous SNV;co:6:8|0.002|NA:NA|nonsynonymous SNV:synonymous SNV|nonsynonymous SNV:synonymous SNV;co:8|0.0|NA|synonymous SNV|synonymous SNV;	nonsynonymous SNV;nonsynonymous SNV	0.0378353	27.5676	0.356167
BRCA1_T_41243812_NG	6	exon10	ATAGCACCGTTGCTACCGAGTGT	6	co:6|0.029|c.A3736G|p.T1246A|nonsynonymous SNV;	p.T1246A;nonsynonymous SNV	0.023839	93.1561	0.268119
BRCA1_A_41215929_NG	7	exon17	ATTCCTAGAAAATATTTCAGTGT	7	co:7|0.054|c.T5114C|p.L1705P|nonsynonymous SNV;	p.L1705P;nonsynonymous SNV	0.0382586	38.371	0.340241
BRCA1_T_41244265_NG	6	exon10	TCTATAAACAAAGTCTTCCTGGA	4;6;7;8	co:6|0.018|c.A3283G|p.K1095E|nonsynonymous SNV;	p.K1095E;nonsynonymous SNV	0.026755	17.3622	0.286332
BRCA1_A_41243847_NG	5	exon10	GTTTACTTTACCAAATAACAAGT	5	NA	p.V1234A;nonsynonymous SNV	NA	16.0891	0.201431
BRCA1_A_41243595_NG	4	exon10	CCAATCAAGAAAGGATCCTGGGT	4;7;8	NA	p.I1318T;nonsynonymous SNV	0.00254567	36.9165	0.462594
BRCA1_T_41222977_NG	5	exon15	GTCCATGGTGGTGTCTGGCCTGA	5	NA	p.M1652V;nonsynonymous SNV	0.00043573	17.6201	0.220597
BRCA1_A_41247939_NG	5	exon9	CCACACTATAGGGAAAAGACAGA	5;8	NA	p.S198S;synonymous SNV	NA	35.4466	0.444121
BRCA1_A_41197590_NG	5	NA	CAGGACAGTAGAAGGACTGAAGA	5;7	co:5|0.032|c.*105T>C|UTR3|UTR3;co:5:7|0.006|c.*105T>C:c.*103T>C|UTR3|UTR3;co:7|0.0|c.*103T>C|UTR3|UTR3;	c.*105T>C;UTR3	0.0368917	42.3762	0.354401
BRCA1_A_41215960_NG	4	exon17	CAAACTCAGCATCTGCAGAATGA	4;8	NA	p.F1695L;nonsynonymous SNV	NA	25.3192	0.317049
BRCA1_T_41243493_NG	5	exon10	TTGGAAGAAAATAATCAAGAAGA	5;6;8	NA	p.E1352G;nonsynonymous SNV	NA	57.3142	0.720055
BRCA1_T_41226491_NG	7	exon14	ACATGCACAGTTGCTCTGGGAGT	7	co:7|0.067|c.A4532G|p.H1511R|nonsynonymous SNV;	p.H1511R;nonsynonymous SNV	0.0657319	53.3877	0.450726
BRCA1_T_41196805_NG	4	NA	AGAAGAGATTTCTAAAAGTCTGA	4;6;8	co:8|0.904|c.*894A>G|UTR3|UTR3;co:6|0.003|c.*892A>G|UTR3|UTR3;	c.*894A>G;UTR3	0.934622	24.6501	0.923163
BRCA1_A_41223217_NG	5	exon15	TCAGAGAAGAGGCTGATTCCAGA	5;7;8	co:5:7|0.029|c.T4714C:c.T4712C|p.F1571S:p.S1572P|nonsynonymous SNV:nonsynonymous SNV;co:5|0.01|c.T4714C|p.S1572P|nonsynonymous SNV;co:5:7:8|0.0|c.T4714C:c.T4712C:c.T4711C|p.F1571P:p.S1572P|nonsynonymous SNV:nonsynonymous SNV;	p.S1572P;nonsynonymous SNV	0.0320061	25.4283	0.324471
BRCA1_A_41243825_NG	4	exon10	AGTAGACTGAGAAGGTATATTGT	4;6	co:6|0.053|c.T3721C|p.S1241P|nonsynonymous SNV;co:4|0.013|c.T3723C|p.S1241S|synonymous SNV;	p.S1241P;nonsynonymous SNV	0.0694378	18.4418	0.464516
BRCA1_A_41243793_NG	4	exon10	GACAGACACTCGGTAGCAACGGT	4;6;8	co:6|0.049|c.T3753C|p.C1251C|synonymous SNV;co:4|0.007|c.T3755C|p.L1252P|nonsynonymous SNV;co:8|0.0|c.T3751C|p.C1251R|nonsynonymous SNV;	p.C1251C;synonymous SNV	0.0555377	40.706	0.422539
BRCA1_T_41245600_NG	8	exon10	TGAAGAGATAAAGAAAAAAAAGT	4;6;8	NA	p.I650V;nonsynonymous SNV	NA	33.0084	0.413518
BRCA1_A_41258493_NG	6	exon4	TTCTTACATAAAGGACACTGTGA	6;8	NA	p.C64C;synonymous SNV	0.0181554	34.0852	0.332321
BRCA1_T_41246477_NG	7	exon10	GCAGAAACTGCCATGCTCAGAGA	5;6;7	co:6|0.548|c.A1070G|p.K357R|nonsynonymous SNV;co:6:7|0.001|c.A1070G:c.A1069G|p.K357G|nonsynonymous SNV;	p.K357R;nonsynonymous SNV	0.494675	46.4992	0.802525
BRCA1_A_41196555_NG	4	NA	ATCACCTCAAAGAAAGCAACAGC	4	NA	c.*1140T>C;UTR3	NA	22.4522	0.281126
BRCA1_T_41203116_NG	8	exon20	GCTAGAAATCTGTTGCTATGGGC	4;6;7;8	co:6|0.185|c.A5294G|p.E1765G|nonsynonymous SNV;co:7|0.023|c.A5295G|p.E1765E|synonymous SNV;co:4|0.004|c.A5292G|p.L1764L|synonymous SNV;co:4:6:7|0.0|c.A5292G:c.A5294G:c.A5295G|p.L1764L:p.E1765R|synonymous SNV:nonsynonymous SNV;co:6:7|0.0|c.A5295G:c.A5294G|p.E1765G|nonsynonymous SNV;co:8|0.0|c.A5296G|p.I1766V|nonsynonymous SNV;co:4:6|0.0|c.A5292G:c.A5294G|p.L1764L:p.E1765G|synonymous SNV:nonsynonym…	p.E1765G;nonsynonymous SNV	0.201139	24.009	0.667884
BRCA1_T_41246460_NG	5	exon10	GAGAATCCTAGAGATACTGAAGA	4;5	co:5|0.023|c.A1088G|p.N363S|nonsynonymous SNV;co:4:5|0.01|c.A1088G:c.A1087G|p.N363G|nonsynonymous SNV;	p.N363S;nonsynonymous SNV	0.0438245	41.4846	0.374685
BRCA1_T_41242975_NG	7	exon11	AGTGACATTTTAACCACTCAGGT	5;7	NA	p.I1391V;nonsynonymous SNV	0.000117989	16.2164	0.203025
BRCA1_A_41246288_NG	4	exon10	TTCATCTACCTCATTTAGAACGT	4;8	NA	p.D420D;synonymous SNV	0.0191972	19.7777	0.247816
BRCA1_A_41243002_NG	5	exon11	GAGCAGTCTTCAGAGACGCTTGT	5	co:5|0.035|c.T4144C|p.C1382R|nonsynonymous SNV;	p.C1382R;nonsynonymous SNV	0.0275398	36.2666	0.290145
BRCA1_A_41245184_NG	7	exon10	AGTGCTAACTTCCAGTAACGAGA	7;8	co:7:8|0.008|c.T2364C:c.T2363C|p.V788A|nonsynonymous SNV;	p.V788A;nonsynonymous SNV	0.00420196	49.0108	0.344437
BRCA1_T_41234575_NG	7	exon12	CATGCAACATAACCTGATAAAGC	6;7	NA	p.Q1401Q;synonymous SNV	NA	31.3808	0.393072
BRCA1_T_41244320_NG	6	exon10	AACAGAGGGCCAAAATTGAATGC	4;6	co:6|0.014|c.A3228G|p.R1076R|synonymous SNV;co:4|0.008|c.A3226G|p.R1076G|nonsynonymous SNV;	p.R1076R;synonymous SNV	0.0280139	16.9545	0.299136
BRCA1_A_41244387_NG	7	exon10	GAGCCCACTTCATTAGTACTGGA	7	co:7|0.016|c.T3161C|p.V1054A|nonsynonymous SNV;	p.V1054A;nonsynonymous SNV	0.00988963	32.7812	0.299103
BRCA1_T_41223034_NG	7	exon15	AGTGTGAGCAGGGAGAAGCCAGA	7	NA	p.S1633G;nonsynonymous SNV	0.000336587	34.8502	0.436642
BRCA1_T_41243803_NG	5	exon10	TGCTACCGAGTGTCTGTCTAAGA	5	NA	p.T1249A;nonsynonymous SNV	NA	26.528	0.332204
BRCA1_T_41246109_NG	8	exon10	ACTGAAAATCTAATTATAGGAGC	5;6;7;8	NA	p.N480S;nonsynonymous SNV	0.893443	8.63368	0.501381
BRCA1_T_41244810_NG	6	exon10	AAAGAATGAGTCTAATATCAAGC	5;6	NA	p.N913S;nonsynonymous SNV	NA	17.2598	0.216087
BRCA1_A_41245688_NG	6	exon10	GCATGAATATGCCTGGTAGAAGA	6;7	NA	p.I620I;synonymous SNV	0.00499721	27.6672	0.235351
BRCA1_A_41223056_NG	6	exon15	GCATTATACCCAGCAGTATCAGT	6;8	NA	p.Y1625Y;synonymous SNV	0.0779221	19.5741	0.378182
BRCA1_T_41226446_NG	5	exon14	CAAGAGGAGCTCATTAAGGTTGT	5;8	co:5|0.038|c.A4577G|p.E1526G|nonsynonymous SNV;co:8|0.0|c.A4580G|p.E1527G|nonsynonymous SNV;	p.E1526G;nonsynonymous SNV	0.0269691	33.3686	0.278919
BRCA1_A_41244752_NG	6	exon10	TGACCAACCACAGGAAAGCCTGC	6;7	NA	p.V932V;synonymous SNV	0.00031635	22.4973	0.28169
BRCA1_T_41245890_NG	4	exon10	GTCATGAGAATAAAACAAAAGGT	4;7	co:4|0.031|c.A1658G|p.H553R|nonsynonymous SNV;	p.H553R;nonsynonymous SNV	0.0306279	41.9303	0.414011
BRCA1_T_41246500_NG	5	exon10	TGAGAGAAAAGAATGGAATAAGC	5;7;8	NA	p.R350G;nonsynonymous SNV	0.00861244	28.9819	0.233075
BRCA1_T_41197215_NG	4	NA	TAAAGTCAGAATAGTCCTTGGGC	4;8	NA	c.*480A>G;UTR3	0.00235889	29.4783	0.36919
BRCA1_A_41197805_NG	4	exon23	CACACATCTGCCCAATTGCTGGA	4;6	co:6|0.075|c.T5480C|p.M1827T|nonsynonymous SNV;co:4:6|0.005|c.T5482C:c.T5480C|p.C1828R:p.M1827T|nonsynonymous SNV:nonsynonymous SNV;co:4|0.005|c.T5482C|p.C1828R|nonsynonymous SNV;	p.M1827T;nonsynonymous SNV	0.069326	18.5159	0.45711
BRCA1_T_41245264_NG	6	exon10	CTGAAAGATCTGTAGAGAGTAGC	4;5;6;8	co:6|0.102|c.A2284G|p.R762G|nonsynonymous SNV;co:5|0.002|c.A2283G|p.E761E|synonymous SNV;	p.R762G;nonsynonymous SNV	0.10223	25.0306	0.414335
BRCA1_T_41197208_NG	8	NA	AGTCAGAATAGTCCTTGGGCAGT	5;7;8	co:7|0.028|c.*486A>G|UTR3|UTR3;co:5|0.009|c.*484A>G|UTR3|UTR3;co:5:7|0.005|c.*484A>G:c.*486A>G|UTR3|UTR3;co:8|0.002|c.*487A>G|UTR3|UTR3;	c.*486A>G;UTR3	0.0218111	33.2621	0.226323
BRCA1_T_41245084_NG	7	exon10	AAAGATAATAGAAATGACACAGA	5;7;8	NA	p.N822D;nonsynonymous SNV	NA	31.7112	0.397223
BRCA1_T_41267758_NG	6	exon3	GTGTGACCACATATTTTGCAAGT	6	NA	p.D40G;nonsynonymous SNV	0.000189644	24.3428	0.304814
BRCA1_T_41245157_NG	5	exon10	CAGAACCAAATAAATGTGTGAGT	4;5;8	NA	p.E797E;synonymous SNV	NA	37.5687	0.470795
BRCA1_A_41246777_NG	5	exon10	CTGGATGCCTCTCAGCTGCACGC	5	co:5|0.015|c.T771C|p.H257H|synonymous SNV;	p.H257H;synonymous SNV	0.0219279	49.93	0.252313
BRCA1_A_41246792_NG	7	exon10	AGCTGCACGCTTCTCAGTGGTGT	7	co:7|0.227|c.T756C|p.R252R|synonymous SNV;	p.R252R;synonymous SNV	0.202071	52.2314	0.671127
BRCA1_T_41219629_NG	8	exon16	TTATGAAAACAGGTATACCAAGA	6;7;8	NA	p.K1690K;synonymous SNV	0.0597015	34.4113	0.441736
BRCA1_T_41244243_NG	8	exon10	GGAAGTAATTGTAAGCATCCTGA	4;7;8	NA	p.N1102S;nonsynonymous SNV	0.0103536	18.6266	0.228641
BRCA1_T_41219646_NG	8	exon16	AGAGACTACTCATGTTGTTATGA	5;8	co:5|0.027|c.A5050G|p.T1684A|nonsynonymous SNV;co:8|0.008|c.A5053G|p.T1685A|nonsynonymous SNV;	p.T1684A;nonsynonymous SNV	0.0214534	16.6975	0.247512
BRCA1_A_41243795_NG	4	exon10	CAGACACTCGGTAGCAACGGTGC	4;6	co:6|0.042|c.T3751C|p.C1251R|nonsynonymous SNV;co:4|0.006|c.T3753C|p.C1251C|synonymous SNV;co:4:6|0.002|c.T3753C:c.T3751C|p.C1251R|nonsynonymous SNV;	p.C1251R;nonsynonymous SNV	0.0412363	54.4786	0.367907
BRCA1_A_41203115_NG	5	exon20	ACAGATTTCTAGCCCCCTGAAGA	5	co:5|0.044|c.T5297C|p.I1766T|nonsynonymous SNV;	p.I1766T;nonsynonymous SNV	0.0373747	27.0343	0.355542
BRCA1_T_41256174_NG	7	exon6	GCCAAAAGACTTCTACAGAGTGA	4;5;6;7	NA	p.R136G;synonymous SNV	0.00956755	45.6006	0.407092
BRCA1_T_41201207_NG	4	exon21	TCAACTGGAATGGATGGTACAGC	4	NA	p.Q1779Q;synonymous SNV	0.00154142	25.2505	0.316188
BRCA1_A_41215387_NG	4	exon18	GTCACCCCTAAAGAGATCATAGA	4	co:4|0.008|c.T5156C|p.V1719A|nonsynonymous SNV;	p.V1719A;nonsynonymous SNV	0.00843035	25.6398	0.203521
BRCA1_T_41244346_NG	6	exon10	AAAACATTCAAGCAGAACTAGGT	4;6	NA	p.I1068V;nonsynonymous SNV	NA	27.9351	0.349838
BRCA1_A_41223162_NG	4	exon15	CCAACACGAGCTGACTCTGGGGC	4;6	co:6|0.017|c.T4767C|p.R1589R|synonymous SNV;co:4|0.004|c.T4769C|p.V1590A|nonsynonymous SNV;	p.R1589R;synonymous SNV	0.0201498	29.1296	0.24429
BRCA1_A_41246714_NG	5	exon10	CATGAGTATTTGTGCCACATGGC	5;8	co:5|0.021|c.T834C|p.T278T|synonymous SNV;co:8|0.005|c.T831C|p.N277N|synonymous SNV;co:5:8|0.0|c.T834C:c.T831C|p.T278T:p.N277N|synonymous SNV:synonymous SNV;	p.T278T;synonymous SNV	0.0392138	22.6061	0.340885
BRCA1_A_41201160_NG	4	exon21	GAAAGCTCCTTCACCACAGAAGC	4	NA	p.L1795P;nonsynonymous SNV	NA	30.0941	0.376925
BRCA1_T_41244407_NG	6	exon10	GAAGTAGGTTCCAGTACTAATGA	6	co:6|0.026|c.A3141G|p.V1047V|synonymous SNV;	p.V1047V;synonymous SNV	0.0229309	18.0132	0.262503
BRCA1_T_41245929_NG	6	exon10	AACGGAGCAGAATGGTCAAGTGA	6	NA	p.E540G;nonsynonymous SNV	0.00208722	30.9496	0.387661
BRCA1_T_41245331_NG	6	exon10	GTTAAAGTGTCTAATAATGCTGA	4;5;6	NA	p.K739K;synonymous SNV	NA	22.763	0.285019
BRCA1_A_41196611_NG	5	NA	TATGAAATATTCATGCCAGAGGT	5;6;7	NA	c.*1084T>C;UTR3	0.666667	17.1658	0.21491
BRCA1_A_41215379_NG	5	exon18	ATAGACTGGGTCACCCCTAAAGA	5	co:5|0.029|c.T5164C|p.S1722P|nonsynonymous SNV;	p.S1722P;nonsynonymous SNV	0.0241867	29.189	0.272015
BRCA1_T_41209130_NG	7	exon19	GAGGAGATGTGGTCAATGGAAGA	5;7	co:5|0.046|c.A5214G|p.G1738G|synonymous SNV;co:7|0.032|c.A5216G|p.D1739G|nonsynonymous SNV;co:5:7|0.0|c.A5214G:c.A5216G|p.G1738G:p.D1739G|synonymous SNV:nonsynonymous SNV;	p.G1738G;synonymous SNV	0.0446083	75.3518	0.386135
BRCA1_A_41197367_NG	5	NA	CAACAACAGCCTGAATAGAAAGA	5;6;8	NA	c.*328T>C;UTR3	NA	27.3814	0.342896
BRCA1_A_41201172_NG	6	exon21	TCACCACAGAAGCACCACACAGC	6;8	NA	p.V1791A;nonsynonymous SNV	NA	34.466	0.431823
BRCA1_T_41197761_NG	8	exon23	ACAGTGTAGCACTCTACCAGTGC	8	co:8|0.027|c.A5526G|p.V1842V|synonymous SNV;	p.V1842V;synonymous SNV	0.0154455	30.0742	0.329188
BRCA1_T_41243752_NG	6	exon10	AGAATAGCTTAAATGACTGCAGT	4;6	NA	p.S1266G;nonsynonymous SNV	NA	33.1888	0.415784
BRCA1_A_41197312_NG	5	NA	AGGGAAACCAGCTATTCTCTTGA	5;6;7	co:7|0.094|c.*381T>C|UTR3|UTR3;co:5|0.002|c.*383T>C|UTR3|UTR3;	c.*381T>C;UTR3	0.06541	15.4304	0.433758
BRCA1_T_41251866_NG	7	exon7	TCTCTAACCTTGGAACTGTGAGA	6;7	NA	p.N158S;nonsynonymous SNV	0.00372559	46.191	0.322237
BRCA1_A_41245028_NG	5	exon10	CCCGACTGTGGTTAACTTCATGT	5	co:5|0.031|c.T2520C|p.S840S|synonymous SNV;	p.S840S;synonymous SNV	0.0331171	11.0206	0.334116
BRCA1_T_41243642_NG	6	exon10	AGTGAATTGGAAGACTTGACTGC	5;6	co:6|0.031|c.A3906G|p.E1302E|synonymous SNV;co:5|0.007|c.A3905G|p.E1302G|nonsynonymous SNV;co:5:6|0.0|c.A3906G:c.A3905G|p.E1302G|nonsynonymous SNV;	p.E1302E;synonymous SNV	0.036796	19.3515	0.354926
BRCA1_A_41197525_NG	6	NA	TCTTTAAGGGACCCTTGCATAGC	6;7	co:6|0.03|c.*170T>C|UTR3|UTR3;co:7|0.003|c.*169T>C|UTR3|UTR3;	c.*170T>C;UTR3	0.0372892	2.58036	0.350463
BRCA1_T_41258517_NG	8	exon4	AGAAGAAAGGGCCTTCACAGTGT	4;6;7;8	co:6|0.904|c.A166G|p.K56E|nonsynonymous SNV;	p.K56E;nonsynonymous SNV	0.4904	60.1747	0.702326
BRCA1_T_41246333_NG	6	exon10	GAATCAAATGCCAAAGTAGCTGA	6;7;8	NA	p.S405S;nonsynonymous SNV	0.00266099	16.8336	0.210751
BRCA1_T_41223011_NG	6	exon15	TTGACAGCTTCAACAGAAAGGGT	4;6	co:6|0.01|c.A4920G|p.T1640T|synonymous SNV;co:4|0.004|c.A4918G|p.T1640A|nonsynonymous SNV;	p.T1640T;synonymous SNV	0.00934122	39.8221	0.335267
BRCA1_A_41203131_NG	4	exon20	TGAAGATCTGGAAGAAGAGAGGA	4;6	co:6|0.068|c.T5279C|p.I1760T|nonsynonymous SNV;co:4|0.0|c.T5281C|p.F1761L|nonsynonymous SNV;	p.I1760T;nonsynonymous SNV	0.0398684	33.3833	0.298987
BRCA1_T_41245623_NG	5	exon10	ATTGATAGTTGTTCTAGCAGTGA	5;7	co:7|0.064|c.A1927G|p.S643G|nonsynonymous SNV;co:5|0.0|c.A1925G|p.D642G|nonsynonymous SNV;	p.S643G;nonsynonymous SNV	0.0690534	30.7335	0.464312
BRCA1_A_41246186_NG	4	exon10	ATTACTCTCTACTGATTTGGAGT	4	NA	p.S454S;synonymous SNV	0.00475907	33.5867	0.420781
BRCA1_T_41246789_NG	6	exon10	CGTGCAGCTGAGAGGCATCCAGA	6	NA	p.A253A;synonymous SNV	0.000938086	19.4144	0.243077
BRCA1_T_41196760_NG	4	NA	AGAATGTGTTCTAAAACAGCAGA	4	NA	c.*935A>G;UTR3	NA	23.585	0.295322
BRCA1_T_41246602_NG	4	exon10	AGGAGCCAACATAACAGATGGGC	4;8	co:4:8|0.014|c.A946G:c.A950G|p.Q317R:p.S316G|nonsynonymous SNV:nonsynonymous SNV;co:8|0.0|c.A950G|p.Q317R|nonsynonymous SNV;co:4|0.0|c.A946G|p.S316G|nonsynonymous SNV;	p.Q317R;nonsynonymous SNV	0.0551621	27.7183	0.357721
BRCA1_T_41196575_NG	6	NA	AAGGAAGCTGTTGCTTTCTTTGA	5;6	co:5|0.018|c.*1119A>G|UTR3|UTR3;co:6|0.0|c.*1120A>G|UTR3|UTR3;co:5:6|0.0|c.*1120A>G:c.*1119A>G|UTR3|UTR3;	c.*1119A>G;UTR3	0.0280084	12.3405	0.290611
BRCA1_A_41215956_NG	4	exon17	CACACAAACTCAGCATCTGCAGA	4;6;7;8	NA	p.V1696A;nonsynonymous SNV	NA	17.0596	0.21358
BRCA1_T_41245137_NG	8	exon10	GTGAGTCAGTGTGCAGCATTTGA	4;8	co:8|0.023|c.A2411G|p.Q804R|nonsynonymous SNV;co:4|0.0|c.A2407G|p.S803G|nonsynonymous SNV;	p.Q804R;nonsynonymous SNV	0.0201225	16.7739	0.238806
BRCA1_A_41223137_NG	4	exon15	TGCAGAGGTTGAAGATGGTATGT	4;6	co:6|0.032|c.T4792C|p.S1598P|nonsynonymous SNV;co:4|0.01|c.T4794C|p.S1598S|synonymous SNV;co:4:6|0.003|c.T4794C:c.T4792C|p.S1598P|nonsynonymous SNV;	p.S1598P;nonsynonymous SNV	0.0380545	41.0672	0.35615
BRCA1_T_41223113_NG	4	exon15	GAAAGTTGCAGAATCTGCCCAGA	4	NA	p.K1606K;synonymous SNV	NA	37.152	0.465562
BRCA1_A_41201158_NG	5	exon21	GATGAAAGCTCCTTCACCACAGA	5;6;7	NA	p.S1796P;nonsynonymous SNV	1	41.57	0.521103
BRCA1_T_41226495_NG	5	exon14	GTACATGCACAGTTGCTCTGGGA	5	co:5|0.011|c.A4528G|p.M1510V|nonsynonymous SNV;	p.M1510V;nonsynonymous SNV	0.0213655	63.3457	0.237705
BRCA1_A_41277283_NG	6	NA	ACTCTACTACCTTTACCCAGAGC	6	co:6|0.066|NA|intronic|intronic;	intronic;intronic	0.0591911	42.0495	0.430605
BRCA1_T_41244003_NG	7	exon10	GCGTCCAGAAAGGAGAGCTTAGC	7	co:7|0.052|c.A3545G|p.Q1182R|nonsynonymous SNV;	p.Q1182R;nonsynonymous SNV	0.0521395	15.1247	0.292881
BRCA1_A_41244692_NG	4	exon10	ACAAAACCTAGAGCCTCCTTTGA	4;5;6	NA	p.F952F;nonsynonymous SNV	0.00130775	20.2138	0.25309
BRCA1_T_41222959_NG	5	exon15	CCTGACCCCAGAAGAATTTGTGA	5	NA	p.T1658A;nonsynonymous SNV	0.00188334	16.3871	0.205163
BRCA1_T_41245000_NG	5	exon10	AGAAAGTGAACTTGATGCTCAGT	4;5	NA	p.S850G;nonsynonymous SNV	NA	28.2201	0.353411
BRCA1_T_41277315_NG	7	exon1	CTCAGGAGGCCTTCACCCTCTGC	4;7	NA	c.-1202A>G;UTR5	0.00325432	20.4484	0.25603
BRCA1_T_41231416_NG	7	NA	TTACAGATTCGCATATACATGGC	5;7	co:7|0.109|NA|nonsynonymous SNV|nonsynonymous SNV;co:5|0.0|NA|splicing|splicing;	nonsynonymous SNV;nonsynonymous SNV	0.12114	9.86548	0.572136
BRCA1_A_41246759_NG	5	exon10	AACTACCCTGATACTTTTCTGGA	5	co:5|0.081|c.T789C|p.G263G|synonymous SNV;	p.G263G;synonymous SNV	0.071734	18.5254	0.464764
BRCA1_T_41209093_NG	6	exon19	AAGCGAGCAAGAGAATCCCAGGA	6	NA	p.R1751R;synonymous SNV	NA	47.2326	0.592448
BRCA1_A_41197321_NG	6	NA	CAGCTATTCTCTTGAGGCCAAGC	6	co:6|0.01|c.*374T>C|UTR3|UTR3;	c.*374T>C;UTR3	0.00685088	25.7361	0.216016
BRCA1_A_41196646_NG	4	NA	AGGAATGGATTATATACCAGAGC	4;5	co:5|0.031|c.*1048T>C|UTR3|UTR3;	c.*1048T>C;UTR3	0.031339	60.2087	0.532254
BRCA1_T_41245501_NG	8	exon10	GAGTAACAAGCCAAATGAACAGA	5;6;8	NA	p.K683E;nonsynonymous SNV	NA	18.8761	0.236335
BRCA1_A_41245671_NG	6	exon10	TGACTACTAGTTCAAGCGCATGA	6	co:6|0.025|c.T1877C|p.V626A|nonsynonymous SNV;	p.V626A;nonsynonymous SNV	0.0251882	42.4702	0.281948
BRCA1_T_41246675_NG	4	exon10	ATTACTCACTAAAGACAGAATGA	4;8	NA	p.L291L;synonymous SNV	NA	32.5799	0.408143
BRCA1_T_41226463_NG	6	exon14	AATAGAAACTACCCATCTCAAGA	4;6;7;8	co:4|0.032|c.A4558G|p.R1520G|nonsynonymous SNV;co:6|0.016|c.A4560G|p.R1520R|synonymous SNV;	p.R1520G;nonsynonymous SNV	0.0504569	28.9363	0.407232
BRCA1_T_41228565_NG	5	exon13	GCTGACAAGTTTGAGGTGTCTGC	5;7;8	co:5|0.018|c.A4424G|p.D1475G|nonsynonymous SNV;co:7|0.0|c.A4426G|p.K1476E|nonsynonymous SNV;co:8|0.0|c.A4427G|p.K1476R|nonsynonymous SNV;	p.D1475G;nonsynonymous SNV	0.0103446	16.8452	0.207572
BRCA1_A_41223062_NG	5	exon15	ACCCAGCAGTATCAGTAGTATGA	5;8	co:5|0.023|c.T4869C|p.A1623A|synonymous SNV;	p.A1623A;synonymous SNV	0.0133281	24.8927	0.279366
BRCA1_T_41197690_NG	5	NA	CTGCAGCCAGCCACAGGTACAGA	5	NA	c.*5A>G;UTR3	NA	34.4367	0.43145
BRCA1_T_41244975_NG	8	exon10	TATTTGCAGAATACATTCAAGGT	8	co:8|0.011|c.A2573G|p.Q858R|nonsynonymous SNV;	p.Q858R;nonsynonymous SNV	0.00662898	42.5995	0.330289
BRCA1_T_41244195_NG	8	exon10	GTAGTTCAGACTGTTAATACAGA	8	NA	p.Q1118R;nonsynonymous SNV	NA	33.4513	0.419082
BRCA1_T_41246697_NG	7	exon10	CATTACAGCATGAGAACAGCAGT	5;7	NA	p.Q284R;nonsynonymous SNV	NA	17.8769	0.223814
BRCA1_T_41246082_NG	5	exon10	ACTGAGCCACAGATAATACAAGA	5	NA	p.E489G;nonsynonymous SNV	NA	40.7418	0.510686
BRCA1_T_41201156_NG	8	exon21	AGCTTTCATCATTCACCCTTGGC	8	NA	p.S1796S;synonymous SNV	0.00129485	23.4578	0.293726
BRCA1_T_41201201_NG	5	exon21	TGGAATGGATGGTACAGCTGTGT	4;5	co:5|0.036|c.A5343G|p.E1781E|synonymous SNV;co:4:5|0.001|c.A5343G:c.A5342G|p.E1781G|nonsynonymous SNV;co:4|0.0|c.A5342G|p.E1781G|nonsynonymous SNV;	p.E1781E;synonymous SNV	0.0432942	59.2979	0.377571
BRCA1_A_41246106_NG	5	exon10	AATTAGATTTTCAGTTACATGGC	5;7	co:7|0.089|c.T1440C|p.N480N|synonymous SNV;co:5|0.0|c.T1442C|p.L481P|nonsynonymous SNV;	p.N480N;synonymous SNV	0.0905069	5.98646	0.514078
BRCA1_T_41197801_NG	4	NA	GTGAGGCACCTGTGGTGACCCGA	4;8	NA	.;stoploss	0.000263644	28.4558	0.356369
BRCA1_A_41203130_NG	6	exon20	CCCTGAAGATCTGGAAGAAGAGA	6;7	co:6|0.013|c.T5282C|p.F1761S|nonsynonymous SNV;co:7|0.001|c.T5281C|p.F1761L|nonsynonymous SNV;	p.F1761S;nonsynonymous SNV	0.00744087	27.0047	0.250826
BRCA1_A_41246700_NG	7	exon10	TGCTGTAATGAGCTGGCATGAGT	7;8	co:7|0.02|c.T848C|p.L283S|nonsynonymous SNV;co:8|0.0|c.T847C|p.L283L|synonymous SNV;	p.L283S;nonsynonymous SNV	0.0174089	31.2775	0.21386
BRCA1_A_41243454_NG	8	exon10	AATACCTAAGTTTGAATCCATGC	4;8	co:4|0.011|exon11|splicing|splicing;co:8|0.0|c.T4094C|p.L1365S|nonsynonymous SNV;	splicing;splicing	0.00786529	32.162	0.266359
BRCA1_A_41244555_NG	4	exon10	AGCAGATTTTTCTTACATTTAGT	4;6	co:6|0.026|c.T2991C|p.N997N|synonymous SNV;co:4|0.0|c.T2993C|p.L998P|nonsynonymous SNV;	p.N997N;synonymous SNV	0.0207257	1.39865	0.239794
BRCA1_T_41256210_NG	6	exon6	TTTCTATCATCCAAAGTATGGGC	6	NA	p.I124V;nonsynonymous SNV	0.00682629	29.0225	0.25929
BRCA1_A_41244023_NG	4	exon10	AACAGCAGAACTTTCCTTAATGT	4;7	co:4|0.046|c.T3525C|p.A1175A|synonymous SNV;co:7|0.007|c.T3522C|p.S1174S|synonymous SNV;	p.A1175A;synonymous SNV	0.0373264	6.69634	0.350805
BRCA1_A_41242985_NG	4	exon11	CTGAGAGGATAGCCCTGAGCAGT	4;6	co:6|0.038|c.T4159C|p.S1387P|nonsynonymous SNV;co:4|0.005|c.T4161C|p.S1387S|synonymous SNV;co:4:6|0.002|c.T4161C:c.T4159C|p.S1387P|nonsynonymous SNV;	p.S1387P;nonsynonymous SNV	0.0407018	16.8701	0.371113
BRCA1_T_41245621_NG	4	exon10	GATAGTTGTTCTAGCAGTGAAGA	4	NA	p.S643G;nonsynonymous SNV	NA	32.4206	0.406134
BRCA1_T_41249276_NG	4	exon8	ATAAGGCAACTTATTGCAGGTGA	4;8	NA	p.K193R;nonsynonymous SNV	NA	32.1628	0.402899
BRCA1_A_41197612_NG	7	NA	AGAGTGAGAGGAGCTCCCAGGGC	7	co:7|0.016|c.*83T>C|UTR3|UTR3;	c.*83T>C;UTR3	0.0218966	72.0019	0.253811
BRCA1_T_41246488_NG	8	exon10	AGAATGGAATAAGCAGAAACTGC	4;8	NA	p.N354D;nonsynonymous SNV	NA	22.6639	0.283778
BRCA1_T_41276105_NG	6	exon2	GATTTATCTGCTCTTCGCGTTGA	6	co:6|0.024|c.A9G|p.L3L|synonymous SNV;	p.L3L;synonymous SNV	0.0192676	15.6412	0.2244
BRCA1_A_41245322_NG	6	exon10	GCATTATTAGACACTTTAACTGT	6	co:6|0.06|c.T2226C|p.N742N|synonymous SNV;	p.N742N;synonymous SNV	0.0615192	8.85138	0.438829
BRCA1_A_41249287_NG	6	exon8	ACGGTATCTTCAGAAGAATCAGA	6	NA	p.D189D;synonymous SNV	NA	22.9307	0.287118
BRCA1_A_41246658_NG	6	exon10	CATTCATTCTGTCTTTAGTGAGT	6	co:6|0.025|c.T890C|p.M297T|nonsynonymous SNV;	p.M297T;nonsynonymous SNV	0.0215397	13.5838	0.248285
BRCA1_A_41197359_NG	6	NA	GCCCTAAGCCAACAACAGCCTGA	6;7	NA	c.*336T>C;UTR3	NA	26.2677	0.32894
BRCA1_A_41196405_NG	4	NA	CACACTGGGGGGGCTAGGGAAGA	4	NA	c.*1290T>C;UTR3	NA	18.3973	0.230334
BRCA1_T_41256230_NG	8	exon6	CCTGAACATCTAAAAGATGAAGT	5;6;8	NA	p.H117R;nonsynonymous SNV	1	29.0387	0.363678
BRCA1_A_41226440_NG	5	exon14	AATGAGCTCCTCTTGAGATGGGT	5	co:5|0.01|c.T4583C|p.L1528P|nonsynonymous SNV;	p.L1528P;nonsynonymous SNV	0.0059194	27.3952	0.226333
BRCA1_T_41245304_NG	5	exon10	CCAAAGATCTCATGTTAAGTGGA	4;5;7	co:7|0.044|c.A2246G|p.D749G|nonsynonymous SNV;co:4|0.0|c.A2243G|p.K748R|nonsynonymous SNV;co:5|0.0|c.A2244G|p.K748K|synonymous SNV;	p.D749G;nonsynonymous SNV	0.0600533	9.28981	0.437681
BRCA1_T_41246837_NG	8	exon10	ATACTGAACATCATCAACCCAGT	7;8	NA	p.E237E;synonymous SNV	NA	50.4798	0.633549
BRCA1_A_41244083_NG	5	exon10	CATCATCTAACAGGTCATCAGGT	5	co:5|0.054|c.T3465C|p.D1155D|synonymous SNV;	p.D1155D;synonymous SNV	0.0338688	30.3957	0.292804
BRCA1_A_41196440_NG	5	NA	CAACAGCTATAAACAGTCCTGGA	5	NA	c.*1255T>C;UTR3	0.00250784	39.259	0.492021
BRCA1_A_41223065_NG	6	exon15	CCAGCAGTATCAGTAGTATGAGC	6	co:6|0.01|c.T4866C|p.T1622T|synonymous SNV;	p.T1622T;synonymous SNV	0.00637861	51.6072	0.379946
BRCA1_T_41223255_NG	5	exon15	TCAGAGGGAACCCCTTACCTGGA	5	co:5|0.144|c.A4676G|p.E1559G|nonsynonymous SNV;	p.E1559G;nonsynonymous SNV	0.126125	24.6441	0.580977
BRCA1_A_41226528_NG	4	exon14	TAGAAGGGGATGACCTAGAAAGA	4;5	NA	p.S1499P;nonsynonymous SNV	NA	25.8486	0.323687
BRCA1_A_41243807_NG	6	exon10	GTAGCAACGGTGCTATGCCTAGT	6;7	NA	p.V1247V;nonsynonymous SNV	0.00376926	47.5221	0.596104
BRCA1_A_41277320_NG	8	exon1	CCTCCTGAGCGCAGGGGCCCAGT	8	NA	c.-1207T>C;UTR5	NA	16.2034	0.202862
BRCA1_T_41249277_NG	5	exon8	TAATAAGGCAACTTATTGCAGGT	5;6	co:6|0.013|c.A578G|p.K193R|nonsynonymous SNV;co:5|0.001|c.A577G|p.K193E|nonsynonymous SNV;	p.K193R;nonsynonymous SNV	0.00707743	38.469	0.323179
BRCA1_A_41245685_NG	6	exon10	AGCGCATGAATATGCCTGGTAGA	6	co:6|0.024|c.T1863C|p.H621H|synonymous SNV;	p.H621H;synonymous SNV	0.0271823	34.3563	0.29619
BRCA1_T_41243510_NG	6	exon10	GAAGAAAGAGGAACGGGCTTGGA	5;6;7	NA	p.E1346E;nonsynonymous SNV	0.00356069	35.0012	0.230282
BRCA1_A_41277489_NG	5	exon1	TACGAAATCAAGGTACAATCAGA	5;6;7	NA	c.-1376T>C;UTR5	NA	25.4019	0.318086
BRCA1_T_41245780_NG	7	exon10	AGCAGCAGTATAAGCAATATGGA	4;7	NA	p.S590G;nonsynonymous SNV	0.00205339	22.1971	0.27793
BRCA1_T_41197564_NG	8	NA	TATGTACATCAGCCTGAAAAGGA	6;8	NA	c.*131A>G;UTR3	0.000895217	17.741	0.222112
BRCA1_T_41197221_NG	6	NA	ATGTGACTTAAAGTCAGAATAGT	6	NA	c.*474A>G;UTR3	NA	19.901	0.249172
BRCA1_T_41246190_NG	8	exon10	TCAGTAGAGAGTAATATTGAAGA	6;8	co:6|0.016|c.A1356G|p.V452V|synonymous SNV;co:8|0.001|c.A1358G|p.E453G|nonsynonymous SNV;	p.V452V;synonymous SNV	0.0163934	24.693	0.250262
BRCA1_T_41203081_NG	6	exon20	CCCACAGGTAAGAGCCTGGGAGA	4;6	NA	p.T1777T;synonymous SNV	0.0097474	44.454	0.384883
BRCA1_T_41243837_NG	4	exon10	TATACCTTCTCAGTCTACTAGGC	4	co:4|0.068|c.A3711G|p.I1237M|nonsynonymous SNV;	p.I1237M;nonsynonymous SNV	0.047345	19.6676	0.378382
BRCA1_T_41256932_NG	4	exon5	AAGAGCTATTGAAAATCATTTGT	4;8	co:8|0.027|c.A258G|p.L86L|synonymous SNV;co:4|0.003|c.A254G|p.E85G|nonsynonymous SNV;co:4:8|0.0|c.A254G:c.A258G|p.L86L:p.E85G|synonymous SNV:nonsynonymous SNV;	p.L86L;synonymous SNV	0.0189472	13.9535	0.20961
BRCA1_T_41197810_NG	5	exon23	GGGCAGATGTGTGAGGCACCTGT	5;7	co:5|0.107|c.A5477G|p.Q1826R|nonsynonymous SNV;co:7|0.036|c.A5479G|p.M1827V|nonsynonymous SNV;co:5:7|0.005|c.A5477G:c.A5479G|p.Q1826R:p.M1827V|nonsynonymous SNV:nonsynonymous SNV;	p.Q1826R;nonsynonymous SNV	0.0831015	38.3151	0.48073
BRCA1_T_41196607_NG	7	NA	TTTCATATCTATAAAATGACAGA	5;7	NA	c.*1088A>G;UTR3	NA	16.3019	0.204096
BRCA1_A_41267752_NG	4	exon3	AATATGTGGTCACACTTTGTGGA	4	co:4|0.042|c.T125C|p.I42T|nonsynonymous SNV;	p.I42T;nonsynonymous SNV	0.0509425	18.2077	0.408084
BRCA1_T_41196407_NG	6	NA	CCCCCAGTGTGCAAGGGCAGTGA	6	NA	c.*1288A>G;UTR3	0.00202559	21.3735	0.267616
BRCA1_T_41246592_NG	7	exon10	AACATAACAGATGGGCTGGAAGT	4;6;7	co:6|0.035|c.A955G|p.N319D|nonsynonymous SNV;	p.N319D;nonsynonymous SNV	0.0270497	35.0668	0.285887
BRCA1_T_41243478_NG	8	exon10	AATCAAGAAGAGCAAAGCATGGA	5;6;8	NA	p.E1357G;nonsynonymous SNV	NA	33.1354	0.415112
BRCA1_A_41244753_NG	4	exon10	CCAACCACAGGAAAGCCTGCAGT	4;7	NA	p.V932A;nonsynonymous SNV	NA	27.1382	0.339849
BRCA1_T_41246707_NG	5	exon10	TGCCAGCTCATTACAGCATGAGA	5	NA	p.S281G;nonsynonymous SNV	NA	44.5701	0.55887
BRCA1_T_41197797_NG	4	exon23	GGCACCTGTGGTGACCCGAGAGT	4	NA	p.A1830A;synonymous SNV	0.000551876	61.3418	0.77223
BRCA1_T_41242997_NG	5	exon11	GCTCAGGGCTATCCTCTCAGAGT	5	co:5|0.01|c.A4149G|p.S1383S|synonymous SNV;	p.S1383S;synonymous SNV	0.00744367	69.3267	0.492042
BRCA1_T_41245670_NG	5	exon10	TAGTAGTCAGTAGAAATCTAAGC	5	co:5|0.031|c.A1878G|p.V626V|synonymous SNV;	p.V626V;synonymous SNV	0.0313947	32.9541	0.360681
BRCA1_T_41245869_NG	6	exon10	AGGTGATTCTATTCAGAATGAGA	6	NA	p.D560G;nonsynonymous SNV	NA	26.9617	0.337635
BRCA1_T_41246101_NG	4	exon10	ATTATAGGAGCATTTGTTACTGA	4;6	co:4|0.024|c.A1447G|p.I483V|nonsynonymous SNV;co:6|0.02|c.A1449G|p.I483M|nonsynonymous SNV;co:4:6|0.007|c.A1449G:c.A1447G|p.I483V|nonsynonymous SNV;	p.I483V;nonsynonymous SNV	0.0426054	7.458	0.375731
BRCA1_A_41244165_NG	4	exon10	ATCAGATATGGAGAGAAATCTGT	4;6;8	NA	p.L1128P;nonsynonymous SNV	NA	20.0645	0.251221
BRCA1_A_41223058_NG	5	exon15	TTATACCCAGCAGTATCAGTAGT	5	co:5|0.411|c.T4873C|p.Y1625H|nonsynonymous SNV;	p.Y1625H;nonsynonymous SNV	0.32731	24.5984	0.750605
BRCA1_T_41244671_NG	8	exon10	AGTTCAGAGGCAACGAAACTGGA	6;8	co:6|0.007|c.A2875G|p.R959G|nonsynonymous SNV;	p.R959G;nonsynonymous SNV	0.00470933	28.0576	0.209526
BRCA1_T_41244204_NG	8	exon10	TATGAAGAAGTAGTTCAGACTGT	5;6;8	NA	p.E1115G;nonsynonymous SNV	0.00284091	31.8272	0.398682
BRCA1_G_41277440_NGG	7	exon1	CCGTGGCAACGGAAAAGCGC	7	co:7|0.03|c.-1327C>T|UTR5|UTR5;	c.-1327C>T;UTR5	0.0303867	0.307672	0.203393
BRCA1_G_41251805_NGG	4	exon7	TGTCTACATTGAATTGGGTA	4;7	co:4:7|0.077|c.C534T:c.C537T|p.Y179Y:p.V178V|synonymous SNV:synonymous SNV;co:4|0.069|c.C534T|p.V178V|synonymous SNV;co:7|0.019|c.C537T|p.Y179Y|synonymous SNV;	p.V178V;synonymous SNV	0.142353	0.591357	0.358177
BRCA1_C_41197769_NGG	6	exon23	ACTGTCCAACACCCACTCTC	6;7	co:6:7|0.512|c.G5518A:c.G5517A|p.L1839L:p.D1840N|synonymous SNV:nonsynonymous SNV;co:6|0.073|c.G5518A|p.D1840N|nonsynonymous SNV;co:7|0.004|c.G5517A|p.L1839L|synonymous SNV;	p.D1840N;nonsynonymous SNV	0.520911	0.5358	0.6588
BRCA1_C_41244157_NGG	8	exon10	AAGTTATCTGAAATCAGATA	8	co:8|0.033|c.G3391A|p.D1131N|nonsynonymous SNV;	p.D1131N;nonsynonymous SNV	0.0232562	0.485191	0.179589
BRCA1_G_41197389_NGG	6	NA	CAGCCCTATTCTTTCTATTC	4;5;6	co:5:6|0.035|c.*305C>T:c.*306C>T|UTR3|UTR3;co:6|0.02|c.*306C>T|UTR3|UTR3;co:5|0.006|c.*305C>T|UTR3|UTR3;co:4:5:6|0.006|c.*306C>T:c.*305C>T:c.*304C>T|UTR3|UTR3;co:4:5|0.0|c.*304C>T:c.*305C>T|UTR3|UTR3;	c.*305C>T:c.*306C>T;UTR3	0.0562138	0.245332	0.253494
BRCA1_G_41244051_NGG	6	exon10	TTTTGCTGAAAATGACATTA	6	co:6|0.413933878379|c.C3497T|p.A1166V|nonsynonymous SNV;	p.A1166V;nonsynonymous SNV	NA	0.413934	0.313045
BRCA1_G_41246663_NGG	4	exon10	AGACAGAATGAATGTAGAAA	4	co:4|0.325868225493|c.C885T|p.D295D|synonymous SNV;	p.D295D;synonymous SNV	NA	0.325868	0.220572
BRCA1_G_41228571_NGG	6	exon13	CCTTTCTGCTGACAAGTTTG	6	co:6|0.5|c.C4418T|p.S1473F|nonsynonymous SNV;	p.S1473F;nonsynonymous SNV	0.507585	0.374627	0.656389
BRCA1_G_41226460_NGG	7	exon14	TAGAAACTACCCATCTCAAG	7	co:7|0.268363377934|c.C4563T|p.N1521N|synonymous SNV;	p.N1521N;synonymous SNV	NA	0.268363	0.174608
BRCA1_G_41245298_NGG	4	exon10	TCTCATGTTAAGTGGAGAAA	4	co:4|0.138|c.C2250T|p.L750L|synonymous SNV;	p.L750L;synonymous SNV	0.145291	0.468739	0.36175
BRCA1_C_41243947_NGG	4	exon10	AACCCTGAGCCAAATGTGTA	4;5	co:4:5|0.08|c.G3601A:c.G3600A|p.Q1200Q:p.G1201S|synonymous SNV:nonsynonymous SNV;co:5|0.036|c.G3600A|p.Q1200Q|synonymous SNV;co:4|0.002|c.G3601A|p.G1201S|nonsynonymous SNV;	p.Q1200Q;synonymous SNV	0.109321	0.400216	0.323668
BRCA1_C_41245017_NGG	6	exon10	CTATGCTTGTTTCCCGACTG	6	co:6|0.032|c.G2531A|p.S844N|nonsynonymous SNV;	p.S844N;nonsynonymous SNV	0.0304235	0.258371	0.209102
BRCA1_G_41197191_NGG	7	NA	GCAGTTCTCAAATGTTGGAG	7	co:7|0.404|c.*504C>T|UTR3|UTR3;	c.*504C>T;UTR3	0.356836	0.511301	0.534447
BRCA1_G_41197212_NGG	8	NA	TTAAAGTCAGAATAGTCCTT	8	co:8|0.076|c.*483C>T|UTR3|UTR3;	c.*483C>T;UTR3	0.0920506	0.418864	0.302805
BRCA1_G_41243701_NGG	8	exon10	TCAGGAACATCACCTTAGTG	8	co:8|0.034|c.C3847T|p.H1283Y|nonsynonymous SNV;	p.H1283Y;nonsynonymous SNV	0.0266552	0.27817	0.195185
BRCA1_G_41203094_NGG	8	exon20	CCCTTCACCAACATGCCCAC	6;8	co:6|0.341|c.C5316T|p.F1772F|synonymous SNV;co:6:8|0.018|c.C5316T:c.C5318T|p.F1772F:p.T1773I|synonymous SNV:nonsynonymous SNV;	p.F1772F;synonymous SNV	0.295778	0.54173	0.487112
BRCA1_C_41196449_NGG	7	NA	TATAAACAGTCCTGGATAAT	7	co:7|0.02|c.*1246G>A|UTR3|UTR3;	c.*1246G>A;UTR3	0.0174601	0.358787	0.172407
BRCA1_G_41243545_NGG	5	exon10	TGGTCTGAGTGACAAGGAAT	5	co:5|0.115|c.C4003T|p.L1335L|synonymous SNV;	p.L1335L;synonymous SNV	0.114073	0.623754	0.329262
BRCA1_C_41197685_NGG	4	NA	TGGCTGGCTGCAGTCAGTAG	4;8	co:4|0.023|c.*10G>A|UTR3|UTR3;co:8|0.012|c.*6G>A|UTR3|UTR3;co:4:8|0.008|c.*10G>A:c.*6G>A|UTR3|UTR3;	c.*10G>A;UTR3	0.0265161	0.271196	0.197365
BRCA1_C_41245039_NGG	8	exon10	TGGTTAACTTCATGTCCCAA	8	co:8|0.007|c.G2509A|p.V837I|nonsynonymous SNV;	p.V837I;nonsynonymous SNV	0.00724181	0.312532	0.143659
BRCA1_G_41243653_NGG	8	exon10	TTCTTCACAGTGCAGTGAAT	6;8	co:6|0.077|c.C3893T|p.S1298L|nonsynonymous SNV;co:6:8|0.021|c.C3893T:c.C3895T|p.S1298L:p.Q1299X|nonsynonymous SNV:stopgain;co:8|0.002|c.C3895T|p.Q1299X|stopgain;	p.S1298L;nonsynonymous SNV	0.0916606	0.524375	0.303707
BRCA1_G_41234439_NGG	4	exon12	GAACAAAGCACATCAGAAAA	4	co:4|0.218249529592|c.C4339T|p.Q1447X|stopgain;	p.Q1447X;stopgain	NA	0.21825	0.141356
BRCA1_C_41223106_NGG	5	exon15	GATTCTGCAACTTTCAATTG	5;8	co:5|0.401|c.G4825A|p.E1609K|nonsynonymous SNV;co:8|0.011|c.G4822A|p.A1608T|nonsynonymous SNV;co:5:8|0.003|c.G4825A:c.G4822A|p.E1609K:p.A1608T|nonsynonymous SNV:nonsynonymous SNV;	p.E1609K;nonsynonymous SNV	0.391247	0.460385	0.562586
BRCA1_G_41245128_NGG	5	exon10	GCAGCATTTGAAAACCCCAA	5	co:5|0.012|c.C2420T|p.A807V|nonsynonymous SNV;	p.A807V;nonsynonymous SNV	0.0177796	0.446502	0.161172
BRCA1_G_41277214_NGG	7	NA	GATTTCCGAAGCTGACAGAT	6;7	co:6:7|0.25|NA:NA|intronic|intronic;co:6|0.148|NA|intronic|intronic;co:7|0.0|NA|intronic|intronic;	intronic;intronic	0.346079	0.57573	0.526329
BRCA1_C_41245215_NGG	7	exon10	TGAGTGCCATAATCAGTACC	7;8	co:7:8|0.054|c.G2333A:c.G2332A|p.G778N|nonsynonymous SNV;co:8|0.013|c.G2332A|p.G778S|nonsynonymous SNV;co:7|0.0|c.G2333A|p.G778D|nonsynonymous SNV;	p.G778N;nonsynonymous SNV	0.0560962	0.460312	0.254955
BRCA1_G_41197126_NGG	6	NA	GGAAACTTGAAACCTGGGCA	6	co:6|0.278|c.*569C>T|UTR3|UTR3;	c.*569C>T;UTR3	0.240317	0.537887	0.445322
BRCA1_G_41245936_NGG	7	exon10	ACTAACCAAACGGAGCAGAA	6;7	co:6:7|0.37|c.C1611T:c.C1612T|p.N537N:p.Q538X|synonymous SNV:stopgain;co:6|0.025|c.C1611T|p.N537N|synonymous SNV;	p.N537N;synonymous SNV	0.270694	0.496957	0.462108
BRCA1_G_41243738_NGG	4	exon10	CTGCAGTAACCAGGTAATAT	4	co:4|0.012|c.C3810T|p.C1270C|synonymous SNV;	p.C1270C;synonymous SNV	0.0113993	0.348855	0.126867
BRCA1_G_41197380_NGG	5	NA	CTTTCTATTCAGGCTGTTGT	5	co:5|0.076|c.*315C>T|UTR3|UTR3;	c.*315C>T;UTR3	0.098584	0.436454	0.31083
BRCA1_G_41197371_NGG	7	NA	TTCAGGCTGTTGTTGGCTTA	7	co:7|0.018|c.*324C>T|UTR3|UTR3;	c.*324C>T;UTR3	0.0416357	0.213567	0.218873
BRCA1_C_41245140_NGG	7	exon10	CACTGACTCACACATTTATT	7	co:7|0.103|c.G2408A|p.S803N|nonsynonymous SNV;	p.S803N;nonsynonymous SNV	0.0969048	0.524785	0.310148
BRCA1_C_41197665_NGG	4	NA	GTCCTGTGGCTCTGTACCTG	4	co:4|0.119|c.*30G>A|UTR3|UTR3;	c.*30G>A;UTR3	0.118329	0.358584	0.334311
BRCA1_G_41197784_NGG	8	exon23	GGTGACCCGAGAGTGGGTGT	6;7;8	co:6:7:8|0.382|c.C5501T:c.C5502T:c.C5503T|p.T1834L:p.R1835X|nonsynonymous SNV:stopgain;co:6:7|0.087|c.C5502T:c.C5501T|p.T1834I|nonsynonymous SNV;co:6|0.004|c.C5501T|p.T1834I|nonsynonymous SNV;co:7|0.003|c.C5502T|p.T1834T|synonymous SNV;co:6:8|0.0|c.C5501T:c.C5503T|p.T1834I:p.R1835X|nonsynonymous SNV:stopgain;co:8|0.0|c.C5503T|p.R1835X|stopgain;	p.T1834L;nonsynonymous SNV	0.425948	0.552752	0.588381
BRCA1_C_41199705_NGG	4	exon22	CCACAATTGGGTGGACACCC	4	co:4|0.096|c.G5422A|p.V1808M|nonsynonymous SNV;	p.V1808M;nonsynonymous SNV	0.0870116	0.396931	0.296908
BRCA1_C_41246757_NGG	4	exon10	GAACTACCCTGATACTTTTC	4;7;8	co:4|0.07|c.G791A|p.S264N|nonsynonymous SNV;co:7:8|0.055|c.G788A:c.G787A|p.G263N|nonsynonymous SNV;co:7|0.028|c.G788A|p.G263D|nonsynonymous SNV;co:4:7:8|0.021|c.G791A:c.G788A:c.G787A|p.S264N:p.G263N|nonsynonymous SNV:nonsynonymous SNV;co:4:7|0.008|c.G791A:c.G788A|p.S264N:p.G263D|nonsynonymous SNV:nonsynonymous SNV;co:8|0.002|c.G787A|p.G263S|nonsynonymous SNV;co:4:8|0.0|c.G791A:c.G787A|p.S264N:p.G…	p.G263N;nonsynonymous SNV	0.113726	0.383386	0.328886
BRCA1_G_41247871_NGG	8	exon9	GATTCTGCAAAAAAGGGTAA	5;8	co:5|0.174|c.C659T|p.S220F|nonsynonymous SNV;co:5:8|0.01|c.C659T:c.C662T|p.S220F:p.A221V|nonsynonymous SNV:nonsynonymous SNV;co:8|0.006|c.C662T|p.A221V|nonsynonymous SNV;	p.S220F;nonsynonymous SNV	0.179773	0.473216	0.393675
BRCA1_C_41247932_NGG	8	exon9	TCTTGATCTCCCACACTATA	8	co:8|0.108|c.G601A|p.D201N|nonsynonymous SNV;	p.D201N;nonsynonymous SNV	0.0933026	0.508804	0.305866
BRCA1_C_41222960_NGG	4	exon15	GGTCAGGCCAGACACCACCA	4;8	co:4|0.736|c.G4971A|p.L1657L|synonymous SNV;co:4:8|0.097|c.G4971A:c.G4967A|p.L1657L:p.G1656D|synonymous SNV:nonsynonymous SNV;	p.L1657L;synonymous SNV	0.648015	0.387555	0.755324
BRCA1_G_41277384_NGG	6	exon1	GTGAGCTCGCTGAGACTTCC	6;8	co:8|0.016|c.-1269C>T|UTR5|UTR5;co:6:8|0.002|c.-1269C>T:c.-1271C>T|UTR5|UTR5;	c.-1269C>T;UTR5	0.0158043	0.473202	0.158104
BRCA1_C_41197240_NGG	4	NA	AAGCACTCTCCTTCCATTGA	4;6;8	co:6:8|0.207|c.*453G>A:c.*451G>A|UTR3|UTR3;co:8|0.181|c.*451G>A|UTR3|UTR3;co:6|0.073|c.*453G>A|UTR3|UTR3;co:4:6:8|0.003|c.*455G>A:c.*453G>A:c.*451G>A|UTR3|UTR3;co:4|0.0|c.*455G>A|UTR3|UTR3;	c.*453G>A:c.*451G>A;UTR3	0.382177	0.32901	0.554042
BRCA1_C_41228581_NGG	4	exon13	CTTCTGGATTCTGGCTTATA	4	co:4|0.084|c.G4408A|p.E1470K|nonsynonymous SNV;	p.E1470K;nonsynonymous SNV	0.0824942	0.491475	0.292881
BRCA1_G_41199692_NGG	6	exon22	GCAGCCAGATGCCTGGACAG	5;6	co:6|0.208|c.C5435T|p.P1812L|nonsynonymous SNV;co:5:6|0.084|c.C5435T:c.C5434T|p.P1812L|nonsynonymous SNV;co:5|0.0|c.C5434T|p.P1812S|nonsynonymous SNV;	p.P1812L;nonsynonymous SNV	0.327235	0.5417	0.513329
BRCA1_G_41234531_NGG	4	exon12	AAGCTGTGTTAGAACAGCAT	4	co:4|0.014|c.C4247T|p.A1416V|nonsynonymous SNV;	p.A1416V;nonsynonymous SNV	0.0100438	0.411616	0.106994
BRCA1_C_41196571_NGG	5	NA	GCAACAGCTTCCTTCCTGGT	5;8	co:5|0.097|c.*1124G>A|UTR3|UTR3;co:8|0.003|c.*1121G>A|UTR3|UTR3;co:5:8|0.0|c.*1124G>A:c.*1121G>A|UTR3|UTR3;	c.*1124G>A;UTR3	0.0859806	0.357395	0.295591
BRCA1_G_41245891_NGG	4	exon10	GGTCATGAGAATAAAACAAA	4	co:4|0.508099079938|c.C1657T|p.H553Y|nonsynonymous SNV;	p.H553Y;nonsynonymous SNV	NA	0.508099	0.496571
BRCA1_G_41196411_NGG	8	NA	CTAGCCCCCCCAGTGTGCAA	5;6;7;8	co:6:7:8|0.137|c.*1282C>T:c.*1283C>T:c.*1284C>T|UTR3|UTR3;co:6:7|0.078|c.*1282C>T:c.*1283C>T|UTR3|UTR3;co:7|0.039|c.*1283C>T|UTR3|UTR3;co:5:6:7:8|0.033|c.*1284C>T:c.*1283C>T:c.*1282C>T:c.*1281C>T|UTR3|UTR3;co:7:8|0.012|c.*1283C>T:c.*1284C>T|UTR3|UTR3;co:5:6:7|0.012|c.*1281C>T:c.*1282C>T:c.*1283C>T|UTR3|UTR3;co:8|0.012|c.*1284C>T|UTR3|UTR3;co:5:6|0.003|c.*1281C>T:c.*1282C>T|UTR3|UTR3;	c.*1282C>T:c.*1283C>T:c.*1284C>T;UTR3	0.230886	0.26239	0.433636
BRCA1_C_41244921_NGG	7	exon10	GCATTTCCTGGATTTGAAAA	7;8	co:7:8|0.056|c.G2627A:c.G2626A|p.G876K|nonsynonymous SNV;co:7|0.039|c.G2627A|p.G876E|nonsynonymous SNV;	p.G876K;nonsynonymous SNV	0.0729612	0.484092	0.275064
BRCA1_G_41244401_NGG	6	exon10	GGTTCCAGTACTAATGAAGT	5;6	co:5:6|0.516|c.C3147T:c.C3146T|p.S1049F|nonsynonymous SNV;co:5|0.036|c.C3146T|p.S1049F|nonsynonymous SNV;co:6|0.006|c.C3147T|p.S1049S|synonymous SNV;	p.S1049F;nonsynonymous SNV	0.516522	0.497795	0.663546
BRCA1_C_41209086_NGG	8	exon19	TGGGATTCTCTTGCTCGCTT	8	co:8|0.188|c.G5260A|p.E1754K|nonsynonymous SNV;	p.E1754K;nonsynonymous SNV	0.174884	0.373406	0.390376
BRCA1_C_41251894_NGG	7	exon7	TGGTTTCCTGCTAAACAGTA	7;8	co:7:8|0.102|c.G445A:c.G444A|p.Q148Q:p.E149K|synonymous SNV:nonsynonymous SNV;co:7|0.088|c.G445A|p.E149K|nonsynonymous SNV;co:8|0.062|c.G444A|p.Q148Q|synonymous SNV;	p.E149K;nonsynonymous SNV	0.169667	0.408482	0.385287
BRCA1_C_41196439_NGG	5	NA	CCAACAGCTATAAACAGTCC	5;8	co:5|0.077|c.*1256G>A|UTR3|UTR3;	c.*1256G>A;UTR3	0.0558659	0.433051	0.251865
BRCA1_G_41247917_NGG	7	exon9	TTGTTACAAATCACCCCTCA	7	co:7|0.034|c.C616T|p.Q206X|stopgain;	p.Q206X;stopgain	0.0374245	0.421228	0.224112
BRCA1_G_41243950_NGG	5	exon10	GGCTCAGGGTTACCGAAGAG	5	co:5|0.559794398934|c.C3598T|p.Q1200X|stopgain;	p.Q1200X;stopgain	0.666667	0.559794	0.644829
BRCA1_G_41223063_NGG	6	exon15	TACTGCTGGGTATAATGCAA	6	co:6|0.113|c.C4868T|p.A1623V|nonsynonymous SNV;	p.A1623V;nonsynonymous SNV	0.105427	0.501748	0.319808
BRCA1_G_41245552_NGG	7	exon10	AGAAACCTACAACTCATGGA	6;7	co:6:7|0.237|c.C1995T:c.C1996T|p.L666L:p.N665N|synonymous SNV:synonymous SNV;co:7|0.033|c.C1996T|p.L666L|synonymous SNV;co:6|0.019|c.C1995T|p.N665N|synonymous SNV;	p.L666L;synonymous SNV	0.326894	0.490139	0.513233
BRCA1_G_41244553_NGG	5	exon10	TCTGCTAGAGGAAAACTTTG	5	co:5|0.025|c.C2995T|p.L999L|synonymous SNV;	p.L999L;synonymous SNV	0.0344563	0.182815	0.216919
BRCA1_C_41203079_NGG	8	NA	GCTCTTACCTGTGGGCATGT	4;8	co:4|0.638|NA|intronic|intronic;co:4:8|0.026|NA:exon21|splicing:intronic|splicing:intronic;co:8|0.003|exon21|splicing|splicing;	intronic;intronic	0.608492	0.214501	0.735146
BRCA1_G_41246596_NGG	7	exon10	AGCCAACATAACAGATGGGC	4;7	co:4:7|0.04|c.C949T:c.C952T|p.Q317X:p.H318Y|stopgain:nonsynonymous SNV;co:7|0.031|c.C952T|p.H318Y|nonsynonymous SNV;co:4|0.012|c.C949T|p.Q317X|stopgain;	p.H318Y;nonsynonymous SNV	0.0710827	0.439208	0.275438
BRCA1_C_41244299_NGG	6	exon10	CTAAGCATAGCATTCAATTT	6	co:6|0.289574559914|c.G3249A|p.M1083I|nonsynonymous SNV;	p.M1083I;nonsynonymous SNV	NA	0.289575	0.190466
BRCA1_C_41258494_NGG	4	exon4	TTACATAAAGGACACTGTGA	4	co:4|0.006|c.G191A|p.C64Y|nonsynonymous SNV;	p.C64Y;nonsynonymous SNV	0.00989315	0.355156	0.102496
BRCA1_G_41247897_NGG	4	exon9	AACCAGGGATGAAATCAGTT	4	co:4|0.156|c.C636T|p.T212T|synonymous SNV;	p.T212T;synonymous SNV	0.122463	0.439184	0.336942
BRCA1_C_41231412_NGG	7	NA	TATATGCGAATCTGTAAGAA	7	co:7|0.055|NA|synonymous SNV|synonymous SNV;	synonymous SNV;synonymous SNV	0.042113	0.405242	0.231222
BRCA1_G_41244648_NGG	8	exon10	CTCATTACTCCAAATAAACA	8	co:8|0.033|c.C2900T|p.T967I|nonsynonymous SNV;	p.T967I;nonsynonymous SNV	0.0321258	0.220646	0.212775
BRCA1_G_41215965_NGG	4	exon17	ATGCTGAGTTTGTGTGTGAA	4	co:4|0.02|c.C5078T|p.A1693V|nonsynonymous SNV;	p.A1693V;nonsynonymous SNV	0.0162239	0.261579	0.158282
BRCA1_G_41277382_NGG	4	exon1	GCTCGCTGAGACTTCCTGGA	4;6	co:4:6|0.315|c.-1267C>T:c.-1269C>T|UTR5|UTR5;co:4|0.152|c.-1269C>T|UTR5|UTR5;co:6|0.011|c.-1267C>T|UTR5|UTR5;	c.-1267C>T:c.-1269C>T;UTR5	0.401331	0.515723	0.569498
BRCA1_C_41226378_NGG	8	exon14	GATGTTTCCGTCAAATCGTG	8	co:8|0.118|c.G4645A|p.E1549K|nonsynonymous SNV;	p.E1549K;nonsynonymous SNV	0.110612	0.508354	0.325834
BRCA1_G_41197694_NGG	7	NA	TACTGACTGCAGCCAGCCAC	7	co:7|0.141|c.*1C>T|UTR3|UTR3;	c.*1C>T;UTR3	0.118564	0.459457	0.334277
BRCA1_C_41244861_NGG	8	exon10	TTTTGGACTTTGTTTCTTTA	8	co:8|0.149164169399|c.G2687A|p.S896N|nonsynonymous SNV;	p.S896N;nonsynonymous SNV	0.00913188	0.149164	0.12754
BRCA1_C_41226500_NGG	4	exon14	TACCACCTATCATCTAATGA	4;6;7	co:4:6:7|0.142|c.G4523A:c.G4521A:c.G4520A|p.R1507K:p.W1508X|nonsynonymous SNV:stopgain;co:6:7|0.088|c.G4521A:c.G4520A|p.R1507K|nonsynonymous SNV;co:6|0.037|c.G4521A|p.R1507R|synonymous SNV;co:4|0.034|c.G4523A|p.W1508X|stopgain;co:7|0.0|c.G4520A|p.R1507K|nonsynonymous SNV;	p.R1507K;nonsynonymous SNV	0.218217	0.499207	0.425692
BRCA1_C_41245636_NGG	7	exon10	GCAATTCAGTACAATTAGGT	7	co:7|0.232|c.G1912A|p.E638K|nonsynonymous SNV;	p.E638K;nonsynonymous SNV	0.205125	0.294615	0.415904
BRCA1_G_41197331_NGG	7	NA	CTTGGCCTCAAGAGAATAGC	6;7	co:7|0.061|c.*364C>T|UTR3|UTR3;co:6:7|0.037|c.*364C>T:c.*363C>T|UTR3|UTR3;	c.*364C>T;UTR3	0.0869628	0.401393	0.297334
BRCA1_C_41277436_NGG	4	exon1	TTCCGTTGCCACGGAAACCA	4	co:4|0.073|c.-1323G>A|UTR5|UTR5;	c.-1323G>A;UTR5	0.0758368	0.384873	0.283903
BRCA1_G_41243794_NGG	5	exon10	GTGTCTGTCTAAGAACACAG	5	co:5|0.693|c.C3754T|p.L1252L|synonymous SNV;	p.L1252L;synonymous SNV	0.571798	0.586987	0.701022
BRCA1_G_41277244_NGG	6	NA	ATGCTCTGGGGTACTGGCGT	4;6	co:6|0.418|NA|intronic|intronic;co:4:6|0.082|NA:NA|intronic|intronic;co:4|0.002|NA|intronic|intronic;	intronic;intronic	0.456748	0.485315	0.613061
BRCA1_C_41247893_NGG	6	exon9	TTCATCCCTGGTTCCTTGAG	6;7;8	co:6:7:8|0.514|c.G640A:c.G639A:c.G638A|p.R213K:p.D214N|nonsynonymous SNV:nonsynonymous SNV;co:6:7|0.181|c.G640A:c.G639A|p.R213R:p.D214N|synonymous SNV:nonsynonymous SNV;co:6|0.063|c.G640A|p.D214N|nonsynonymous SNV;co:6:8|0.003|c.G640A:c.G638A|p.R213K:p.D214N|nonsynonymous SNV:nonsynonymous SNV;co:7:8|0.0|c.G639A:c.G638A|p.R213K|nonsynonymous SNV;co:8|0.0|c.G638A|p.R213K|nonsynonymous SNV;co:7|0.0…	p.D214N;nonsynonymous SNV	0.656574	0.483884	0.771432
BRCA1_C_41245354_NGG	4	exon10	CTTCTTTTTCTTCTCTTGGA	4	co:4|0.029|c.G2194A|p.E732K|nonsynonymous SNV;	p.E732K;nonsynonymous SNV	0.0334073	0.207862	0.217201
BRCA1_C_41256276_NGG	5	exon6	TTTGCATCTGTAAAATACAA	5;8	co:8|0.011|exon7|splicing|splicing;	splicing;splicing	0.019388	0.515538	0.161413
BRCA1_G_41244014_NGG	6	exon10	TTTAGCAAAAGCGTCCAGAA	6	co:6|0.431399908387|c.C3534T|p.S1178S|synonymous SNV;	p.S1178S;synonymous SNV	NA	0.4314	0.336047
BRCA1_C_41223205_NGG	4	exon15	ATTCAGGGTCATCAGAGAAG	4	co:4|0.484|c.G4726A|p.E1576K|nonsynonymous SNV;	p.E1576K;nonsynonymous SNV	0.423309	0.46363	0.585663
BRCA1_C_41244236_NGG	6	exon10	GGATGCTTACAATTACTTCC	6	co:6|0.062|c.G3312A|p.K1104K|synonymous SNV;	p.K1104K;synonymous SNV	0.0546858	0.174234	0.251991
BRCA1_C_41197705_NGG	7	exon23	TAGTGGCTGTGGGGGATCTG	7	co:7|0.014|c.G5582A|p.S1861N|nonsynonymous SNV;	p.S1861N;nonsynonymous SNV	0.0175643	0.496716	0.162335
BRCA1_G_41244936_NGG	8	exon10	TTTGCTCCGTTTTCAAATCC	5;7;8	co:7|0.034|c.C2611T|p.P871S|nonsynonymous SNV;co:7:8|0.006|c.C2612T:c.C2611T|p.P871L|nonsynonymous SNV;co:5:7:8|0.002|c.C2609T:c.C2611T:c.C2612T|p.P871L:p.A870V|nonsynonymous SNV:nonsynonymous SNV;co:8|0.001|c.C2612T|p.P871L|nonsynonymous SNV;co:5|0.0|c.C2609T|p.A870V|nonsynonymous SNV;	p.P871S;nonsynonymous SNV	0.0451818	0.358071	0.236652
BRCA1_C_41199697_NGG	5	NA	GCTGCACAACCACAATTGGG	5;7	co:5:7|0.148|NA:c.G5428A|nonsynonymous SNV:p.V1810M|nonsynonymous SNV:nonsynonymous SNV;co:7|0.112|c.G5428A|p.V1810M|nonsynonymous SNV;co:5|0.047|NA|nonsynonymous SNV|nonsynonymous SNV;	p.V1810M;nonsynonymous SNV	0.222687	0.437345	0.430945
BRCA1_G_41244422_NGG	6	exon10	TCAAGCAATATTAATGAAGT	6	co:6|0.339687547128|c.C3126T|p.S1042S|synonymous SNV;	p.S1042S;synonymous SNV	NA	0.339688	0.231442
BRCA1_G_41244924_NGG	6	exon10	AAATCCAGGAAATGCAGAAG	5;6	co:5:6|0.42|c.C2624T:c.C2623T|p.P875L|nonsynonymous SNV;	p.P875L;nonsynonymous SNV	0.366379	0.612444	0.541526
BRCA1_C_41234450_NGG	8	exon12	TGGATTTCGCAGGTCCTCAA	8	co:8|0.072|c.G4328A|p.R1443Q|nonsynonymous SNV;	p.R1443Q;nonsynonymous SNV	0.0799806	0.532501	0.289381
BRCA1_G_41245962_NGG	5	exon10	ACTCCTGAAATGATAAATCA	4;5	co:4:5|0.71|c.C1586T:c.C1585T|p.P529F|nonsynonymous SNV;	p.P529F;nonsynonymous SNV	0.676122	0.394365	0.807245
BRCA1_C_41256188_NGG	6	exon6	GGTTTCTGTAGCCCATACTT	6	co:6|0.443|c.G392A|p.R131K|nonsynonymous SNV;	p.R131K;nonsynonymous SNV	0.414104	0.487765	0.578109
BRCA1_C_41244451_NGG	7	exon10	CATTTTCTCTAATGTTATTA	7	co:7|0.08|c.G3097A|p.E1033K|nonsynonymous SNV;	p.E1033K;nonsynonymous SNV	0.0625296	0.360579	0.263479
BRCA1_G_41196451_NGG	7	NA	CCAGGACTGTTTATAGCTGT	7	co:7|0.065|c.*1244C>T|UTR3|UTR3;	c.*1244C>T;UTR3	0.0479591	0.496711	0.240072
BRCA1_G_41277456_NGG	8	exon1	CGGTAGCCCCTTGGTTTCCG	7;8	co:7:8|0.270375415171|c.-1343C>T:c.-1344C>T|UTR5|UTR5;co:8|0.165889749966|c.-1343C>T|UTR5|UTR5;co:7|0.0460707815036|c.-1344C>T|UTR5|UTR5;	c.-1343C>T:c.-1344C>T;UTR5	0.00355082	0.436265	0.341707
BRCA1_C_41244124_NGG	5	exon10	GATGCATGACTACTTCCCAT	5	co:5|0.136|c.G3424A|p.A1142T|nonsynonymous SNV;	p.A1142T;nonsynonymous SNV	0.137299	0.451172	0.353684
BRCA1_C_41267759_NGG	5	exon3	TGGTCACACTTTGTGGAGAC	5;7	co:5|0.052|c.G118A|p.D40N|nonsynonymous SNV;co:7|0.021|c.G116A|p.C39Y|nonsynonymous SNV;co:5:7|0.006|c.G118A:c.G116A|p.D40N:p.C39Y|nonsynonymous SNV:nonsynonymous SNV;	p.D40N;nonsynonymous SNV	0.056373	0.529329	0.255492
BRCA1_G_41243952_NGG	4	exon10	TGGCTCAGGGTTACCGAAGA	4;6	co:6|0.306|c.C3598T|p.Q1200X|stopgain;co:4:6|0.023|c.C3596T:c.C3598T|p.A1199V:p.Q1200X|nonsynonymous SNV:stopgain;co:4|0.0|c.C3596T|p.A1199V|nonsynonymous SNV;	p.Q1200X;stopgain	0.268563	0.586093	0.467445
BRCA1_G_41196594_NGG	6	NA	AATGACAGATCCCACCAGGA	6	co:6|0.292922124409|c.*1101C>T|UTR3|UTR3;	c.*1101C>T;UTR3	NA	0.292922	0.193102
BRCA1_G_41197512_NGG	7	NA	TTTCTGCTTGAAGTCTCCCT	4;7	co:4|0.09|c.*180C>T|UTR3|UTR3;co:4:7|0.026|c.*183C>T:c.*180C>T|UTR3|UTR3;co:7|0.007|c.*183C>T|UTR3|UTR3;	c.*180C>T;UTR3	0.107272	0.488175	0.321578
BRCA1_C_41234541_NGG	7	exon12	CTAGTTCAGCCATTTCCTGC	7	co:7|0.17|c.G4237A|p.E1413K|nonsynonymous SNV;	p.E1413K;nonsynonymous SNV	0.157822	0.367202	0.371697
BRCA1_C_41196391_NGG	4	NA	CTTCACTGCCCTTGCACACT	4;6	co:4|0.143|c.*1304G>A|UTR3|UTR3;co:4:6|0.056|c.*1304G>A:c.*1302G>A|UTR3|UTR3;co:6|0.039|c.*1302G>A|UTR3|UTR3;	c.*1304G>A;UTR3	0.173384	0.437546	0.388445
BRCA1_G_41197565_NGG	8	NA	TTATGTACATCAGCCTGAAA	8	co:8|0.370061230547|c.*130C>T|UTR3|UTR3;	c.*130C>T;UTR3	NA	0.370061	0.262631
BRCA1_G_41243869_NGG	7	exon10	TGCTTCCAACACTTGTTATT	6;7	co:6:7|0.29|c.C3678T:c.C3679T|p.Q1227X:p.F1226F|stopgain:synonymous SNV;co:6|0.092|c.C3678T|p.F1226F|synonymous SNV;co:7|0.008|c.C3679T|p.Q1227X|stopgain;	p.F1226F;synonymous SNV	0.354159	0.372634	0.533249
BRCA1_C_41258486_NGG	8	exon4	GTTATATCATTCTTACATAA	8	co:8|0.018|c.G199A|p.D67N|nonsynonymous SNV;	p.D67N;nonsynonymous SNV	0.0189416	0.55114	0.175224
BRCA1_G_41243468_NGG	6	exon10	CAAAGCATGGATTCAAACTT	6	co:6|0.013|c.C4080T|p.S1360S|synonymous SNV;	p.S1360S;synonymous SNV	0.0100547	0.356355	0.109248
BRCA1_G_41244347_NGG	6	exon10	GAAAACATTCAAGCAGAACT	6	co:6|0.46806517184|c.C3201T|p.N1067N|synonymous SNV;	p.N1067N;synonymous SNV	NA	0.468065	0.393774
BRCA1_C_41247890_NGG	4	exon9	TTTCATCCCTGGTTCCTTGA	4;7;8	co:4:7:8|0.17|c.G643A:c.G640A:c.G639A|p.R213R:p.D214N:p.E215K|synonymous SNV:nonsynonymous SNV:nonsynonymous SNV;co:4:7|0.083|c.G643A:c.G640A|p.D214N:p.E215K|nonsynonymous SNV:nonsynonymous SNV;co:4:8|0.051|c.G643A:c.G639A|p.R213R:p.E215K|synonymous SNV:nonsynonymous SNV;co:7|0.042|c.G640A|p.D214N|nonsynonymous SNV;co:7:8|0.015|c.G640A:c.G639A|p.R213R:p.D214N|synonymous SNV:nonsynonymous SNV;co:4…	p.D214N;nonsynonymous SNV	0.251743	0.436789	0.453955
BRCA1_C_41244363_NGG	5	exon10	GGAACCTATTTCATTAATAC	5;6	co:5:6|0.093|c.G3185A:c.G3184A|p.G1062N|nonsynonymous SNV;co:6|0.075|c.G3184A|p.G1062S|nonsynonymous SNV;co:5|0.0|c.G3185A|p.G1062D|nonsynonymous SNV;	p.G1062N;nonsynonymous SNV	0.152204	0.358602	0.367147
BRCA1_C_41267742_NGG	8	NA	AAACTTACTTGCAAAATATG	4;8	co:4|0.01|NA|intronic|intronic;co:8|0.007|exon4|splicing|splicing;	intronic;intronic	0.00920617	0.344498	0.110467
BRCA1_C_41234427_NGG	5	exon12	TTTTCTGATGTGCTTTGTTC	5	co:5|0.092|c.G4351A|p.E1451K|nonsynonymous SNV;	p.E1451K;nonsynonymous SNV	0.0787041	0.398455	0.284003
BRCA1_G_41251802_NGG	6	exon7	GTCTACATTGAATTGGGTAA	6	co:6|0.172|c.C537T|p.Y179Y|synonymous SNV;	p.Y179Y;synonymous SNV	0.147793	0.564405	0.363207
BRCA1_C_41245991_NGG	6	exon10	GCTTTCTTGATAAAATCCTC	6	co:6|0.13|c.G1557A|p.K519K|synonymous SNV;	p.K519K;synonymous SNV	0.111311	0.533014	0.326083
BRCA1_C_41246309_NGG	4	exon10	GTCCAATACATCAGCTACTT	4	co:4|0.457730135283|c.G1239A|p.L413L|synonymous SNV;	p.L413L;synonymous SNV	0.00746023	0.45773	0.275526
BRCA1_G_41196993_NGG	4	NA	ATACAGAAATTAGCCGGTCA	4	co:4|0.377274414424|c.*702C>T|UTR3|UTR3;	c.*702C>T;UTR3	NA	0.377274	0.270509
BRCA1_G_41244334_NGG	6	exon10	CAGAACTAGGTAGAAACAGA	6	co:6|0.671|c.C3214T|p.L1072L|synonymous SNV;	p.L1072L;synonymous SNV	0.534025	0.557077	0.670703
BRCA1_G_41247908_NGG	8	exon9	AATCACCCCTCAAGGAACCA	4;6;7;8	co:4:6:7:8|0.304062274388|c.C621T:c.C623T:c.C624T:c.C625T|p.I207I:p.T208L:p.P209S|synonymous SNV:nonsynonymous SNV:nonsynonymous SNV;co:4:6:7|0.0840238341204|c.C621T:c.C623T:c.C624T|p.I207I:p.T208L|synonymous SNV:nonsynonymous SNV;co:4|0.0296378915654|c.C621T|p.I207I|synonymous SNV;co:4:6|0.0295715750426|c.C621T:c.C623T|p.I207I:p.T208I|synonymous SNV:nonsynonymous SNV;co:6|0.0269758984232|c.C623T…	p.T208L;nonsynonymous SNV	0.734694	0.495521	0.557278
BRCA1_G_41197600_NGG	8	NA	CTTCAGTCCTTCTACTGTCC	4;8	co:4|0.114|c.*91C>T|UTR3|UTR3;co:4:8|0.047|c.*95C>T:c.*91C>T|UTR3|UTR3;co:8|0.046|c.*95C>T|UTR3|UTR3;	c.*91C>T;UTR3	0.15052	0.289945	0.366034
BRCA1_C_41277239_NGG	5	NA	AGTACCCCAGAGCATCACTT	5;6;7;8	co:5:6:7:8|0.435|NA:NA:NA:NA|intronic|intronic;co:6:7:8|0.119|NA:NA:NA|intronic|intronic;co:6:7|0.115|NA:NA|intronic|intronic;co:5:6:7|0.048|NA:NA:NA|intronic|intronic;co:7|0.014|NA|intronic|intronic;co:5:6|0.012|NA:NA|intronic|intronic;co:7:8|0.008|NA:NA|intronic|intronic;co:5:6:8|0.004|NA:NA:NA|intronic|intronic;co:6|0.003|NA|intronic|intronic;co:5|0.002|NA|intronic|intronic;	intronic;intronic	0.668029	0.407059	0.777181
BRCA1_G_41197196_NGG	7	NA	CTTGGGCAGTTCTCAAATGT	7	co:7|0.022|c.*499C>T|UTR3|UTR3;	c.*499C>T;UTR3	0.021765	0.327933	0.186224
BRCA1_C_41277293_NGG	4	exon1	TTACCCAGAGCAGAGGGTGA	4;5;6	co:4:5:6|0.308|NA:c.-1181G>A:c.-1182G>A|p.NANA:splicing|synonymous SNV:splicing;co:5:6|0.212|c.-1181G>A:c.-1182G>A|UTR5|UTR5;co:6|0.061|c.-1182G>A|UTR5|UTR5;co:5|0.0|c.-1181G>A|UTR5|UTR5;co:4:6|0.0|NA:c.-1182G>A|UTR5:splicing|UTR5:splicing;	NA:c.-1181G>A:c.-1182G>A;UTR5	0.458029	0.437398	0.610216
BRCA1_C_41197372_NGG	4	NA	CAGCCTGAATAGAAAGAATA	4;5	co:5|0.069|c.*322G>A|UTR3|UTR3;co:4:5|0.027|c.*323G>A:c.*322G>A|UTR3|UTR3;	c.*322G>A;UTR3	0.0752159	0.514953	0.279817
BRCA1_G_41246364_NGG	4	exon10	GTTCTGATGACTCACATGAT	4	co:4|0.233|c.C1184T|p.S395F|nonsynonymous SNV;	p.S395F;nonsynonymous SNV	0.231835	0.533802	0.43981
BRCA1_G_41246249_NGG	7	exon10	ACTGGCCAGTGATCCTCATG	6;7	co:6:7|0.248|c.C1299T:c.C1298T|p.A433V|nonsynonymous SNV;co:7|0.028|c.C1299T|p.A433A|synonymous SNV;co:6|0.0|c.C1298T|p.A433V|nonsynonymous SNV;	p.A433V;nonsynonymous SNV	0.269406	0.543887	0.468151
BRCA1_C_41201203_NGG	6	exon21	CCATTCCAGTTGATCTAAAA	6;7	co:6:7|0.234|c.G5341A:c.G5340A|p.E1781K:p.L1780L|nonsynonymous SNV:synonymous SNV;co:6|0.068|c.G5341A|p.E1781K|nonsynonymous SNV;co:7|0.004|c.G5340A|p.L1780L|synonymous SNV;	p.E1781K;nonsynonymous SNV	0.265299	0.488298	0.465281
BRCA1_C_41197716_NGG	7	exon23	GGGGATCTGGGGTATCAGGT	7	co:7|0.548|c.G5571A|p.Q1857Q|synonymous SNV;	p.Q1857Q;synonymous SNV	0.487625	0.480739	0.636584
BRCA1_G_41245994_NGG	7	exon10	TTTTATCAAGAAAGCAGATT	7	co:7|0.024|c.C1554T|p.I518I|synonymous SNV;	p.I518I;synonymous SNV	0.0282751	0.275538	0.204292
BRCA1_C_41199717_NGG	7	exon22	GGTGGACACCCTGGATCCCC	7	co:7|0.116|c.G5410A|p.V1804I|nonsynonymous SNV;	p.V1804I;nonsynonymous SNV	0.105715	0.439335	0.319628
BRCA1_G_41226374_NGG	7	exon14	CGGAAACATCTTACTTGCCA	7	co:7|0.007|c.C4649T|p.T1550I|nonsynonymous SNV;	p.T1550I;nonsynonymous SNV	0.0150274	0.393226	0.13523
BRCA1_C_41196402_NGG	5	NA	CTTGCACACTGGGGGGGCTA	5;7	co:7|0.326969023323|c.*1291G>A|UTR3|UTR3;co:5:7|0.0616023393253|c.*1293G>A:c.*1291G>A|UTR3|UTR3;co:5|0.00387673323634|c.*1293G>A|UTR3|UTR3;	c.*1291G>A;UTR3	0.923077	0.388571	0.283553
BRCA1_G_41243961_NGG	8	exon10	ACCCATACACATTTGGCTCA	4;8	co:4|0.02|c.C3583T|p.H1195Y|nonsynonymous SNV;co:4:8|0.004|c.C3583T:c.C3587T|p.T1196I:p.H1195Y|nonsynonymous SNV:nonsynonymous SNV;co:8|0.001|c.C3587T|p.T1196I|nonsynonymous SNV;	p.H1195Y;nonsynonymous SNV	0.0124047	0.141825	0.139878
BRCA1_G_41234568_NGG	5	exon12	TAACCTGATAAAGCTCCAGC	4;5	co:5|0.222|c.C4210T|p.L1404L|synonymous SNV;co:4:5|0.103|c.C4209T:c.C4210T|p.L1404L:p.N1403N|synonymous SNV:synonymous SNV;	p.L1404L;synonymous SNV	0.283157	0.439901	0.477882
BRCA1_C_41197482_NGG	4	NA	GTGCTCATGGCAGATTTCCA	4;6	co:6|0.332|c.*211G>A|UTR3|UTR3;co:4:6|0.071|c.*213G>A:c.*211G>A|UTR3|UTR3;co:4|0.001|c.*213G>A|UTR3|UTR3;	c.*211G>A;UTR3	0.361231	0.529266	0.539126
BRCA1_G_41244303_NGG	6	exon10	GAATGCTATGCTTAGATTAG	6	co:6|0.112|c.C3245T|p.A1082V|nonsynonymous SNV;	p.A1082V;nonsynonymous SNV	0.103766	0.500592	0.317514
BRCA1_C_41222944_NGG	4	NA	TCACAAATTCTTCTGGGGTC	4	co:4|0.169959318242|exon16|splicing|splicing;	splicing;splicing	0.00162788	0.169959	0.109408
BRCA1_C_41197270_NGG	4	NA	TCTCTGCCTTTGTGAACACA	4;7;8	co:4|0.06|c.*425G>A|UTR3|UTR3;co:4:7|0.001|c.*425G>A:c.*422G>A|UTR3|UTR3;co:7|0.0|c.*422G>A|UTR3|UTR3;co:8|0.0|c.*421G>A|UTR3|UTR3;	c.*425G>A;UTR3	0.0531362	0.450665	0.250058
BRCA1_C_41244717_NGG	4	exon10	CTACATTTGGCATTATCAAC	4	co:4|0.009|c.G2831A|p.C944Y|nonsynonymous SNV;	p.C944Y;nonsynonymous SNV	0.0132021	0.303152	0.135274
BRCA1_G_41197264_NGG	5	NA	GAGTCAGACCCTTCAATGGA	5	co:5|0.255|c.*431C>T|UTR3|UTR3;	c.*431C>T;UTR3	0.288905	0.534404	0.484334
BRCA1_C_41244705_NGG	5	exon10	GCCTCCTTTGATACTACATT	5;6	co:5:6|0.221|c.G2843A:c.G2842A|p.G948K|nonsynonymous SNV;co:6|0.07|c.G2842A|p.G948R|nonsynonymous SNV;co:5|0.038|c.G2843A|p.G948E|nonsynonymous SNV;	p.G948K;nonsynonymous SNV	0.310331	0.492671	0.499665
BRCA1_G_41243523_NGG	5	exon10	GTTTCAGATGATGAAGAAAG	5	co:5|0.17|c.C4025T|p.S1342L|nonsynonymous SNV;	p.S1342L;nonsynonymous SNV	0.185984	0.471412	0.399146
BRCA1_C_41245075_NGG	6	exon10	TGTGTCATTTCTATTATCTT	6	co:6|0.085|c.G2473A|p.D825N|nonsynonymous SNV;	p.D825N;nonsynonymous SNV	0.0859501	0.291258	0.29711
BRCA1_G_41251846_NGG	6	exon7	GAACTCTGAGGACAAAGCAG	4;6	co:6|0.459|c.C493T|p.L165L|synonymous SNV;co:4:6|0.207|c.C491T:c.C493T|p.L165L:p.T164I|synonymous SNV:nonsynonymous SNV;co:4|0.0|c.C491T|p.T164I|nonsynonymous SNV;	p.L165L;synonymous SNV	0.649482	0.5335	0.762977
BRCA1_C_41244258_NGG	4	exon10	AGACTTTGTTTATAGACCTC	4	co:4|0.313948357993|c.G3290A|p.S1097N|nonsynonymous SNV;	p.S1097N;nonsynonymous SNV	NA	0.313948	0.210408
BRCA1_G_41251876_NGG	7	exon7	AGTGTCCAACTCTCTAACCT	6;7	co:6:7|0.523|c.C462T:c.C463T|p.Q155X:p.V154V|stopgain:synonymous SNV;co:6|0.124|c.C462T|p.V154V|synonymous SNV;co:7|0.003|c.C463T|p.Q155X|stopgain;	p.V154V;synonymous SNV	0.582428	0.409142	0.715522
BRCA1_C_41244504_NGG	7	exon10	TCATTTCCCATTTCTCTTTC	7;8	co:7|0.05|c.G3044A|p.G1015E|nonsynonymous SNV;co:7:8|0.048|c.G3044A:c.G3043A|p.G1015K|nonsynonymous SNV;co:8|0.001|c.G3043A|p.G1015R|nonsynonymous SNV;	p.G1015E;nonsynonymous SNV	0.0883402	0.368409	0.299478
BRCA1_C_41226347_NGG	7	NA	ATATTACCTAGATCTTGCCT	7;8	co:7:8|0.029|exon15:c.G4675A|splicing:p.E1559K|splicing:nonsynonymous SNV;co:7|0.011|exon15|splicing|splicing;co:8|0.0|c.G4675A|p.E1559K|nonsynonymous SNV;	splicing;splicing	0.0277081	0.432622	0.193318
BRCA1_G_41277454_NGG	4	exon1	CCCCTTGGTTTCCGTGGCAA	4	co:4|0.359565105242|c.-1341C>T|UTR5|UTR5;	c.-1341C>T;UTR5	NA	0.359565	0.252782
BRCA1_G_41243611_NGG	4	exon10	ACCCAGGATCCTTTCTTGAT	4	co:4|0.014|c.C3937T|p.Q1313X|stopgain;	p.Q1313X;stopgain	0.012262	0.284223	0.134301
BRCA1_C_41245499_NGG	7	exon10	ATTTGGCTTGTTACTCTTCT	7	co:7|0.248740390073|c.G2049A|p.K683K|synonymous SNV;	p.K683K;synonymous SNV	0.00514203	0.24874	0.126008
BRCA1_G_41267795_NGG	8	exon3	TGCTAGTCTGGAGTTGATCA	8	co:8|0.291|c.C82T|p.L28L|synonymous SNV;	p.L28L;synonymous SNV	0.272411	0.408766	0.470072
BRCA1_G_41245224_NGG	6	exon10	TGGTACTGATTATGGCACTC	6	co:6|0.045|c.C2324T|p.T775I|nonsynonymous SNV;	p.T775I;nonsynonymous SNV	0.046386	0.400708	0.23982
BRCA1_G_41246591_NGG	4	exon10	TAACAGATGGGCTGGAAGTA	4	co:4|0.342493105347|c.C957T|p.N319N|synonymous SNV;	p.N319N;synonymous SNV	0.052506	0.342493	0.24559
BRCA1_C_41245631_NGG	6	exon10	ATTTGCAATTCAGTACAATT	6	co:6|0.300531525696|c.G1917A|p.L639L|synonymous SNV;	p.L639L;synonymous SNV	0.00997719	0.300532	0.162654
BRCA1_G_41277334_NGG	5	exon1	ATAACTGGGCCCCTGCGCTC	5	co:5|0.636|c.-1221C>T|UTR5|UTR5;	c.-1221C>T;UTR5	0.585448	0.116778	0.714601
BRCA1_C_41197652_NGG	5	NA	AGCTCATTCTTGGGGTCCTG	5	co:5|0.255|c.*43G>A|UTR3|UTR3;	c.*43G>A;UTR3	0.218206	0.609623	0.427194
BRCA1_C_41243853_NGG	6	exon10	CTTTACCAAATAACAAGTGT	6;7	co:6|0.138|c.G3695A|p.G1232D|nonsynonymous SNV;co:6:7|0.055|c.G3695A:c.G3694A|p.G1232N|nonsynonymous SNV;co:7|0.011|c.G3694A|p.G1232S|nonsynonymous SNV;	p.G1232D;nonsynonymous SNV	0.186615	0.615578	0.400098
BRCA1_G_41246740_NGG	7	exon10	AACTTGCATGTGGAGCCATG	7	co:7|0.017|c.C808T|p.H270Y|nonsynonymous SNV;	p.H270Y;nonsynonymous SNV	0.0245613	0.389925	0.18916
BRCA1_C_41277441_NGG	7	exon1	CCGTTGCCACGGAAACCAAG	7;8	co:7:8|0.391490245536|c.-1328G>A:c.-1329G>A|UTR5|UTR5;co:8|0.116585906138|c.-1329G>A|UTR5|UTR5;co:7|0.0146246998481|c.-1328G>A|UTR5|UTR5;	c.-1328G>A:c.-1329G>A;UTR5	NA	0.508076	0.494557
BRCA1_C_41243539_NGG	4	exon10	TGTCACTCAGACCAACTCCC	4;6;8	co:4:6:8|0.418|c.G4009A:c.G4007A:c.G4005A|p.L1335L:p.S1336N:p.D1337N|synonymous SNV:nonsynonymous SNV:nonsynonymous SNV;co:4:6|0.14|c.G4009A:c.G4007A|p.S1336N:p.D1337N|nonsynonymous SNV:nonsynonymous SNV;co:6|0.062|c.G4007A|p.S1336N|nonsynonymous SNV;co:6:8|0.048|c.G4007A:c.G4005A|p.S1336N:p.L1335L|nonsynonymous SNV:synonymous SNV;co:4:8|0.032|c.G4009A:c.G4005A|p.L1335L:p.D1337N|synonymous SNV:no…	p.S1336N;nonsynonymous SNV	0.552758	0.501514	0.686398
BRCA1_C_41223159_NGG	4	exon15	TTGCCAACACGAGCTGACTC	4;5;8	co:4:5|0.017|c.G4772A:c.G4771A|p.G1591N|nonsynonymous SNV;co:4:5:8|0.005|c.G4772A:c.G4771A:c.G4768A|p.G1591N:p.V1590I|nonsynonymous SNV:nonsynonymous SNV;co:8|0.004|c.G4768A|p.V1590I|nonsynonymous SNV;co:5|0.0|c.G4771A|p.G1591S|nonsynonymous SNV;co:4|0.0|c.G4772A|p.G1591D|nonsynonymous SNV;	p.G1591N;nonsynonymous SNV	0.0302355	0.48383	0.210753
BRCA1_G_41243589_NGG	7	exon10	TTGGTTCTTCCAAACAAATG	7	co:7|0.083|c.C3959T|p.S1320F|nonsynonymous SNV;	p.S1320F;nonsynonymous SNV	0.0874757	0.462446	0.298341
BRCA1_G_41244783_NGG	5	exon10	CAGACAGTTAATATCACTGC	5	co:5|0.4136266624|c.C2765T|p.T922I|nonsynonymous SNV;	p.T922I;nonsynonymous SNV	NA	0.413627	0.311669
BRCA1_G_41245948_NGG	5	exon10	AAATCAGGGAACTAACCAAA	5	co:5|0.553|c.C1600T|p.Q534X|stopgain;	p.Q534X;stopgain	0.507225	0.559996	0.650618
BRCA1_G_41243460_NGG	8	exon10	ATGGATTCAAACTTAGGTAT	8	co:8|0.124|c.C4088T|p.S1363L|nonsynonymous SNV;	p.S1363L;nonsynonymous SNV	0.115955	0.53965	0.331274
BRCA1_C_41277287_NGG	4	exon1	CTACCTTTACCCAGAGCAGA	4;5	co:5|0.216|c.-1175G>A|UTR5|UTR5;co:4:5|0.209|NA:c.-1175G>A|UTR5:splicing|UTR5:splicing;co:4|0.011|NA|splicing|splicing;	c.-1175G>A;UTR5	0.346069	0.312202	0.526088
BRCA1_C_41196847_NGG	4	NA	CCACAGTCTCACTGTCACCC	4;8	co:4:8|0.189|c.*848G>A:c.*844G>A|UTR3|UTR3;co:8|0.112|c.*844G>A|UTR3|UTR3;co:4|0.047|c.*848G>A|UTR3|UTR3;	c.*848G>A:c.*844G>A;UTR3	0.287831	0.378693	0.482403
BRCA1_G_41222979_NGG	8	exon15	AGAATGTCCATGGTGGTGTC	8	co:8|0.218|c.C4952T|p.S1651F|nonsynonymous SNV;	p.S1651F;nonsynonymous SNV	0.216347	0.461833	0.425781
BRCA1_C_41244935_NGG	8	exon10	TTGAAAACGGAGCAAATGAC	8	co:8|0.196585133391|c.G2613A|p.P871P|synonymous SNV;	p.P871P;synonymous SNV	0.00778753	0.196585	0.147052
BRCA1_G_41199685_NGG	6	exon22	GATGCCTGGACAGAGGACAA	5;6	co:5:6|0.539|c.C5442T:c.C5441T|p.A1814V|nonsynonymous SNV;co:6|0.251|c.C5442T|p.A1814A|synonymous SNV;	p.A1814V;nonsynonymous SNV	0.623894	0.560981	0.738241
BRCA1_G_41245580_NGG	8	exon10	AGTACAACCAAATGCCAGTC	5;8	co:5|0.185|c.C1965T|p.Y655Y|synonymous SNV;co:5:8|0.038|c.C1965T:c.C1968T|p.N656N:p.Y655Y|synonymous SNV:synonymous SNV;co:8|0.013|c.C1968T|p.N656N|synonymous SNV;	p.Y655Y;synonymous SNV	0.128125	0.444274	0.322082
BRCA1_G_41196342_NGG	8	NA	GTTAACACTGCAAATAAACT	6;8	co:6|0.016|c.*1351C>T|UTR3|UTR3;	c.*1351C>T;UTR3	0.018483	0.512239	0.170866
BRCA1_C_41197242_NGG	5	NA	AGCACTCTCCTTCCATTGAA	5;7	co:5:7|0.359|c.*453G>A:c.*451G>A|UTR3|UTR3;co:7|0.331|c.*451G>A|UTR3|UTR3;co:5|0.0|c.*453G>A|UTR3|UTR3;	c.*453G>A:c.*451G>A;UTR3	0.593512	0.375466	0.723193
BRCA1_G_41246600_NGG	7	exon10	AAGGAGCCAACATAACAGAT	7;8	co:8|0.03|c.C949T|p.Q317X|stopgain;	p.Q317X;stopgain	0.0277511	0.503231	0.202634
BRCA1_G_41242976_NGG	7	exon11	GAGTGACATTTTAACCACTC	7	co:7|0.035|c.C4170T|p.D1390D|synonymous SNV;	p.D1390D;synonymous SNV	0.0378197	0.369714	0.224733
BRCA1_G_41244684_NGG	8	exon10	TGTCTATCATCTCAGTTCAG	4;8	co:4:8|0.06|c.C2860T:c.C2864T|p.S955L:p.L954L|nonsynonymous SNV:synonymous SNV;co:4|0.028|c.C2860T|p.L954L|synonymous SNV;co:8|0.004|c.C2864T|p.S955L|nonsynonymous SNV;	p.L954L;synonymous SNV	0.0822582	0.510702	0.29106
BRCA1_C_41251860_NGG	6	exon7	CAGTTCCAAGGTTAGAGAGT	6;7	co:6:7|0.377|c.G479A:c.G478A|p.G160K|nonsynonymous SNV;co:6|0.085|c.G479A|p.G160E|nonsynonymous SNV;co:7|0.002|c.G478A|p.G160R|nonsynonymous SNV;	p.G160K;nonsynonymous SNV	0.419632	0.560918	0.582489
BRCA1_C_41243792_NGG	4	exon10	AGACAGACACTCGGTAGCAA	4;8	co:4|0.043|c.G3756A|p.L1252L|synonymous SNV;co:8|0.001|c.G3752A|p.C1251Y|nonsynonymous SNV;	p.L1252L;synonymous SNV	0.0290102	0.414821	0.197791
BRCA1_C_41277313_NGG	7	exon1	TGAAGGCCTCCTGAGCGCAG	7;8	co:8|0.071|c.-1201G>A|UTR5|UTR5;co:7:8|0.037|c.-1200G>A:c.-1201G>A|UTR5|UTR5;	c.-1201G>A;UTR5	0.086712	0.294347	0.295072
BRCA1_C_41246494_NGG	5	exon10	CATTCTTTTCTCTCACACAG	5	co:5|0.238|c.G1054A|p.E352K|nonsynonymous SNV;	p.E352K;nonsynonymous SNV	0.24309	0.251919	0.448029
BRCA1_C_41223252_NGG	6	exon15	GGGTTCCCTCTGAAAGGAAT	6;7;8	co:6:7:8|0.369|c.G4679A:c.G4678A:c.G4677A|p.G1560K:p.E1559E|nonsynonymous SNV:synonymous SNV;co:6|0.126|c.G4679A|p.G1560E|nonsynonymous SNV;co:6:7|0.116|c.G4679A:c.G4678A|p.G1560K|nonsynonymous SNV;co:7:8|0.0|c.G4678A:c.G4677A|p.G1560R:p.E1559E|nonsynonymous SNV:synonymous SNV;	p.G1560K;nonsynonymous SNV	0.537221	0.534037	0.673891
BRCA1_C_41246810_NGG	6	exon10	GTGTTCAAATCATTATTACT	6	co:6|0.4|c.G738A|p.L246L|synonymous SNV;	p.L246L;synonymous SNV	0.353999	0.490747	0.532361
BRCA1_C_41197696_NGG	6	exon23	GCAGTCAGTAGTGGCTGTGG	6	co:6|0.491|c.G5591A|p.X1864X|synonymous SNV;	p.X1864X;synonymous SNV	0.37796	0.561306	0.549533
BRCA1_G_41226362_NGG	8	exon14	TACTTGCCAAGGCAAGATCT	7;8	co:7:8|0.029|c.C4661T:c.C4660T|p.P1554L|nonsynonymous SNV;co:8|0.021|c.C4661T|p.P1554L|nonsynonymous SNV;	p.P1554L;nonsynonymous SNV	0.051059	0.515822	0.24799
BRCA1_C_41267787_NGG	5	exon3	TGATCAACTCCAGACTAGCA	5;8	co:5|0.129|c.G90A|p.L30L|synonymous SNV;co:5:8|0.009|c.G90A:c.G87A|p.E29E:p.L30L|synonymous SNV:synonymous SNV;	p.L30L;synonymous SNV	0.129825	0.469862	0.347319
BRCA1_C_41197513_NGG	7	NA	TTCAAGCAGAAAATCTTTAA	7	co:7|0.015|c.*182G>A|UTR3|UTR3;	c.*182G>A;UTR3	0.0147587	0.189853	0.131329
BRCA1_C_41245099_NGG	4	exon10	AACCATGAATTAGTCCCTTG	4	co:4|0.345975752399|c.G2449A|p.G817S|nonsynonymous SNV;	p.G817S;nonsynonymous SNV	0.00284553	0.345976	0.237055
BRCA1_C_41223190_NGG	4	exon15	CTTCAGAAGGATCAGATTCA	4	co:4|0.126|c.G4741A|p.E1581K|nonsynonymous SNV;	p.E1581K;nonsynonymous SNV	0.128099	0.434609	0.345153
BRCA1_G_41256154_NGG	7	exon6	TGAACCCGAAAATCCTTCCT	5;6;7	co:5:6:7|0.322|c.C426T:c.C425T:c.C424T|p.P142F|nonsynonymous SNV;co:6:7|0.085|c.C425T:c.C424T|p.P142F|nonsynonymous SNV;co:5:6|0.024|c.C426T:c.C425T|p.P142L|nonsynonymous SNV;co:6|0.022|c.C425T|p.P142L|nonsynonymous SNV;co:7|0.013|c.C426T|p.P142P|synonymous SNV;co:5|0.0|c.C424T|p.P142S|nonsynonymous SNV;co:5:7|0.0|c.C426T:c.C424T|p.P142S|nonsynonymous SNV;	p.P142F;nonsynonymous SNV	0.44258	0.428475	0.601975
BRCA1_C_41223225_NGG	6	exon15	AGAGGCTGATTCCAGATTCC	6	co:6|0.105|c.G4706A|p.S1569N|nonsynonymous SNV;	p.S1569N;nonsynonymous SNV	0.0968778	0.366034	0.310146
BRCA1_G_41246410_NGG	6	exon10	GCATTCAGAAAGTTAATGAG	6	co:6|0.41|c.C1138T|p.Q380X|stopgain;	p.Q380X;stopgain	0.351533	0.491985	0.530575
BRCA1_C_41246788_NGG	6	exon10	CTCAGCTGCACGCTTCTCAG	6	co:6|0.107|c.G760A|p.A254T|nonsynonymous SNV;	p.A254T;nonsynonymous SNV	0.102731	0.178277	0.31758
BRCA1_G_41256911_NGG	5	exon5	TGTGCTTTTCAGCTTGACAC	5	co:5|0.019|c.C275T|p.A92V|nonsynonymous SNV;	p.A92V;nonsynonymous SNV	0.0175804	0.276054	0.172488
BRCA1_C_41244869_NGG	4	exon10	TTTCTTTAAGGACCCAGAGT	4	co:4|0.236|c.G2679A|p.K893K|synonymous SNV;	p.K893K;synonymous SNV	0.204638	0.541868	0.416146
BRCA1_C_41197411_NGG	5	NA	TCAGCATCTTGCTCAATTGG	5;8	co:8|0.22|c.*281G>A|UTR3|UTR3;co:5:8|0.033|c.*284G>A:c.*281G>A|UTR3|UTR3;	c.*281G>A;UTR3	0.241055	0.587354	0.446602
BRCA1_G_41196573_NGG	6	NA	GGAAGCTGTTGCTTTCTTTG	6	co:6|0.055|c.*1122C>T|UTR3|UTR3;	c.*1122C>T;UTR3	0.0607111	0.441088	0.262178
BRCA1_G_41201157_NGG	8	exon21	GAGCTTTCATCATTCACCCT	4;8	co:8|0.059|c.C5387T|p.S1796L|nonsynonymous SNV;co:4:8|0.018|c.C5383T:c.C5387T|p.L1795F:p.S1796L|nonsynonymous SNV:nonsynonymous SNV;co:4|0.006|c.C5383T|p.L1795F|nonsynonymous SNV;	p.S1796L;nonsynonymous SNV	0.0534688	0.534922	0.246775
BRCA1_G_41245230_NGG	8	exon10	TTGGTACCTGGTACTGATTA	7;8	co:7:8|0.119|c.C2318T:c.C2317T|p.P773F|nonsynonymous SNV;co:7|0.059|c.C2317T|p.P773S|nonsynonymous SNV;co:8|0.009|c.C2318T|p.P773L|nonsynonymous SNV;	p.P773F;nonsynonymous SNV	0.179105	0.54948	0.3935
BRCA1_G_41223012_NGG	6	exon15	ATTGACAGCTTCAACAGAAA	6	co:6|0.096|c.C4919T|p.T1640I|nonsynonymous SNV;	p.T1640I;nonsynonymous SNV	0.0768965	0.488141	0.281942
BRCA1_G_41226450_NGG	5	exon14	ATCTCAAGAGGAGCTCATTA	5	co:5|0.447|c.C4573T|p.Q1525X|stopgain;	p.Q1525X;stopgain	0.36903	0.416699	0.542892
BRCA1_G_41203122_NGG	4	exon20	GGGCTAGAAATCTGTTGCTA	4	co:4|0.024|c.C5290T|p.L1764L|synonymous SNV;	p.L1764L;synonymous SNV	0.0264154	0.300952	0.200084
BRCA1_G_41276051_NGG	5	exon2	AAATCTTAGAGTGTCCCATC	5	co:5|0.309|c.C63T|p.I21I|synonymous SNV;	p.I21I;synonymous SNV	0.298592	0.520593	0.490457
BRCA1_G_41243569_NGG	7	exon10	AGGCATCAGTCTGAAAGCCA	4;7	co:7|0.261|c.C3979T|p.Q1327X|stopgain;co:4:7|0.064|c.C3976T:c.C3979T|p.H1326Y:p.Q1327X|nonsynonymous SNV:stopgain;co:4|0.014|c.C3976T|p.H1326Y|nonsynonymous SNV;	p.Q1327X;stopgain	0.301303	0.528051	0.492297
BRCA1_C_41246233_NGG	6	exon10	TAAAGCCTCATGAGGATCAC	6;7	co:7|0.059|c.G1314A|p.E438E|synonymous SNV;co:6:7|0.014|c.G1315A:c.G1314A|p.E438E:p.A439T|synonymous SNV:nonsynonymous SNV;	p.E438E;synonymous SNV	0.0467285	0.369968	0.228954
BRCA1_C_41244214_NGG	5	exon10	TATTCTTGCTTTTTTATTTC	5	co:5|0.017|c.G3334A|p.E1112K|nonsynonymous SNV;	p.E1112K;nonsynonymous SNV	0.0193891	0.0489954	0.175427
BRCA1_G_41256212_NGG	5	exon6	GTTTCTATCATCCAAAGTAT	5	co:5|0.357|c.C368T|p.S123F|nonsynonymous SNV;	p.S123F;nonsynonymous SNV	0.343772	0.545275	0.525013
BRCA1_G_41243565_NGG	5	exon10	CAGTCTGAAAGCCAGGGAGT	5	co:5|0.555|c.C3983T|p.S1328F|nonsynonymous SNV;	p.S1328F;nonsynonymous SNV	0.524329	0.528146	0.66924
BRCA1_C_41243567_NGG	4	exon10	AGACTGATGCCTCATTTGTT	4	co:4|0.007|c.G3981A|p.Q1327Q|synonymous SNV;	p.Q1327Q;synonymous SNV	0.0100221	0.419666	0.111473
BRCA1_C_41256953_NGG	6	exon5	TAAATCTCGTACTTTCTTGT	6;8	co:6|0.255|c.G233A|p.R78K|nonsynonymous SNV;co:6:8|0.133|c.G233A:c.G231A|p.R78K:p.T77T|nonsynonymous SNV:synonymous SNV;co:8|0.004|c.G231A|p.T77T|synonymous SNV;	p.R78K;nonsynonymous SNV	0.355499	0.493421	0.533792
BRCA1_G_41244771_NGG	6	exon10	TATCACTGCAGGCTTTCCTG	4;6	co:4:6|0.387|c.C2775T:c.C2777T|p.I925I:p.T926I|synonymous SNV:nonsynonymous SNV;co:4|0.111|c.C2775T|p.I925I|synonymous SNV;co:6|0.025|c.C2777T|p.T926I|nonsynonymous SNV;	p.I925I;synonymous SNV	0.448122	0.503877	0.604346
BRCA1_C_41245944_NGG	4	exon10	GTTCCCTGATTTATCATTTC	4;5;6	co:4:5:6|0.097|c.G1604A:c.G1603A:c.G1602A|p.G535K:p.Q534Q|nonsynonymous SNV:synonymous SNV;co:6|0.008|c.G1602A|p.Q534Q|synonymous SNV;co:4:5|0.0|c.G1604A:c.G1603A|p.G535K|nonsynonymous SNV;co:5:6|0.0|c.G1603A:c.G1602A|p.G535R:p.Q534Q|nonsynonymous SNV:synonymous SNV;co:4|0.0|c.G1604A|p.G535E|nonsynonymous SNV;	p.Q534Q;synonymous SNV	0.110202	0.423169	0.325413
BRCA1_G_41244893_NGG	8	exon10	CAACATTCTCTGCCCACTCT	4;8	co:8|0.085|c.C2655T|p.F885F|synonymous SNV;co:4:8|0.062|c.C2651T:c.C2655T|p.F885F:p.T884I|synonymous SNV:nonsynonymous SNV;	p.F885F;synonymous SNV	0.132566	0.530543	0.349246
BRCA1_C_41277428_NGG	5	exon1	CCCGCGCTTTTCCGTTGCCA	5;7	co:5:7|0.013|c.-1315G>A:c.-1317G>A|UTR5|UTR5;co:5|0.006|c.-1315G>A|UTR5|UTR5;co:7|0.0|c.-1317G>A|UTR5|UTR5;	c.-1315G>A:c.-1317G>A;UTR5	0.0139418	0.113941	0.141539
BRCA1_G_41246620_NGG	6	exon10	GCAAACAGCCTGGCTTAGCA	6	co:6|0.075|c.C928T|p.Q310X|stopgain;	p.Q310X;stopgain	0.0792003	0.55478	0.287647
BRCA1_C_41196711_NGG	7	NA	AGAAGACTGTCTTTGGAAAC	7	co:7|0.026|c.*984G>A|UTR3|UTR3;	c.*984G>A;UTR3	0.01395	0.402888	0.243963
BRCA1_C_41196568_NGG	6	NA	GAAAGCAACAGCTTCCTTCC	6	co:6|0.044|c.*1127G>A|UTR3|UTR3;	c.*1127G>A;UTR3	0.0444178	0.346964	0.233194
BRCA1_C_41267790_NGG	4	exon3	CAACTCCAGACTAGCAGGGT	4;6;7	co:6:7|0.206|c.G85A:c.G84A|p.L28L:p.E29K|synonymous SNV:nonsynonymous SNV;co:6|0.19|c.G85A|p.E29K|nonsynonymous SNV;co:4:6:7|0.091|c.G87A:c.G85A:c.G84A|p.L28L:p.E29K|synonymous SNV:nonsynonymous SNV;co:4|0.044|c.G87A|p.E29E|synonymous SNV;co:4:6|0.005|c.G87A:c.G85A|p.E29K|nonsynonymous SNV;	p.E29K;nonsynonymous SNV	0.447983	0.421838	0.604203
BRCA1_C_41234475_NGG	7	exon12	AAGAGTCACTTATGATGGAA	7	co:7|0.231|c.G4303A|p.D1435N|nonsynonymous SNV;	p.D1435N;nonsynonymous SNV	0.200914	0.428914	0.412345
BRCA1_G_41246448_NGG	7	exon10	GAGATACTGAAGATGTTCCT	7	co:7|0.249|c.C1100T|p.T367I|nonsynonymous SNV;	p.T367I;nonsynonymous SNV	0.213156	0.487391	0.422378
BRCA1_G_41256903_NGG	8	exon5	TTTTCAGCTTGACACAGGTT	5;8	co:5|0.102|c.C280T|p.Q94X|stopgain;co:8|0.002|c.C283T|p.L95F|nonsynonymous SNV;co:5:8|0.001|c.C280T:c.C283T|p.Q94X:p.L95F|stopgain:nonsynonymous SNV;	p.Q94X;stopgain	0.094532	0.518032	0.307357
BRCA1_G_41243835_NGG	7	exon10	ATATACCTTCTCAGTCTACT	6;7	co:6:7|0.006|c.C3713T:c.C3712T|p.P1238F|nonsynonymous SNV;	p.P1238F;nonsynonymous SNV	0.00584795	0.47364	0.229099
BRCA1_G_41215942_NGG	7	exon17	CGGACACTGAAATATTTTCT	5;7	co:5:7|0.092|c.C5099T:c.C5101T|p.L1701L:p.T1700I|synonymous SNV:nonsynonymous SNV;co:5|0.034|c.C5099T|p.T1700I|nonsynonymous SNV;co:7|0.014|c.C5101T|p.L1701L|synonymous SNV;	p.T1700I;nonsynonymous SNV	0.121893	0.501158	0.338374
BRCA1_G_41222993_NGG	4	exon15	GGTCAACAAAAGAATGTCCA	4;7	co:4:7|0.37355668709|c.C4938T:c.C4941T|p.V1646V:p.N1647N|synonymous SNV:synonymous SNV;co:4|0.0642453501335|c.C4938T|p.V1646V|synonymous SNV;co:7|0.027585630278|c.C4941T|p.N1647N|synonymous SNV;	p.V1646V;synonymous SNV	1	0.437802	0.345279
BRCA1_G_41251809_NGG	5	exon7	ACGTCTGTCTACATTGAATT	5	co:5|0.195|c.C530T|p.S177F|nonsynonymous SNV;	p.S177F;nonsynonymous SNV	0.157131	0.429308	0.373209
BRCA1_C_41245413_NGG	4	exon10	GAACACTTAGTAAAAGAACC	4;6	co:4:6|0.31412721356|c.G2135A:c.G2133A|p.K711K:p.C712Y|synonymous SNV:nonsynonymous SNV;co:6|0.199237011594|c.G2133A|p.K711K|synonymous SNV;co:4|0.00437065074131|c.G2135A|p.C712Y|nonsynonymous SNV;	p.K711K;synonymous SNV	NA	0.513364	0.51295
BRCA1_G_41244722_NGG	6	exon10	AATGCCAAATGTAGTATCAA	5;6	co:6|0.02|c.C2826T|p.A942A|synonymous SNV;	p.A942A;synonymous SNV	0.0745593	0.555164	0.264059
BRCA1_G_41243625_NGG	6	exon10	GACTGCAAATACAAACACCC	6	co:6|0.032|c.C3923T|p.A1308V|nonsynonymous SNV;	p.A1308V;nonsynonymous SNV	0.0256435	0.500938	0.193358
BRCA1_G_41245192_NGG	4	exon10	TTACTGGAAGTTAGCACTCT	4	co:4|0.02|c.C2356T|p.L786L|synonymous SNV;	p.L786L;synonymous SNV	0.0275457	0.385909	0.202366
BRCA1_C_41228557_NGG	4	exon13	CCTCAAACTTGTCAGCAGAA	4;8	co:4|0.077|c.G4432A|p.E1478K|nonsynonymous SNV;	p.E1478K;nonsynonymous SNV	0.0679518	0.314108	0.272461
BRCA1_C_41277478_NGG	4	exon1	CCTCTCAGAATACGAAATCA	4;6	co:4:6|1.0|c.-1365G>A:c.-1367G>A|UTR5|UTR5;	c.-1365G>A:c.-1367G>A;UTR5	0.956522	0.575566	0.817691
BRCA1_G_41251857_NGG	7	exon7	TTGGAACTGTGAGAACTCTG	7	co:7|0.118|c.C482T|p.T161I|nonsynonymous SNV;	p.T161I;nonsynonymous SNV	0.107063	0.268312	0.321669
BRCA1_G_41244710_NGG	8	exon10	GTAGTATCAAAGGAGGCTCT	8	co:8|0.054|c.C2838T|p.I946I|synonymous SNV;	p.I946I;synonymous SNV	0.0618723	0.502313	0.263701
BRCA1_G_41243966_NGG	4	exon10	CACCCATACACATTTGGCTC	4;5	co:4:5|0.039|c.C3582T:c.C3583T|p.T1194T:p.H1195Y|synonymous SNV:nonsynonymous SNV;co:5|0.0|c.C3583T|p.H1195Y|nonsynonymous SNV;	p.H1195Y;nonsynonymous SNV	0.0354121	0.406552	0.219066
BRCA1_G_41256268_NGG	4	exon6	CAGCTATAATTTTGCAAAAA	4	co:4|0.208071186512|c.C312T|p.S104S|synonymous SNV;	p.S104S;synonymous SNV	0.53125	0.208071	0.202148
BRCA1_G_41243482_NGG	5	exon10	TAATCAAGAAGAGCAAAGCA	5	co:5|0.226|c.C4066T|p.Q1356X|stopgain;	p.Q1356X;stopgain	0.168543	0.452338	0.380672
BRCA1_G_41226496_NGG	5	exon14	GGTACATGCACAGTTGCTCT	5	co:5|0.153|c.C4527T|p.Y1509Y|synonymous SNV;	p.Y1509Y;synonymous SNV	0.122463	0.469286	0.336655
BRCA1_G_41245559_NGG	4	exon10	CAGCAGAAACCTACAACTCA	4	co:4|0.016|c.C1989T|p.S663S|synonymous SNV;	p.S663S;synonymous SNV	0.0180813	0.285218	0.170547
BRCA1_G_41201146_NGG	4	exon21	ACCCTTGGCACAGTAAGTAT	4	co:4|0.022|c.C5398T|p.L1800F|nonsynonymous SNV;	p.L1800F;nonsynonymous SNV	0.0199821	0.193237	0.180526
BRCA1_C_41197671_NGG	6	NA	TGTGGCTCTGTACCTGTGGC	6;8	co:8|0.088|c.*22G>A|UTR3|UTR3;co:6:8|0.074|c.*24G>A:c.*22G>A|UTR3|UTR3;co:6|0.007|c.*24G>A|UTR3|UTR3;	c.*22G>A;UTR3	0.13246	0.345065	0.347675
BRCA1_G_41209152_NGG	4	exon19	CAGCATGATTTTGAAGTCAG	4	co:4|0.01|c.C5194T|p.H1732Y|nonsynonymous SNV;	p.H1732Y;nonsynonymous SNV	0.00552133	0.185672	0.111572
BRCA1_G_41243010_NGG	7	exon11	GCGTCTCTGAAGACTGCTCA	5;7	co:5:7|0.506|c.C4134T:c.C4136T|p.S1379F:p.V1378V|nonsynonymous SNV:synonymous SNV;co:5|0.041|c.C4134T|p.V1378V|synonymous SNV;co:7|0.013|c.C4136T|p.S1379F|nonsynonymous SNV;	p.V1378V;synonymous SNV	0.490253	0.510003	0.637597
BRCA1_G_41258534_NGG	4	exon4	AAACTTCTCAACCAGAAGAA	4;7	co:7|0.337881742032|c.C154T|p.L52F|nonsynonymous SNV;co:4:7|0.296976657305|c.C151T:c.C154T|p.L51F:p.L52F|nonsynonymous SNV:nonsynonymous SNV;co:4|0.00894648752325|c.C151T|p.L51F|nonsynonymous SNV;	p.L52F;nonsynonymous SNV	1	0.634858	0.980974
BRCA1_G_41277275_NGG	6	NA	AGTCCCGGGAAAGGGACAGG	4;5;6	co:4:5:6|0.535415460017|NA:NA:NA|intronic|intronic;co:5:6|0.0272385774834|NA:NA|intronic|intronic;co:4:6|0.0110959274952|NA:NA|intronic|intronic;co:4:5|0.00920324807798|NA:NA|intronic|intronic;co:6|0.006934170032|NA|intronic|intronic;co:4|0.00377949308042|NA|intronic|intronic;co:5|0.00216699175553|NA|intronic|intronic;	intronic;intronic	NA	0.595834	0.729881
BRCA1_C_41245295_NGG	8	exon10	CACTTAACATGAGATCTTTG	8	co:8|0.016|c.G2253A|p.M751I|nonsynonymous SNV;	p.M751I;nonsynonymous SNV	0.0148363	0.370024	0.153025
BRCA1_G_41196471_NGG	5	NA	TTTTCATAAACCCATTATCC	5	co:5|0.148|c.*1224C>T|UTR3|UTR3;	c.*1224C>T;UTR3	0.104254	0.432128	0.313183
BRCA1_C_41197777_NGG	4	exon23	ACCCACTCTCGGGTCACCAC	4;6;8	co:6:8|0.062|c.G5508A:c.G5506A|p.E1836K|nonsynonymous SNV;co:8|0.048|c.G5506A|p.E1836K|nonsynonymous SNV;co:4:6:8|0.013|c.G5510A:c.G5508A:c.G5506A|p.E1836K:p.W1837X|nonsynonymous SNV:stopgain;co:6|0.011|c.G5508A|p.E1836E|synonymous SNV;co:4:8|0.004|c.G5510A:c.G5506A|p.E1836K:p.W1837X|nonsynonymous SNV:stopgain;	p.E1836K;nonsynonymous SNV	0.127805	0.301083	0.344897
BRCA1_G_41222990_NGG	4	exon15	CAACAAAAGAATGTCCATGG	4	co:4|0.321523566543|c.C4941T|p.N1647N|synonymous SNV;	p.N1647N;synonymous SNV	0.00864775	0.321524	0.179219
BRCA1_C_41245290_NGG	4	exon10	CCACTTAACATGAGATCTTT	4	co:4|0.077|c.G2258A|p.S753N|nonsynonymous SNV;	p.S753N;nonsynonymous SNV	0.0952197	0.416057	0.307039
BRCA1_C_41243593_NGG	4	exon10	AACCAATCAAGAAAGGATCC	4;8	co:4:8|0.294430214105|c.G3955A:c.G3951A|p.G1319S:p.L1317L|nonsynonymous SNV:synonymous SNV;co:8|0.19348779543|c.G3951A|p.L1317L|synonymous SNV;co:4|0.0302505107553|c.G3955A|p.G1319S|nonsynonymous SNV;	p.L1317L;synonymous SNV	NA	0.487918	0.436473
BRCA1_C_41246440_NGG	5	exon10	GGAACATCTTCAGTATCTCT	5;8	co:8|0.258|c.G1105A|p.D369N|nonsynonymous SNV;co:5:8|0.136|c.G1108A:c.G1105A|p.V370I:p.D369N|nonsynonymous SNV:nonsynonymous SNV;co:5|0.056|c.G1108A|p.V370I|nonsynonymous SNV;	p.D369N;nonsynonymous SNV	0.370449	0.459802	0.545552
BRCA1_C_41244384_NGG	5	exon10	GGAGCCCACTTCATTAGTAC	5;6;7	co:5:6:7|0.094|c.G3164A:c.G3163A:c.G3162A|p.G1055N:p.V1054V|nonsynonymous SNV:synonymous SNV;co:6:7|0.091|c.G3163A:c.G3162A|p.G1055S:p.V1054V|nonsynonymous SNV:synonymous SNV;co:6|0.038|c.G3163A|p.G1055S|nonsynonymous SNV;co:7|0.012|c.G3162A|p.V1054V|synonymous SNV;co:5:6|0.007|c.G3164A:c.G3163A|p.G1055N|nonsynonymous SNV;co:5:7|0.003|c.G3164A:c.G3162A|p.G1055D:p.V1054V|nonsynonymous SNV:synonymo…	p.G1055S;nonsynonymous SNV	0.19426	0.322179	0.405967
BRCA1_G_41209095_NGG	5	exon19	AAAGCGAGCAAGAGAATCCC	5	co:5|0.346170825137|c.C5251T|p.R1751X|stopgain;	p.R1751X;stopgain	NA	0.346171	0.237431
BRCA1_C_41199668_NGG	5	NA	GAAGCCATTGTCCTCTGTCC	5;6	co:6|0.189|NA|stopgain|stopgain;co:5:6|0.091|NA:NA|stopgain|stopgain;co:5|0.002|NA|stopgain|stopgain;	stopgain;stopgain	0.262529	0.40326	0.462312
BRCA1_C_41246454_NGG	4	exon10	TCTCTAGGATTCTCTGAGCA	4	co:4|0.187|c.G1094A|p.R365K|nonsynonymous SNV;	p.R365K;nonsynonymous SNV	0.173026	0.472188	0.387691
BRCA1_G_41234473_NGG	7	exon12	AAGTGACTCTTCTGCCCTTG	7	co:7|0.132|c.C4305T|p.D1435D|synonymous SNV;	p.D1435D;synonymous SNV	0.117375	0.377285	0.333467
BRCA1_C_41246372_NGG	7	exon10	ACCTAACAGTTCATCACTTC	7	co:7|0.035|c.G1176A|p.L392L|synonymous SNV;	p.L392L;synonymous SNV	0.0350562	0.33574	0.219509
BRCA1_G_41244380_NGG	6	exon10	GGCTCCAGTATTAATGAAAT	5;6	co:5:6|0.486780405314|c.C3168T:c.C3167T|p.S1056F|nonsynonymous SNV;co:5|0.0232932171154|c.C3167T|p.S1056F|nonsynonymous SNV;co:6|0.0168282254716|c.C3168T|p.S1056S|synonymous SNV;	p.S1056F;nonsynonymous SNV	NA	0.526902	0.551247
BRCA1_C_41223160_NGG	4	exon15	TGCCAACACGAGCTGACTCT	4;7	co:7|0.037|c.G4768A|p.V1590I|nonsynonymous SNV;co:4:7|0.009|c.G4771A:c.G4768A|p.G1591S:p.V1590I|nonsynonymous SNV:nonsynonymous SNV;co:4|0.0|c.G4771A|p.G1591S|nonsynonymous SNV;	p.V1590I;nonsynonymous SNV	0.050539	0.479474	0.247996
BRCA1_C_41267793_NGG	4	exon3	CTCCAGACTAGCAGGGTAGG	4;8	co:4|0.262|c.G84A|p.L28L|synonymous SNV;co:4:8|0.036|c.G84A:exon4|p.L28L:splicing|synonymous SNV:splicing;co:8|0.0|exon4|splicing|splicing;	p.L28L;synonymous SNV	0.229723	0.30991	0.433787
BRCA1_G_41197354_NGG	7	NA	TTAGGGCTGGAAGCACAGAG	7	co:7|0.076|c.*341C>T|UTR3|UTR3;	c.*341C>T;UTR3	0.0736331	0.518431	0.278841
BRCA1_C_41197692_NGG	4	NA	CTGCAGTCAGTAGTGGCTGT	4;8	co:8|0.166|c.G5591A|p.X1864X|synonymous SNV;co:4:8|0.046|c.*3G>A:c.G5591A|p.X1864X:UTR3|synonymous SNV:UTR3;	c.G5591A;UTR3	0.200983	0.469895	0.413628
BRCA1_C_41267792_NGG	4	exon3	ACTCCAGACTAGCAGGGTAG	4;5	co:4:5|0.331|c.G85A:c.G84A|p.L28L:p.E29K|synonymous SNV:nonsynonymous SNV;co:4|0.058|c.G85A|p.E29K|nonsynonymous SNV;co:5|0.0|c.G84A|p.L28L|synonymous SNV;	p.E29K;nonsynonymous SNV	0.374454	0.500796	0.548505
BRCA1_C_41223231_NGG	5	exon15	GATTCCAGATTCCAGGTAAG	5;6	co:5:6|0.349|c.G4700A:c.G4699A|p.G1567K|nonsynonymous SNV;co:5|0.045|c.G4700A|p.G1567E|nonsynonymous SNV;co:6|0.013|c.G4699A|p.G1567R|nonsynonymous SNV;	p.G1567K;nonsynonymous SNV	0.370314	0.587009	0.546013
BRCA1_C_41246223_NGG	4	exon10	TTACATATTAAAGCCTCATG	4	co:4|0.017|c.G1325A|p.C442Y|nonsynonymous SNV;	p.C442Y;nonsynonymous SNV	0.011459	0.266613	0.116324
BRCA1_G_41277302_NGG	8	exon1	TCACCCTCTGCTCTGGGTAA	4;5;6;8	co:6:8|0.121|c.-1191C>T:c.-1189C>T|UTR5|UTR5;co:4:5:6:8|0.085|c.-1189C>T:c.-1191C>T:c.-1192C>T:c.-1193C>T|UTR5|UTR5;co:5:6:8|0.078|c.-1192C>T:c.-1191C>T:c.-1189C>T|UTR5|UTR5;co:8|0.042|c.-1189C>T|UTR5|UTR5;co:6|0.033|c.-1191C>T|UTR5|UTR5;co:4:5:6|0.007|c.-1193C>T:c.-1192C>T:c.-1191C>T|UTR5|UTR5;co:5:6|0.007|c.-1192C>T:c.-1191C>T|UTR5|UTR5;co:5|0.006|c.-1192C>T|UTR5|UTR5;co:4:5|0.003|c.-1193C>T:c.…	c.-1191C>T:c.-1189C>T;UTR5	0.278152	0.338914	0.474424
BRCA1_G_41243969_NGG	7	exon10	CCCTTTCACCCATACACATT	7	co:7|0.078|c.C3579T|p.F1193F|synonymous SNV;	p.F1193F;synonymous SNV	0.1187	0.426461	0.331283
BRCA1_C_41197804_NGG	4	exon23	TCACACATCTGCCCAATTGC	4;6	co:6|0.155|c.G5481A|p.M1827I|nonsynonymous SNV;co:4:6|0.025|c.G5483A:c.G5481A|p.C1828Y:p.M1827I|nonsynonymous SNV:nonsynonymous SNV;co:4|0.0|c.G5483A|p.C1828Y|nonsynonymous SNV;	p.M1827I;nonsynonymous SNV	0.172164	0.507835	0.385789
BRCA1_G_41203082_NGG	8	exon20	ATGCCCACAGGTAAGAGCCT	4;5;6;8	co:8|0.048|c.C5330T|p.T1777I|nonsynonymous SNV;co:6|0.044|c.C5328T|p.P1776P|synonymous SNV;co:5:6|0.028|c.C5327T:c.C5326T|p.P1776F|nonsynonymous SNV;co:5:6:8|0.02|c.C5327T:c.C5328T:c.C5330T|p.P1776L:p.T1777I|nonsynonymous SNV:nonsynonymous SNV;co:6:8|0.013|c.C5328T:c.C5330T|p.P1776P:p.T1777I|synonymous SNV:nonsynonymous SNV;co:4:5:6|0.004|c.C5328T:c.C5327T:c.C5326T|p.P1776F|nonsynonymous SNV;	p.P1776P;synonymous SNV	0.0884823	0.377825	0.297155
BRCA1_C_41243861_NGG	6	exon10	AATAACAAGTGTTGGAAGCA	6	co:6|0.219|c.G3687A|p.L1229L|synonymous SNV;	p.L1229L;synonymous SNV	0.175373	0.467517	0.388129
BRCA1_C_41245920_NGG	6	exon10	CTTGACCATTCTGCTCCGTT	6;7	co:6:7|0.098|c.G1628A:c.G1627A|p.G543N|nonsynonymous SNV;co:6|0.066|c.G1628A|p.G543D|nonsynonymous SNV;co:7|0.005|c.G1627A|p.G543S|nonsynonymous SNV;	p.G543N;nonsynonymous SNV	0.142548	0.386642	0.357952
BRCA1_C_41203119_NGG	4	exon20	TTTCTAGCCCCCTGAAGATC	4;8	co:4|0.116|c.G5293A|p.E1765K|nonsynonymous SNV;co:8|0.008|c.G5289A|p.G1763G|synonymous SNV;	p.E1765K;nonsynonymous SNV	0.109527	0.407232	0.324227
BRCA1_C_41196685_NGG	8	NA	CATTTTACTTATTACTAATG	8	co:8|0.180231939816|c.*1010G>A|UTR3|UTR3;	c.*1010G>A;UTR3	0.0146277	0.180232	0.138748
BRCA1_C_41196630_NGG	8	NA	CAGAGGTCTTATATTTTAAG	8	co:8|0.048|c.*1065G>A|UTR3|UTR3;	c.*1065G>A;UTR3	0.0489894	0.434766	0.244148
BRCA1_G_41243731_NGG	5	exon10	TAACCAGGTAATATTGGCAA	4;5	co:4|0.125|c.C3816T|p.N1272N|synonymous SNV;co:5|0.119|c.C3817T|p.Q1273X|stopgain;	p.N1272N;synonymous SNV	0.202996	0.448227	0.408208
BRCA1_C_41215366_NGG	5	exon18	TTTTCTTTCTTTAATAGACT	5	co:5|0.272658738752|c.G5177A|p.R1726K|nonsynonymous SNV;	p.R1726K;nonsynonymous SNV	0.0102248	0.272659	0.177453
BRCA1_G_41246019_NGG	6	exon10	TACATCAGGCCTTCATCCTG	6	co:6|0.543|c.C1529T|p.S510L|nonsynonymous SNV;	p.S510L;nonsynonymous SNV	0.510145	0.501809	0.659094
BRCA1_C_41199719_NGG	5	exon22	GACACCCTGGATCCCCAGGA	5;6;7	co:5:6:7|0.339|c.G5408A:c.G5407A:exon23|splicing:p.G1803N|splicing:nonsynonymous SNV;co:6:7|0.16|c.G5407A:exon23|splicing:p.G1803S|splicing:nonsynonymous SNV;co:7|0.071|exon23|splicing|splicing;co:5:7|0.017|c.G5408A:exon23|splicing:p.G1803D|splicing:nonsynonymous SNV;co:5:6|0.008|c.G5408A:c.G5407A|p.G1803N|nonsynonymous SNV;	splicing;splicing	0.606151	0.595267	0.72763
BRCA1_C_41246690_NGG	4	exon10	GTTCTCATGCTGTAATGAGC	4;6	co:4:6|0.174|c.G858A:c.G856A|p.E286K|nonsynonymous SNV;co:6|0.102|c.G856A|p.E286K|nonsynonymous SNV;co:4|0.037|c.G858A|p.E286E|synonymous SNV;	p.E286K;nonsynonymous SNV	0.304448	0.55111	0.495506
BRCA1_G_41277468_NGG	5	exon1	GCTGCTTAGCGGTAGCCCCT	5	co:5|0.279910074144|c.-1355C>T|UTR5|UTR5;	c.-1355C>T;UTR5	0.01293	0.27991	0.192531
BRCA1_G_41246115_NGG	5	exon10	GTAACTGAAAATCTAATTAT	5	co:5|0.109|c.C1433T|p.T478I|nonsynonymous SNV;	p.T478I;nonsynonymous SNV	0.0974425	0.443308	0.310328
BRCA1_C_41226502_NGG	5	exon14	ACCACCTATCATCTAATGAT	5;6	co:5:6|0.421|c.G4521A:c.G4520A|p.R1507K|nonsynonymous SNV;co:6|0.168|c.G4520A|p.R1507K|nonsynonymous SNV;co:5|0.0|c.G4521A|p.R1507R|synonymous SNV;	p.R1507K;nonsynonymous SNV	0.464756	0.466092	0.61579
BRCA1_C_41246139_NGG	5	exon10	GAGGCTTGCCTTCTTCCGAT	5	co:5|0.134|c.G1409A|p.S470N|nonsynonymous SNV;	p.S470N;nonsynonymous SNV	0.134454	0.383587	0.309909
BRCA1_C_41244082_NGG	5	exon10	CCATCATCTAACAGGTCATC	5;8	co:5|0.276|c.G3466A|p.D1156N|nonsynonymous SNV;co:5:8|0.215|c.G3466A:c.G3463A|p.D1155N:p.D1156N|nonsynonymous SNV:nonsynonymous SNV;co:8|0.014|c.G3463A|p.D1155N|nonsynonymous SNV;	p.D1156N;nonsynonymous SNV	0.381747	0.196705	0.552975
BRCA1_C_41277500_NGG	5	exon1	GGTACAATCAGAGGATGGGA	5	co:5|0.417|c.-1387G>A|UTR5|UTR5;	c.-1387G>A;UTR5	0.366256	0.531355	0.542065
BRCA1_G_41196441_NGG	7	NA	TTATAGCTGTTGGAAGGACT	7	co:7|0.015|c.*1254C>T|UTR3|UTR3;	c.*1254C>T;UTR3	0.0195584	0.203676	0.170785
BRCA1_C_41199694_NGG	5	NA	CTGGCTGCACAACCACAATT	5;8	co:5|0.092|NA|nonsynonymous SNV|nonsynonymous SNV;co:8|0.032|NA|nonsynonymous SNV|nonsynonymous SNV;co:5:8|0.003|NA:NA|nonsynonymous SNV|nonsynonymous SNV;	nonsynonymous SNV;nonsynonymous SNV	0.0963164	0.317445	0.30577
BRCA1_G_41226411_NGG	6	exon14	AGCAACAGCTGGAAGAGTCT	6	co:6|0.076|c.C4612T|p.Q1538X|stopgain;	p.Q1538X;stopgain	0.0656952	0.554573	0.268788
BRCA1_C_41197184_NGG	4	NA	CAACATTTGAGAACTGCCCA	4	co:4|0.261362732414|c.*511G>A|UTR3|UTR3;	c.*511G>A;UTR3	NA	0.261363	0.169313
BRCA1_G_41245781_NGG	7	exon10	AAGCAGCAGTATAAGCAATA	4;7	co:7|0.316112637298|c.C1767T|p.S589S|synonymous SNV;co:4:7|0.128084425918|c.C1764T:c.C1767T|p.S588S:p.S589S|synonymous SNV:synonymous SNV;co:4|0.0633063361892|c.C1764T|p.S588S|synonymous SNV;	p.S589S;synonymous SNV	NA	0.444197	0.3537
BRCA1_C_41196527_NGG	5	NA	GTTTCAGCAACAGGGAGCAA	5;8	co:5|0.31|c.*1168G>A|UTR3|UTR3;co:5:8|0.018|c.*1168G>A:c.*1165G>A|UTR3|UTR3;	c.*1168G>A;UTR3	0.310732	0.60412	0.500059
BRCA1_G_41201209_NGG	8	exon21	TTTAGATCAACTGGAATGGA	8	co:8|0.054|c.C5335T|p.Q1779X|stopgain;	p.Q1779X;stopgain	0.0441699	0.50615	0.236052
BRCA1_G_41246775_NGG	8	exon10	AGGCATCCAGAAAAGTATCA	4;7;8	co:7|0.233|c.C772T|p.P258S|nonsynonymous SNV;co:7:8|0.154|c.C773T:c.C772T|p.P258L|nonsynonymous SNV;co:8|0.038|c.C773T|p.P258L|nonsynonymous SNV;co:4:7:8|0.032|c.C769T:c.C772T:c.C773T|p.H257Y:p.P258L|nonsynonymous SNV:nonsynonymous SNV;	p.P258S;nonsynonymous SNV	0.472332	0.53527	0.628942
BRCA1_C_41256138_NGG	5	NA	TTTACCAAGGAAGGATTTTC	5;6	co:5:6|0.407832376094|exon7:c.G441A|splicing:p.L147L|splicing:synonymous SNV;co:6|0.0212621410155|c.G441A|p.L147L|synonymous SNV;co:5|0.01525438784|exon7|splicing|splicing;	p.L147L;synonymous SNV	NA	0.429095	0.332392
BRCA1_C_41244840_NGG	4	exon10	TCACATTCAAAAGTGACTTT	4;8	co:4:8|0.007|c.G2708A:c.G2704A|p.E902K:p.C903Y|nonsynonymous SNV:nonsynonymous SNV;co:8|0.006|c.G2704A|p.E902K|nonsynonymous SNV;co:4|0.003|c.G2708A|p.C903Y|nonsynonymous SNV;	p.E902K;nonsynonymous SNV	0.0182605	0.465054	0.161343
BRCA1_C_41246119_NGG	4	exon10	TTACATGGCTTAAGTTGGGG	4	co:4|0.038|c.G1429A|p.V477I|nonsynonymous SNV;	p.V477I;nonsynonymous SNV	0.0566144	0.386972	0.254284
BRCA1_G_41277236_NGG	7	NA	GGGGTACTGGCGTGGGAGAG	7	co:7|0.503652655041|NA|intronic|intronic;	intronic;intronic	NA	0.503653	0.485197
BRCA1_G_41245064_NGG	6	exon10	GAAGGCTTTAAGTATCCATT	6	co:6|0.108|c.C2484T|p.G828G|synonymous SNV;	p.G828G;synonymous SNV	0.0948175	0.453472	0.307465
BRCA1_C_41245360_NGG	5	exon10	TTTTCTTCTCTTGGAAGGCT	5;8	co:5|0.065|c.G2188A|p.E730K|nonsynonymous SNV;co:5:8|0.052|c.G2188A:c.G2185A|p.E729K:p.E730K|nonsynonymous SNV:nonsynonymous SNV;co:8|0.005|c.G2185A|p.E729K|nonsynonymous SNV;	p.E730K;nonsynonymous SNV	0.0974749	0.379506	0.309299
BRCA1_G_41197681_NGG	6	NA	AGCCACAGGTACAGAGCCAC	4;6	co:6|0.035|c.*14C>T|UTR3|UTR3;co:4|0.018|c.*12C>T|UTR3|UTR3;co:4:6|0.005|c.*14C>T:c.*12C>T|UTR3|UTR3;	c.*14C>T;UTR3	0.0565473	0.507583	0.253328
BRCA1_G_41246546_NGG	7	exon10	GACTCCCAGCACAGAAAAAA	5;6;7	co:5:6:7|0.246|c.C1002T:c.C1001T:c.C1000T|p.P334F|nonsynonymous SNV;	p.P334F;nonsynonymous SNV	0.348499	0.683889	0.531456
BRCA1_G_41223075_NGG	7	exon15	CTCATACTACTGATACTGCT	7	co:7|0.231|c.C4856T|p.T1619I|nonsynonymous SNV;	p.T1619I;nonsynonymous SNV	0.21017	0.498616	0.421635
BRCA1_C_41244742_NGG	5	exon10	TTATCTTTCTGACCAACCAC	5	co:5|0.189|c.G2806A|p.D936N|nonsynonymous SNV;	p.D936N;nonsynonymous SNV	0.148912	0.49962	0.363859
BRCA1_G_41201188_NGG	5	exon21	ACAGCTGTGTGGTGCTTCTG	5	co:5|0.031|c.C5356T|p.L1786L|synonymous SNV;	p.L1786L;synonymous SNV	0.053293	0.570873	0.246828
BRCA1_G_41215930_NGG	7	exon17	TATTTTCTAGGAATTGCGGG	7	co:7|0.111|c.C5113T|p.L1705L|synonymous SNV;	p.L1705L;synonymous SNV	0.105012	0.356568	0.319412
BRCA1_C_41244907_NGG	5	exon10	CATTCCTCTTCTGCATTTCC	5;6;8	co:5:6:8|0.205|c.G2641A:c.G2640A:c.G2638A|p.E881K:p.E880K|nonsynonymous SNV:nonsynonymous SNV;co:5:6|0.14|c.G2641A:c.G2640A|p.E881K:p.E880E|nonsynonymous SNV:synonymous SNV;co:5|0.024|c.G2641A|p.E881K|nonsynonymous SNV;co:8|0.017|c.G2638A|p.E880K|nonsynonymous SNV;co:6|0.008|c.G2640A|p.E880E|synonymous SNV;co:6:8|0.006|c.G2640A:c.G2638A|p.E880K|nonsynonymous SNV;co:5:8|0.003|c.G2641A:c.G2638A|p.E…	p.E880K;nonsynonymous SNV	0.344373	0.516376	0.524396
BRCA1_C_41243927_NGG	8	exon10	CTAATTTCTTGGCCCCTCTT	8	co:8|0.065|c.G3621A|p.K1207K|synonymous SNV;	p.K1207K;synonymous SNV	0.0578645	0.394143	0.256868
BRCA1_G_41245115_NGG	6	exon10	AACCCCAAGGGACTAATTCA	4;5;6	co:4:5:6|0.207|c.C2433T:c.C2432T:c.C2431T|p.P811F|nonsynonymous SNV;co:5:6|0.092|c.C2432T:c.C2431T|p.P811F|nonsynonymous SNV;co:6|0.034|c.C2433T|p.P811P|synonymous SNV;co:4:5|0.0|c.C2433T:c.C2432T|p.P811L|nonsynonymous SNV;co:5|0.0|c.C2432T|p.P811L|nonsynonymous SNV;co:4:6|0.0|c.C2433T:c.C2431T|p.P811S|nonsynonymous SNV;	p.P811F;nonsynonymous SNV	0.323499	0.532989	0.510534
BRCA1_C_41209092_NGG	4	exon19	TTGCTCGCTTTGGACCTTGG	4;6;8	co:6|0.212|c.G5252A|p.R1751Q|nonsynonymous SNV;co:4:8|0.059|c.G5254A:c.G5250A|p.A1752T:p.K1750K|nonsynonymous SNV:synonymous SNV;co:4|0.009|c.G5254A|p.A1752T|nonsynonymous SNV;co:4:6|0.008|c.G5254A:c.G5252A|p.A1752T:p.R1751Q|nonsynonymous SNV:nonsynonymous SNV;co:4:6:8|0.001|c.G5254A:c.G5252A:c.G5250A|p.K1750K:p.A1752T:p.R1751Q|synonymous SNV:nonsynonymous SNV:nonsynonymous SNV;co:6:8|0.0|c.G5252…	p.R1751Q;nonsynonymous SNV	0.200411	0.476149	0.412211
BRCA1_C_41228566_NGG	5	exon13	TTGTCAGCAGAAAGGCCTTC	5;8	co:5|0.172|c.G4423A|p.D1475N|nonsynonymous SNV;co:5:8|0.022|c.G4423A:c.G4420A|p.D1475N:p.A1474T|nonsynonymous SNV:nonsynonymous SNV;co:8|0.0|c.G4420A|p.A1474T|nonsynonymous SNV;	p.D1475N;nonsynonymous SNV	0.176524	0.350887	0.391737
BRCA1_C_41243819_NGG	6	exon10	CTATGCCTAGTAGACTGAGA	6;7	co:6:7|0.138|c.G3729A:c.G3728A|p.R1243K|nonsynonymous SNV;co:7|0.072|c.G3728A|p.R1243K|nonsynonymous SNV;	p.R1243K;nonsynonymous SNV	0.174967	0.590562	0.387943
BRCA1_G_41199673_NGG	4	NA	GGACAATGGCTTCCATGGTA	4	co:4|0.051|NA|stopgain|stopgain;	stopgain;stopgain	0.0552144	0.365683	0.254392
BRCA1_G_41223079_NGG	4	exon15	GCTCATACTACTGATACTGC	4;8	co:4|0.242|c.C4852T|p.H1618Y|nonsynonymous SNV;co:4:8|0.023|c.C4852T:c.C4856T|p.T1619I:p.H1618Y|nonsynonymous SNV:nonsynonymous SNV;co:8|0.003|c.C4856T|p.T1619I|nonsynonymous SNV;	p.H1618Y;nonsynonymous SNV	0.213295	0.396567	0.421734
BRCA1_G_41277308_NGG	8	exon1	AGGCCTTCACCCTCTGCTCT	4;5;8	co:8|0.19|c.-1195C>T|UTR5|UTR5;co:5:8|0.137|c.-1198C>T:c.-1195C>T|UTR5|UTR5;co:4:5:8|0.123|c.-1195C>T:c.-1198C>T:c.-1199C>T|UTR5|UTR5;co:5|0.028|c.-1198C>T|UTR5|UTR5;co:4|0.005|c.-1199C>T|UTR5|UTR5;co:4:8|0.0|c.-1199C>T:c.-1195C>T|UTR5|UTR5;	c.-1195C>T;UTR5	0.402872	0.310227	0.570138
BRCA1_G_41244674_NGG	6	exon10	CAGTTCAGAGGCAACGAAAC	6	co:6|0.185|c.C2874T|p.F958F|synonymous SNV;	p.F958F;synonymous SNV	0.176164	0.342994	0.390493
BRCA1_C_41226538_NGG	7	exon14	GGATGACCTAGAAAGATAAA	7;8	co:7|0.052|c.G4485A|p.R1495R|synonymous SNV;co:8|0.039|exon15|splicing|splicing;	p.R1495R;synonymous SNV	0.0451063	0.553092	0.239626
BRCA1_C_41243786_NGG	7	exon10	TGTGTTCTTAGACAGACACT	7	co:7|0.568|c.G3762A|p.K1254K|synonymous SNV;	p.K1254K;synonymous SNV	0.559701	0.465211	0.695944
BRCA1_C_41245536_NGG	6	exon10	CTTTACCTTCCATGAGTTGT	6;7	co:6:7|0.024|c.G2012A:c.G2011A|p.G671N|nonsynonymous SNV;co:7|0.018|c.G2011A|p.G671S|nonsynonymous SNV;co:6|0.01|c.G2012A|p.G671D|nonsynonymous SNV;	p.G671N;nonsynonymous SNV	0.0427155	0.379495	0.232258
BRCA1_C_41197509_NGG	4	NA	CTTCAAGCAGAAAATCTTTA	4;8	co:4|0.121|c.*186G>A|UTR3|UTR3;co:8|0.001|c.*182G>A|UTR3|UTR3;	c.*186G>A;UTR3	0.0727922	0.306656	0.265256
BRCA1_G_41223246_NGG	8	exon15	GGAACCCCTTACCTGGAATC	5;6;7;8	co:5:6:7:8|0.248|c.C4682T:c.C4683T:c.C4684T:c.C4685T|p.P1562F:p.T1561L|nonsynonymous SNV:nonsynonymous SNV;co:7:8|0.03|c.C4685T:c.C4684T|p.P1562F|nonsynonymous SNV;co:5:6|0.028|c.C4683T:c.C4682T|p.T1561I|nonsynonymous SNV;co:5:6:7|0.025|c.C4682T:c.C4683T:c.C4684T|p.P1562S:p.T1561L|nonsynonymous SNV:nonsynonymous SNV;co:6|0.024|c.C4683T|p.T1561T|synonymous SNV;co:6:7:8|0.022|c.C4683T:c.C4684T:c.C4…	p.T1561L;nonsynonymous SNV	0.370359	0.300464	0.545237
BRCA1_C_41197484_NGG	5	NA	TGCTCATGGCAGATTTCCAA	5	co:5|0.121|c.*211G>A|UTR3|UTR3;	c.*211G>A;UTR3	0.122032	0.507087	0.338296
BRCA1_G_41258529_NGG	8	exon4	AACTTCTCAACCAGAAGAAA	6;8	co:6:8|0.43808710359|c.C156T:c.C154T|p.L52F|nonsynonymous SNV;co:6|0.0977908478615|c.C154T|p.L52F|nonsynonymous SNV;co:8|0.0252120530648|c.C156T|p.L52L|synonymous SNV;	p.L52F;nonsynonymous SNV	NA	0.56109	0.658366
BRCA1_C_41245098_NGG	4	exon10	CAACCATGAATTAGTCCCTT	4;5	co:5|0.166|c.G2449A|p.G817S|nonsynonymous SNV;co:4:5|0.15|c.G2450A:c.G2449A|p.G817N|nonsynonymous SNV;co:4|0.006|c.G2450A|p.G817D|nonsynonymous SNV;	p.G817S;nonsynonymous SNV	0.292688	0.374676	0.485502
BRCA1_C_41246530_NGG	5	exon10	TCTACCTTTTTTTCTGTGCT	5;6	co:6|0.011|c.G1017A|p.K339K|synonymous SNV;co:5:6|0.003|c.G1018A:c.G1017A|p.V340I:p.K339K|nonsynonymous SNV:synonymous SNV;co:5|0.0|c.G1018A|p.V340I|nonsynonymous SNV;	p.K339K;synonymous SNV	0.0247761	0.303941	0.183849
BRCA1_G_41197375_NGG	4	NA	ATTCAGGCTGTTGTTGGCTT	4;8	co:4|0.189|c.*320C>T|UTR3|UTR3;co:8|0.003|c.*324C>T|UTR3|UTR3;co:4:8|0.001|c.*324C>T:c.*320C>T|UTR3|UTR3;	c.*320C>T;UTR3	0.15182	0.260364	0.367519
BRCA1_C_41246581_NGG	4	exon10	TTCCAGCCCATCTGTTATGT	4;7;8	co:7|0.044|c.G964A|p.A322T|nonsynonymous SNV;co:8|0.028|c.G963A|p.W321X|stopgain;co:4|0.017|c.G967A|p.G323R|nonsynonymous SNV;co:4:8|0.004|c.G967A:c.G963A|p.W321X:p.G323R|stopgain:nonsynonymous SNV;co:7:8|0.004|c.G964A:c.G963A|p.A322T:p.W321X|nonsynonymous SNV:stopgain;	p.A322T;nonsynonymous SNV	0.0502152	0.276744	0.24639
BRCA1_C_41245482_NGG	7	exon10	CTTTTACTTGTCTGTTCATT	7	co:7|0.01|c.G2066A|p.S689N|nonsynonymous SNV;	p.S689N;nonsynonymous SNV	0.00994218	0.475605	0.116932
BRCA1_C_41244587_NGG	6	exon10	AATGACTTGATGGGAAAAAG	6	co:6|0.14|c.G2961A|p.K987K|synonymous SNV;	p.K987K;synonymous SNV	0.144166	0.469272	0.360983
BRCA1_G_41244152_NGG	6	exon10	GATAACTTAGAACAGCCTAT	6	co:6|0.072|c.C3396T|p.N1132N|synonymous SNV;	p.N1132N;synonymous SNV	0.0807673	0.489315	0.2899
BRCA1_G_41226439_NGG	4	exon14	GCTCATTAAGGTTGTTGATG	4	co:4|0.213|c.C4584T|p.L1528L|synonymous SNV;	p.L1528L;synonymous SNV	0.17173	0.243652	0.385458
BRCA1_C_41243597_NGG	7	exon10	ACCAATCAAGAAAGGATCCT	7	co:7|0.195|c.G3951A|p.L1317L|synonymous SNV;	p.L1317L;synonymous SNV	0.241308	0.486956	0.445628
BRCA1_G_41226519_NGG	6	exon14	AATGCCCATCATTAGATGAT	5;6;7	co:5:6:7|0.236172478201|c.C4503T:c.C4504T:c.C4505T|p.C1501C:p.P1502F|synonymous SNV:nonsynonymous SNV;co:6:7|0.167207116169|c.C4505T:c.C4504T|p.P1502L|nonsynonymous SNV;co:6|0.036306319988|c.C4504T|p.P1502S|nonsynonymous SNV;co:5:6|0.0111255391235|c.C4503T:c.C4504T|p.C1501C:p.P1502S|synonymous SNV:nonsynonymous SNV;co:7|0.00688060921966|c.C4505T|p.P1502L|nonsynonymous SNV;co:5|0.00351027348825|c.…	p.P1502F;nonsynonymous SNV	NA	0.4608	0.383979
BRCA1_G_41197288_NGG	8	NA	CTAAAACCCTGTGTTCACAA	7;8	co:7|0.012|c.*406C>T|UTR3|UTR3;co:8|0.005|c.*407C>T|UTR3|UTR3;co:7:8|0.003|c.*407C>T:c.*406C>T|UTR3|UTR3;	c.*406C>T;UTR3	0.0119405	0.416708	0.129792
BRCA1_C_41197585_NGG	8	NA	TTAGTAGCCAGGACAGTAGA	8	co:8|0.34877560971|c.*110G>A|UTR3|UTR3;	c.*110G>A;UTR3	0.000487092	0.348776	0.240526
BRCA1_C_41277493_NGG	7	exon1	CGAAATCAAGGTACAATCAG	7	co:7|0.284514370115|c.-1380G>A|UTR5|UTR5;	c.-1380G>A;UTR5	NA	0.284514	0.186566
BRCA1_C_41245713_NGG	4	exon10	CTCCTCAGCCTATTCTTTTT	4;6	co:6|0.016|c.G1833A|p.L611L|synonymous SNV;co:4:6|0.009|c.G1835A:c.G1833A|p.L611L:p.R612K|synonymous SNV:nonsynonymous SNV;co:4|0.0|c.G1835A|p.R612K|nonsynonymous SNV;	p.L611L;synonymous SNV	0.0182486	0.141894	0.164739
BRCA1_G_41244976_NGG	8	exon10	GTATTTGCAGAATACATTCA	8	co:8|0.006|c.C2572T|p.Q858X|stopgain;	p.Q858X;stopgain	0.00639189	0.275955	0.125344
BRCA1_C_41197315_NGG	6	NA	GGAAACCAGCTATTCTCTTG	6;7	co:6:7|0.121|c.*380G>A:c.*379G>A|UTR3|UTR3;co:7|0.014|c.*379G>A|UTR3|UTR3;co:6|0.011|c.*380G>A|UTR3|UTR3;	c.*380G>A:c.*379G>A;UTR3	0.151035	0.497749	0.367028
BRCA1_G_41197795_NGG	4	exon23	CACCTGTGGTGACCCGAGAG	4	co:4|0.450603919854|c.C5492T|p.P1831L|nonsynonymous SNV;	p.P1831L;nonsynonymous SNV	0.000242001	0.450604	0.366141
BRCA1_G_41244519_NGG	8	exon10	ATGTCACCTGAAAGAGAAAT	5;7;8	co:5|0.16|c.C3026T|p.S1009L|nonsynonymous SNV;co:5:7|0.015|c.C3026T:c.C3028T|p.S1009L:p.P1010S|nonsynonymous SNV:nonsynonymous SNV;co:5:7:8|0.01|c.C3026T:c.C3028T:c.C3029T|p.S1009L:p.P1010F|nonsynonymous SNV:nonsynonymous SNV;co:7|0.008|c.C3028T|p.P1010S|nonsynonymous SNV;	p.S1009L;nonsynonymous SNV	0.119979	0.497177	0.326021
BRCA1_G_41246327_NGG	4	exon10	TGCCAAAGTAGCTGATGTAT	4	co:4|0.063|c.C1221T|p.A407A|synonymous SNV;	p.A407A;synonymous SNV	0.0378299	0.335511	0.200293
BRCA1_G_41219643_NGG	4	exon16	ACTCATGTTGTTATGAAAAC	4	co:4|0.063|c.C5056T|p.H1686Y|nonsynonymous SNV;	p.H1686Y;nonsynonymous SNV	0.0452409	0.379331	0.233035
BRCA1_C_41223082_NGG	6	exon15	ATGAGCAGCAGCTGGACTCT	6	co:6|0.051|c.G4849A|p.A1617T|nonsynonymous SNV;	p.A1617T;nonsynonymous SNV	0.0460279	0.323649	0.240261
BRCA1_C_41234550_NGG	4	exon12	TTTCCTGCTGGAGCTTTATC	4;5;8	co:4:5|0.144|c.G4228A:c.G4227A|p.E1410K:p.Q1409Q|nonsynonymous SNV:synonymous SNV;co:4|0.029|c.G4228A|p.E1410K|nonsynonymous SNV;co:5|0.018|c.G4227A|p.Q1409Q|synonymous SNV;co:8|0.009|c.G4224A|p.Q1408Q|synonymous SNV;co:4:5:8|0.008|c.G4228A:c.G4227A:c.G4224A|p.E1410K:p.Q1409Q:p.Q1408Q|nonsynonymous SNV:synonymous SNV:synonymous SNV;co:4:8|0.0|c.G4228A:c.G4224A|p.E1410K:p.Q1408Q|nonsynonymous SNV:…	p.E1410K;nonsynonymous SNV	0.167354	0.417856	0.382155
BRCA1_C_41277198_NGG	6	NA	GAATACCCATCTGTCAGCTT	6;7;8	co:6:7:8|0.350695204217|NA:NA:NA|intronic|intronic;co:6:7|0.098425739544|NA:NA|intronic|intronic;co:6|0.0239662321584|NA|intronic|intronic;co:7|0.0125568111017|NA|intronic|intronic;co:7:8|0.00841502492324|NA:NA|intronic|intronic;co:6:8|0.00474518034684|NA:NA|intronic|intronic;co:8|0.00199164192779|NA|intronic|intronic;	intronic;intronic	NA	0.500796	0.475043
BRCA1_C_41245825_NGG	7	exon10	CTTTTTCGAGTGATTCTATT	7	co:7|0.423666381174|c.G1723A|p.E575K|nonsynonymous SNV;	p.E575K;nonsynonymous SNV	0.00411353	0.423666	0.324865
BRCA1_C_41246418_NGG	4	exon10	CTGCTATTTAGTGTTATCCA	4	co:4|0.057|c.G1130A|p.S377N|nonsynonymous SNV;	p.S377N;nonsynonymous SNV	0.0556954	0.174928	0.255222
BRCA1_G_41226515_NGG	7	exon14	GCCCATCATTAGATGATAGG	4;7	co:7|0.218|c.C4508T|p.S1503L|nonsynonymous SNV;co:4|0.003|c.C4505T|p.P1502L|nonsynonymous SNV;co:4:7|0.002|c.C4505T:c.C4508T|p.P1502L:p.S1503L|nonsynonymous SNV:nonsynonymous SNV;	p.S1503L;nonsynonymous SNV	0.334315	0.360474	0.518356
BRCA1_G_41277365_NGG	5	exon1	TGGACGGGGGACAGGCTGTG	5	co:5|0.301|c.-1252C>T|UTR5|UTR5;	c.-1252C>T;UTR5	0.265919	0.48004	0.465497
BRCA1_G_41277374_NGG	4	exon1	AGACTTCCTGGACGGGGGAC	4;7;8	co:7:8|0.327|c.-1258C>T:c.-1257C>T|UTR5|UTR5;co:4:7:8|0.179|c.-1257C>T:c.-1258C>T:c.-1261C>T|UTR5|UTR5;co:7|0.08|c.-1258C>T|UTR5|UTR5;co:8|0.013|c.-1257C>T|UTR5|UTR5;co:4:7|0.008|c.-1261C>T:c.-1258C>T|UTR5|UTR5;co:4:8|0.007|c.-1261C>T:c.-1257C>T|UTR5|UTR5;	c.-1258C>T:c.-1257C>T;UTR5	0.548879	0.485957	0.686237
BRCA1_C_41245351_NGG	5	exon10	TTCTCTTCTTTTTCTTCTCT	5;8	co:5:8|0.009|c.G2197A:c.G2194A|p.E733K:p.E732K|nonsynonymous SNV:nonsynonymous SNV;co:5|0.005|c.G2197A|p.E733K|nonsynonymous SNV;co:8|0.0|c.G2194A|p.E732K|nonsynonymous SNV;	p.E733K;nonsynonymous SNV	0.0138596	0.227618	0.14349
BRCA1_C_41197408_NGG	5	NA	GAATCAGCATCTTGCTCAAT	5;8	co:5|0.209|c.*287G>A|UTR3|UTR3;co:8|0.0|c.*284G>A|UTR3|UTR3;	c.*287G>A;UTR3	0.220071	0.458711	0.42907
BRCA1_G_41277328_NGG	8	exon1	ACTGGGCCCCTGCGCTCAGG	7;8	co:7:8|0.113|c.-1215C>T:c.-1216C>T|UTR5|UTR5;co:8|0.032|c.-1215C>T|UTR5|UTR5;co:7|0.015|c.-1216C>T|UTR5|UTR5;	c.-1215C>T:c.-1216C>T;UTR5	0.138851	0.114327	0.35552
BRCA1_C_41245557_NGG	7	exon10	AGGTTTCTGCTGTGCCTGAC	7	co:7|0.17|c.G1991A|p.R664K|nonsynonymous SNV;	p.R664K;nonsynonymous SNV	0.161482	0.486008	0.376196
BRCA1_C_41251807_NGG	8	exon7	ATGTAGACAGACGTCTTTTG	8	co:8|0.021|c.G532A|p.V178I|nonsynonymous SNV;	p.V178I;nonsynonymous SNV	0.0221784	0.330069	0.188574
BRCA1_C_41234566_NGG	7	exon12	CTTTATCAGGTTATGTTGCA	7	co:7|0.184|c.G4212A|p.L1404L|synonymous SNV;	p.L1404L;synonymous SNV	0.151535	0.303865	0.367303
BRCA1_G_41258478_NGG	5	exon4	TAACCAAAAGGTATATAATT	4;5	co:4:5|0.05|c.C207T:c.C206T|p.T69I|nonsynonymous SNV;co:5|0.049|c.C207T|p.T69T|synonymous SNV;	p.T69I;nonsynonymous SNV	0.077734	0.359736	0.283643
BRCA1_C_41244076_NGG	7	exon10	TTATTTCACCATCATCTAAC	7	co:7|0.132|c.G3472A|p.E1158K|nonsynonymous SNV;	p.E1158K;nonsynonymous SNV	0.0956357	0.262548	0.304414
BRCA1_C_41246187_NGG	8	exon10	AATATTACTCTCTACTGATT	8	co:8|0.015|c.G1361A|p.S454N|nonsynonymous SNV;	p.S454N;nonsynonymous SNV	0.0122814	0.22725	0.1323
BRCA1_G_41244835_NGG	4	exon10	GAACAAAAGGAAGAAAATCA	4	co:4|0.185070170649|c.C2713T|p.Q905X|stopgain;	p.Q905X;stopgain	NA	0.18507	0.118882
BRCA1_C_41243988_NGG	6	exon10	TCCTGCTAAGCTCTCCTTTC	6	co:6|0.027|c.G3560A|p.S1187N|nonsynonymous SNV;	p.S1187N;nonsynonymous SNV	0.024898	0.249396	0.194145
BRCA1_G_41277255_NGG	7	NA	GGGGCCCAAGTGATGCTCTG	5;6;7	co:5:6:7|0.186|NA:NA:NA|intronic|intronic;co:6:7|0.183|NA:NA|intronic|intronic;co:7|0.002|NA|intronic|intronic;	intronic;intronic	0.329836	0.528378	0.514033
BRCA1_C_41196396_NGG	5	NA	ACTGCCCTTGCACACTGGGG	5;6;7	co:6:7|0.234|c.*1298G>A:c.*1297G>A|UTR3|UTR3;co:5:6:7|0.084|c.*1299G>A:c.*1298G>A:c.*1297G>A|UTR3|UTR3;co:7|0.052|c.*1297G>A|UTR3|UTR3;co:6|0.012|c.*1298G>A|UTR3|UTR3;co:5|0.002|c.*1299G>A|UTR3|UTR3;	c.*1298G>A:c.*1297G>A;UTR3	0.325705	0.310406	0.510305
BRCA1_G_41197548_NGG	6	NA	AAGGACTTCTGGCTATGCAA	6	co:6|0.181|c.*147C>T|UTR3|UTR3;	c.*147C>T;UTR3	0.179849	0.560449	0.393543
BRCA1_C_41243948_NGG	4	exon10	ACCCTGAGCCAAATGTGTAT	4	co:4|0.062|c.G3600A|p.Q1200Q|synonymous SNV;	p.Q1200Q;synonymous SNV	0.0419151	0.344189	0.223491
BRCA1_C_41256161_NGG	5	exon6	TTCACTCTGTAGAAGTCTTT	5;7	co:7|0.168|c.G417A|p.Q139Q|synonymous SNV;co:5:7|0.129|c.G419A:c.G417A|p.S140N:p.Q139Q|nonsynonymous SNV:synonymous SNV;co:5|0.008|c.G419A|p.S140N|nonsynonymous SNV;	p.Q139Q;synonymous SNV	0.249659	0.494133	0.452295
BRCA1_C_41247879_NGG	4	exon9	ATCCAAACTGATTTCATCCC	4;8	co:4:8|0.052|c.G654A:c.G650A|p.S217N:p.L218L|nonsynonymous SNV:synonymous SNV;co:4|0.003|c.G654A|p.L218L|synonymous SNV;	p.L218L;synonymous SNV	0.0645965	0.357296	0.268233
BRCA1_G_41243456_NGG	5	exon10	CAAACTTAGGTATTGGAACC	5	co:5|0.105|c.C4092T|p.N1364N|synonymous SNV;	p.N1364N;synonymous SNV	0.109477	0.479243	0.32449
BRCA1_G_41197757_NGG	8	exon23	TGTAGCACTCTACCAGTGCC	6;8	co:8|0.019|c.C5530T|p.L1844F|nonsynonymous SNV;co:6:8|0.011|c.C5528T:c.C5530T|p.L1844F:p.A1843V|nonsynonymous SNV:nonsynonymous SNV;	p.L1844F;nonsynonymous SNV	0.0231379	0.326166	0.187563
BRCA1_C_41246061_NGG	4	exon10	GGACGCTCTTGTATTATCTG	4;6;8	co:8|0.228|c.G1483A|p.E495K|nonsynonymous SNV;co:4:6:8|0.114|c.G1487A:c.G1485A:c.G1483A|p.E495K:p.R496H|nonsynonymous SNV:nonsynonymous SNV;co:6:8|0.088|c.G1485A:c.G1483A|p.E495K|nonsynonymous SNV;co:4:8|0.038|c.G1487A:c.G1483A|p.E495K:p.R496H|nonsynonymous SNV:nonsynonymous SNV;co:4|0.008|c.G1487A|p.R496H|nonsynonymous SNV;co:6|0.004|c.G1485A|p.E495E|synonymous SNV;	p.E495K;nonsynonymous SNV	0.423074	0.514631	0.585798
BRCA1_C_41277352_NGG	4	exon1	CCACAGCCTGTCCCCCGTCC	4;7;8	co:8|0.201|c.-1243G>A|UTR5|UTR5;co:7:8|0.072|c.-1242G>A:c.-1243G>A|UTR5|UTR5;co:4:7:8|0.026|c.-1239G>A:c.-1242G>A:c.-1243G>A|UTR5|UTR5;co:4|0.025|c.-1239G>A|UTR5|UTR5;co:4:8|0.022|c.-1239G>A:c.-1243G>A|UTR5|UTR5;co:7|0.007|c.-1242G>A|UTR5|UTR5;	c.-1243G>A;UTR5	0.274492	0.099296	0.471359
BRCA1_C_41223163_NGG	6	exon15	GCCAACACGAGCTGACTCTG	6;8	co:6|0.383|c.G4768A|p.V1590I|nonsynonymous SNV;co:6:8|0.06|c.G4768A:c.G4766A|p.V1590I:p.R1589H|nonsynonymous SNV:nonsynonymous SNV;	p.V1590I;nonsynonymous SNV	0.395023	0.611199	0.564149
BRCA1_C_41256219_NGG	5	exon6	ACTTCATCTTTTAGATGTTC	5;8	co:5:8|0.20571207724|c.G361A:c.G358A|p.D120N:p.E121K|nonsynonymous SNV:nonsynonymous SNV;co:5|0.0637001240322|c.G361A|p.E121K|nonsynonymous SNV;co:8|0.0127724301115|c.G358A|p.D120N|nonsynonymous SNV;	p.E121K;nonsynonymous SNV	0.00730967	0.269412	0.16398
BRCA1_G_41246568_NGG	7	exon10	AGGAAACATGTAATGATAGG	7	co:7|0.027|c.C980T|p.T327I|nonsynonymous SNV;	p.T327I;nonsynonymous SNV	0.0311003	0.50353	0.212573
BRCA1_C_41277258_NGG	4	NA	GGGCCCCCTGTCCCTTTCCC	4;5;6;7;8	co:5:6:7:8|0.084|NA:NA:NA:NA|intronic|intronic;co:5:6:7|0.013|NA:NA:NA|intronic|intronic;co:6:8|0.01|NA:NA|intronic|intronic;co:5:6|0.01|NA:NA|intronic|intronic;co:6:7:8|0.008|NA:NA:NA|intronic|intronic;co:6|0.006|NA|intronic|intronic;co:6:7|0.0|NA:NA|intronic|intronic;	intronic;intronic	0.16768	0.398547	0.38225
BRCA1_C_41245682_NGG	7	exon10	TTCAAGCGCATGAATATGCC	7	co:7|0.023|c.G1866A|p.A622A|synonymous SNV;	p.A622A;synonymous SNV	0.0185264	0.0673579	0.170574
BRCA1_G_41277380_NGG	4	exon1	TCGCTGAGACTTCCTGGACG	4	co:4|0.275968449341|c.-1267C>T|UTR5|UTR5;	c.-1267C>T;UTR5	0.00192386	0.275968	0.180197
BRCA1_G_41226414_NGG	4	exon14	GAGCAACAGCTGGAAGAGTC	4;7	co:7|0.22|c.C4612T|p.Q1538X|stopgain;co:4|0.018|c.C4609T|p.Q1537X|stopgain;	p.Q1538X;stopgain	0.128474	0.476911	0.327579
BRCA1_C_41199675_NGG	5	exon22	TTGTCCTCTGTCCAGGCATC	5;6;8	co:5:6|0.273|c.G5452A:NA|p.D1818N:nonsynonymous SNV|nonsynonymous SNV:nonsynonymous SNV;co:5:6:8|0.23|c.G5452A:NA:c.G5449A|p.D1818N:p.E1817K:nonsynonymous SNV|nonsynonymous SNV:nonsynonymous SNV:nonsynonymous SNV;co:5:8|0.017|c.G5452A:c.G5449A|p.D1818N:p.E1817K|nonsynonymous SNV:nonsynonymous SNV;co:5|0.011|c.G5452A|p.D1818N|nonsynonymous SNV;co:8|0.006|c.G5449A|p.E1817K|nonsynonymous SNV;co:6|0.…	p.D1818N;nonsynonymous SNV	0.477758	0.480793	0.62842
BRCA1_C_41245511_NGG	6	exon10	CTCTTCTTGGCTCCAGTTGC	6	co:6|0.312|c.G2037A|p.K679K|synonymous SNV;	p.K679K;synonymous SNV	0.313823	0.513675	0.502953
BRCA1_G_41223177_NGG	5	exon15	GCCCCAGAGTCAGCTCGTGT	4;5	co:4:5|0.262|c.C4754T:c.C4753T|p.P1585L|nonsynonymous SNV;co:5|0.157|c.C4754T|p.P1585L|nonsynonymous SNV;	p.P1585L;nonsynonymous SNV	0.350613	0.474651	0.528842
BRCA1_C_41243713_NGG	4	exon10	ATGCCTTTGCCAATATTACC	4;5	co:5|0.21|c.G3834A|p.K1278K|synonymous SNV;co:4:5|0.033|c.G3835A:c.G3834A|p.A1279T:p.K1278K|nonsynonymous SNV:synonymous SNV;co:4|0.001|c.G3835A|p.A1279T|nonsynonymous SNV;	p.K1278K;synonymous SNV	0.176032	0.368854	0.387093
BRCA1_G_41245731_NGG	4	exon10	CACCTAAAAAGAATAGGCTG	4	co:4|0.01|c.C1817T|p.P606L|nonsynonymous SNV;	p.P606L;nonsynonymous SNV	0.0217822	0.32592	0.16455
BRCA1_C_41196393_NGG	4	NA	TCACTGCCCTTGCACACTGG	4;7;8	co:7|0.048|c.*1299G>A|UTR3|UTR3;co:7:8|0.017|c.*1299G>A:c.*1298G>A|UTR3|UTR3;co:4:7|0.015|c.*1302G>A:c.*1299G>A|UTR3|UTR3;co:4:7:8|0.012|c.*1302G>A:c.*1299G>A:c.*1298G>A|UTR3|UTR3;co:4|0.01|c.*1302G>A|UTR3|UTR3;co:8|0.006|c.*1298G>A|UTR3|UTR3;	c.*1299G>A;UTR3	0.062851	0.301262	0.26082
BRCA1_C_41244327_NG	6	exon10	TGTTTCTACCTAGTTCTGCTTGA	6	co:6|0.214|c.G3221A|p.R1074K|nonsynonymous SNV;	p.R1074K;nonsynonymous SNV	0.187976	28.358	0.457992
BRCA1_G_41256930_NG	4	exon5	GAGCTATTGAAAATCATTTGTGC	4	NA	p.L86L;synonymous SNV	0.00104507	21.7596	0.265117
BRCA1_C_41258494_NG	7	exon4	TTCTTACATAAAGGACACTGTGA	7	NA	p.C64Y;nonsynonymous SNV	NA	34.0852	0.416019
BRCA1_C_41244111_NG	6	exon10	CAGAACAAACCTGAGATGCATGA	6	NA	p.C1146Y;nonsynonymous SNV	NA	40.9159	0.499677
BRCA1_C_41197497_NG	4	NA	TTCCAAGGGAGACTTCAAGCAGA	4	co:4|0.15|c.*198G>A|UTR3|UTR3;	c.*198G>A;UTR3	0.097605	15.2944	0.308854
BRCA1_G_41223079_NG	7	exon15	GCTGCTCATACTACTGATACTGC	5;7	co:7|0.03|c.C4852T|p.H1618Y|nonsynonymous SNV;co:5:7|0.013|c.C4850T:c.C4852T|p.A1617V:p.H1618Y|nonsynonymous SNV:nonsynonymous SNV;co:5|0.009|c.C4850T|p.A1617V|nonsynonymous SNV;	p.H1618Y;nonsynonymous SNV	0.0416123	17.7621	0.207286
BRCA1_C_41277458_NG	6	exon1	AGGGGCTACCGCTAAGCAGCAGC	6	NA	c.-1345G>A;UTR5	0.00205684	26.62	0.324423
BRCA1_G_41209100_NG	8	exon19	CAAGGTCCAAAGCGAGCAAGAGA	7;8	co:7|0.229|c.C5245T|p.P1749S|nonsynonymous SNV;co:7:8|0.117|c.C5246T:c.C5245T|p.P1749L|nonsynonymous SNV;	p.P1749S;nonsynonymous SNV	0.224624	57.0154	0.475616
BRCA1_G_41244648_NG	7	exon10	TCATTACTCCAAATAAACATGGA	7	NA	p.T967I;nonsynonymous SNV	NA	21.7733	0.265282
BRCA1_C_41251841_NG	6	exon7	TTTGTCCTCAGAGTTCTCACAGT	6;7	co:6:7|0.324|c.G498A:c.G497A|p.R166K|nonsynonymous SNV;co:6|0.041|c.G498A|p.R166R|synonymous SNV;co:7|0.0|c.G497A|p.R166K|nonsynonymous SNV;	p.R166K;nonsynonymous SNV	0.305677	46.0033	0.595218
BRCA1_G_41244783_NG	4	exon10	AGACAGTTAATATCACTGCAGGC	4	NA	p.T922I;nonsynonymous SNV	NA	58.9391	0.721193
BRCA1_G_41223108_NG	7	exon15	AAGTTGCAGAATCTGCCCAGAGT	7	co:7|0.01|c.C4823T|p.A1608V|nonsynonymous SNV;	p.A1608V;nonsynonymous SNV	0.00963553	78.96	0.512205
BRCA1_G_41244585_NG	4	exon10	AGTCATTTGTTAAAACTAAATGT	4	co:4|0.061|c.C2963T|p.S988L|nonsynonymous SNV;	p.S988L;nonsynonymous SNV	0.0464748	5.84127	0.214757
BRCA1_G_41197719_NG	8	exon23	TGATACCCCAGATCCCCCACAGC	6;7;8	co:6:7:8|0.07|c.C5568T:c.C5567T:c.C5566T|p.P1856F|nonsynonymous SNV;co:6:7|0.026|c.C5568T:c.C5567T|p.P1856L|nonsynonymous SNV;co:7:8|0.007|c.C5567T:c.C5566T|p.P1856F|nonsynonymous SNV;co:6|0.006|c.C5566T|p.P1856S|nonsynonymous SNV;co:7|0.0|c.C5567T|p.P1856L|nonsynonymous SNV;	p.P1856F;nonsynonymous SNV	0.0789748	40.7998	0.285008
BRCA1_G_41258509_NG	7	exon4	GGCCTTCACAGTGTCCTTTATGT	4;7	co:4:7|0.165|c.C173T:c.C176T|p.P58L:p.S59L|nonsynonymous SNV:nonsynonymous SNV;co:7|0.159|c.C176T|p.S59L|nonsynonymous SNV;co:4|0.018|c.C173T|p.P58L|nonsynonymous SNV;	p.S59L;nonsynonymous SNV	0.279889	10.5422	0.565876
BRCA1_C_41277288_NG	4	exon1	TACCTTTACCCAGAGCAGAGGGT	4	NA	c.-1175G>A;UTR5	0.172121	63.1264	0.627769
BRCA1_G_41226439_NG	6	exon14	GAGCTCATTAAGGTTGTTGATGT	4;6	co:6|0.05|c.C4584T|p.L1528L|synonymous SNV;co:4|0.018|c.C4582T|p.L1528F|nonsynonymous SNV;co:4:6|0.008|c.C4584T:c.C4582T|p.L1528F|nonsynonymous SNV;	p.L1528L;synonymous SNV	0.0593089	36.7814	0.248147
BRCA1_C_41246773_NG	5	exon10	TTTTCTGGATGCCTCTCAGCTGC	5	co:5|0.036|c.G775A|p.E259K|nonsynonymous SNV;	p.E259K;nonsynonymous SNV	0.0400759	7.67188	0.202863
BRCA1_G_41242967_NG	4	exon11	AACCACTCAGGTAAAAAGCGTGT	4;6;8	co:6:8|0.247|c.C4181T:c.C4183T|p.Q1395X:p.T1394I|stopgain:nonsynonymous SNV;co:8|0.066|c.C4183T|p.Q1395X|stopgain;co:4:6:8|0.051|c.C4179T:c.C4181T:c.C4183T|p.T1393T:p.Q1395X:p.T1394I|synonymous SNV:stopgain:nonsynonymous SNV;co:4:6|0.006|c.C4179T:c.C4181T|p.T1393T:p.T1394I|synonymous SNV:nonsynonymous SNV;co:6|0.006|c.C4181T|p.T1394I|nonsynonymous SNV;	p.Q1395X;stopgain	0.298346	54.3641	0.582581
BRCA1_G_41196594_NG	5	NA	ATGACAGATCCCACCAGGAAGGA	5	NA	c.*1101C>T;UTR3	NA	41.1113	0.502161
BRCA1_C_41246223_NG	6	exon10	TTTTACATATTAAAGCCTCATGA	6	co:6|0.047|c.G1325A|p.C442Y|nonsynonymous SNV;	p.C442Y;nonsynonymous SNV	0.0506195	13.3902	0.231778
BRCA1_C_41277324_NG	5	exon1	AGCGCAGGGGCCCAGTTATCTGA	5	co:5|0.06|c.-1211G>A|UTR5|UTR5;	c.-1211G>A;UTR5	0.0578254	3.53187	0.250939
BRCA1_G_41246703_NG	4	exon10	GCTCATTACAGCATGAGAACAGC	4	NA	p.S282L;nonsynonymous SNV	NA	19.9437	0.243043
BRCA1_G_41244099_NG	5	exon10	ACACCTGATGACCTGTTAGATGA	4;5	co:5|0.087|c.C3449T|p.P1150L|nonsynonymous SNV;co:4:5|0.063|c.C3449T:c.C3448T|p.P1150F|nonsynonymous SNV;co:4|0.004|c.C3448T|p.P1150S|nonsynonymous SNV;	p.P1150L;nonsynonymous SNV	0.129061	23.1168	0.374784
BRCA1_C_41196715_NG	4	NA	TGTCTTTGGAAACCGGTTCTTGA	4	co:4|0.097|c.*980G>A|UTR3|UTR3;	c.*980G>A;UTR3	0.0756862	8.73457	0.283151
BRCA1_C_41267787_NG	4	exon3	GATCAACTCCAGACTAGCAGGGT	4;7	co:4|0.063|c.G90A|p.L30L|synonymous SNV;co:4:7|0.047|c.G90A:c.G87A|p.E29E:p.L30L|synonymous SNV:synonymous SNV;	p.L30L;synonymous SNV	0.0804266	38.6997	0.288272
BRCA1_C_41245451_NG	4	exon10	CAGCTCTGGGAAAGTATCGCTGT	4;6	co:6|0.326|c.G2095A|p.E699K|nonsynonymous SNV;co:4:6|0.034|c.G2097A:c.G2095A|p.E699K|nonsynonymous SNV;co:4|0.004|c.G2097A|p.E699E|synonymous SNV;	p.E699K;nonsynonymous SNV	0.318927	21.6447	0.616268
BRCA1_G_41215382_NG	6	exon18	TGACCCAGTCTATTAAAGAAAGA	4;5;6	NA	p.Q1721X;stopgain	0.637931	25.3595	0.576814
BRCA1_G_41245091_NG	6	exon10	TGTTCCAAAGATAATAGAAATGA	5;6	NA	p.S819S;synonymous SNV	NA	18.499	0.225251
BRCA1_C_41199659_NG	8	NA	CACCTTACCATGGAAGCCATTGT	4;8	co:4|0.056|NA|intronic|intronic;	intronic;intronic	0.0603547	25.823	0.258325
BRCA1_G_41223051_NG	4	exon15	ATGCAATGGAAGAAAGTGTGAGC	4	NA	p.A1627V;nonsynonymous SNV	NA	46.4499	0.567533
BRCA1_G_41244519_NG	7	exon10	TGTCACCTGAAAGAGAAATGGGA	4;6;7	co:4:6:7|0.255|c.C3026T:c.C3028T:c.C3029T|p.S1009L:p.P1010F|nonsynonymous SNV:nonsynonymous SNV;co:4|0.178|c.C3026T|p.S1009L|nonsynonymous SNV;	p.S1009L;nonsynonymous SNV	0.370589	45.8163	0.664029
BRCA1_G_41215942_NG	6	exon17	GGACACTGAAATATTTTCTAGGA	4;6	NA	p.L1701L;synonymous SNV	NA	19.853	0.24184
BRCA1_C_41243608_NG	5	exon10	GGATCCTGGGTGTTTGTATTTGC	5;6	co:5:6|0.482|c.G3940A:c.G3939A|p.Q1313Q:p.D1314N|synonymous SNV:nonsynonymous SNV;co:5|0.026|c.G3940A|p.D1314N|nonsynonymous SNV;co:6|0.002|c.G3939A|p.Q1313Q|synonymous SNV;	p.D1314N;nonsynonymous SNV	0.404905	5.29466	0.679634
BRCA1_C_41197496_NG	6	NA	GATTTCCAAGGGAGACTTCAAGC	6;7	co:6:7|0.091|c.*199G>A:c.*198G>A|UTR3|UTR3;co:6|0.008|c.*199G>A|UTR3|UTR3;co:7|0.0|c.*198G>A|UTR3|UTR3;	c.*199G>A:c.*198G>A;UTR3	0.0782536	9.44185	0.290192
BRCA1_C_41244240_NG	6	exon10	GCTTACAATTACTTCCAGGAAGA	6	co:6|0.039|c.G3308A|p.C1103Y|nonsynonymous SNV;	p.C1103Y;nonsynonymous SNV	0.0431111	18.6652	0.211628
BRCA1_G_41244343_NG	6	exon10	ACATTCAAGCAGAACTAGGTAGA	6	NA	p.Q1069X;stopgain	0.416667	26.9145	0.328117
BRCA1_C_41199697_NG	4	NA	CTGCACAACCACAATTGGGTGGA	4;6	co:6|0.05|c.G5428A|p.V1810M|nonsynonymous SNV;co:4:6|0.042|NA:c.G5428A|nonsynonymous SNV:p.V1810M|nonsynonymous SNV:nonsynonymous SNV;co:4|0.005|NA|nonsynonymous SNV|nonsynonymous SNV;	p.V1810M;nonsynonymous SNV	0.0738979	30.7485	0.281001
BRCA1_C_41244451_NG	6	exon10	ATTTTCTCTAATGTTATTACGGC	6;8	co:6:8|0.042|c.G3097A:c.G3095A|p.E1033K:p.R1032K|nonsynonymous SNV:nonsynonymous SNV;co:6|0.008|c.G3097A|p.E1033K|nonsynonymous SNV;co:8|0.0|c.G3095A|p.R1032K|nonsynonymous SNV;	p.E1033K;nonsynonymous SNV	0.0446507	2.33071	0.215677
BRCA1_C_41196352_NG	5	NA	ACAGCACAACATTTACAAAACGT	5;7	NA	c.*1343G>A;UTR3	NA	22.7124	0.276715
BRCA1_G_41196311_NG	4	NA	CCACCATGAATGACTGTTCTTGA	4;5	co:4:5|0.057|NA:NA|downstream|downstream;co:5|0.019|NA|downstream|downstream;	downstream;downstream	0.0761142	14.3209	0.219762
BRCA1_C_41277364_NG	4	exon1	CCCCGTCCAGGAAGTCTCAGCGA	4;7;8	co:7|0.101|c.-1254G>A|UTR5|UTR5;co:7:8|0.08|c.-1254G>A:c.-1255G>A|UTR5|UTR5;co:4:7:8|0.031|c.-1251G>A:c.-1254G>A:c.-1255G>A|UTR5|UTR5;	c.-1254G>A;UTR5	0.165315	33.4779	0.423271
BRCA1_C_41244477_NG	5	exon10	TGTGCTCACTGTACTTGGAATGT	5;7	co:7|0.184|c.G3069A|p.V1023V|synonymous SNV;co:5:7|0.02|c.G3071A:c.G3069A|p.V1023V:p.S1024N|synonymous SNV:nonsynonymous SNV;co:5|0.005|c.G3071A|p.S1024N|nonsynonymous SNV;	p.V1023V;synonymous SNV	0.172598	52.4838	0.435393
BRCA1_G_41244014_NG	5	exon10	TTAGCAAAAGCGTCCAGAAAGGA	5	NA	p.S1178S;synonymous SNV	NA	21.4812	0.261702
BRCA1_C_41226354_NG	5	exon14	AGATCTTGCCTTGGCAAGTAAGA	5	co:5|0.165|c.G4669A|p.D1557N|nonsynonymous SNV;	p.D1557N;nonsynonymous SNV	0.165258	19.7216	0.431812
BRCA1_C_41197689_NG	4	NA	TGGCTGCAGTCAGTAGTGGCTGT	4;7	NA	c.*6G>A;UTR3	0.00190937	58.5367	0.71682
BRCA1_C_41197769_NG	5	exon23	CTGTCCAACACCCACTCTCGGGT	5;6	co:5:6|0.441|c.G5518A:c.G5517A|p.L1839L:p.D1840N|synonymous SNV:nonsynonymous SNV;co:5|0.08|c.G5518A|p.D1840N|nonsynonymous SNV;co:6|0.0|c.G5517A|p.L1839L|synonymous SNV;	p.D1840N;nonsynonymous SNV	0.442452	29.5128	0.705577
BRCA1_C_41209094_NG	5	exon19	TGCTCGCTTTGGACCTTGGTGGT	5;7	co:5|0.087|c.G5252A|p.R1751Q|nonsynonymous SNV;co:5:7|0.048|c.G5252A:c.G5250A|p.R1751Q:p.K1750K|nonsynonymous SNV:synonymous SNV;co:7|0.003|c.G5250A|p.K1750K|synonymous SNV;	p.R1751Q;nonsynonymous SNV	0.0991454	33.2199	0.322984
BRCA1_G_41246482_NG	4	exon10	AAGCAGAAACTGCCATGCTCAGA	4	NA	p.Q356X;stopgain	NA	40.0599	0.48921
BRCA1_G_41246599_NG	7	exon10	AGGAGCCAACATAACAGATGGGC	6;7	co:7|0.051|c.C949T|p.Q317X|stopgain;co:6:7|0.013|c.C948T:c.C949T|p.Q317X:p.S316S|stopgain:synonymous SNV;	p.Q317X;stopgain	0.0560894	27.7183	0.24334
BRCA1_G_41246239_NG	6	exon10	ATCCTCATGAGGCTTTAATATGT	4;6	co:4:6|0.248|c.C1307T:c.C1309T|p.H437Y:p.P436L|nonsynonymous SNV:nonsynonymous SNV;co:6|0.229|c.C1309T|p.H437Y|nonsynonymous SNV;	p.H437Y;nonsynonymous SNV	0.382752	6.67027	0.661958
BRCA1_G_41209091_NG	4	exon19	GAGCAAGAGAATCCCAGGACAGA	4	NA	p.A1752V;nonsynonymous SNV	NA	42.1445	0.514871
BRCA1_C_41267780_NG	7	exon3	CAGGTTCCTTGATCAACTCCAGA	7;8	co:7|0.058|c.G97A|p.E33K|nonsynonymous SNV;co:7:8|0.043|c.G97A:c.G96A|p.E33K:p.K32K|nonsynonymous SNV:synonymous SNV;	p.E33K;nonsynonymous SNV	0.0804705	29.6237	0.293269
BRCA1_C_41197489_NG	7	NA	TCATGGCAGATTTCCAAGGGAGA	7	NA	c.*206G>A;UTR3	0.00334606	27.0342	0.329547
BRCA1_C_41196368_NG	4	NA	AAACGTATTTTGTACAATCAAGT	4	NA	c.*1327G>A;UTR3	NA	16.7806	0.204323
BRCA1_C_41196396_NG	4	NA	CTGCCCTTGCACACTGGGGGGGC	4;5;6	co:5|0.024|c.*1298G>A|UTR3|UTR3;co:6|0.019|c.*1297G>A|UTR3|UTR3;co:5:6|0.011|c.*1298G>A:c.*1297G>A|UTR3|UTR3;co:4:5:6|0.002|c.*1299G>A:c.*1298G>A:c.*1297G>A|UTR3|UTR3;co:4|0.0|c.*1299G>A|UTR3|UTR3;	c.*1298G>A;UTR3	0.0710933	21.9977	0.273321
BRCA1_C_41245280_NG	4	exon10	AACCCTTTCTCCACTTAACATGA	4;5	NA	p.R756R;synonymous SNV	NA	19.9148	0.242617
BRCA1_G_41243794_NG	4	exon10	TGTCTGTCTAAGAACACAGAGGA	4;8	co:4|0.105|c.C3754T|p.L1252L|synonymous SNV;co:4:8|0.09|c.C3754T:c.C3758T|p.L1252L:p.S1253F|synonymous SNV:nonsynonymous SNV;co:8|0.012|c.C3758T|p.S1253F|nonsynonymous SNV;	p.L1252L;synonymous SNV	0.15322	48.9322	0.40583
BRCA1_G_41276080_NG	7	exon2	GAAGTACAAAATGTCATTAATGC	7	NA	p.Q12X;stopgain	0.0701754	21.1906	0.279041
BRCA1_G_41246546_NG	6	exon10	ACTCCCAGCACAGAAAAAAAGGT	4;5;6	NA	p.P334P;synonymous SNV	0.272152	9.39793	0.372225
BRCA1_G_41246129_NG	6	exon10	CCCAACTTAAGCCATGTAACTGA	6	co:6|0.296|c.C1419T|p.N473N|synonymous SNV;	p.N473N;synonymous SNV	0.232132	5.94787	0.50024
BRCA1_G_41245466_NG	4	exon10	CAGCGATACTTTCCCAGAGCTGA	4	NA	p.S694S;synonymous SNV	0.0011274	22.6184	0.275488
BRCA1_C_41244754_NG	5	exon10	CCAACCACAGGAAAGCCTGCAGT	5;6;8	NA	p.V932I;nonsynonymous SNV	NA	27.1382	0.330785
BRCA1_C_41243828_NG	7	exon10	AGTAGACTGAGAAGGTATATTGT	7	co:7|0.291|c.G3720A|p.Q1240Q|synonymous SNV;	p.Q1240Q;synonymous SNV	0.229678	18.4418	0.497741
BRCA1_G_41277302_NG	4	exon1	CCTCTGCTCTGGGTAAAGGTAGT	4;7	co:4|0.365|c.-1189C>T|UTR5|UTR5;co:4:7|0.042|c.-1186C>T:c.-1189C>T|UTR5|UTR5;co:7|0.009|c.-1186C>T|UTR5|UTR5;	c.-1189C>T;UTR5	0.327546	41.109	0.616839
BRCA1_C_41197366_NG	4	NA	CAACAACAGCCTGAATAGAAAGA	4;7	NA	c.*329G>A;UTR3	NA	27.3814	0.333864
BRCA1_G_41246568_NG	6	exon10	GGAAACATGTAATGATAGGCGGA	6	NA	p.T327I;nonsynonymous SNV	NA	19.3145	0.235249
BRCA1_G_41276051_NG	4	exon2	AATCTTAGAGTGTCCCATCTGGT	4	co:4|0.177|c.C63T|p.I21I|synonymous SNV;	p.I21I;synonymous SNV	0.141766	12.85	0.389706
BRCA1_C_41245873_NG	4	exon10	CACCTTTTGTTTTATTCTCATGA	4	co:4|0.053|c.G1675A|p.G559S|nonsynonymous SNV;	p.G559S;nonsynonymous SNV	0.0551795	0.97639	0.246045
BRCA1_G_41223221_NG	6	exon15	AGCCTCTTCTCTGATGACCCTGA	4;6	co:6|0.128|c.C4710T|p.L1570L|synonymous SNV;co:4:6|0.041|c.C4710T:c.C4708T|p.L1570F|nonsynonymous SNV;co:4|0.003|c.C4708T|p.L1570F|nonsynonymous SNV;	p.L1570L;synonymous SNV	0.13765	38.0238	0.385281
BRCA1_G_41245657_NG	6	exon10	GAAATCTAAGCCCACCTAATTGT	6	co:6|0.339|c.C1891T|p.L631L|synonymous SNV;	p.L631L;synonymous SNV	0.252426	11.0913	0.520825
BRCA1_C_41245910_NG	5	exon10	TATTCATCACTTGACCATTCTGC	5;8	co:5|0.049|c.G1638A|p.M546I|nonsynonymous SNV;co:5:8|0.004|c.G1638A:c.G1635A|p.V545V:p.M546I|synonymous SNV:nonsynonymous SNV;	p.M546I;nonsynonymous SNV	0.057655	6.48976	0.251273
BRCA1_G_41245927_NG	5	exon10	GGAGCAGAATGGTCAAGTGATGA	5	co:5|0.006|c.C1621T|p.Q541X|stopgain;	p.Q541X;stopgain	0.00450308	58.4052	0.367629
BRCA1_C_41277389_NG	7	exon1	AGCTCACGCCGCGCAGTCGCAGT	5;7	co:5|0.066|c.-1274G>A|UTR5|UTR5;co:5:7|0.043|c.-1274G>A:c.-1276G>A|UTR5|UTR5;co:7|0.036|c.-1276G>A|UTR5|UTR5;	c.-1274G>A;UTR5	0.0948143	21.4617	0.320274
BRCA1_G_41245932_NG	5	exon10	CAAACGGAGCAGAATGGTCAAGT	5	co:5|0.073|c.C1616T|p.T539M|nonsynonymous SNV;	p.T539M;nonsynonymous SNV	0.0731707	41.4742	0.382468
BRCA1_G_41245307_NG	5	exon10	ACCCCAAAGATCTCATGTTAAGT	4;5	co:4:5|0.048|c.C2241T:c.C2240T|p.P747L|nonsynonymous SNV;co:5|0.014|c.C2241T|p.P747P|synonymous SNV;	p.P747L;nonsynonymous SNV	0.049966	15.2679	0.227753
BRCA1_G_41245687_NG	4	exon10	ATTCATGCGCTTGAACTAGTAGT	4;8	co:4|0.076|c.C1861T|p.H621Y|nonsynonymous SNV;	p.H621Y;nonsynonymous SNV	0.0856283	13.0803	0.310277
BRCA1_G_41245489_NG	4	exon10	GAACAGACAAGTAAAAGACATGA	4;8	NA	p.Q687X;stopgain	NA	39.6462	0.484084
BRCA1_C_41245058_NG	7	exon10	TGGATACTTAAAGCCTTCTGTGT	7	co:7|0.072|c.G2490A|p.K830K|synonymous SNV;	p.K830K;synonymous SNV	0.0740329	33.9711	0.283201
BRCA1_C_41256904_NG	7	exon5	GTCAAGCTGAAAAGCACAAATGA	7	NA	p.Q94Q;synonymous SNV	NA	25.1401	0.30643
BRCA1_G_41245269_NG	4	exon10	AAACTGAAAGATCTGTAGAGAGT	4	NA	p.T760I;nonsynonymous SNV	0.00165198	64.823	0.794466
BRCA1_G_41197504_NG	7	NA	TGAAGTCTCCCTTGGAAATCTGC	7	co:7|0.048|c.*191C>T|UTR3|UTR3;	c.*191C>T;UTR3	0.060326	8.0642	0.254985
BRCA1_G_41197784_NG	7	exon23	GTGACCCGAGAGTGGGTGTTGGA	5;6;7	co:5:6:7|0.19|c.C5501T:c.C5502T:c.C5503T|p.T1834L:p.R1835X|nonsynonymous SNV:stopgain;co:7|0.018|c.C5503T|p.R1835X|stopgain;co:6|0.011|c.C5502T|p.T1834T|synonymous SNV;co:5:6|0.009|c.C5502T:c.C5501T|p.T1834I|nonsynonymous SNV;co:6:7|0.005|c.C5502T:c.C5503T|p.T1834T:p.R1835X|synonymous SNV:stopgain;co:5|0.004|c.C5501T|p.T1834I|nonsynonymous SNV;	p.T1834L;nonsynonymous SNV	0.184144	25.4877	0.448179
BRCA1_C_41223181_NG	7	exon15	CTGGGGCTCTGTCTTCAGAAGGA	7	co:7|0.054|c.G4750A|p.A1584T|nonsynonymous SNV;	p.A1584T;nonsynonymous SNV	0.0289033	56.4866	0.456506
BRCA1_G_41245803_NG	4	exon10	AAACGAAAGCTGAACCTATAAGC	4	NA	p.T582M;nonsynonymous SNV	NA	19.1801	0.233633
BRCA1_G_41226380_NG	6	exon14	TTTGACGGAAACATCTTACTTGC	6	co:6|0.165|c.C4643T|p.T1548M|nonsynonymous SNV;	p.T1548M;nonsynonymous SNV	0.132078	3.1517	0.377108
BRCA1_C_41223033_NG	4	exon15	CTGCTCACACTTTCTTCCATTGC	4;6;8	co:6|0.065|c.G4896A|p.V1632V|synonymous SNV;co:4:6|0.003|c.G4898A:c.G4896A|p.S1633N:p.V1632V|nonsynonymous SNV:synonymous SNV;co:4|0.003|c.G4898A|p.S1633N|nonsynonymous SNV;co:8|0.002|c.G4894A|p.V1632M|nonsynonymous SNV;co:4:6:8|0.001|c.G4898A:c.G4896A:c.G4894A|p.S1633N:p.V1632I|nonsynonymous SNV:nonsynonymous SNV;co:6:8|0.001|c.G4896A:c.G4894A|p.V1632I|nonsynonymous SNV;	p.V1632V;synonymous SNV	0.060057	9.0459	0.249941
BRCA1_C_41277227_NG	5	NA	CTCTCCCACGCCAGTACCCCAGA	5;6;7	co:5:6|0.126|NA:NA|intronic|intronic;co:5|0.102|NA|intronic|intronic;co:5:6:7|0.083|NA:NA:NA|intronic|intronic;co:6|0.006|NA|intronic|intronic;co:7|0.0|NA|intronic|intronic;	intronic;intronic	0.247052	25.7571	0.524182
BRCA1_C_41199694_NG	4	NA	TGGCTGCACAACCACAATTGGGT	4;7	co:4|0.008|NA|nonsynonymous SNV|nonsynonymous SNV;co:7|0.005|NA|nonsynonymous SNV|nonsynonymous SNV;	nonsynonymous SNV;nonsynonymous SNV	0.0128891	43.8202	0.304055
BRCA1_C_41197813_NG	4	NA	TGCCCAATTGCTGGAGACAGAGA	4;5	co:4|0.026|NA|stopgain|stopgain;co:5|0.014|NA|stopgain|stopgain;co:4:5|0.006|NA:NA|stopgain|stopgain;	stopgain;stopgain	0.0515263	38.3457	0.23442
BRCA1_G_41251831_NG	5	exon7	GCAGCGGATACAACCTCAAAAGA	5	NA	p.R170W;nonsynonymous SNV	NA	17.3642	0.21144
BRCA1_C_41277313_NG	6	exon1	GAAGGCCTCCTGAGCGCAGGGGC	6;7	NA	c.-1200G>A;UTR5	0.00435576	36.0269	0.236893
BRCA1_G_41244787_NG	4	exon10	GTACAGACAGTTAATATCACTGC	4;8	NA	p.Q921X;stopgain	NA	25.122	0.306175
BRCA1_G_41243482_NG	4	exon10	AATCAAGAAGAGCAAAGCATGGA	4	NA	p.Q1356X;stopgain	NA	33.1354	0.404285
BRCA1_C_41246780_NG	8	exon10	CTGGATGCCTCTCAGCTGCACGC	8	NA	p.R256R;synonymous SNV	0.000400105	49.93	0.61024
BRCA1_G_41197500_NG	4	NA	TCCCTTGGAAATCTGCCATGAGC	4	NA	c.*195C>T;UTR3	0.000216661	36.9496	0.451058
BRCA1_C_41247934_NG	4	exon9	TCTCCCACACTATAGGGAAAAGA	4;5;6;8	co:4:5:6|0.301|c.G599A:c.G598A:c.G597A|p.G200K:p.V199V|nonsynonymous SNV:synonymous SNV;	p.G200K;nonsynonymous SNV	0.174194	15.0791	0.388209
BRCA1_G_41277334_NG	4	exon1	TAACTGGGCCCCTGCGCTCAGGA	4	NA	c.-1221C>T;UTR5	NA	21.5678	0.262695
BRCA1_C_41245636_NG	6	exon10	CAATTCAGTACAATTAGGTGGGC	6	co:6|0.154|c.G1912A|p.E638K|nonsynonymous SNV;	p.E638K;nonsynonymous SNV	0.15636	13.1227	0.41918
BRCA1_C_41234535_NG	4	exon12	CTTCTAGTTCAGCCATTTCCTGC	4	co:4|0.355|c.G4243A|p.E1415K|nonsynonymous SNV;	p.E1415K;nonsynonymous SNV	0.302023	8.9591	0.592967
BRCA1_G_41244231_NG	5	exon10	CATCCTGAAATAAAAAAGCAAGA	4;5	co:4:5|0.063|c.C3317T:c.C3316T|p.P1106F|nonsynonymous SNV;	p.P1106F;nonsynonymous SNV	0.081746	28.796	0.301002
BRCA1_G_41277214_NG	6	NA	ATTTCCGAAGCTGACAGATGGGT	5;6	co:5:6|0.263|NA:NA|intronic|intronic;co:5|0.037|NA|intronic|intronic;co:6|0.0|NA|intronic|intronic;	intronic;intronic	0.25162	27.3346	0.526599
BRCA1_C_41197671_NG	5	NA	GTGGCTCTGTACCTGTGGCTGGC	5;7	co:7|0.384|c.*22G>A|UTR3|UTR3;co:5:7|0.019|c.*24G>A:c.*22G>A|UTR3|UTR3;co:5|0.002|c.*24G>A|UTR3|UTR3;	c.*22G>A;UTR3	0.367228	34.7622	0.6601
BRCA1_C_41256953_NG	5	exon5	AAATCTCGTACTTTCTTGTAGGC	5;7	co:5:7|0.151|c.G233A:c.G231A|p.R78K:p.T77T|nonsynonymous SNV:synonymous SNV;co:7|0.029|c.G231A|p.T77T|synonymous SNV;co:5|0.015|c.G233A|p.R78K|nonsynonymous SNV;	p.T77T;synonymous SNV	0.299688	13.3842	0.579487
BRCA1_C_41196406_NG	5	NA	CACACTGGGGGGGCTAGGGAAGA	5	co:5|0.387|c.*1289G>A|UTR3|UTR3;	c.*1289G>A;UTR3	0.386973	18.3973	0.425008
BRCA1_C_41197414_NG	5	NA	GCATCTTGCTCAATTGGTGGCGT	5	co:5|0.046|c.*281G>A|UTR3|UTR3;	c.*281G>A;UTR3	0.0507828	25.2563	0.231766
BRCA1_G_41277264_NG	5	NA	GGGACAGGGGGCCCAAGTGATGC	5	co:5|0.443|NA|intronic|intronic;	intronic;intronic	0.333813	41.3064	0.612809
BRCA1_C_41243547_NG	4	exon10	AGACCAACTCCCTGGCTTTCAGA	4;5;8	co:5|0.044|c.G4000A|p.G1334S|nonsynonymous SNV;co:4:5|0.015|c.G4001A:c.G4000A|p.G1334N|nonsynonymous SNV;co:4:5:8|0.008|c.G4001A:c.G4000A:c.G3997A|p.V1333I:p.G1334N|nonsynonymous SNV:nonsynonymous SNV;co:4|0.003|c.G4001A|p.G1334D|nonsynonymous SNV;	p.G1334S;nonsynonymous SNV	0.0660605	5.0933	0.266568
BRCA1_C_41256138_NG	4	NA	TTACCAAGGAAGGATTTTCGGGT	4;5	co:4:5|0.04|exon7:c.G441A|splicing:p.L147L|splicing:synonymous SNV;co:5|0.015|c.G441A|p.L147L|synonymous SNV;	p.L147L;synonymous SNV	0.0454024	39.4786	0.216778
BRCA1_G_41215930_NG	6	exon17	ATTTTCTAGGAATTGCGGGAGGA	6	co:6|0.154|c.C5113T|p.L1705L|synonymous SNV;	p.L1705L;synonymous SNV	0.123262	9.6355	0.364749
BRCA1_G_41243818_NG	4	exon10	AGGCATAGCACCGTTGCTACCGA	4	NA	p.H1244Y;nonsynonymous SNV	7.99e-05	26.622	0.324568
BRCA1_G_41199667_NG	7	NA	CAATGGCTTCCATGGTAAGGTGC	7	NA	.;nonsynonymous SNV	0.00164031	23.0189	0.280461
BRCA1_G_41243460_NG	7	exon10	TGGATTCAAACTTAGGTATTGGA	7	co:7|0.051|c.C4088T|p.S1363L|nonsynonymous SNV;	p.S1363L;nonsynonymous SNV	0.0482297	25.5148	0.226324
BRCA1_G_41197259_NG	5	NA	AGACCCTTCAATGGAAGGAGAGT	4;5;6	co:4:5:6|0.114|c.*437C>T:c.*436C>T:c.*435C>T|UTR3|UTR3;co:6|0.1|c.*437C>T|UTR3|UTR3;co:5:6|0.094|c.*436C>T:c.*437C>T|UTR3|UTR3;co:5|0.009|c.*436C>T|UTR3|UTR3;	c.*437C>T:c.*436C>T:c.*435C>T;UTR3	0.283381	65.5669	0.580052
BRCA1_G_41246776_NG	6	exon10	GGCATCCAGAAAAGTATCAGGGT	6;7	co:6:7|0.521|c.C773T:c.C772T|p.P258L|nonsynonymous SNV;co:6|0.12|c.C772T|p.P258S|nonsynonymous SNV;	p.P258L;nonsynonymous SNV	0.453634	55.2437	0.705051
BRCA1_G_41197607_NG	6	NA	TCACTCTTCAGTCCTTCTACTGT	4;6	co:6|0.526|c.*88C>T|UTR3|UTR3;co:4:6|0.064|c.*88C>T:c.*86C>T|UTR3|UTR3;	c.*88C>T;UTR3	0.49288	9.93137	0.74359
BRCA1_C_41209068_NG	8	NA	AGCTTTACCTTTCTGTCCTGGGA	8	NA	.;splicing	0.00373246	30.5263	0.372389
BRCA1_G_41245239_NG	5	exon10	ATTTCATTGGTACCTGGTACTGA	5	co:5|0.056|c.C2309T|p.S770L|nonsynonymous SNV;	p.S770L;nonsynonymous SNV	0.0539558	18.0578	0.242403
BRCA1_C_41234450_NG	4	exon12	TTTCGCAGGTCCTCAAGGGCAGA	4;6	co:4|0.055|c.G4328A|p.R1443Q|nonsynonymous SNV;co:4:6|0.018|c.G4328A:c.G4326A|p.L1442L:p.R1443Q|synonymous SNV:nonsynonymous SNV;	p.R1443Q;nonsynonymous SNV	0.0486786	19.504	0.210162
BRCA1_C_41251830_NG	4	exon7	ATCCGCTGCTTTGTCCTCAGAGT	4;6	co:4|0.056|c.G509A|p.R170Q|nonsynonymous SNV;co:4:6|0.037|c.G509A:c.G507A|p.R170Q:p.Q169Q|nonsynonymous SNV:synonymous SNV;co:6|0.0|c.G507A|p.Q169Q|synonymous SNV;	p.R170Q;nonsynonymous SNV	0.0590571	41.4044	0.230145
BRCA1_C_41197175_NG	6	NA	ATGTTCCACTCCAACATTTGAGA	6;7	co:6|0.07|c.*520G>A|UTR3|UTR3;co:6:7|0.021|c.*520G>A:c.*519G>A|UTR3|UTR3;	c.*520G>A;UTR3	0.0928536	17.8913	0.322978
BRCA1_G_41246077_NG	6	exon10	AGCCACAGATAATACAAGAGCGT	4;6	NA	p.Q491X;stopgain	NA	52.5111	0.642102
BRCA1_C_41243541_NG	5	exon10	GTCACTCAGACCAACTCCCTGGC	5;7	co:7|0.093|c.G4005A|p.L1335L|synonymous SNV;co:5:7|0.055|c.G4007A:c.G4005A|p.S1336N:p.L1335L|nonsynonymous SNV:synonymous SNV;co:5|0.011|c.G4007A|p.S1336N|nonsynonymous SNV;	p.L1335L;synonymous SNV	0.125744	21.8054	0.371251
BRCA1_G_41243589_NG	6	exon10	TGGTTCTTCCAAACAAATGAGGC	6	co:6|0.517|c.C3959T|p.S1320F|nonsynonymous SNV;	p.S1320F;nonsynonymous SNV	0.551682	38.174	0.76264
BRCA1_G_41256142_NG	6	exon6	CCTTCCTTGGTAAAACCATTTGT	5;6	co:5:6|0.055|c.C438T:c.C437T|p.S146F|nonsynonymous SNV;co:6|0.005|c.C438T|p.S146S|synonymous SNV;co:5|0.002|c.C437T|p.S146F|nonsynonymous SNV;	p.S146F;nonsynonymous SNV	0.0496717	5.58425	0.226726
BRCA1_C_41243932_NG	4	exon10	TGGCCCCTCTTCGGTAACCCTGA	4;5;6;7	co:6:7|0.027|c.G3614A:c.G3613A|p.G1205K|nonsynonymous SNV;co:5:6:7|0.021|c.G3615A:c.G3614A:c.G3613A|p.G1205K|nonsynonymous SNV;co:7|0.001|c.G3613A|p.G1205R|nonsynonymous SNV;	p.G1205K;nonsynonymous SNV	0.0465507	29.3283	0.222161
BRCA1_C_41246260_NG	8	exon10	AGTAAGTCTATTTTCTCTGAAGA	8	NA	p.D430N;nonsynonymous SNV	0.00297044	18.1141	0.220611
BRCA1_C_41251798_NG	8	exon7	CCCAATTCAATGTAGACAGACGT	8	co:8|0.074|c.G541A|p.E181K|nonsynonymous SNV;	p.E181K;nonsynonymous SNV	0.0503784	13.9714	0.216979
BRCA1_C_41277293_NG	7	exon1	CCTTTACCCAGAGCAGAGGGTGA	7;8	co:7:8|0.065|NA:c.-1181G>A|UTR5:splicing|UTR5:splicing;co:7|0.051|NA|splicing|splicing;	NA:c.-1181G>A;UTR5	0.0855562	37.0443	0.298615
BRCA1_G_41201154_NG	5	exon21	TCATCATTCACCCTTGGCACAGT	5	co:5|0.48|c.C5390T|p.S1797L|nonsynonymous SNV;	p.S1797L;nonsynonymous SNV	0.368887	18.8703	0.644663
BRCA1_G_41245994_NG	6	exon10	TTTATCAAGAAAGCAGATTTGGC	6	co:6|0.059|c.C1554T|p.I518I|synonymous SNV;	p.I518I;synonymous SNV	0.0611087	9.54238	0.259424
BRCA1_G_41244401_NG	5	exon10	GTTCCAGTACTAATGAAGTGGGC	4;5	co:4:5|0.126|c.C3147T:c.C3146T|p.S1049F|nonsynonymous SNV;co:4|0.066|c.C3146T|p.S1049F|nonsynonymous SNV;co:5|0.003|c.C3147T|p.S1049S|synonymous SNV;	p.S1049F;nonsynonymous SNV	0.179119	55.4833	0.446743
BRCA1_G_41234494_NG	5	exon12	ACAGCTACCCTTCCATCATAAGT	5;8	NA	p.S1428S;synonymous SNV	NA	19.8016	0.241163
BRCA1_G_41244008_NG	7	exon10	CAAAAGCGTCCAGAAAGGAGAGC	7	NA	p.S1180S;synonymous SNV	0.000179953	24.0563	0.293166
BRCA1_G_41277390_NG	8	exon1	TGCGCGGCGTGAGCTCGCTGAGA	5;8	NA	c.-1277C>T;UTR5	NA	26.1539	0.318817
BRCA1_C_41244921_NG	4	exon10	TTTCCTGGATTTGAAAACGGAGC	4;5	co:4:5|0.007|c.G2627A:c.G2626A|p.G876K|nonsynonymous SNV;	p.G876K;nonsynonymous SNV	0.00388492	31.6075	0.208228
BRCA1_G_41246744_NG	5	exon10	CAAACTTGCATGTGGAGCCATGT	5	NA	p.N268N;synonymous SNV	0.0017296	23.0202	0.280526
BRCA1_G_41228619_NG	8	exon13	TTAACTTCACAGAAAAGTAGTGA	5;8	NA	p.S1457L;nonsynonymous SNV	NA	16.5817	0.201925
BRCA1_C_41243786_NG	6	exon10	GTGTTCTTAGACAGACACTCGGT	6	co:6|0.211|c.G3762A|p.K1254K|synonymous SNV;	p.K1254K;synonymous SNV	0.162289	37.0144	0.417211
BRCA1_G_41246509_NG	7	exon10	GATCCCCTGTGTGAGAGAAAAGA	4;5;6;7	co:4:5:6:7|0.492|c.C1036T:c.C1037T:c.C1038T:c.C1039T|p.L347L:p.P346L|synonymous SNV:nonsynonymous SNV;co:4|0.13|c.C1036T|p.P346S|nonsynonymous SNV;co:4:5:6|0.02|c.C1038T:c.C1037T:c.C1036T|p.P346F|nonsynonymous SNV;	p.P346L;nonsynonymous SNV	0.504974	24.9098	0.749586
BRCA1_C_41249289_NG	8	exon8	ACGGTATCTTCAGAAGAATCAGA	8	NA	p.D189N;nonsynonymous SNV	NA	22.9307	0.279435
BRCA1_C_41251791_NG	4	NA	TTACCCAATTCAATGTAGACAGA	4;5;6	NA	.;splicing	0.0226988	17.3907	0.219945
BRCA1_C_41247890_NG	7	exon9	TGATTTCATCCCTGGTTCCTTGA	7	co:7|0.137|c.G643A|p.E215K|nonsynonymous SNV;	p.E215K;nonsynonymous SNV	0.148891	13.0799	0.411604
BRCA1_C_41258516_NG	4	exon4	GCCCTTTCTTCTGGTTGAGAAGT	4;8	co:8|0.041|c.G165A|p.K55K|synonymous SNV;co:4:8|0.035|c.G169A:c.G165A|p.K55K:p.G57R|synonymous SNV:nonsynonymous SNV;co:4|0.01|c.G169A|p.G57R|nonsynonymous SNV;	p.K55K;synonymous SNV	0.0556907	13.5375	0.236654
BRCA1_G_41246554_NG	7	exon10	GATAGGCGGACTCCCAGCACAGA	7	NA	p.R332W;nonsynonymous SNV	NA	28.8527	0.3518
BRCA1_C_41243997_NG	5	exon10	CTCTCCTTTCTGGACGCTTTTGC	5;6	co:5:6|0.142|c.G3551A:c.G3550A|p.G1184K|nonsynonymous SNV;co:5|0.023|c.G3551A|p.G1184E|nonsynonymous SNV;	p.G1184K;nonsynonymous SNV	0.130232	3.91698	0.37544
BRCA1_G_41245377_NG	5	exon10	AATCCTAGCCTTCCAAGAGAAGA	4;5	co:4:5|0.064|c.C2171T:c.C2170T|p.P724F|nonsynonymous SNV;co:4|0.019|c.C2170T|p.P724S|nonsynonymous SNV;	p.P724F;nonsynonymous SNV	0.0619952	25.2908	0.252605
BRCA1_G_41197795_NG	6	exon23	GGCACCTGTGGTGACCCGAGAGT	5;6	NA	p.P1831L;nonsynonymous SNV	NA	61.3418	0.751992
BRCA1_G_41234569_NG	7	exon12	ACATAACCTGATAAAGCTCCAGC	7;8	NA	p.N1403N;synonymous SNV	NA	23.4664	0.28596
BRCA1_C_41244378_NG	4	exon10	ATACTGGAGCCCACTTCATTAGT	4	co:4|0.059|c.G3170A|p.S1057N|nonsynonymous SNV;	p.S1057N;nonsynonymous SNV	0.0467136	6.06765	0.218747
BRCA1_G_41258529_NG	7	exon4	ACTTCTCAACCAGAAGAAAGGGC	5;7	co:5|0.306|c.C154T|p.L52F|nonsynonymous SNV;co:5:7|0.06|c.C156T:c.C154T|p.L52F|nonsynonymous SNV;	p.L52F;nonsynonymous SNV	0.255132	16.3947	0.519324
BRCA1_G_41245697_NG	7	exon10	TTCTACCAGGCATATTCATGCGC	6;7	co:6:7|0.044|c.C1851T:c.C1850T|p.T617I|nonsynonymous SNV;co:6|0.014|c.C1850T|p.T617I|nonsynonymous SNV;	p.T617I;nonsynonymous SNV	0.0494574	13.293	0.229081
BRCA1_G_41246302_NG	7	exon10	GACGTTCTAAATGAGGTAGATGA	7	co:7|0.119|c.C1246T|p.L416L|synonymous SNV;	p.L416L;synonymous SNV	0.0935895	42.1861	0.315714
BRCA1_C_41243796_NG	5	exon10	CAGACACTCGGTAGCAACGGTGC	5;7	co:5:7|0.103|c.G3752A:c.G3750A|p.E1250E:p.C1251Y|synonymous SNV:nonsynonymous SNV;co:7|0.041|c.G3750A|p.E1250E|synonymous SNV;co:5|0.016|c.G3752A|p.C1251Y|nonsynonymous SNV;	p.E1250E;synonymous SNV	0.113412	54.4786	0.349475
BRCA1_C_41197154_NG	4	NA	CCTCAGAATTTCCTCCCCAATGT	4	co:4|0.245|c.*541G>A|UTR3|UTR3;	c.*541G>A;UTR3	0.211886	37.1697	0.489168
BRCA1_C_41245991_NG	5	exon10	CTTTCTTGATAAAATCCTCAGGA	5	co:5|0.076|c.G1557A|p.K519K|synonymous SNV;	p.K519K;synonymous SNV	0.067746	10.4252	0.271097
BRCA1_G_41244969_NG	4	exon10	ATACATTCAAGGTTTCAAAGCGC	4;8	co:8|0.056|c.C2583T|p.F861F|synonymous SNV;	p.F861F;synonymous SNV	0.0414035	13.8686	0.200043
BRCA1_G_41245027_NG	7	exon10	CACAGTCGGGAAACAAGCATAGA	7	co:7|0.608|c.C2521T|p.R841W|nonsynonymous SNV;	p.R841W;nonsynonymous SNV	0.569853	29.4987	0.793962
BRCA1_C_41244281_NG	5	exon10	GTTGCAAAACCCCTAATCTAAGC	5	NA	p.L1089L;synonymous SNV	NA	27.7664	0.338559
BRCA1_C_41244181_NG	7	exon10	AGAAATCTGTATTAACAGTCTGA	7	co:7|0.095|c.G3367A|p.D1123N|nonsynonymous SNV;	p.D1123N;nonsynonymous SNV	0.0948905	21.1754	0.277927
BRCA1_G_41245045_NG	6	exon10	TGGGACATGAAGTTAACCACAGT	6	co:6|0.029|c.C2503T|p.H835Y|nonsynonymous SNV;	p.H835Y;nonsynonymous SNV	0.0452492	35.151	0.214647
BRCA1_C_41251860_NG	5	exon7	AGTTCCAAGGTTAGAGAGTTGGA	5;6	co:5:6|0.127|c.G479A:c.G478A|p.G160K|nonsynonymous SNV;co:5|0.016|c.G479A|p.G160E|nonsynonymous SNV;co:6|0.01|c.G478A|p.G160R|nonsynonymous SNV;	p.G160K;nonsynonymous SNV	0.140613	27.6155	0.395934
BRCA1_G_41222979_NG	7	exon15	GAATGTCCATGGTGGTGTCTGGC	7;8	co:7|0.175|c.C4952T|p.S1651F|nonsynonymous SNV;co:7:8|0.048|c.C4953T:c.C4952T|p.S1651F|nonsynonymous SNV;co:8|0.0|c.C4953T|p.S1651S|synonymous SNV;	p.S1651F;nonsynonymous SNV	0.198544	9.80025	0.474686
BRCA1_G_41258534_NG	8	exon4	GCTGAAACTTCTCAACCAGAAGA	8	NA	p.L51F;nonsynonymous SNV	NA	27.7867	0.338784
BRCA1_G_41243950_NG	4	exon10	GCTCAGGGTTACCGAAGAGGGGC	4	co:4|0.09|c.C3598T|p.Q1200X|stopgain;	p.Q1200X;stopgain	0.101032	17.6253	0.335811
BRCA1_G_41277374_NG	8	exon1	GCTGAGACTTCCTGGACGGGGGA	8	NA	c.-1261C>T;UTR5	0.000231267	22.2071	0.270593
BRCA1_C_41196577_NG	5	NA	GCTTCCTTCCTGGTGGGATCTGT	5;6	co:5:6|0.276|c.*1118G>A:c.*1117G>A|UTR3|UTR3;co:5|0.084|c.*1118G>A|UTR3|UTR3;co:6|0.012|c.*1117G>A|UTR3|UTR3;	c.*1118G>A:c.*1117G>A;UTR3	0.279734	13.2291	0.557885
BRCA1_C_41277378_NG	5	exon1	GTCTCAGCGAGCTCACGCCGCGC	5;8	co:5|0.206|c.-1265G>A|UTR5|UTR5;co:5:8|0.004|c.-1265G>A:c.-1268G>A|UTR5|UTR5;co:8|0.0|c.-1268G>A|UTR5|UTR5;	c.-1265G>A;UTR5	0.156076	31.3581	0.405574
BRCA1_C_41243689_NG	4	exon10	CCTCACTAAGGTGATGTTCCTGA	4;6	co:4:6|0.037|c.G3859A:c.G3857A|p.S1286N:p.E1287K|nonsynonymous SNV:nonsynonymous SNV;co:6|0.032|c.G3857A|p.S1286N|nonsynonymous SNV;co:4|0.028|c.G3859A|p.E1287K|nonsynonymous SNV;	p.S1286N;nonsynonymous SNV	0.0577086	11.2121	0.244955
BRCA1_G_41277244_NG	5	NA	TGCTCTGGGGTACTGGCGTGGGA	5	co:5|0.227|NA|intronic|intronic;	intronic;intronic	0.175185	34.0547	0.434953
BRCA1_G_41244380_NG	5	exon10	GCTCCAGTATTAATGAAATAGGT	4;5	NA	p.S1056S;synonymous SNV	NA	21.8963	0.266739
BRCA1_C_41245960_NG	5	exon10	ATTTCAGGAGTCTTTTGAACTGC	5	co:5|0.071|c.G1588A|p.E530K|nonsynonymous SNV;	p.E530K;nonsynonymous SNV	0.0656947	1.18948	0.264974
BRCA1_C_41244094_NG	8	exon10	AACAGGTCATCAGGTGTCTCAGA	8	NA	p.D1152N;nonsynonymous SNV	NA	21.4632	0.261482
BRCA1_G_41245527_NG	6	exon10	AGAACCTGCAACTGGAGCCAAGA	5;6	NA	p.P674L;nonsynonymous SNV	0.00180505	29.6331	0.361361
BRCA1_G_41245177_NG	4	exon10	ACTCTAGGGAAGGCAAAAACAGA	4	NA	p.L791L;synonymous SNV	0.174632	32.0478	0.439483
BRCA1_G_41243707_NG	4	exon10	TCTCAGGAACATCACCTTAGTGA	4	co:4|0.117|c.C3841T|p.Q1281X|stopgain;	p.Q1281X;stopgain	0.0903715	16.814	0.310013
BRCA1_C_41251851_NG	4	exon7	GTTCTCACAGTTCCAAGGTTAGA	4;6;8	co:4:6|0.193|c.G488A:c.G486A|p.V162V:p.R163K|synonymous SNV:nonsynonymous SNV;co:4:6:8|0.105|c.G488A:c.G486A:c.G484A|p.V162I:p.R163K|nonsynonymous SNV:nonsynonymous SNV;co:6|0.074|c.G486A|p.V162V|synonymous SNV;	p.V162V;synonymous SNV	0.332546	35.7161	0.629981
BRCA1_C_41226521_NG	7	exon14	GATGGGCATTTAGAAGGGGATGA	7	NA	p.C1501Y;nonsynonymous SNV	0.0031896	47.9606	0.586188
BRCA1_G_41222957_NG	5	exon15	TGACCCCAGAAGAATTTGTGAGT	4;5;6;7	co:5:6:7|0.189|c.C4974T:c.C4975T:c.C4976T|p.P1659F:p.T1658T|nonsynonymous SNV:synonymous SNV;co:6:7|0.117|c.C4976T:c.C4975T|p.P1659L|nonsynonymous SNV;co:7|0.015|c.C4976T|p.P1659L|nonsynonymous SNV;co:5|0.006|c.C4974T|p.T1658T|synonymous SNV;co:6|0.006|c.C4975T|p.P1659S|nonsynonymous SNV;co:5:6|0.0|c.C4974T:c.C4975T|p.P1659S:p.T1658T|nonsynonymous SNV:synonymous SNV;co:5:7|0.0|c.C4974T:c.C4976T|p…	p.P1659F;nonsynonymous SNV	0.255821	66.9161	0.53441
BRCA1_C_41244765_NG	4	exon10	AAGCCTGCAGTGATATTAACTGT	4;5;8	co:4:5|0.026|c.G2783A:c.G2782A|p.G928N|nonsynonymous SNV;co:5|0.02|c.G2782A|p.G928S|nonsynonymous SNV;co:5:8|0.006|c.G2782A:c.G2779A|p.G928S:p.A927T|nonsynonymous SNV:nonsynonymous SNV;co:4:5:8|0.003|c.G2783A:c.G2782A:c.G2779A|p.G928N:p.A927T|nonsynonymous SNV:nonsynonymous SNV;co:4:8|0.001|c.G2783A:c.G2779A|p.G928D:p.A927T|nonsynonymous SNV:nonsynonymous SNV;	p.G928N;nonsynonymous SNV	0.0506047	17.0864	0.233223
BRCA1_C_41244705_NG	4	exon10	CCTCCTTTGATACTACATTTGGC	4;5	co:4:5|0.249|c.G2843A:c.G2842A|p.G948K|nonsynonymous SNV;co:4|0.044|c.G2843A|p.G948E|nonsynonymous SNV;co:5|0.01|c.G2842A|p.G948R|nonsynonymous SNV;	p.G948K;nonsynonymous SNV	0.280654	8.32899	0.57359
BRCA1_C_41223106_NG	4	exon15	ATTCTGCAACTTTCAATTGGGGA	4;7	co:4|0.187|c.G4825A|p.E1609K|nonsynonymous SNV;co:4:7|0.004|c.G4825A:c.G4822A|p.E1609K:p.A1608T|nonsynonymous SNV:nonsynonymous SNV;co:7|0.003|c.G4822A|p.A1608T|nonsynonymous SNV;	p.E1609K;nonsynonymous SNV	0.15314	29.4649	0.406089
BRCA1_G_41244334_NG	5	exon10	AGAACTAGGTAGAAACAGAGGGC	5	co:5|0.101|c.C3214T|p.L1072L|synonymous SNV;	p.L1072L;synonymous SNV	0.0608171	39.9822	0.225366
BRCA1_G_41234432_NG	6	exon12	AAGCACATCAGAAAAAGGTGTGT	4;6	NA	p.T1449I;nonsynonymous SNV	NA	54.5143	0.66677
BRCA1_C_41215961_NG	5	exon17	CAAACTCAGCATCTGCAGAATGA	5;7	NA	p.E1694E;synonymous SNV	NA	25.3192	0.308624
BRCA1_G_41246022_NG	5	exon10	CCTACATCAGGCCTTCATCCTGA	5;8	co:5:8|0.279|c.C1526T:c.C1529T|p.S510L:p.T509I|nonsynonymous SNV:nonsynonymous SNV;co:5|0.061|c.C1526T|p.T509I|nonsynonymous SNV;co:8|0.052|c.C1529T|p.S510L|nonsynonymous SNV;	p.T509I;nonsynonymous SNV	0.221058	22.2644	0.469721
BRCA1_C_41223131_NG	6	exon15	ACTTTCAATGCAGAGGTTGAAGA	6	co:6|0.099|c.G4800A|p.L1600L|synonymous SNV;	p.L1600L;synonymous SNV	0.0877866	19.6917	0.309684
BRCA1_G_41244123_NG	5	exon10	CATGCATCTCAGGTTTGTTCTGA	5;8	co:8|0.048|c.C3428T|p.S1143F|nonsynonymous SNV;co:5|0.0|c.C3425T|p.A1142V|nonsynonymous SNV;	p.S1143F;nonsynonymous SNV	0.0438388	13.8684	0.213629
BRCA1_G_41245948_NG	4	exon10	AATCAGGGAACTAACCAAACGGA	4	NA	p.Q534X;stopgain	NA	30.5798	0.373015
BRCA1_G_41267795_NG	7	exon3	GCTAGTCTGGAGTTGATCAAGGA	7	co:7|0.524|c.C82T|p.L28L|synonymous SNV;	p.L28L;synonymous SNV	0.450502	43.3834	0.713472
BRCA1_C_41246692_NG	5	exon10	TTCTCATGCTGTAATGAGCTGGC	5	co:5|0.096|c.G856A|p.E286K|nonsynonymous SNV;	p.E286K;nonsynonymous SNV	0.079778	17.1941	0.293201
BRCA1_C_41256222_NG	5	exon6	TCATCTTTTAGATGTTCAGGAGA	5	co:5|0.061|c.G358A|p.D120N|nonsynonymous SNV;	p.D120N;nonsynonymous SNV	0.0579285	13.7606	0.250856
BRCA1_C_41196711_NG	6	NA	GAAGACTGTCTTTGGAAACCGGT	6	NA	c.*984G>A;UTR3	NA	34.937	0.426352
BRCA1_C_41215914_NG	6	exon17	ATTTTCCTCCCGCAATTCCTAGA	6;7	co:6:7|0.071|c.G5129A:c.G5128A|p.G1710K|nonsynonymous SNV;co:6|0.012|c.G5129A|p.G1710E|nonsynonymous SNV;co:7|0.0|c.G5128A|p.G1710R|nonsynonymous SNV;	p.G1710K;nonsynonymous SNV	0.0776005	7.49705	0.291721
BRCA1_G_41245273_NG	4	exon10	TTGCAAACTGAAAGATCTGTAGA	4;8	NA	p.Q759X;stopgain	0.000177179	26.9802	0.328901
BRCA1_C_41196453_NG	4	NA	AGTCCTGGATAATGGGTTTATGA	4;5	co:4:5|0.078|c.*1242G>A:c.*1241G>A|UTR3|UTR3;co:5|0.024|c.*1241G>A|UTR3|UTR3;co:4|0.007|c.*1242G>A|UTR3|UTR3;	c.*1242G>A:c.*1241G>A;UTR3	0.107716	10.874	0.34902
BRCA1_C_41197392_NG	4	NA	GGGCTGATAAATAATGAATCAGC	4	co:4|0.106|c.*303G>A|UTR3|UTR3;	c.*303G>A;UTR3	0.109151	19.7335	0.349575
BRCA1_G_41201147_NG	8	exon21	CATTCACCCTTGGCACAGTAAGT	5;7;8	co:5|0.257|c.C5394T|p.F1798F|synonymous SNV;co:5:7|0.039|c.C5394T:c.C5396T|p.F1798F:p.T1799I|synonymous SNV:nonsynonymous SNV;co:5:7:8|0.037|c.C5394T:c.C5396T:c.C5397T|p.F1798F:p.T1799I|synonymous SNV:nonsynonymous SNV;co:7|0.018|c.C5396T|p.T1799I|nonsynonymous SNV;co:5:8|0.008|c.C5394T:c.C5397T|p.F1798F:p.T1799T|synonymous SNV:synonymous SNV;co:8|0.007|c.C5397T|p.T1799T|synonymous SNV;	p.F1798F;synonymous SNV	0.312334	30.3535	0.611255
BRCA1_G_41196418_NG	6	NA	CTTCCCTAGCCCCCCCAGTGTGC	4;5;6	co:4:5:6|0.3|c.*1277C>T:c.*1276C>T:c.*1275C>T|UTR3|UTR3;co:6|0.104|c.*1277C>T|UTR3|UTR3;co:5:6|0.013|c.*1276C>T:c.*1277C>T|UTR3|UTR3;co:4:5|0.004|c.*1275C>T:c.*1276C>T|UTR3|UTR3;	c.*1277C>T:c.*1276C>T:c.*1275C>T;UTR3	0.341739	21.7037	0.637432
BRCA1_C_41197602_NG	6	NA	AAGGACTGAAGAGTGAGAGGAGC	6	co:6|0.227|c.*93G>A|UTR3|UTR3;	c.*93G>A;UTR3	0.194	61.6594	0.463075
BRCA1_G_41197347_NG	8	NA	CTGGAAGCACAGAGTGGCTTGGC	8	NA	c.*348C>T;UTR3	0.000739383	26.3627	0.321363
BRCA1_G_41197667_NG	5	NA	GCCACAGGACCCCAAGAATGAGC	5	co:5|0.089|c.*28C>T|UTR3|UTR3;	c.*28C>T;UTR3	0.0764053	24.7551	0.286862
BRCA1_C_41245110_NG	4	exon10	AGTCCCTTGGGGTTTTCAAATGC	4;5;6	co:4:5:6|0.038|c.G2438A:c.G2437A:c.G2436A|p.K812K:p.G813K|synonymous SNV:nonsynonymous SNV;co:6|0.02|c.G2436A|p.K812K|synonymous SNV;co:4|0.005|c.G2438A|p.G813E|nonsynonymous SNV;co:5|0.0|c.G2437A|p.G813R|nonsynonymous SNV;	p.K812K;synonymous SNV	0.0443268	8.18176	0.208766
BRCA1_G_41277236_NG	6	NA	GGGTACTGGCGTGGGAGAGTGGA	6	co:6|0.337|NA|intronic|intronic;	intronic;intronic	0.272471	21.1167	0.547273
BRCA1_G_41245115_NG	5	exon10	ACCCCAAGGGACTAATTCATGGT	4;5	co:5|0.059|c.C2433T|p.P811P|synonymous SNV;co:4:5|0.015|c.C2433T:c.C2432T|p.P811L|nonsynonymous SNV;	p.P811P;synonymous SNV	0.0598209	10.4779	0.25055
BRCA1_G_41245936_NG	6	exon10	CTAACCAAACGGAGCAGAATGGT	5;6	co:5:6|0.127|c.C1611T:c.C1612T|p.N537N:p.Q538X|synonymous SNV:stopgain;	p.N537N;synonymous SNV	0.105363	13.3492	0.337632
BRCA1_C_41277259_NG	4	NA	GGCCCCCTGTCCCTTTCCCGGGA	4;5;6;7	co:4:5:6:7|0.076|NA:NA:NA:NA|intronic|intronic;co:5:6:7|0.026|NA:NA:NA|intronic|intronic;co:5|0.016|NA|intronic|intronic;co:7|0.013|NA|intronic|intronic;co:6:7|0.011|NA:NA|intronic|intronic;	intronic;intronic	0.0830558	33.9817	0.265437
BRCA1_G_41244924_NG	5	exon10	AATCCAGGAAATGCAGAAGAGGA	4;5	co:4:5|0.279|c.C2624T:c.C2623T|p.P875L|nonsynonymous SNV;	p.P875L;nonsynonymous SNV	0.195258	51.9366	0.445201
BRCA1_C_41209134_NG	4	exon19	CTCCTCTGACTTCAAAATCATGC	4;6	co:6|0.062|c.G5210A|p.R1737K|nonsynonymous SNV;co:4:6|0.028|c.G5212A:c.G5210A|p.G1738R:p.R1737K|nonsynonymous SNV:nonsynonymous SNV;co:4|0.005|c.G5212A|p.G1738R|nonsynonymous SNV;	p.R1737K;nonsynonymous SNV	0.0870618	11.9249	0.309552
BRCA1_C_41243853_NG	5	exon10	TTTACCAAATAACAAGTGTTGGA	5;6	NA	p.G1232D;nonsynonymous SNV	0.00023872	33.3989	0.407646
BRCA1_G_41197361_NG	4	NA	TGGCTTAGGGCTGGAAGCACAGA	4	NA	c.*334C>T;UTR3	0.00302254	28.2387	0.344373
BRCA1_G_41244024_NG	5	exon10	TCTGCTGTTTTTAGCAAAAGCGT	5	NA	p.A1175V;nonsynonymous SNV	0.000171468	23.6813	0.288586
BRCA1_C_41246233_NG	5	exon10	AAAGCCTCATGAGGATCACTGGC	5;6;8	co:6|0.056|c.G1314A|p.E438E|synonymous SNV;co:8|0.027|c.G1312A|p.E438K|nonsynonymous SNV;co:5:6:8|0.009|c.G1315A:c.G1314A:c.G1312A|p.E438K:p.A439T|nonsynonymous SNV:nonsynonymous SNV;co:5:6|0.006|c.G1315A:c.G1314A|p.E438E:p.A439T|synonymous SNV:nonsynonymous SNV;co:6:8|0.0|c.G1314A:c.G1312A|p.E438K|nonsynonymous SNV;	p.E438E;synonymous SNV	0.0885705	7.19604	0.311363
BRCA1_G_41201139_NG	7	exon21	TTGGCACAGTAAGTATTGGGTGC	5;7	co:7|0.051|c.C5405T|p.T1802I|nonsynonymous SNV;co:5:7|0.004|c.C5403T:c.C5405T|p.G1801G:p.T1802I|synonymous SNV:nonsynonymous SNV;co:5|0.001|c.C5403T|p.G1801G|synonymous SNV;	p.T1802I;nonsynonymous SNV	0.0477194	65.0922	0.225144
BRCA1_G_41244494_NG	5	exon10	AGAACATTCCAAGTACAGTGAGC	5	NA	p.N1018N;synonymous SNV	NA	63.5843	0.778799
[truncated: 3,819 more rows]
