# Supplementary material for: Identification of pathogenic variants in cancer genes using base editing screens with editing efficiency correction
Source: Genome Biol. 2021 Mar 10;22:80. doi: 10.1186/s13059-021-02305-2 (PMC7945310; doi:10.1186/s13059-021-02305-2)
Supplement: Supplementary file 7 — Additional file 7: Table S6. Classifications of variants for BRCA1/2 screens. [file 13059_2021_2305_MOESM7_ESM.xlsx]

## Sheet: Table S6
Table S6. Classifications of variants for BRCA1/2 screens.
#Gene:	Gene name
#variant	Variant generated by a sgRNA after editing, i.e. the major outcome of the editing products
#Mutaionype:	type of mutations
#Score:	loss-of-functiontional score in our model
#Prob:	probability of the outcome to be classifed to loss of loss-of-functiontion in Gaussian mixture model
#Wald-Pvalue	Pvalue calculated by wald-test
#Wald-FDR	BH FDR calculated by wald-test
#Classification	classification of the outcome, LOF means 'loss-of-function'
#ClinVar:	ClinVar annotation of the variant
#Exon:	exon id
#sgRNA:	sgRNA ID
#Library:	library for screen
#Shared	Whether the variants are assessed in both the screens with NGG base editors and the screens with NG base editors (NGG_NG_shared)
Gene	Variant	Mutationtype	Score	Prob	Wald-Pvalue	Wald-FDR	Classification	ClinVar	Exon	sgRNA	Library	Shared
BRCA1	p.I1318T	nonsynonymous SNV	-0.0293878	0.0464508	0.414752	0.687426	Other	Uncertain_significance	exon10	BRCA1_A_41243594_NGG	BRCA1-AT-NGG	NGG_NG_shared
BRCA1	p.L999L	synonymous SNV	0.074284	0.0289605	0.66459	0.818352	Other	Likely_benign	exon10	BRCA1_T_41244551_NGG	BRCA1-AT-NGG	NGG_inner_shared;NGG_NG_shared
BRCA1	c.*1225A>G	UTR3	-0.0733989	0.0584526	0.32984	0.634511	Other	NA	NA	BRCA1_T_41196468_NGG	BRCA1-AT-NGG	.
BRCA1	p.I946V	nonsynonymous SNV	-0.0770287	0.0596199	0.327258	0.634511	Other	NA	exon10	BRCA1_T_41244712_NGG	BRCA1-AT-NGG	NGG_NG_shared
BRCA1	nonsynonymous SNV	nonsynonymous SNV	-0.111696	0.072458	0.273814	0.5877	Other	NA	NA	BRCA1_T_41199691_NGG	BRCA1-AT-NGG	NGG_inner_shared;NG_inner_shared;NGG_NG_shared
BRCA1	p.S753S	synonymous SNV	0.772246	0.000994432	0.736475	0.875364	Other	NA	exon10	BRCA1_A_41245289_NGG	BRCA1-AT-NGG	.
BRCA1	p.I1760T	nonsynonymous SNV	-1.44431	0.999959	0.00427823	0.0213466	LOF	NA	exon20	BRCA1_A_41203130_NGG	BRCA1-AT-NGG	NGG_NG_shared
BRCA1	p.M1827T	nonsynonymous SNV	0.397503	0.00628476	1	1	Other	NA	exon23	BRCA1_A_41197805_NGG	BRCA1-AT-NGG	NGG_NG_shared
BRCA1	p.S1503P	nonsynonymous SNV	-0.110733	0.072056	0.272509	0.5877	Other	NA	exon14	BRCA1_A_41226516_NGG	BRCA1-AT-NGG	NGG_inner_shared;NGG_NG_shared
BRCA1	p.W1508R	nonsynonymous SNV	-0.161856	0.0978749	0.191612	0.493735	Other	NA	exon14	BRCA1_A_41226501_NGG	BRCA1-AT-NGG	.
BRCA1	p.S1271G	nonsynonymous SNV	-0.225794	0.147276	0.102986	0.314207	Other	NA	exon10	BRCA1_T_41243734_NGG	BRCA1-AT-NGG	.
BRCA1	p.C903R	nonsynonymous SNV	-0.107408	0.0706893	0.277517	0.5877	Other	Uncertain_significance	exon10	BRCA1_A_41244841_NGG	BRCA1-AT-NGG	.
BRCA1	p.N656D	nonsynonymous SNV	-0.0627046	0.0551844	0.360953	0.660929	Other	Uncertain_significance	exon10	BRCA1_T_41245581_NGG	BRCA1-AT-NGG	NGG_NG_shared
BRCA1	p.D369D	synonymous SNV	-0.0393293	0.0488473	0.392191	0.675753	Other	NA	exon10	BRCA1_A_41246439_NGG	BRCA1-AT-NGG	NGG_NG_shared
BRCA1	p.N665S	nonsynonymous SNV	-0.118521	0.0753905	0.26207	0.576932	Other	NA	exon10	BRCA1_T_41245554_NGG	BRCA1-AT-NGG	.
BRCA1	p.Q155R	nonsynonymous SNV	-0.374141	0.382378	0.000363547	0.00355386	Other	NA	exon7	BRCA1_T_41251875_NGG	BRCA1-AT-NGG	.
BRCA1	p.V477A	nonsynonymous SNV	0.293233	0.0116102	0.642856	0.80821	Other	NA	exon10	BRCA1_A_41246114_NGG	BRCA1-AT-NGG	NGG_inner_shared;NGG_NG_shared
BRCA1	p.H270R	nonsynonymous SNV	-0.222639	0.144267	0.101611	0.311999	Other	NA	exon10	BRCA1_T_41246739_NGG	BRCA1-AT-NGG	.
BRCA1	p.D219G	nonsynonymous SNV	-0.369096	0.37116	0.000922705	0.00789242	Other	NA	exon9	BRCA1_T_41247877_NGG	BRCA1-AT-NGG	NGG_NG_shared
BRCA1	nonsynonymous SNV	nonsynonymous SNV	-0.403751	0.451821	1.80675e-11	3.46173e-10	Other	NA	NA	BRCA1_A_41199670_NGG	BRCA1-AT-NGG	NGG_inner_shared;NG_inner_shared;NGG_NG_shared
BRCA1	p.E326G	nonsynonymous SNV	-0.115117	0.0739097	0.263269	0.576932	Other	NA	exon10	BRCA1_T_41246574_NGG	BRCA1-AT-NGG	NGG_NG_shared
BRCA1	p.N1468N	synonymous SNV	-0.147006	0.0893494	0.211528	0.522277	Other	NA	exon13	BRCA1_A_41228585_NGG	BRCA1-AT-NGG	NGG_NG_shared
BRCA1	intronic	intronic	-0.185594	0.113596	0.15531	0.429552	Other	NA	NA	BRCA1_T_41277282_NGG	BRCA1-AT-NGG	.
BRCA1	p.Q1447R	nonsynonymous SNV	-0.28482	0.217424	0.0349067	0.134841	Other	NA	exon12	BRCA1_T_41234436_NGG	BRCA1-AT-NGG	.
BRCA1	p.H285H	synonymous SNV	0.271275	0.0129331	0.951036	1	Other	NA	exon10	BRCA1_A_41246693_NGG	BRCA1-AT-NGG	NGG_NG_shared
BRCA1	p.H257R	nonsynonymous SNV	-0.145403	0.0884838	0.215544	0.52409	Other	NA	exon10	BRCA1_T_41246778_NGG	BRCA1-AT-NGG	NGG_NG_shared
BRCA1	p.D1362G	nonsynonymous SNV	-0.169626	0.102722	0.183875	0.483935	Other	NA	exon10	BRCA1_T_41243463_NGG	BRCA1-AT-NGG	.
BRCA1	c.-1368T>C	UTR5	0.0451383	0.032783	0.6114	0.803592	Other	NA	exon1	BRCA1_A_41277481_NGG	BRCA1-AT-NGG	NGG_NG_shared
BRCA1	c.*1189T>C	UTR3	-0.0912718	0.0645071	0.308766	0.624047	Other	NA	NA	BRCA1_A_41196506_NGG	BRCA1-AT-NGG	.
BRCA1	p.V477A	nonsynonymous SNV	0.0996114	0.0261171	0.709766	0.854216	Other	NA	exon10	BRCA1_A_41246118_NGG	BRCA1-AT-NGG	NGG_inner_shared;NGG_NG_shared
BRCA1	p.A1412A	synonymous SNV	-0.965233	0.99287	0.00362092	0.0201471	LOF	NA	exon12	BRCA1_A_41234542_NGG	BRCA1-AT-NGG	NGG_NG_shared
BRCA1	p.H476H	synonymous SNV	0.105454	0.0255137	0.721685	0.864218	Other	Likely_benign	exon10	BRCA1_A_41246120_NGG	BRCA1-AT-NGG	NGG_NG_shared
BRCA1	p.I591T	nonsynonymous SNV	0.318274	0.0101707	0.984952	1	Other	Likely_benign	exon10	BRCA1_A_41245776_NGG	BRCA1-AT-NGG	.
BRCA1	p.M1510V	nonsynonymous SNV	0.222592	0.0160551	0.892253	0.984767	Other	NA	exon14	BRCA1_T_41226495_NGG	BRCA1-AT-NGG	NGG_NG_shared
BRCA1	p.G671G	synonymous SNV	-0.0474939	0.0509434	0.377885	0.672023	Other	NA	exon10	BRCA1_A_41245535_NGG	BRCA1-AT-NGG	NGG_NG_shared
BRCA1	p.H1141H	synonymous SNV	-0.408502	0.463437	4.78904e-13	1.04271e-11	Other	Likely_benign	exon10	BRCA1_A_41244125_NGG	BRCA1-AT-NGG	.
BRCA1	p.I1674T	nonsynonymous SNV	0.871881	0.000808717	0.996831	1	Other	NA	exon16	BRCA1_A_41219674_NGG	BRCA1-AT-NGG	NGG_NG_shared
BRCA1	p.P364P	synonymous SNV	-0.292351	0.228475	0.0318794	0.127252	Other	Likely_benign	exon10	BRCA1_A_41246456_NGG	BRCA1-AT-NGG	NGG_NG_shared
BRCA1	p.M751V	nonsynonymous SNV	-0.249069	0.171655	0.0733806	0.24753	Other	NA	exon10	BRCA1_T_41245297_NGG	BRCA1-AT-NGG	NGG_NG_shared
BRCA1	p.I1061T	nonsynonymous SNV	-0.224333	0.145875	0.10603	0.321445	Other	NA	exon10	BRCA1_A_41244362_NGG	BRCA1-AT-NGG	.
BRCA1	p.L639L	synonymous SNV	-1.12016	0.998048	0.00505269	0.0242024	LOF	Likely_benign	exon10	BRCA1_A_41245632_NGG	BRCA1-AT-NGG	NGG_inner_shared
BRCA1	p.L156P	nonsynonymous SNV	-0.182364	0.111292	0.156884	0.429552	Other	NA	exon7	BRCA1_A_41251872_NGG	BRCA1-AT-NGG	NGG_NG_shared
BRCA1	p.H1326R	nonsynonymous SNV	0.0749513	0.0288804	0.659125	0.818352	Other	NA	exon10	BRCA1_T_41243568_NGG	BRCA1-AT-NGG	.
BRCA1	p.Y1863H	nonsynonymous SNV	0.066507	0.0299173	0.65952	0.818352	Other	NA	exon23	BRCA1_A_41197700_NGG	BRCA1-AT-NGG	.
BRCA1	p.D1151G	nonsynonymous SNV	-0.228158	0.149575	0.0980647	0.307013	Other	NA	exon10	BRCA1_T_41244093_NGG	BRCA1-AT-NGG	.
BRCA1	c.*42T>C	UTR3	0.264208	0.0133699	0.947946	1	Other	NA	NA	BRCA1_A_41197653_NGG	BRCA1-AT-NGG	.
BRCA1	p.L147L	synonymous SNV	-0.129972	0.0806531	0.230485	0.538547	Other	Likely_benign	exon6	BRCA1_A_41256140_NGG	BRCA1-AT-NGG	NGG_inner_shared;NG_inner_shared;NGG_NG_shared
BRCA1	p.E787G	nonsynonymous SNV	0.0841055	0.027811	0.566928	0.802506	Other	NA	exon10	BRCA1_T_41245188_NGG	BRCA1-AT-NGG	.
BRCA1	p.S766G	nonsynonymous SNV	-0.0313067	0.0469006	0.412454	0.687426	Other	Uncertain_significance	exon10	BRCA1_T_41245249_NGG	BRCA1-AT-NGG	.
BRCA1	p.Q1273R	nonsynonymous SNV	0.0660194	0.0299787	0.649392	0.812163	Other	Conflicting_interpretations_of_pathogenicity	exon10	BRCA1_T_41243730_NGG	BRCA1-AT-NGG	NGG_NG_shared
BRCA1	c.-1264A>G	UTR5	-1.04551	0.996143	0.00437195	0.0215893	LOF	NA	exon1	BRCA1_T_41277375_NGG	BRCA1-AT-NGG	.
BRCA1	p.N1444N	synonymous SNV	-0.132204	0.0817311	0.239064	0.555882	Other	Likely_benign	exon12	BRCA1_A_41234446_NGG	BRCA1-AT-NGG	.
BRCA1	c.*531A>G	UTR3	-0.0405447	0.0491518	0.40279	0.684172	Other	NA	NA	BRCA1_T_41197164_NGG	BRCA1-AT-NGG	.
BRCA1	p.F1662F	synonymous SNV	-0.261234	0.186034	0.0600404	0.209922	Other	NA	exon15	BRCA1_A_41222945_NGG	BRCA1-AT-NGG	.
BRCA1	c.*454T>C	UTR3	0.266935	0.0132007	0.948981	1	Other	NA	NA	BRCA1_A_41197241_NGG	BRCA1-AT-NGG	.
BRCA1	p.N1132S	nonsynonymous SNV	-0.274978	0.203742	0.046574	0.167737	Other	NA	exon10	BRCA1_T_41244153_NGG	BRCA1-AT-NGG	.
BRCA1	p.T164T	synonymous SNV	0.0498642	0.0321172	0.617013	0.803592	Other	NA	exon7	BRCA1_A_41251847_NGG	BRCA1-AT-NGG	NGG_NG_shared
BRCA1	p.I180V	nonsynonymous SNV	-0.0480783	0.051098	0.38722	0.672023	Other	NA	exon7	BRCA1_T_41251801_NGG	BRCA1-AT-NGG	NGG_NG_shared
BRCA1	p.L22L	synonymous SNV	-0.650022	0.918078	0.00117369	0.00921638	LOF	Likely_benign	exon2	BRCA1_T_41276048_NGG	BRCA1-AT-NGG	NGG_NG_shared
BRCA1	p.G1332G	synonymous SNV	0.0615645	0.0305481	0.642049	0.80821	Other	NA	exon10	BRCA1_T_41243552_NGG	BRCA1-AT-NGG	.
BRCA1	p.S803S	synonymous SNV	-0.183625	0.112185	0.156935	0.429552	Other	Likely_benign	exon10	BRCA1_A_41245139_NGG	BRCA1-AT-NGG	.
BRCA1	p.F872L	nonsynonymous SNV	-0.286068	0.21922	0.037568	0.142818	Other	NA	exon10	BRCA1_A_41244931_NGG	BRCA1-AT-NGG	NGG_NG_shared
BRCA1	p.N1819D	nonsynonymous SNV	-0.118483	0.0753739	0.260247	0.576932	Other	NA	exon22	BRCA1_T_41199671_NGG	BRCA1-AT-NGG	.
BRCA1	p.A927A	synonymous SNV	-0.262454	0.187542	0.059886	0.209922	Other	NA	exon10	BRCA1_T_41244767_NGG	BRCA1-AT-NGG	.
BRCA1	c.*1011T>C	UTR3	-0.405825	0.456877	1.38672e-07	2.37229e-06	Other	NA	NA	BRCA1_A_41196684_NGG	BRCA1-AT-NGG	.
BRCA1	p.L1365L	synonymous SNV	-0.586559	0.850078	0.000107422	0.00139068	LOF	NA	exon10	BRCA1_T_41243453_NGG	BRCA1-AT-NGG	NG_inner_shared;NGG_NG_shared
BRCA1	p.K408K	synonymous SNV	0.652598	0.0014487	0.999209	1	Other	NA	exon10	BRCA1_T_41246324_NGG	BRCA1-AT-NGG	.
BRCA1	p.K193E	nonsynonymous SNV	0.0561519	0.0312603	0.632457	0.806773	Other	Uncertain_significance	exon8	BRCA1_T_41249276_NGG	BRCA1-AT-NGG	.
BRCA1	p.S1566S	synonymous SNV	-0.686027	0.941874	0.00113977	0.00909917	LOF	NA	exon15	BRCA1_A_41223233_NGG	BRCA1-AT-NGG	NGG_NG_shared
BRCA1	p.Q1313R	nonsynonymous SNV	-0.314868	0.264644	0.01675	0.0729387	Other	Uncertain_significance	exon10	BRCA1_T_41243607_NGG	BRCA1-AT-NGG	.
BRCA1	intronic	intronic	-0.0159117	0.0434534	0.453594	0.710199	Other	NA	NA	BRCA1_T_41277204_NGG	BRCA1-AT-NGG	.
BRCA1	p.M1783V	nonsynonymous SNV	-0.0457631	0.050489	0.387036	0.672023	Other	Uncertain_significance	exon21	BRCA1_T_41201197_NGG	BRCA1-AT-NGG	NGG_NG_shared
BRCA1	p.I1858T	nonsynonymous SNV	-0.334955	0.300945	0.00612521	0.0287645	Other	Conflicting_interpretations_of_pathogenicity	exon23	BRCA1_A_41197714_NGG	BRCA1-AT-NGG	NGG_NG_shared
BRCA1	p.P875P	synonymous SNV	-0.162508	0.098271	0.190671	0.493735	Other	Likely_benign	exon10	BRCA1_T_41244923_NGG	BRCA1-AT-NGG	NGG_NG_shared
BRCA1	c.*92A>G	UTR3	-0.541332	0.775943	0.000127414	0.00156491	Other	NA	NA	BRCA1_T_41197603_NGG	BRCA1-AT-NGG	NGG_NG_shared
BRCA1	p.T1834A	nonsynonymous SNV	-0.285698	0.218685	0.0380637	0.143563	Other	NA	exon23	BRCA1_T_41197787_NGG	BRCA1-AT-NGG	NGG_NG_shared
BRCA1	p.V1054A	nonsynonymous SNV	-0.483967	0.651631	7.68707e-45	2.83239e-43	Other	NA	exon10	BRCA1_A_41244387_NGG	BRCA1-AT-NGG	NGG_NG_shared
BRCA1	p.Y101Y	synonymous SNV	-0.247548	0.169939	0.0756033	0.253245	Other	Likely_benign	exon6	BRCA1_A_41256277_NGG	BRCA1-AT-NGG	NGG_NG_shared
BRCA1	p.L954L	synonymous SNV	-0.107597	0.0707661	0.276375	0.5877	Other	Likely_benign	exon10	BRCA1_T_41244686_NGG	BRCA1-AT-NGG	NGG_inner_shared;NGG_NG_shared
BRCA1	p.T967A	nonsynonymous SNV	-0.0652309	0.0559341	0.351747	0.657074	Other	NA	exon10	BRCA1_T_41244649_NGG	BRCA1-AT-NGG	NGG_NG_shared
BRCA1	c.*112T>C	UTR3	0.139997	0.0222754	0.780804	0.905582	Other	NA	NA	BRCA1_A_41197583_NGG	BRCA1-AT-NGG	NGG_NG_shared
BRCA1	c.-1240T>C	UTR5	-0.444037	0.552512	0	0	Other	NA	exon1	BRCA1_A_41277353_NGG	BRCA1-AT-NGG	.
BRCA1	p.V340A	nonsynonymous SNV	0.353143	0.00831729	0.661777	0.818352	Other	NA	exon10	BRCA1_A_41246529_NGG	BRCA1-AT-NGG	.
BRCA1	p.I1237M	nonsynonymous SNV	0.256569	0.013848	0.939276	1	Other	Conflicting_interpretations_of_pathogenicity	exon10	BRCA1_T_41243837_NGG	BRCA1-AT-NGG	NGG_NG_shared
BRCA1	p.L1600L	synonymous SNV	0.285673	0.0120597	0.962506	1	Other	Likely_benign	exon15	BRCA1_A_41223132_NGG	BRCA1-AT-NGG	NG_inner_shared;NGG_NG_shared
BRCA1	c.*321A>G	UTR3	0.702606	0.00121172	0.998315	1	Other	NA	NA	BRCA1_T_41197374_NGG	BRCA1-AT-NGG	.
BRCA1	p.D120D	synonymous SNV	0.0470894	0.0325058	0.546038	0.790764	Other	NA	exon6	BRCA1_A_41256220_NGG	BRCA1-AT-NGG	.
BRCA1	p.K1648E	nonsynonymous SNV	-0.244957	0.167058	0.0773589	0.257326	Other	NA	exon15	BRCA1_T_41222986_NGG	BRCA1-AT-NGG	.
BRCA1	p.N1043D	nonsynonymous SNV	-0.0123736	0.0427109	0.453697	0.710199	Other	Uncertain_significance	exon10	BRCA1_T_41244420_NGG	BRCA1-AT-NGG	.
BRCA1	p.N537D	nonsynonymous SNV	-0.291387	0.227032	0.0334285	0.131248	Other	Conflicting_interpretations_of_pathogenicity	exon10	BRCA1_T_41245935_NGG	BRCA1-AT-NGG	NGG_NG_shared
BRCA1	p.T1196A	nonsynonymous SNV	-0.331242	0.293947	0.00901607	0.0411304	Other	NA	exon10	BRCA1_T_41243962_NGG	BRCA1-AT-NGG	NGG_NG_shared
BRCA1	c.*954A>G	UTR3	-0.370068	0.373305	0.000309981	0.00322784	Other	NA	NA	BRCA1_T_41196740_NGG	BRCA1-AT-NGG	.
BRCA1	c.*210T>C	UTR3	0.0501283	0.0320805	0.619051	0.803592	Other	NA	NA	BRCA1_A_41197485_NGG	BRCA1-AT-NGG	NGG_NG_shared
BRCA1	c.*2T>C:c.T5590C	UTR3	-0.52657	0.74689	2.46803e-06	3.69433e-05	Other	NA	NA	BRCA1_A_41197693_NGG	BRCA1-AT-NGG	.
BRCA1	p.T208A	nonsynonymous SNV	-0.290466	0.225661	0.0348461	0.134841	Other	NA	exon9	BRCA1_T_41247911_NGG	BRCA1-AT-NGG	NGG_NG_shared
BRCA1	p.R664R	synonymous SNV	0.0443564	0.032895	0.549603	0.790764	Other	NA	exon10	BRCA1_T_41245556_NGG	BRCA1-AT-NGG	.
BRCA1	p.S316G	nonsynonymous SNV	0.0538239	0.0315738	0.62997	0.806773	Other	Conflicting_interpretations_of_pathogenicity	exon10	BRCA1_T_41246602_NGG	BRCA1-AT-NGG	.
BRCA1	p.E181E	synonymous SNV	0.248215	0.0143781	0.925754	1	Other	Likely_benign	exon7	BRCA1_T_41251796_NGG	BRCA1-AT-NGG	.
BRCA1	p.H1195H	synonymous SNV	-0.0616932	0.054888	0.352543	0.657074	Other	NA	exon10	BRCA1_A_41243963_NGG	BRCA1-AT-NGG	NGG_NG_shared
BRCA1	p.D1344G	nonsynonymous SNV	0.113451	0.0247163	0.73233	0.872602	Other	Uncertain_significance	exon10	BRCA1_T_41243514_NGG	BRCA1-AT-NGG	.
BRCA1	c.*434A>G	UTR3	-0.277657	0.207382	0.0427379	0.157473	Other	NA	NA	BRCA1_T_41197261_NGG	BRCA1-AT-NGG	.
BRCA1	c.*286T>C	UTR3	0.125934	0.0235317	0.585804	0.802506	Other	NA	NA	BRCA1_A_41197409_NGG	BRCA1-AT-NGG	NGG_NG_shared
BRCA1	p.P1562P	synonymous SNV	-0.205894	0.129383	0.130843	0.375292	Other	NA	exon15	BRCA1_A_41223244_NGG	BRCA1-AT-NGG	NGG_NG_shared
BRCA1	p.D396G	nonsynonymous SNV	0.263656	0.0134042	0.944204	1	Other	Uncertain_significance	exon10	BRCA1_T_41246361_NGG	BRCA1-AT-NGG	NGG_NG_shared
BRCA1	p.T161A	nonsynonymous SNV	0.566224	0.00216222	0.999756	1	Other	NA	exon7	BRCA1_T_41251858_NGG	BRCA1-AT-NGG	NGG_NG_shared
BRCA1	p.K70E	nonsynonymous SNV	0.282642	0.0122417	0.960476	1	Other	NA	exon4	BRCA1_T_41258475_NGG	BRCA1-AT-NGG	.
BRCA1	p.T478A	nonsynonymous SNV	-0.0303246	0.0466697	0.408405	0.687426	Other	NA	exon10	BRCA1_T_41246112_NGG	BRCA1-AT-NGG	.
BRCA1	c.*1062T>C	UTR3	-0.12381	0.0777662	0.249971	0.567807	Other	NA	NA	BRCA1_A_41196633_NGG	BRCA1-AT-NGG	.
BRCA1	p.F79L	nonsynonymous SNV	-0.750851	0.967454	0.00304937	0.0194753	LOF	NA	exon5	BRCA1_A_41256951_NGG	BRCA1-AT-NGG	.
BRCA1	p.K1489E	nonsynonymous SNV	-0.16618	0.100538	0.178608	0.472669	Other	NA	exon13	BRCA1_T_41228524_NGG	BRCA1-AT-NGG	.
BRCA1	p.K501E	nonsynonymous SNV	-0.672714	0.934077	0.00143857	0.0107668	LOF	Uncertain_significance	exon10	BRCA1_T_41246045_NGG	BRCA1-AT-NGG	NGG_NG_shared
BRCA1	c.*509A>G	UTR3	0.181193	0.0189746	0.839337	0.942709	Other	NA	NA	BRCA1_T_41197186_NGG	BRCA1-AT-NGG	.
BRCA1	c.*1350A>G:c.*1352A>G	UTR3	-0.553987	0.79898	6.14117e-07	9.8054e-06	Other	NA	NA	BRCA1_T_41196343_NGG	BRCA1-AT-NGG	.
BRCA1	c.*317A>G	UTR3	-0.445553	0.556346	0	0	Other	NA	NA	BRCA1_T_41197378_NGG	BRCA1-AT-NGG	.
BRCA1	p.I986T	nonsynonymous SNV	-0.0652181	0.0559302	0.351273	0.657074	Other	NA	exon10	BRCA1_A_41244591_NGG	BRCA1-AT-NGG	NGG_NG_shared
BRCA1	c.*446A>G	UTR3	-0.931524	0.991021	0.00374322	0.0201471	LOF	NA	NA	BRCA1_T_41197249_NGG	BRCA1-AT-NGG	NGG_NG_shared
BRCA1	p.E827E	synonymous SNV	-0.0972887	0.0667278	0.28997	0.603894	Other	Likely_benign	exon10	BRCA1_T_41245067_NGG	BRCA1-AT-NGG	.
BRCA1	p.K995E	nonsynonymous SNV	0.169582	0.0198565	0.610809	0.803592	Other	NA	exon10	BRCA1_T_41244562_NGG	BRCA1-AT-NGG	.
BRCA1	p.S1217P	nonsynonymous SNV	-0.234043	0.155468	0.0916603	0.292702	Other	Uncertain_significance	exon10	BRCA1_A_41243897_NGG	BRCA1-AT-NGG	.
BRCA1	p.Y1429H	nonsynonymous SNV	-0.0442286	0.0500907	0.386592	0.672023	Other	NA	exon12	BRCA1_A_41234493_NGG	BRCA1-AT-NGG	NGG_NG_shared
BRCA1	p.I1405M	nonsynonymous SNV	-0.506441	0.70378	6.96568e-21	1.85364e-19	Other	NA	exon12	BRCA1_T_41234561_NGG	BRCA1-AT-NGG	.
BRCA1	synonymous SNV	synonymous SNV	0.253593	0.014036	0.925349	1	Other	NA	NA	BRCA1_A_41231409_NGG	BRCA1-AT-NGG	NGG_inner_shared;NGG_NG_shared
BRCA1	p.R1751R	synonymous SNV	0.184073	0.0187608	0.840369	0.942709	Other	Likely_benign	exon19	BRCA1_T_41209093_NGG	BRCA1-AT-NGG	NGG_NG_shared
BRCA1	p.F1477F	synonymous SNV	-0.0223787	0.0448573	0.437983	0.703802	Other	NA	exon13	BRCA1_A_41228558_NGG	BRCA1-AT-NGG	.
BRCA1	c.*129A>G	UTR3	0.0870693	0.0274762	0.583348	0.802506	Other	NA	NA	BRCA1_T_41197566_NGG	BRCA1-AT-NGG	.
BRCA1	p.E188G	nonsynonymous SNV	-0.412506	0.473303	1.535e-14	3.50127e-13	Other	NA	exon8	BRCA1_T_41249290_NGG	BRCA1-AT-NGG	.
BRCA1	c.*985T>C	UTR3	0.13282	0.0229068	0.773082	0.898801	Other	NA	NA	BRCA1_A_41196708_NGG	BRCA1-AT-NGG	NGG_NG_shared
BRCA1	p.I1275M	nonsynonymous SNV	-0.292445	0.228618	0.0296778	0.119459	Other	NA	exon10	BRCA1_T_41243723_NGG	BRCA1-AT-NGG	.
BRCA1	p.N1309D	nonsynonymous SNV	0.100935	0.0259788	0.577715	0.802506	Other	NA	exon10	BRCA1_T_41243623_NGG	BRCA1-AT-NGG	.
BRCA1	c.*1243A>G	UTR3	-0.176755	0.107419	0.165702	0.448425	Other	NA	NA	BRCA1_T_41196452_NGG	BRCA1-AT-NGG	NGG_NG_shared
BRCA1	nonsynonymous SNV	nonsynonymous SNV	-0.18622	0.114048	0.163707	0.445543	Other	NA	NA	BRCA1_A_41199718_NGG	BRCA1-AT-NGG	NGG_inner_shared;NG_inner_shared;NGG_NG_shared
BRCA1	p.S1009S	synonymous SNV	-0.160917	0.0973076	0.192358	0.493735	Other	Likely_benign	exon10	BRCA1_T_41244521_NGG	BRCA1-AT-NGG	NGG_NG_shared
BRCA1	p.L752S	nonsynonymous SNV	-0.253695	0.176984	0.0676693	0.233191	Other	NA	exon10	BRCA1_A_41245293_NGG	BRCA1-AT-NGG	.
BRCA1	c.*1175T>C	UTR3	-0.0572363	0.053607	0.36289	0.660929	Other	NA	NA	BRCA1_A_41196520_NGG	BRCA1-AT-NGG	NGG_NG_shared
BRCA1	p.S1437P	nonsynonymous SNV	-0.40886	0.464315	2.47203e-10	4.38556e-09	Other	NA	exon12	BRCA1_A_41234467_NGG	BRCA1-AT-NGG	NGG_NG_shared
BRCA1	c.*1102A>G	UTR3	-0.100341	0.0678921	0.297148	0.611848	Other	NA	NA	BRCA1_T_41196593_NGG	BRCA1-AT-NGG	NGG_NG_shared
BRCA1	p.H513H	synonymous SNV	-0.134429	0.0828242	0.240304	0.556066	Other	NA	exon10	BRCA1_A_41246009_NGG	BRCA1-AT-NGG	NGG_NG_shared
BRCA1	p.E141E	synonymous SNV	0.406974	0.00590487	1	1	Other	Likely_benign	exon6	BRCA1_T_41256157_NGG	BRCA1-AT-NGG	.
BRCA1	p.I1465V	nonsynonymous SNV	0.119516	0.024132	0.743613	0.879483	Other	NA	exon13	BRCA1_T_41228593_NGG	BRCA1-AT-NGG	NGG_NG_shared
BRCA1	p.I1026T	nonsynonymous SNV	-0.460595	0.594221	1.66842e-295	1.14168e-293	Other	NA	exon10	BRCA1_A_41244471_NGG	BRCA1-AT-NGG	.
BRCA1	c.*1255T>C	UTR3	0.0120621	0.0380368	0.527353	0.777237	Other	NA	NA	BRCA1_A_41196438_NGG	BRCA1-AT-NGG	NGG_NG_shared
BRCA1	p.Q317R	nonsynonymous SNV	0.229883	0.0155696	0.903676	0.990528	Other	NA	exon10	BRCA1_T_41246595_NGG	BRCA1-AT-NGG	NG_inner_shared;NGG_NG_shared
BRCA1	p.Q1200R	nonsynonymous SNV	-0.384805	0.406723	0.000178946	0.00209061	Other	NA	exon10	BRCA1_T_41243949_NGG	BRCA1-AT-NGG	NGG_NG_shared
BRCA1	c.*516A>G	UTR3	-0.281782	0.213109	0.0431843	0.157903	Other	NA	NA	BRCA1_T_41197179_NGG	BRCA1-AT-NGG	NGG_NG_shared
BRCA1	c.*1167T>C	UTR3	-0.257461	0.181448	0.0656755	0.227961	Other	NA	NA	BRCA1_A_41196528_NGG	BRCA1-AT-NGG	.
BRCA1	p.V1810A	nonsynonymous SNV	-0.364464	0.361039	0.00110833	0.00908869	Other	Uncertain_significance	exon22	BRCA1_A_41199698_NGG	BRCA1-AT-NGG	.
BRCA1	p.Q534R	nonsynonymous SNV	-0.0176572	0.0438262	0.440795	0.703802	Other	Uncertain_significance	exon10	BRCA1_T_41245947_NGG	BRCA1-AT-NGG	NGG_NG_shared
BRCA1	p.D1155D	synonymous SNV	0.11927	0.0241553	0.586913	0.802506	Other	NA	exon10	BRCA1_A_41244083_NGG	BRCA1-AT-NGG	NGG_NG_shared
BRCA1	p.T884T	synonymous SNV	-0.0821989	0.0613362	0.319242	0.630083	Other	NA	exon10	BRCA1_T_41244896_NGG	BRCA1-AT-NGG	NGG_inner_shared;NGG_NG_shared
BRCA1	c.*1084T>C	UTR3	-0.235755	0.157228	0.0949963	0.299363	Other	NA	NA	BRCA1_A_41196611_NGG	BRCA1-AT-NGG	NGG_NG_shared
BRCA1	p.H1197H	synonymous SNV	0.158804	0.0207066	0.812401	0.928736	Other	NA	exon10	BRCA1_A_41243955_NGG	BRCA1-AT-NGG	NGG_inner_shared
BRCA1	p.V837A	nonsynonymous SNV	0.0198935	0.036691	0.567026	0.802506	Other	NA	exon10	BRCA1_A_41245037_NGG	BRCA1-AT-NGG	.
BRCA1	c.*399T>C	UTR3	-0.151706	0.0919477	0.205558	0.518222	Other	NA	NA	BRCA1_A_41197294_NGG	BRCA1-AT-NGG	.
BRCA1	c.-1386T>C	UTR5	-0.0195956	0.0442455	0.439324	0.703802	Other	NA	exon1	BRCA1_A_41277495_NGG	BRCA1-AT-NGG	NGG_inner_shared;NGG_NG_shared
BRCA1	p.T278T	synonymous SNV	-0.458136	0.58806	0	0	Other	Likely_benign	exon10	BRCA1_A_41246714_NGG	BRCA1-AT-NGG	NGG_NG_shared
BRCA1	p.S1755P	nonsynonymous SNV	0.00642675	0.0390486	0.529974	0.778704	Other	NA	exon19	BRCA1_A_41209083_NGG	BRCA1-AT-NGG	.
BRCA1	c.-1253A>G	UTR5	-2.62717	1	0.00134454	0.0103877	LOF	NA	exon1	BRCA1_T_41277366_NGG	BRCA1-AT-NGG	NGG_NG_shared
BRCA1	p.T367A	nonsynonymous SNV	-0.0131683	0.0428761	0.452882	0.710199	Other	Uncertain_significance	exon10	BRCA1_T_41246449_NGG	BRCA1-AT-NGG	NGG_NG_shared
BRCA1	p.N1742G	nonsynonymous SNV	-0.128175	0.0797974	0.24487	0.563908	Other	NA	exon19	BRCA1_T_41209121_NGG	BRCA1-AT-NGG	.
BRCA1	p.C712R	nonsynonymous SNV	-0.0684185	0.0568995	0.346506	0.65345	Other	Uncertain_significance	exon10	BRCA1_A_41245414_NGG	BRCA1-AT-NGG	NGG_NG_shared
BRCA1	c.-1178A>G	UTR5	-1.4657	0.999969	0.00371256	0.0201471	LOF	NA	exon1	BRCA1_T_41277289_NGG	BRCA1-AT-NGG	.
BRCA1	p.I1405T	nonsynonymous SNV	-0.0897722	0.0639685	0.308736	0.624047	Other	NA	exon12	BRCA1_A_41234564_NGG	BRCA1-AT-NGG	NGG_NG_shared
BRCA1	p.E1694G	nonsynonymous SNV	-0.219622	0.141452	0.109359	0.327989	Other	Uncertain_significance	exon17	BRCA1_T_41215962_NGG	BRCA1-AT-NGG	.
BRCA1	p.V1602V	synonymous SNV	-0.273125	0.201261	0.0463619	0.167737	Other	NA	exon15	BRCA1_A_41223125_NGG	BRCA1-AT-NGG	.
BRCA1	p.E1735E	synonymous SNV	-0.23143	0.152822	0.0931936	0.295627	Other	NA	exon19	BRCA1_T_41209141_NGG	BRCA1-AT-NGG	.
BRCA1	p.T1677T	synonymous SNV	-0.304427	0.247284	0.0221361	0.0946715	Other	Likely_benign	exon16	BRCA1_A_41219665_NGG	BRCA1-AT-NGG	NGG_NG_shared
BRCA1	p.V772V	synonymous SNV	0.0225208	0.0362545	0.569191	0.802506	Other	Likely_benign	exon10	BRCA1_T_41245232_NGG	BRCA1-AT-NGG	NGG_NG_shared
BRCA1	c.*146A>G	UTR3	-0.199993	0.124552	0.132394	0.377482	Other	NA	NA	BRCA1_T_41197549_NGG	BRCA1-AT-NGG	.
BRCA1	c.-1382T>C	UTR5	-0.612142	0.882142	0.000401517	0.00372114	LOF	NA	exon1	BRCA1_A_41277494_NGG	BRCA1-AT-NGG	.
BRCA1	p.S217S	synonymous SNV	0.0586648	0.0309268	0.639255	0.807924	Other	NA	exon9	BRCA1_A_41247880_NGG	BRCA1-AT-NGG	NGG_NG_shared
BRCA1	p.T327A	nonsynonymous SNV	-0.252314	0.175376	0.069141	0.234883	Other	NA	exon10	BRCA1_T_41246567_NGG	BRCA1-AT-NGG	.
BRCA1	intronic	intronic	-1.01834	0.995191	0.00407942	0.0205689	LOF	NA	NA	BRCA1_T_41277254_NGG	BRCA1-AT-NGG	.
BRCA1	p.S589G	nonsynonymous SNV	-0.00398049	0.041019	0.483225	0.73715	Other	NA	exon10	BRCA1_T_41245780_NGG	BRCA1-AT-NGG	.
BRCA1	p.Q1525Q	synonymous SNV	-0.0384933	0.0486394	0.398678	0.679597	Other	NA	exon14	BRCA1_T_41226448_NGG	BRCA1-AT-NGG	.
BRCA1	p.M1650V	nonsynonymous SNV	-0.12488	0.0782581	0.249771	0.567807	Other	NA	exon15	BRCA1_T_41222983_NGG	BRCA1-AT-NGG	.
BRCA1	p.Y1094C	nonsynonymous SNV	-0.15115	0.0916354	0.208246	0.522251	Other	NA	exon10	BRCA1_T_41244264_NGG	BRCA1-AT-NGG	.
BRCA1	p.F517F	synonymous SNV	-0.192818	0.118948	0.147053	0.413207	Other	NA	exon10	BRCA1_A_41245997_NGG	BRCA1-AT-NGG	.
BRCA1	c.*345A>G	UTR3	-0.333574	0.298328	0.00791214	0.0367953	Other	NA	NA	BRCA1_T_41197349_NGG	BRCA1-AT-NGG	NGG_NG_shared
BRCA1	p.I1068I	synonymous SNV	0.604683	0.00178134	0.999399	1	Other	NA	exon10	BRCA1_A_41244344_NGG	BRCA1-AT-NGG	.
BRCA1	p.L30L	nonsynonymous SNV	-0.0850965	0.0623263	0.316107	0.630083	Other	NA	exon3	BRCA1_A_41267788_NGG	BRCA1-AT-NGG	NGG_inner_shared;NGG_NG_shared
BRCA1	p.E836E	synonymous SNV	-0.138758	0.0850019	0.224452	0.53224	Other	NA	exon10	BRCA1_T_41245040_NGG	BRCA1-AT-NGG	NGG_inner_shared
BRCA1	p.C27C	synonymous SNV	-0.238865	0.16048	0.0845254	0.273874	Other	Conflicting_interpretations_of_pathogenicity	exon3	BRCA1_A_41267796_NGG	BRCA1-AT-NGG	NGG_inner_shared;NGG_NG_shared
BRCA1	p.L138P	nonsynonymous SNV	0.0329327	0.0345951	0.588058	0.802506	Other	Uncertain_significance	exon6	BRCA1_A_41256167_NGG	BRCA1-AT-NGG	.
BRCA1	p.H1197H	synonymous SNV	0.0599171	0.0307625	0.6346	0.806773	Other	NA	exon10	BRCA1_A_41243956_NGG	BRCA1-AT-NGG	NGG_inner_shared
BRCA1	p.Y1703C	nonsynonymous SNV	-1.09498	0.997514	0.00355636	0.0201471	LOF	Uncertain_significance	exon17	BRCA1_T_41215937_NGG	BRCA1-AT-NGG	NGG_inner_shared;NGG_NG_shared
BRCA1	p.E1282G	nonsynonymous SNV	-0.468318	0.613451	1.61201e-111	7.72152e-110	Other	NA	exon10	BRCA1_T_41243702_NGG	BRCA1-AT-NGG	NGG_NG_shared
BRCA1	p.H553R	nonsynonymous SNV	-0.503861	0.697992	1.09035e-11	2.17616e-10	Other	NA	exon10	BRCA1_T_41245887_NGG	BRCA1-AT-NGG	NGG_NG_shared
BRCA1	p.L63S	nonsynonymous SNV	-0.625296	0.896076	0.000403965	0.00372114	LOF	NA	exon4	BRCA1_A_41258495_NGG	BRCA1-AT-NGG	NGG_NG_shared
BRCA1	p.P1585P	synonymous SNV	0.164716	0.0202363	0.820912	0.934469	Other	NA	exon15	BRCA1_T_41223174_NGG	BRCA1-AT-NGG	.
BRCA1	p.S1336G	nonsynonymous SNV	0.0553242	0.0313713	0.631203	0.806773	Other	NA	exon10	BRCA1_T_41243542_NGG	BRCA1-AT-NGG	.
BRCA1	p.S1057G	nonsynonymous SNV	-0.122064	0.0769717	0.25012	0.567807	Other	Uncertain_significance	exon10	BRCA1_T_41244379_NGG	BRCA1-AT-NGG	NGG_NG_shared
BRCA1	p.T926A	nonsynonymous SNV	-0.423694	0.501179	5.87211e-75	2.55704e-73	Other	NA	exon10	BRCA1_T_41244772_NGG	BRCA1-AT-NGG	NGG_NG_shared
BRCA1	c.*550A>G	UTR3	-0.396957	0.435406	1.62964e-06	2.51805e-05	Other	NA	NA	BRCA1_T_41197145_NGG	BRCA1-AT-NGG	NGG_NG_shared
BRCA1	p.E1346G	nonsynonymous SNV	-0.0583916	0.0539351	0.362033	0.660929	Other	NA	exon10	BRCA1_T_41243509_NGG	BRCA1-AT-NGG	.
BRCA1	p.S1434S	synonymous SNV	0.0429014	0.0331049	0.548967	0.790764	Other	NA	exon12	BRCA1_A_41234472_NGG	BRCA1-AT-NGG	.
BRCA1	intronic	intronic	-0.197466	0.122545	0.134447	0.381064	Other	NA	NA	BRCA1_T_41277202_NGG	BRCA1-AT-NGG	.
BRCA1	c.*1247T>C	UTR3	-0.297698	0.236636	0.0270201	0.110621	Other	NA	NA	BRCA1_A_41196446_NGG	BRCA1-AT-NGG	NGG_NG_shared
BRCA1	p.L1230S	nonsynonymous SNV	-0.177606	0.107997	0.174826	0.465231	Other	NA	exon10	BRCA1_A_41243859_NGG	BRCA1-AT-NGG	.
BRCA1	p.N1521S	nonsynonymous SNV	-0.202878	0.126889	0.129709	0.37428	Other	NA	exon14	BRCA1_T_41226461_NGG	BRCA1-AT-NGG	.
BRCA1	p.S335G	nonsynonymous SNV	-0.527744	0.749284	3.379e-05	0.00046244	Other	NA	exon10	BRCA1_T_41246545_NGG	BRCA1-AT-NGG	.
BRCA1	p.R320G	nonsynonymous SNV	-0.0420574	0.0495344	0.380625	0.672023	Other	NA	exon10	BRCA1_T_41246588_NGG	BRCA1-AT-NGG	.
BRCA1	p.I1529V	nonsynonymous SNV	0.0241743	0.0359836	0.572006	0.802506	Other	Conflicting_interpretations_of_pathogenicity	exon14	BRCA1_T_41226438_NGG	BRCA1-AT-NGG	.
BRCA1	c.*563A>G	UTR3	-1.09323	0.997473	0.00474601	0.022963	LOF	NA	NA	BRCA1_T_41197134_NGG	BRCA1-AT-NGG	NGG_inner_shared
BRCA1	p.E842G	nonsynonymous SNV	-0.31556	0.26583	0.0139269	0.0612019	Other	Benign	exon10	BRCA1_T_41245021_NGG	BRCA1-AT-NGG	.
BRCA1	c.*1125T>C	UTR3	-0.159449	0.096429	0.196413	0.500434	Other	NA	NA	BRCA1_A_41196570_NGG	BRCA1-AT-NGG	NGG_inner_shared;NGG_NG_shared
BRCA1	p.L481P	nonsynonymous SNV	-0.113882	0.0733813	0.269692	0.584889	Other	NA	exon10	BRCA1_A_41246106_NGG	BRCA1-AT-NGG	.
BRCA1	c.-1222A>G	UTR5	-2.33797	1	0.00137513	0.0104554	LOF	NA	exon1	BRCA1_T_41277335_NGG	BRCA1-AT-NGG	.
BRCA1	p.K463K	synonymous SNV	-0.657957	0.924091	0.000710591	0.00630321	LOF	NA	exon10	BRCA1_T_41246158_NGG	BRCA1-AT-NGG	.
BRCA1	intronic	intronic	0.0495632	0.032159	0.620852	0.803751	Other	NA	NA	BRCA1_T_41277237_NGG	BRCA1-AT-NGG	.
BRCA1	p.N924N	synonymous SNV	0.0342654	0.0343904	0.593177	0.803592	Other	NA	exon10	BRCA1_A_41244774_NGG	BRCA1-AT-NGG	NGG_NG_shared
BRCA1	p.D214D	synonymous SNV	-0.792946	0.976771	0.00300284	0.0194373	LOF	NA	exon9	BRCA1_A_41247891_NGG	BRCA1-AT-NGG	.
BRCA1	p.K701R	nonsynonymous SNV	-0.11312	0.0730578	0.269855	0.584889	Other	Uncertain_significance	exon10	BRCA1_T_41245446_NGG	BRCA1-AT-NGG	.
BRCA1	p.K1452K	synonymous SNV	0.0364411	0.03406	0.605814	0.803592	Other	NA	exon12	BRCA1_T_41234422_NGG	BRCA1-AT-NGG	.
BRCA1	p.K1183E	nonsynonymous SNV	-0.235359	0.156819	0.0888786	0.285724	Other	NA	exon10	BRCA1_T_41243999_NGG	BRCA1-AT-NGG	.
BRCA1	p.L30P	nonsynonymous SNV	-0.119777	0.0759464	0.25819	0.575223	Other	NA	exon3	BRCA1_A_41267785_NGG	BRCA1-AT-NGG	.
BRCA1	p.I441T	nonsynonymous SNV	-0.0257917	0.0456237	0.427854	0.697082	Other	NA	exon10	BRCA1_A_41246224_NGG	BRCA1-AT-NGG	NGG_NG_shared
BRCA1	p.G1706G	synonymous SNV	-0.2189	0.140787	0.109558	0.327989	Other	NA	exon17	BRCA1_T_41215924_NGG	BRCA1-AT-NGG	.
BRCA1	c.*308A>G	UTR3	-0.791191	0.976457	0.00386031	0.0202398	LOF	NA	NA	BRCA1_T_41197387_NGG	BRCA1-AT-NGG	.
BRCA1	c.*1097A>G	UTR3	0.0423385	0.0331866	0.54885	0.790764	Other	NA	NA	BRCA1_T_41196598_NGG	BRCA1-AT-NGG	NGG_NG_shared
BRCA1	p.A807A	synonymous SNV	-0.22548	0.146974	0.100645	0.311025	Other	Likely_benign	exon10	BRCA1_T_41245127_NGG	BRCA1-AT-NGG	NGG_NG_shared
BRCA1	p.E1629G	nonsynonymous SNV	0.04337	0.0330371	0.609477	0.803592	Other	NA	exon15	BRCA1_T_41223044_NGG	BRCA1-AT-NGG	.
BRCA1	c.*1279A>G	UTR3	0.756248	0.00103593	0.997263	1	Other	NA	NA	BRCA1_T_41196416_NGG	BRCA1-AT-NGG	NGG_NG_shared
BRCA1	p.K608R	nonsynonymous SNV	-1.22739	0.999382	0.00384458	0.0202398	LOF	NA	exon10	BRCA1_T_41245725_NGG	BRCA1-AT-NGG	NGG_NG_shared
BRCA1	p.R388R	synonymous SNV	-0.129278	0.0803211	0.251886	0.569121	Other	NA	exon10	BRCA1_T_41246383_NGG	BRCA1-AT-NGG	.
BRCA1	p.G1232G	synonymous SNV	-0.0737102	0.0585515	0.335159	0.640134	Other	NA	exon10	BRCA1_A_41243852_NGG	BRCA1-AT-NGG	NGG_NG_shared
BRCA1	c.-1379A>G	UTR5	0.174887	0.0194495	0.821319	0.934469	Other	NA	exon1	BRCA1_T_41277492_NGG	BRCA1-AT-NGG	NGG_NG_shared
BRCA1	p.F721L	nonsynonymous SNV	-0.167004	0.101055	0.186107	0.487132	Other	NA	exon10	BRCA1_A_41245385_NGG	BRCA1-AT-NGG	.
BRCA1	p.I1568T	nonsynonymous SNV	0.0413665	0.0333284	0.606039	0.803592	Other	NA	exon15	BRCA1_A_41223228_NGG	BRCA1-AT-NGG	.
BRCA1	p.T1550A	nonsynonymous SNV	0.176665	0.0193146	0.83502	0.941117	Other	NA	exon14	BRCA1_T_41226373_NGG	BRCA1-AT-NGG	.
BRCA1	p.E1817G	nonsynonymous SNV	-0.249941	0.172647	0.0684944	0.234349	Other	NA	exon22	BRCA1_T_41199674_NGG	BRCA1-AT-NGG	.
BRCA1	p.M1083T	nonsynonymous SNV	-0.477553	0.636133	1.01388e-60	4.04708e-59	Other	Uncertain_significance	exon10	BRCA1_A_41244297_NGG	BRCA1-AT-NGG	.
BRCA1	p.I1824V	nonsynonymous SNV	0.132716	0.0229162	0.760842	0.895438	Other	Uncertain_significance	exon23	BRCA1_T_41197817_NGG	BRCA1-AT-NGG	.
BRCA1	p.L1455S	nonsynonymous SNV	-0.319777	0.273163	0.0138461	0.0612019	Other	NA	exon13	BRCA1_A_41228625_NGG	BRCA1-AT-NGG	.
BRCA1	c.*1069T>C	UTR3	-0.391265	0.421856	7.62338e-05	0.00101433	Other	NA	NA	BRCA1_A_41196626_NGG	BRCA1-AT-NGG	.
BRCA1	p.E781G	nonsynonymous SNV	-0.120056	0.0760703	0.25746	0.575223	Other	NA	exon10	BRCA1_T_41245204_NGG	BRCA1-AT-NGG	.
BRCA1	c.-16A>G	UTR5	-0.409388	0.465613	1.05895e-22	2.98374e-21	Other	Conflicting_interpretations_of_pathogenicity	NA	BRCA1_T_41276129_NGG	BRCA1-AT-NGG	.
BRCA1	c.-1197T>C	UTR5	-2.5215	1	0.000983231	0.00826259	LOF	NA	exon1	BRCA1_A_41277310_NGG	BRCA1-AT-NGG	NGG_inner_shared
BRCA1	p.L1528P	nonsynonymous SNV	-0.0189578	0.0441069	0.444477	0.704982	Other	Uncertain_significance	exon14	BRCA1_A_41226440_NGG	BRCA1-AT-NGG	NGG_inner_shared;NGG_NG_shared
BRCA1	p.S1496P	nonsynonymous SNV	-0.187571	0.115033	0.154333	0.429552	Other	NA	exon14	BRCA1_A_41226537_NGG	BRCA1-AT-NGG	.
BRCA1	p.Q1227R	nonsynonymous SNV	-0.271927	0.199673	0.0505381	0.180655	Other	NA	exon10	BRCA1_T_41243868_NGG	BRCA1-AT-NGG	.
BRCA1	p.P1502P	synonymous SNV	0.0880256	0.0273693	0.691409	0.838443	Other	Likely_benign	exon14	BRCA1_T_41226514_NGG	BRCA1-AT-NGG	.
BRCA1	nonsynonymous SNV	nonsynonymous SNV	0.0404957	0.0334561	0.607135	0.803592	Other	NA	NA	BRCA1_T_41231416_NGG	BRCA1-AT-NGG	NGG_inner_shared;NG_inner_shared;NGG_NG_shared
BRCA1	p.C39C	synonymous SNV	0.631683	0.00157824	0.999065	1	Other	NA	exon3	BRCA1_A_41267760_NGG	BRCA1-AT-NGG	.
BRCA1	p.L574P	nonsynonymous SNV	-0.215519	0.13772	0.116784	0.345305	Other	Uncertain_significance	exon10	BRCA1_A_41245827_NGG	BRCA1-AT-NGG	.
BRCA1	p.E1071E	synonymous SNV	0.189418	0.0183689	0.851715	0.953205	Other	Likely_benign	exon10	BRCA1_T_41244332_NGG	BRCA1-AT-NGG	.
BRCA1	p.D1155G	nonsynonymous SNV	-0.0778628	0.0598925	0.323927	0.634511	Other	NA	exon10	BRCA1_T_41244084_NGG	BRCA1-AT-NGG	.
BRCA1	p.T1194A	nonsynonymous SNV	-0.597095	0.86411	0.000355378	0.00354637	LOF	Uncertain_significance	exon10	BRCA1_T_41243968_NGG	BRCA1-AT-NGG	.
BRCA1	p.N822D	nonsynonymous SNV	-0.0506049	0.0517741	0.377287	0.672023	Other	NA	exon10	BRCA1_T_41245081_NGG	BRCA1-AT-NGG	NGG_NG_shared
BRCA1	c.*1252A>G	UTR3	-0.217401	0.139418	0.111402	0.331439	Other	NA	NA	BRCA1_T_41196443_NGG	BRCA1-AT-NGG	NGG_NG_shared
BRCA1	p.E1490G	nonsynonymous SNV	-0.970303	0.993121	0.00356503	0.0201471	LOF	NA	exon13	BRCA1_T_41228519_NGG	BRCA1-AT-NGG	.
BRCA1	p.H1732R	nonsynonymous SNV	0.207615	0.0170767	0.874007	0.969096	Other	NA	exon19	BRCA1_T_41209148_NGG	BRCA1-AT-NGG	NGG_NG_shared
BRCA1	p.A1474A	synonymous SNV	0.137883	0.0224594	0.767843	0.898801	Other	Likely_benign	exon13	BRCA1_A_41228567_NGG	BRCA1-AT-NGG	.
BRCA1	p.A1199A	synonymous SNV	-0.945195	0.991812	0.00374341	0.0201471	LOF	Likely_benign	exon10	BRCA1_A_41243951_NGG	BRCA1-AT-NGG	.
BRCA1	p.C27C	synonymous SNV	-0.490236	0.666542	1.60956e-31	4.81861e-30	Other	Conflicting_interpretations_of_pathogenicity	exon3	BRCA1_A_41267794_NGG	BRCA1-AT-NGG	NGG_inner_shared;NGG_NG_shared
BRCA1	c.*1056A>G	UTR3	-0.487244	0.659458	2.60787e-40	8.92265e-39	Other	NA	NA	BRCA1_T_41196637_NGG	BRCA1-AT-NGG	.
BRCA1	p.T1619T	synonymous SNV	0.163061	0.020367	0.810814	0.928736	Other	NA	exon15	BRCA1_A_41223074_NGG	BRCA1-AT-NGG	NGG_NG_shared
BRCA1	p.G263G	synonymous SNV	-0.36949	0.372029	0.000846249	0.00737006	Other	Likely_benign	exon10	BRCA1_A_41246759_NGG	BRCA1-AT-NGG	NGG_NG_shared
BRCA1	p.L983P	nonsynonymous SNV	-1.72083	0.999999	0.00256284	0.0175372	LOF	NA	exon10	BRCA1_A_41244600_NGG	BRCA1-AT-NGG	.
BRCA1	p.S1050G	nonsynonymous SNV	0.0499762	0.0321016	0.618689	0.803592	Other	NA	exon10	BRCA1_T_41244400_NGG	BRCA1-AT-NGG	NGG_NG_shared
BRCA1	p.T1640A	nonsynonymous SNV	-0.701821	0.949819	0.00165402	0.0121888	LOF	Uncertain_significance	exon15	BRCA1_T_41223011_NGG	BRCA1-AT-NGG	.
BRCA1	p.S140S	synonymous SNV	-0.443379	0.550847	0	0	Other	Likely_benign	exon6	BRCA1_A_41256160_NGG	BRCA1-AT-NGG	.
BRCA1	p.T1773A	nonsynonymous SNV	-0.649779	0.917885	0.00111948	0.00908869	LOF	NA	exon20	BRCA1_T_41203095_NGG	BRCA1-AT-NGG	.
BRCA1	p.L623L	synonymous SNV	-1.78779	1	0.00266082	0.0179512	LOF	NA	exon10	BRCA1_A_41245679_NGG	BRCA1-AT-NGG	.
BRCA1	p.N66D	nonsynonymous SNV	-0.715446	0.95568	0.00171734	0.0124638	LOF	NA	exon4	BRCA1_T_41258488_NGG	BRCA1-AT-NGG	.
BRCA1	p.P1575P	synonymous SNV	-0.340871	0.312359	0.0057112	0.0270858	Other	Likely_benign	exon15	BRCA1_A_41223206_NGG	BRCA1-AT-NGG	.
BRCA1	p.I124V	nonsynonymous SNV	-0.0351272	0.0478142	0.407564	0.687426	Other	Benign	exon6	BRCA1_T_41256210_NGG	BRCA1-AT-NGG	NGG_NG_shared
BRCA1	p.V412V	synonymous SNV	0.241923	0.0147826	0.919331	0.998547	Other	Likely_benign	exon10	BRCA1_T_41246312_NGG	BRCA1-AT-NGG	NGG_NG_shared
BRCA1	c.*1292T>C	UTR3	0.235804	0.0151803	0.908151	0.99316	Other	Uncertain_significance	NA	BRCA1_A_41196403_NGG	BRCA1-AT-NGG	.
BRCA1	p.L205L	synonymous SNV	-0.106049	0.0701398	0.275217	0.5877	Other	NA	exon9	BRCA1_T_41247916_NGG	BRCA1-AT-NGG	NGG_NG_shared
BRCA1	p.I1068V	nonsynonymous SNV	0.582325	0.00198762	0.999539	1	Other	NA	exon10	BRCA1_T_41244346_NGG	BRCA1-AT-NGG	NGG_NG_shared
BRCA1	p.S1642P	nonsynonymous SNV	0.0942957	0.0266821	0.704103	0.849535	Other	NA	exon15	BRCA1_A_41223007_NGG	BRCA1-AT-NGG	NGG_NG_shared
BRCA1	p.S1342S	synonymous SNV	-0.0305188	0.0467152	0.421867	0.694413	Other	Likely_benign	exon10	BRCA1_T_41243520_NGG	BRCA1-AT-NGG	.
BRCA1	p.L974S	nonsynonymous SNV	-0.294913	0.232353	0.0269567	0.110621	Other	Uncertain_significance	exon10	BRCA1_A_41244627_NGG	BRCA1-AT-NGG	.
BRCA1	c.*1303T>C	UTR3	0.726091	0.00112686	0.997167	1	Other	NA	NA	BRCA1_A_41196392_NGG	BRCA1-AT-NGG	.
BRCA1	p.D1131D	synonymous SNV	-0.120105	0.0760923	0.256369	0.575223	Other	NA	exon10	BRCA1_A_41244155_NGG	BRCA1-AT-NGG	NGG_NG_shared
BRCA1	p.X1864R	stoploss	-0.313402	0.262144	0.0169589	0.073183	Other	NA	exon23	BRCA1_A_41197697_NGG	BRCA1-AT-NGG	NGG_NG_shared
BRCA1	intronic	intronic	-0.289998	0.224967	0.0355771	0.136331	Other	NA	NA	BRCA1_A_41277238_NGG	BRCA1-AT-NGG	.
BRCA1	p.M1083V	nonsynonymous SNV	-0.141606	0.0864735	0.230039	0.538547	Other	Uncertain_significance	exon10	BRCA1_T_41244301_NGG	BRCA1-AT-NGG	.
BRCA1	p.K748K	synonymous SNV	0.227872	0.0157028	0.900063	0.990528	Other	NA	exon10	BRCA1_T_41245302_NGG	BRCA1-AT-NGG	.
BRCA1	p.A439A	synonymous SNV	0.0723761	0.0291913	0.666769	0.818929	Other	Likely_benign	exon10	BRCA1_A_41246231_NGG	BRCA1-AT-NGG	.
BRCA1	p.L502S	nonsynonymous SNV	-0.597398	0.864496	0.000517464	0.0046767	LOF	NA	exon10	BRCA1_A_41246043_NGG	BRCA1-AT-NGG	.
BRCA1	p.I769V	nonsynonymous SNV	-0.000586263	0.0403614	0.494614	0.747382	Other	NA	exon10	BRCA1_T_41245243_NGG	BRCA1-AT-NGG	NGG_NG_shared
BRCA1	p.V1804A	nonsynonymous SNV	-0.58917	0.853665	0.000251463	0.00280118	LOF	NA	exon22	BRCA1_A_41199716_NGG	BRCA1-AT-NGG	NGG_NG_shared
BRCA1	p.K1487E	nonsynonymous SNV	-0.0990483	0.0673958	0.297257	0.611848	Other	NA	exon13	BRCA1_T_41228529_NGG	BRCA1-AT-NGG	.
BRCA1	p.K607E	nonsynonymous SNV	-0.321878	0.276878	0.0116263	0.0520466	Other	Uncertain_significance	exon10	BRCA1_T_41245729_NGG	BRCA1-AT-NGG	.
BRCA1	p.S1580P	nonsynonymous SNV	0.124456	0.0236683	0.741581	0.879251	Other	NA	exon15	BRCA1_A_41223191_NGG	BRCA1-AT-NGG	.
BRCA1	p.D1435G	nonsynonymous SNV	0.198853	0.0176913	0.867676	0.964309	Other	Uncertain_significance	exon12	BRCA1_T_41234474_NGG	BRCA1-AT-NGG	NGG_NG_shared
BRCA1	c.*993T>C	UTR3	0.176295	0.0193426	0.611382	0.803592	Other	NA	NA	BRCA1_A_41196701_NGG	BRCA1-AT-NGG	.
BRCA1	c.-1326A>G	UTR5	-0.188527	0.115735	0.147512	0.413207	Other	NA	exon1	BRCA1_T_41277439_NGG	BRCA1-AT-NGG	.
BRCA1	p.N1647G	nonsynonymous SNV	-0.0255666	0.0455726	0.423506	0.694723	Other	NA	exon15	BRCA1_T_41222991_NGG	BRCA1-AT-NGG	.
BRCA1	p.G543G	synonymous SNV	0.237847	0.015047	0.911024	0.993681	Other	NA	exon10	BRCA1_A_41245919_NGG	BRCA1-AT-NGG	.
BRCA1	p.T637T	synonymous SNV	0.166127	0.0201255	0.603837	0.803592	Other	Likely_benign	exon10	BRCA1_A_41245633_NGG	BRCA1-AT-NGG	.
BRCA1	c.*15A>G:c.*13A>G	UTR3	-0.278733	0.208862	0.0403902	0.149976	Other	NA	NA	BRCA1_T_41197680_NGG	BRCA1-AT-NGG	.
BRCA1	p.R1737R	synonymous SNV	-0.0169888	0.0436829	0.438473	0.703802	Other	Conflicting_interpretations_of_pathogenicity	exon19	BRCA1_T_41209135_NGG	BRCA1-AT-NGG	.
BRCA1	p.L1528P	nonsynonymous SNV	0.575402	0.00205978	0.999841	1	Other	Uncertain_significance	exon14	BRCA1_A_41226437_NGG	BRCA1-AT-NGG	NGG_inner_shared;NGG_NG_shared
BRCA1	p.R213G	nonsynonymous SNV	-0.148428	0.0901259	0.20974	0.522277	Other	Uncertain_significance	exon9	BRCA1_T_41247896_NGG	BRCA1-AT-NGG	.
BRCA1	p.N376N	synonymous SNV	-0.0688262	0.0570245	0.335435	0.640134	Other	Likely_benign	exon10	BRCA1_A_41246420_NGG	BRCA1-AT-NGG	NGG_NG_shared
BRCA1	p.T884T	synonymous SNV	0.237592	0.0150637	0.912776	0.993681	Other	NA	exon10	BRCA1_T_41244898_NGG	BRCA1-AT-NGG	NGG_inner_shared;NGG_NG_shared
BRCA1	p.G1157G	synonymous SNV	-0.867535	0.986293	0.00272994	0.0181617	LOF	NA	exon10	BRCA1_A_41244077_NGG	BRCA1-AT-NGG	.
BRCA1	p.T1561A	nonsynonymous SNV	-0.332293	0.295916	0.00887933	0.0408962	Other	NA	exon15	BRCA1_T_41223250_NGG	BRCA1-AT-NGG	.
BRCA1	c.*441A>G	UTR3	-0.297216	0.235891	0.0270168	0.110621	Other	NA	NA	BRCA1_T_41197254_NGG	BRCA1-AT-NGG	NGG_NG_shared
BRCA1	p.I456V	nonsynonymous SNV	-0.265613	0.191504	0.0517989	0.18379	Other	NA	exon10	BRCA1_T_41246182_NGG	BRCA1-AT-NGG	.
BRCA1	p.A1616A	synonymous SNV	-0.0871288	0.0630333	0.317724	0.630083	Other	NA	exon15	BRCA1_A_41223080_NGG	BRCA1-AT-NGG	.
BRCA1	p.I1044I	synonymous SNV	0.0854982	0.027653	0.68052	0.831308	Other	NA	exon10	BRCA1_A_41244413_NGG	BRCA1-AT-NGG	.
BRCA1	p.I460M	nonsynonymous SNV	-0.375371	0.385142	0.000397321	0.00372114	Other	NA	exon10	BRCA1_T_41246168_NGG	BRCA1-AT-NGG	.
BRCA1	p.H1686R	nonsynonymous SNV	-0.0719638	0.0579994	0.328025	0.634511	Other	Conflicting_interpretations_of_pathogenicity	exon16	BRCA1_T_41219642_NGG	BRCA1-AT-NGG	NGG_NG_shared
BRCA1	p.Q905R	nonsynonymous SNV	-0.283529	0.215579	0.038481	0.144003	Other	Uncertain_significance	exon10	BRCA1_T_41244831_NGG	BRCA1-AT-NGG	.
BRCA1	p.E418G	nonsynonymous SNV	0.179353	0.0191122	0.832323	0.940289	Other	NA	exon10	BRCA1_T_41246295_NGG	BRCA1-AT-NGG	.
BRCA1	p.A605A	synonymous SNV	-1.26871	0.99962	0.00389271	0.0202398	LOF	NA	exon10	BRCA1_T_41245733_NGG	BRCA1-AT-NGG	NGG_NG_shared
BRCA1	p.T922A	nonsynonymous SNV	-0.0956135	0.0660997	0.297621	0.611848	Other	Uncertain_significance	exon10	BRCA1_T_41244782_NGG	BRCA1-AT-NGG	NGG_NG_shared
BRCA1	p.S789G	nonsynonymous SNV	-0.0612824	0.0547682	0.360433	0.660929	Other	NA	exon10	BRCA1_T_41245183_NGG	BRCA1-AT-NGG	NGG_NG_shared
BRCA1	p.L1839S	nonsynonymous SNV	-1.28454	0.999686	0.00339104	0.0201471	LOF	Uncertain_significance	exon23	BRCA1_A_41197771_NGG	BRCA1-AT-NGG	.
BRCA1	p.E1214G	nonsynonymous SNV	-0.376851	0.388486	0.000194191	0.0022147	Other	NA	exon10	BRCA1_T_41243905_NGG	BRCA1-AT-NGG	NGG_NG_shared
BRCA1	p.T1700T	synonymous SNV	-0.545554	0.783824	0.000117706	0.00148371	Other	Likely_benign	exon17	BRCA1_T_41215943_NGG	BRCA1-AT-NGG	NGG_NG_shared
BRCA1	p.I42T	nonsynonymous SNV	0.113072	0.0247534	0.584372	0.802506	Other	NA	exon3	BRCA1_A_41267752_NGG	BRCA1-AT-NGG	NGG_NG_shared
BRCA1	c.*319T>C	UTR3	-0.827235	0.981938	0.00357209	0.0201471	LOF	NA	NA	BRCA1_A_41197376_NGG	BRCA1-AT-NGG	.
BRCA1	p.S1336S	synonymous SNV	-0.0859075	0.0626072	0.307531	0.624047	Other	NA	exon10	BRCA1_A_41243540_NGG	BRCA1-AT-NGG	NGG_NG_shared
BRCA1	p.L159L	synonymous SNV	-0.975502	0.993371	0.00339644	0.0201471	LOF	Likely_benign	exon7	BRCA1_A_41251862_NGG	BRCA1-AT-NGG	NGG_NG_shared
BRCA1	p.Y105C	nonsynonymous SNV	-0.74936	0.967042	0.00208671	0.0149184	LOF	Benign	exon6	BRCA1_T_41256264_NGG	BRCA1-AT-NGG	.
BRCA1	p.N824N	synonymous SNV	0.309214	0.0106823	0.648075	0.812163	Other	Likely_benign	exon10	BRCA1_A_41245076_NGG	BRCA1-AT-NGG	.
BRCA1	c.*1125T>C	UTR3	-0.329794	0.291254	0.0104463	0.0472054	Other	NA	NA	BRCA1_A_41196566_NGG	BRCA1-AT-NGG	NGG_inner_shared;NGG_NG_shared
BRCA1	p.A322A	synonymous SNV	0.492724	0.00334343	1	1	Other	NA	exon10	BRCA1_A_41246582_NGG	BRCA1-AT-NGG	.
BRCA1	p.L246S	nonsynonymous SNV	0.58131	0.00199793	0.999754	1	Other	NA	exon10	BRCA1_A_41246811_NGG	BRCA1-AT-NGG	NGG_NG_shared
BRCA1	p.K428E	nonsynonymous SNV	-0.0204147	0.0444244	0.440274	0.703802	Other	NA	exon10	BRCA1_T_41246266_NGG	BRCA1-AT-NGG	NGG_NG_shared
BRCA1	c.-1364A>G:c.-1366A>G	UTR5	-0.000176008	0.0402829	0.496177	0.747387	Other	NA	exon1	BRCA1_T_41277477_NGG	BRCA1-AT-NGG	.
BRCA1	p.K672E	nonsynonymous SNV	-0.204279	0.128041	0.126885	0.370597	Other	Uncertain_significance	exon10	BRCA1_T_41245533_NGG	BRCA1-AT-NGG	.
BRCA1	p.E1754E	synonymous SNV	-0.349306	0.329194	0.00365009	0.0201471	Other	NA	exon19	BRCA1_T_41209084_NGG	BRCA1-AT-NGG	NGG_NG_shared
BRCA1	c.*510T>C	UTR3	0.280912	0.012346	0.959104	1	Other	NA	NA	BRCA1_A_41197185_NGG	BRCA1-AT-NGG	NGG_NG_shared
BRCA1	p.D67D	synonymous SNV	-0.208794	0.131835	0.127975	0.371517	Other	Benign	exon4	BRCA1_A_41258482_NGG	BRCA1-AT-NGG	NGG_NG_shared
BRCA1	p.S454S	synonymous SNV	-0.00109059	0.0404582	0.49777	0.747435	Other	Likely_benign	exon10	BRCA1_A_41246183_NGG	BRCA1-AT-NGG	NGG_NG_shared
BRCA1	p.D1778G	nonsynonymous SNV	-0.575962	0.834749	0.000137637	0.0016482	LOF	Conflicting_interpretations_of_pathogenicity	exon21	BRCA1_T_41201211_NGG	BRCA1-AT-NGG	.
BRCA1	p.N547D	nonsynonymous SNV	-0.0412284	0.0493243	0.395375	0.676374	Other	NA	exon10	BRCA1_T_41245908_NGG	BRCA1-AT-NGG	NGG_NG_shared
BRCA1	p.K812R	nonsynonymous SNV	-0.0585987	0.0539942	0.360908	0.660929	Other	NA	exon10	BRCA1_T_41245113_NGG	BRCA1-AT-NGG	NGG_NG_shared
BRCA1	intronic	intronic	-0.142282	0.0868271	0.216746	0.524349	Other	NA	NA	BRCA1_T_41277249_NGG	BRCA1-AT-NGG	.
BRCA1	p.S1431P	nonsynonymous SNV	0.0352531	0.0342399	0.59592	0.803592	Other	NA	exon12	BRCA1_A_41234487_NGG	BRCA1-AT-NGG	.
BRCA1	p.L1780P	nonsynonymous SNV	0.0102369	0.0383604	0.531728	0.778891	Other	Conflicting_interpretations_of_pathogenicity	exon21	BRCA1_A_41201205_NGG	BRCA1-AT-NGG	.
BRCA1	p.L892S	nonsynonymous SNV	-0.140781	0.0860441	0.222603	0.53224	Other	NA	exon10	BRCA1_A_41244873_NGG	BRCA1-AT-NGG	.
BRCA1	p.D1390G	nonsynonymous SNV	-0.210676	0.133454	0.119593	0.351442	Other	Uncertain_significance	exon11	BRCA1_T_41242975_NGG	BRCA1-AT-NGG	.
BRCA1	intronic	intronic	-1.41824	0.999942	0.00314236	0.0198051	LOF	NA	NA	BRCA1_T_41277280_NGG	BRCA1-AT-NGG	.
BRCA1	p.L1209L	synonymous SNV	0.00713552	0.0389193	0.52046	0.771827	Other	Likely_benign	exon10	BRCA1_A_41243923_NGG	BRCA1-AT-NGG	NGG_NG_shared
BRCA1	p.R959G	nonsynonymous SNV	0.360496	0.00795308	0.998018	1	Other	NA	exon10	BRCA1_T_41244673_NGG	BRCA1-AT-NGG	NGG_NG_shared
BRCA1	p.T1619A	nonsynonymous SNV	-0.176709	0.107388	0.169957	0.454801	Other	NA	exon15	BRCA1_T_41223076_NGG	BRCA1-AT-NGG	NGG_NG_shared
BRCA1	p.S434G	nonsynonymous SNV	-0.508651	0.708696	2.92785e-17	7.01219e-16	Other	Uncertain_significance	exon10	BRCA1_T_41246248_NGG	BRCA1-AT-NGG	.
BRCA1	c.*1021A>G	UTR3	-0.437279	0.535418	3.82462e-273	2.28999e-271	Other	NA	NA	BRCA1_T_41196674_NGG	BRCA1-AT-NGG	.
BRCA1	p.R1589R	synonymous SNV	-0.146397	0.0890195	0.220865	0.53163	Other	Likely_benign	exon15	BRCA1_A_41223161_NGG	BRCA1-AT-NGG	NGG_NG_shared
BRCA1	p.K1179E	nonsynonymous SNV	0.167071	0.0200517	0.812194	0.928736	Other	NA	exon10	BRCA1_T_41244012_NGG	BRCA1-AT-NGG	.
BRCA1	splicing	splicing	-1.98153	1	0.00288691	0.0189429	LOF	Uncertain_significance	NA	BRCA1_A_41277286_NGG	BRCA1-AT-NGG	.
BRCA1	p.V1842V	synonymous SNV	0.692504	0.00125278	0.997934	1	Other	Likely_benign	exon23	BRCA1_T_41197758_NGG	BRCA1-AT-NGG	NGG_NG_shared
BRCA1	p.S1140G	nonsynonymous SNV	0.249977	0.0142657	0.933436	1	Other	Benign	exon10	BRCA1_T_41244130_NGG	BRCA1-AT-NGG	NGG_NG_shared
BRCA1	p.K1530E	nonsynonymous SNV	0.135689	0.0226521	0.766199	0.898801	Other	NA	exon14	BRCA1_T_41226434_NGG	BRCA1-AT-NGG	.
BRCA1	p.I1405V	nonsynonymous SNV	-0.475918	0.632145	1.81999e-37	5.81183e-36	Other	Conflicting_interpretations_of_pathogenicity	exon12	BRCA1_T_41234565_NGG	BRCA1-AT-NGG	NGG_NG_shared
BRCA1	p.R613G	nonsynonymous SNV	0.181737	0.0189341	0.829133	0.9389	Other	Uncertain_significance	exon10	BRCA1_T_41245711_NGG	BRCA1-AT-NGG	NGG_NG_shared
BRCA1	p.Y196H	nonsynonymous SNV	-0.23686	0.158376	0.0846207	0.273874	Other	NA	exon8	BRCA1_A_41249266_NGG	BRCA1-AT-NGG	.
BRCA1	p.A254A	synonymous SNV	-0.300813	0.241512	0.0252257	0.105992	Other	Likely_benign	exon10	BRCA1_A_41246786_NGG	BRCA1-AT-NGG	.
BRCA1	c.-1346A>G	UTR5	-0.150424	0.0912299	0.201758	0.511335	Other	NA	exon1	BRCA1_T_41277459_NGG	BRCA1-AT-NGG	NGG_NG_shared
BRCA1	p.M1827V	nonsynonymous SNV	-0.146564	0.0891096	0.214293	0.523705	Other	NA	exon23	BRCA1_T_41197808_NGG	BRCA1-AT-NGG	NGG_NG_shared
BRCA1	p.T1777A	nonsynonymous SNV	-0.0448368	0.0502481	0.386059	0.672023	Other	NA	exon20	BRCA1_T_41203083_NGG	BRCA1-AT-NGG	.
BRCA1	c.-1295A>G	UTR5	0.0835249	0.0278772	0.690871	0.838443	Other	NA	exon1	BRCA1_T_41277406_NGG	BRCA1-AT-NGG	NGG_NG_shared
BRCA1	c.*283T>C	UTR3	0.174706	0.0194632	0.826403	0.938026	Other	NA	NA	BRCA1_A_41197412_NGG	BRCA1-AT-NGG	NGG_NG_shared
BRCA1	p.S988P	nonsynonymous SNV	-0.439023	0.539829	0	0	Other	NA	exon10	BRCA1_A_41244586_NGG	BRCA1-AT-NGG	NGG_NG_shared
BRCA1	c.*87T>C	UTR3	-0.506836	0.704662	1.16162e-12	2.41921e-11	Other	NA	NA	BRCA1_A_41197608_NGG	BRCA1-AT-NGG	.
BRCA1	p.S1503P	nonsynonymous SNV	0.148987	0.021511	0.786833	0.91037	Other	NA	exon14	BRCA1_A_41226513_NGG	BRCA1-AT-NGG	NGG_inner_shared;NGG_NG_shared
BRCA1	p.V990A	nonsynonymous SNV	-0.450928	0.569921	0	0	Other	Uncertain_significance	exon10	BRCA1_A_41244578_NGG	BRCA1-AT-NGG	.
BRCA1	p.Y179H	nonsynonymous SNV	0.141657	0.0221321	0.771752	0.898801	Other	Uncertain_significance	exon7	BRCA1_A_41251804_NGG	BRCA1-AT-NGG	NGG_NG_shared
BRCA1	c.*1120A>G	UTR3	-0.387645	0.413342	1.01512e-05	0.000143012	Other	NA	NA	BRCA1_T_41196575_NGG	BRCA1-AT-NGG	.
BRCA1	p.H816H	synonymous SNV	-0.0330452	0.0473133	0.414667	0.687426	Other	NA	exon10	BRCA1_A_41245097_NGG	BRCA1-AT-NGG	NGG_inner_shared
BRCA1	p.L1086L	synonymous SNV	-0.300659	0.24127	0.0247374	0.10486	Other	NA	exon10	BRCA1_T_41244290_NGG	BRCA1-AT-NGG	.
BRCA1	c.*181T>C	UTR3	-0.295961	0.233956	0.0279504	0.11346	Other	NA	NA	BRCA1_A_41197510_NGG	BRCA1-AT-NGG	.
BRCA1	p.C944R	nonsynonymous SNV	-0.102382	0.0686851	0.287026	0.600373	Other	NA	exon10	BRCA1_A_41244718_NGG	BRCA1-AT-NGG	.
BRCA1	p.Q1538R	nonsynonymous SNV	0.25119	0.0141885	0.928842	1	Other	NA	exon14	BRCA1_T_41226410_NGG	BRCA1-AT-NGG	.
BRCA1	p.E1329G	nonsynonymous SNV	0.595348	0.00186279	0.999511	1	Other	NA	exon10	BRCA1_T_41243562_NGG	BRCA1-AT-NGG	NGG_NG_shared
BRCA1	p.W1837R	nonsynonymous SNV	-0.592262	0.857821	0.000354263	0.00354637	LOF	Likely_pathogenic	exon23	BRCA1_A_41197778_NGG	BRCA1-AT-NGG	NGG_NG_shared
BRCA1	p.N1081S	nonsynonymous SNV	0.535617	0.00256776	0.999985	1	Other	NA	exon10	BRCA1_T_41244307_NGG	BRCA1-AT-NGG	.
BRCA1	p.L1392S	nonsynonymous SNV	0.462134	0.0040844	1	1	Other	Uncertain_significance	exon11	BRCA1_A_41242971_NGG	BRCA1-AT-NGG	NGG_NG_shared
BRCA1	p.Y1703C	nonsynonymous SNV	-1.72537	0.999999	0.00320596	0.0199436	LOF	Uncertain_significance	exon17	BRCA1_T_41215935_NGG	BRCA1-AT-NGG	NGG_inner_shared;NGG_NG_shared
BRCA1	c.*568A>G	UTR3	-0.0797907	0.0605288	0.319646	0.630083	Other	NA	NA	BRCA1_T_41197127_NGG	BRCA1-AT-NGG	NGG_NG_shared
BRCA1	p.E836E	synonymous SNV	0.279925	0.0124057	0.635041	0.806773	Other	NA	exon10	BRCA1_T_41245044_NGG	BRCA1-AT-NGG	NGG_inner_shared
BRCA1	p.K251R	nonsynonymous SNV	-0.150813	0.0914467	0.213932	0.523705	Other	NA	exon10	BRCA1_T_41246796_NGG	BRCA1-AT-NGG	NGG_NG_shared
BRCA1	p.E530G	nonsynonymous SNV	-0.516677	0.726179	3.20218e-11	5.89941e-10	Other	Uncertain_significance	exon10	BRCA1_T_41245959_NGG	BRCA1-AT-NGG	.
BRCA1	p.R296G	nonsynonymous SNV	-0.0852586	0.0623823	0.31632	0.630083	Other	Conflicting_interpretations_of_pathogenicity	exon10	BRCA1_T_41246659_NGG	BRCA1-AT-NGG	.
BRCA1	p.S1321P	nonsynonymous SNV	-0.781258	0.974575	0.00220485	0.0155312	LOF	NA	exon10	BRCA1_A_41243587_NGG	BRCA1-AT-NGG	NGG_NG_shared
BRCA1	c.*563A>G	UTR3	-0.0450379	0.0503002	0.384598	0.672023	Other	NA	NA	BRCA1_T_41197129_NGG	BRCA1-AT-NGG	NGG_inner_shared
BRCA1	c.*1190A>G	UTR3	0.385082	0.00681269	0.662751	0.818352	Other	NA	NA	BRCA1_T_41196504_NGG	BRCA1-AT-NGG	.
BRCA1	p.L611P	nonsynonymous SNV	-0.287967	0.22198	0.0333672	0.131248	Other	NA	exon10	BRCA1_A_41245716_NGG	BRCA1-AT-NGG	.
BRCA1	c.*500A>G	UTR3	0.231923	0.015435	0.90274	0.990528	Other	NA	NA	BRCA1_T_41197195_NGG	BRCA1-AT-NGG	NGG_NG_shared
BRCA1	p.R1726G	nonsynonymous SNV	-0.0282585	0.0461889	0.426682	0.697082	Other	Conflicting_interpretations_of_pathogenicity	exon18	BRCA1_T_41215364_NGG	BRCA1-AT-NGG	NGG_NG_shared
BRCA1	c.*381T>C	UTR3	-0.178956	0.10892	0.168527	0.453509	Other	NA	NA	BRCA1_A_41197313_NGG	BRCA1-AT-NGG	NG_inner_shared;NGG_NG_shared
BRCA1	p.K505E	nonsynonymous SNV	-0.402083	0.447768	4.35367e-06	6.31942e-05	Other	NA	exon10	BRCA1_T_41246032_NGG	BRCA1-AT-NGG	.
BRCA1	p.S1298S	synonymous SNV	-0.469076	0.615327	1.87882e-119	9.99951e-118	Other	NA	exon10	BRCA1_T_41243654_NGG	BRCA1-AT-NGG	.
BRCA1	c.-1352A>G	UTR5	0.479785	0.00363561	1	1	Other	NA	exon1	BRCA1_T_41277465_NGG	BRCA1-AT-NGG	NGG_NG_shared
BRCA1	p.T509T	synonymous SNV	0.936778	0.00073301	0.760058	0.895438	Other	Likely_benign	exon10	BRCA1_T_41246018_NGG	BRCA1-AT-NGG	NGG_NG_shared
BRCA1	p.D201D	synonymous SNV	-0.394225	0.428879	2.63709e-07	4.35575e-06	Other	Likely_benign	exon9	BRCA1_A_41247930_NGG	BRCA1-AT-NGG	.
BRCA1	p.E1559G	nonsynonymous SNV	-0.150921	0.0915072	0.211385	0.522277	Other	NA	exon15	BRCA1_T_41223255_NGG	BRCA1-AT-NGG	NGG_NG_shared
BRCA1	p.K309K	synonymous SNV	0.00299464	0.0396834	0.519785	0.771827	Other	Likely_benign	exon10	BRCA1_T_41246619_NGG	BRCA1-AT-NGG	NGG_NG_shared
BRCA1	c.*97T>C:c.*94T>C	UTR3	-0.013124	0.0428669	0.455195	0.710222	Other	NA	NA	BRCA1_A_41197597_NGG	BRCA1-AT-NGG	.
BRCA1	p.L1252P	nonsynonymous SNV	0.212119	0.0167659	0.879683	0.973137	Other	Uncertain_significance	exon10	BRCA1_A_41243793_NGG	BRCA1-AT-NGG	.
BRCA1	p.M1361V	nonsynonymous SNV	-0.0864522	0.0627968	0.305525	0.624047	Other	Uncertain_significance	exon10	BRCA1_T_41243467_NGG	BRCA1-AT-NGG	NGG_NG_shared
BRCA1	p.L393S	nonsynonymous SNV	-0.0654696	0.0560056	0.345674	0.65345	Other	NA	exon10	BRCA1_A_41246370_NGG	BRCA1-AT-NGG	.
BRCA1	p.Q380R	nonsynonymous SNV	0.493172	0.00333383	0.694049	0.839519	Other	Uncertain_significance	exon10	BRCA1_T_41246409_NGG	BRCA1-AT-NGG	NGG_NG_shared
BRCA1	p.A806A	synonymous SNV	-0.0511444	0.0519201	0.380597	0.672023	Other	NA	exon10	BRCA1_T_41245130_NGG	BRCA1-AT-NGG	.
BRCA1	p.L1657P	nonsynonymous SNV	-1.89412	1	0.0024056	0.0166997	LOF	NA	exon15	BRCA1_A_41222961_NGG	BRCA1-AT-NGG	NGG_NG_shared
BRCA1	c.*480A>G	UTR3	-0.240262	0.161964	0.0808663	0.267138	Other	NA	NA	BRCA1_T_41197215_NGG	BRCA1-AT-NGG	NGG_NG_shared
BRCA1	c.*847T>C	UTR3	0.0140447	0.0376896	0.550409	0.790764	Other	NA	NA	BRCA1_A_41196848_NGG	BRCA1-AT-NGG	.
BRCA1	p.Q1356R	nonsynonymous SNV	0.0757009	0.0287908	0.569203	0.802506	Other	NA	exon10	BRCA1_T_41243480_NGG	BRCA1-AT-NGG	.
BRCA1	p.L1764L	synonymous SNV	-0.0504643	0.0517362	0.372707	0.669101	Other	NA	exon20	BRCA1_T_41203117_NGG	BRCA1-AT-NGG	NGG_inner_shared
BRCA1	p.L1504S	nonsynonymous SNV	-0.240383	0.162094	0.0825838	0.270943	Other	NA	exon14	BRCA1_A_41226512_NGG	BRCA1-AT-NGG	.
BRCA1	p.L1472P	nonsynonymous SNV	0.568436	0.00213679	0.999848	1	Other	NA	exon13	BRCA1_A_41228572_NGG	BRCA1-AT-NGG	.
BRCA1	c.*478A>G	UTR3	0.320116	0.0100681	0.985071	1	Other	NA	NA	BRCA1_T_41197217_NGG	BRCA1-AT-NGG	.
BRCA1	p.T775A	nonsynonymous SNV	-0.00539552	0.0412976	0.470653	0.724896	Other	NA	exon10	BRCA1_T_41245225_NGG	BRCA1-AT-NGG	.
BRCA1	c.-1197T>C	UTR5	0.525601	0.00272498	1	1	Other	NA	exon1	BRCA1_A_41277309_NGG	BRCA1-AT-NGG	NGG_inner_shared
BRCA1	c.*405A>G	UTR3	-0.577502	0.837053	0.000287773	0.00306319	LOF	NA	NA	BRCA1_T_41197290_NGG	BRCA1-AT-NGG	.
BRCA1	p.S1212P	nonsynonymous SNV	-1.14831	0.998531	0.00394641	0.0202398	LOF	NA	exon10	BRCA1_A_41243914_NGG	BRCA1-AT-NGG	NGG_NG_shared
BRCA1	c.*273T>C	UTR3	-0.007364	0.0416896	0.467743	0.722739	Other	NA	NA	BRCA1_A_41197421_NGG	BRCA1-AT-NGG	.
BRCA1	p.K307E	nonsynonymous SNV	0.252429	0.0141098	0.929611	1	Other	Uncertain_significance	exon10	BRCA1_T_41246628_NGG	BRCA1-AT-NGG	.
BRCA1	p.H816H	synonymous SNV	0.199959	0.0176129	0.867499	0.964309	Other	NA	exon10	BRCA1_A_41245100_NGG	BRCA1-AT-NGG	NGG_inner_shared
BRCA1	p.P58P	synonymous SNV	-0.413086	0.474737	8.00028e-18	2.01691e-16	Other	NA	exon4	BRCA1_A_41258510_NGG	BRCA1-AT-NGG	NGG_NG_shared
BRCA1	p.K943K	synonymous SNV	-0.0869581	0.0629735	0.318507	0.630083	Other	Likely_benign	exon10	BRCA1_T_41244719_NGG	BRCA1-AT-NGG	NGG_NG_shared
BRCA1	p.X1864W	stoploss	0.476315	0.00371913	1	1	Other	NA	exon23	BRCA1_T_41197695_NGG	BRCA1-AT-NGG	NGG_NG_shared
BRCA1	p.L1267L	synonymous SNV	-0.226098	0.14757	0.0995865	0.309753	Other	NA	exon10	BRCA1_T_41243745_NGG	BRCA1-AT-NGG	.
BRCA1	c.*1125T>C	UTR3	0.171621	0.0196992	0.614183	0.803592	Other	NA	NA	BRCA1_A_41196569_NGG	BRCA1-AT-NGG	NGG_inner_shared;NGG_NG_shared
BRCA1	p.E457G	nonsynonymous SNV	-1.17691	0.998915	0.00468566	0.0229024	LOF	NA	exon10	BRCA1_T_41246177_NGG	BRCA1-AT-NGG	.
BRCA1	c.*428A>G	UTR3	-0.596938	0.863909	0.000268752	0.00292573	LOF	NA	NA	BRCA1_T_41197267_NGG	BRCA1-AT-NGG	NGG_NG_shared
BRCA1	p.V412A	nonsynonymous SNV	-0.103144	0.0689844	0.285061	0.598879	Other	NA	exon10	BRCA1_A_41246310_NGG	BRCA1-AT-NGG	.
BRCA1	c.-1273A>G	UTR5	-1.56666	0.999992	0.00347716	0.0201471	LOF	NA	exon1	BRCA1_T_41277386_NGG	BRCA1-AT-NGG	.
BRCA1	p.L1764P	nonsynonymous SNV	0.190655	0.018279	0.855275	0.954958	Other	Pathogenic	exon20	BRCA1_A_41203121_NGG	BRCA1-AT-NGG	.
BRCA1	p.I1807T	nonsynonymous SNV	0.0316129	0.0347994	0.581233	0.802506	Other	NA	NA	BRCA1_A_41199706_NGG	BRCA1-AT-NGG	.
BRCA1	c.*703A>G:c.*705A>G	UTR3	-0.94909	0.992026	0.00397191	0.0202398	LOF	NA	NA	BRCA1_T_41196992_NGG	BRCA1-AT-NGG	.
BRCA1	c.-1183T>C	UTR5	-1.55236	0.99999	0.00348029	0.0201471	LOF	NA	exon1	BRCA1_A_41277296_NGG	BRCA1-AT-NGG	.
BRCA1	p.H1326H	synonymous SNV	1.20507	0.000622027	0.790495	0.912402	Other	NA	exon10	BRCA1_A_41243570_NGG	BRCA1-AT-NGG	.
BRCA1	c.-1386T>C	UTR5	-0.109145	0.071399	0.278514	0.5877	Other	NA	exon1	BRCA1_A_41277499_NGG	BRCA1-AT-NGG	NGG_inner_shared;NGG_NG_shared
BRCA1	c.-1327C>T	UTR5	-0.293016	0.553846	0.0385868	0.169621	Other	NA	exon1	BRCA1_G_41277440_NGG	BRCA1-CG-NGG	NGG_NG_shared
BRCA1	p.V178V	synonymous SNV	0.123645	0.067478	0.756484	1	Other	NA	exon7	BRCA1_G_41251805_NGG	BRCA1-CG-NGG	.
BRCA1	p.D1840N	nonsynonymous SNV	-0.110203	0.248759	0.25584	0.68332	Other	Uncertain_significance	exon23	BRCA1_C_41197769_NGG	BRCA1-CG-NGG	NGG_NG_shared
BRCA1	p.D1131N	nonsynonymous SNV	-0.217391	0.415865	0.105492	0.370979	Other	Uncertain_significance	exon10	BRCA1_C_41244157_NGG	BRCA1-CG-NGG	NGG_NG_shared
BRCA1	c.*305C>T:c.*306C>T	UTR3	-0.732438	0.946192	3.81348e-09	3.74253e-08	LOF	NA	NA	BRCA1_G_41197389_NGG	BRCA1-CG-NGG	.
BRCA1	p.A1166V	nonsynonymous SNV	0.037481	0.109538	0.607099	1	Other	NA	exon10	BRCA1_G_41244051_NGG	BRCA1-CG-NGG	.
BRCA1	p.D295D	synonymous SNV	0.199323	0.0451461	0.871341	1	Other	Likely_benign	exon10	BRCA1_G_41246663_NGG	BRCA1-CG-NGG	.
BRCA1	p.S1473F	nonsynonymous SNV	0.707056	0.0205416	0.999993	1	Other	NA	exon13	BRCA1_G_41228571_NGG	BRCA1-CG-NGG	NG_inner_shared;NGG_NG_shared
BRCA1	p.N1521N	synonymous SNV	-0.209406	0.401831	0.114274	0.392064	Other	NA	exon14	BRCA1_G_41226460_NGG	BRCA1-CG-NGG	.
BRCA1	p.L750L	synonymous SNV	-0.0897086	0.223109	0.288637	0.708168	Other	NA	exon10	BRCA1_G_41245298_NGG	BRCA1-CG-NGG	.
BRCA1	p.Q1200Q	synonymous SNV	0.235289	0.0378189	0.916153	1	Other	NA	exon10	BRCA1_C_41243947_NGG	BRCA1-CG-NGG	NGG_inner_shared
BRCA1	p.S844N	nonsynonymous SNV	-0.122991	0.265868	0.234542	0.649459	Other	NA	exon10	BRCA1_C_41245017_NGG	BRCA1-CG-NGG	.
BRCA1	c.*504C>T	UTR3	-0.00571693	0.140024	0.471893	0.889013	Other	NA	NA	BRCA1_G_41197191_NGG	BRCA1-CG-NGG	NGG_NG_shared
BRCA1	c.*483C>T	UTR3	-0.741794	0.947211	2.04423e-05	0.000176054	LOF	NA	NA	BRCA1_G_41197212_NGG	BRCA1-CG-NGG	NGG_NG_shared
BRCA1	p.H1283Y	nonsynonymous SNV	-2.35598	0.999721	0.000210594	0.0014334	LOF	Uncertain_significance	exon10	BRCA1_G_41243701_NGG	BRCA1-CG-NGG	.
BRCA1	p.F1772F	synonymous SNV	0.047085	0.103715	0.627202	1	Other	NA	exon20	BRCA1_G_41203094_NGG	BRCA1-CG-NGG	NGG_NG_shared
BRCA1	c.*1246G>A	UTR3	0.491035	0.0182788	1	1	Other	NA	NA	BRCA1_C_41196449_NGG	BRCA1-CG-NGG	.
BRCA1	p.L1335L	synonymous SNV	-0.0916792	0.22548	0.28543	0.704394	Other	NA	exon10	BRCA1_G_41243545_NGG	BRCA1-CG-NGG	NG_inner_shared;NGG_NG_shared
BRCA1	c.*10G>A	UTR3	-0.0192718	0.151176	0.433836	0.835975	Other	NA	NA	BRCA1_C_41197685_NGG	BRCA1-CG-NGG	.
BRCA1	p.V837I	nonsynonymous SNV	-0.0993981	0.234963	0.277948	0.704139	Other	NA	exon10	BRCA1_C_41245039_NGG	BRCA1-CG-NGG	NGG_NG_shared
BRCA1	p.S1298L	nonsynonymous SNV	-0.182548	0.356165	0.147427	0.47132	Other	Uncertain_significance	exon10	BRCA1_G_41243653_NGG	BRCA1-CG-NGG	NGG_NG_shared
BRCA1	p.Q1447X	stopgain	-0.073951	0.20487	0.322369	0.727215	Other	Pathogenic	exon12	BRCA1_G_41234439_NGG	BRCA1-CG-NGG	.
BRCA1	p.E1609K	nonsynonymous SNV	0.151467	0.0579956	0.81206	1	Other	NA	exon15	BRCA1_C_41223106_NGG	BRCA1-CG-NGG	NGG_NG_shared
BRCA1	p.A807V	nonsynonymous SNV	0.897508	0.0177746	0.99989	1	Other	NA	exon10	BRCA1_G_41245128_NGG	BRCA1-CG-NGG	NGG_NG_shared
BRCA1	intronic	intronic	-0.117755	0.258761	0.2453	0.667848	Other	NA	NA	BRCA1_G_41277214_NGG	BRCA1-CG-NGG	.
BRCA1	p.G778N	nonsynonymous SNV	-0.246216	0.467791	0.0775458	0.297494	Other	NA	exon10	BRCA1_C_41245215_NGG	BRCA1-CG-NGG	NGG_NG_shared
BRCA1	c.*569C>T	UTR3	0.485043	0.0183325	1	1	Other	NA	NA	BRCA1_G_41197126_NGG	BRCA1-CG-NGG	NGG_NG_shared
BRCA1	p.N537N	synonymous SNV	-0.291561	0.551181	0.0353884	0.157199	Other	NA	exon10	BRCA1_G_41245936_NGG	BRCA1-CG-NGG	NGG_NG_shared
BRCA1	p.C1270C	synonymous SNV	0.983389	0.0151901	0.999669	1	Other	Likely_benign	exon10	BRCA1_G_41243738_NGG	BRCA1-CG-NGG	.
BRCA1	c.*315C>T	UTR3	0.457573	0.0187484	1	1	Other	NA	NA	BRCA1_G_41197380_NGG	BRCA1-CG-NGG	NGG_NG_shared
BRCA1	c.*324C>T	UTR3	0.728631	0.0206354	1	1	Other	NA	NA	BRCA1_G_41197371_NGG	BRCA1-CG-NGG	.
BRCA1	p.S803N	nonsynonymous SNV	0.479335	0.0183956	1	1	Other	NA	exon10	BRCA1_C_41245140_NGG	BRCA1-CG-NGG	NGG_NG_shared
BRCA1	c.*30G>A	UTR3	-0.170893	0.337211	0.170163	0.523891	Other	NA	NA	BRCA1_C_41197665_NGG	BRCA1-CG-NGG	.
BRCA1	p.T1834L	nonsynonymous SNV	-0.176052	0.34553	0.1582	0.490886	Other	NA	exon23	BRCA1_G_41197784_NGG	BRCA1-CG-NGG	NGG_NG_shared
BRCA1	p.V1808M	nonsynonymous SNV	0.124782	0.0670574	0.781786	1	Other	NA	exon22	BRCA1_C_41199705_NGG	BRCA1-CG-NGG	.
BRCA1	p.G263N	nonsynonymous SNV	-0.180582	0.352929	0.153679	0.480389	Other	NA	exon10	BRCA1_C_41246757_NGG	BRCA1-CG-NGG	NGG_NG_shared
BRCA1	p.S220F	nonsynonymous SNV	-0.0142196	0.146925	0.443192	0.846277	Other	NA	exon9	BRCA1_G_41247871_NGG	BRCA1-CG-NGG	NGG_NG_shared
BRCA1	p.D201N	nonsynonymous SNV	0.538729	0.0182562	1	1	Other	Uncertain_significance	exon9	BRCA1_C_41247932_NGG	BRCA1-CG-NGG	NGG_NG_shared
BRCA1	p.L1657L	synonymous SNV	-0.347743	0.650787	0.00966569	0.0479873	Other	Likely_benign	exon15	BRCA1_C_41222960_NGG	BRCA1-CG-NGG	.
BRCA1	c.-1269C>T	UTR5	-1.04217	0.94577	0.000326722	0.00218852	LOF	Uncertain_significance	exon1	BRCA1_G_41277384_NGG	BRCA1-CG-NGG	NGG_NG_shared
BRCA1	c.*453G>A:c.*451G>A	UTR3	0.163238	0.0544592	0.823049	1	Other	NA	NA	BRCA1_C_41197240_NGG	BRCA1-CG-NGG	NGG_inner_shared
BRCA1	p.E1470K	nonsynonymous SNV	-0.115418	0.255634	0.251158	0.675087	Other	NA	exon13	BRCA1_C_41228581_NGG	BRCA1-CG-NGG	.
BRCA1	p.P1812L	nonsynonymous SNV	-0.090056	0.223526	0.296259	0.715464	Other	NA	exon22	BRCA1_G_41199692_NGG	BRCA1-CG-NGG	.
BRCA1	p.A1416V	nonsynonymous SNV	-0.647179	0.92955	1.93853e-15	2.15279e-14	LOF	NA	exon12	BRCA1_G_41234531_NGG	BRCA1-CG-NGG	.
BRCA1	c.*1124G>A	UTR3	0.284535	0.0303003	0.958803	1	Other	NA	NA	BRCA1_C_41196571_NGG	BRCA1-CG-NGG	.
BRCA1	p.H553Y	nonsynonymous SNV	0.01521	0.124337	0.532109	0.979861	Other	NA	exon10	BRCA1_G_41245891_NGG	BRCA1-CG-NGG	.
BRCA1	c.*1282C>T:c.*1283C>T:c.*1284C>T	UTR3	0.202416	0.0444449	0.874401	1	Other	NA	NA	BRCA1_G_41196411_NGG	BRCA1-CG-NGG	.
BRCA1	p.G876K	nonsynonymous SNV	0.586426	0.0187863	1	1	Other	NA	exon10	BRCA1_C_41244921_NGG	BRCA1-CG-NGG	NGG_NG_shared
BRCA1	p.S1049F	nonsynonymous SNV	0.171829	0.0520412	0.83113	1	Other	NA	exon10	BRCA1_G_41244401_NGG	BRCA1-CG-NGG	NGG_NG_shared
BRCA1	p.E1754K	nonsynonymous SNV	0.0660163	0.0931508	0.561428	0.995474	Other	NA	exon19	BRCA1_C_41209086_NGG	BRCA1-CG-NGG	NGG_NG_shared
BRCA1	p.E149K	nonsynonymous SNV	-0.108097	0.246022	0.262585	0.692202	Other	Uncertain_significance	exon7	BRCA1_C_41251894_NGG	BRCA1-CG-NGG	NGG_NG_shared
BRCA1	c.*1256G>A	UTR3	-0.665909	0.93454	2.22734e-09	2.23794e-08	LOF	NA	NA	BRCA1_C_41196439_NGG	BRCA1-CG-NGG	NGG_NG_shared
BRCA1	p.Q206X	stopgain	-0.481505	0.831507	3.59174e-26	5.22661e-25	LOF	Pathogenic	exon9	BRCA1_G_41247917_NGG	BRCA1-CG-NGG	.
BRCA1	p.Q1200X	stopgain	-1.00885	0.946506	0.000358325	0.00226616	LOF	Pathogenic	exon10	BRCA1_G_41243950_NGG	BRCA1-CG-NGG	NGG_inner_shared;NGG_NG_shared
BRCA1	p.A1623V	nonsynonymous SNV	-0.145561	0.298098	0.199582	0.572951	Other	NA	exon15	BRCA1_G_41223063_NGG	BRCA1-CG-NGG	.
BRCA1	p.L666L	synonymous SNV	-0.284252	0.537764	0.0431689	0.187807	Other	Likely_benign	exon10	BRCA1_G_41245552_NGG	BRCA1-CG-NGG	NG_inner_shared;NGG_NG_shared
BRCA1	p.L999L	synonymous SNV	0.555929	0.0183973	1	1	Other	Likely_benign	exon10	BRCA1_G_41244553_NGG	BRCA1-CG-NGG	NGG_inner_shared;NGG_NG_shared
BRCA1	intronic	intronic	-0.075097	0.206153	0.316615	0.727215	Other	Pathogenic	NA	BRCA1_C_41203079_NGG	BRCA1-CG-NGG	.
BRCA1	p.H318Y	nonsynonymous SNV	-0.066334	0.196509	0.332197	0.730491	Other	NA	exon10	BRCA1_G_41246596_NGG	BRCA1-CG-NGG	NGG_NG_shared
BRCA1	p.M1083I	nonsynonymous SNV	-0.218497	0.417823	0.105088	0.370979	Other	NA	exon10	BRCA1_C_41244299_NGG	BRCA1-CG-NGG	.
BRCA1	p.C64Y	nonsynonymous SNV	-1.60672	0.989619	0.000873549	0.0048505	LOF	Pathogenic	exon4	BRCA1_C_41258494_NGG	BRCA1-CG-NGG	NGG_NG_shared
BRCA1	p.T212T	synonymous SNV	-0.357938	0.667787	0.00728148	0.0379356	Other	NA	exon9	BRCA1_G_41247897_NGG	BRCA1-CG-NGG	.
BRCA1	synonymous SNV	synonymous SNV	0.515866	0.0181829	1	1	Other	NA	NA	BRCA1_C_41231412_NGG	BRCA1-CG-NGG	NGG_inner_shared;NGG_NG_shared
BRCA1	p.T967I	nonsynonymous SNV	-0.20758	0.398648	0.117515	0.399931	Other	NA	exon10	BRCA1_G_41244648_NGG	BRCA1-CG-NGG	NGG_NG_shared
BRCA1	p.A1693V	nonsynonymous SNV	-0.823561	0.951528	1.57629e-07	1.5118e-06	LOF	NA	exon17	BRCA1_G_41215965_NGG	BRCA1-CG-NGG	NGG_NG_shared
BRCA1	c.-1267C>T:c.-1269C>T	UTR5	-0.514963	0.861186	1.91526e-266	8.98045e-265	LOF	NA	exon1	BRCA1_G_41277382_NGG	BRCA1-CG-NGG	.
BRCA1	p.E1549K	nonsynonymous SNV	0.0782058	0.0869493	0.692008	1	Other	NA	exon14	BRCA1_C_41226378_NGG	BRCA1-CG-NGG	NGG_NG_shared
BRCA1	c.*1C>T	UTR3	0.260518	0.0336449	0.938367	1	Other	Likely_benign	NA	BRCA1_G_41197694_NGG	BRCA1-CG-NGG	NGG_NG_shared
BRCA1	p.S896N	nonsynonymous SNV	-0.585723	0.906065	1.17357e-88	2.75137e-87	LOF	NA	exon10	BRCA1_C_41244861_NGG	BRCA1-CG-NGG	.
BRCA1	p.R1507K	nonsynonymous SNV	0.426713	0.0195827	0.676373	1	Other	NA	exon14	BRCA1_C_41226500_NGG	BRCA1-CG-NGG	NGG_inner_shared;NGG_NG_shared
BRCA1	p.E638K	nonsynonymous SNV	0.330165	0.0253671	0.982726	1	Other	Uncertain_significance	exon10	BRCA1_C_41245636_NGG	BRCA1-CG-NGG	NGG_NG_shared
BRCA1	c.*364C>T	UTR3	-0.52611	0.869781	0	0	LOF	NA	NA	BRCA1_G_41197331_NGG	BRCA1-CG-NGG	.
BRCA1	c.-1323G>A	UTR5	0.181582	0.0494533	0.846207	1	Other	NA	exon1	BRCA1_C_41277436_NGG	BRCA1-CG-NGG	.
BRCA1	p.L1252L	synonymous SNV	-0.0308953	0.161394	0.394905	0.786084	Other	Likely_benign	exon10	BRCA1_G_41243794_NGG	BRCA1-CG-NGG	NGG_inner_shared;NGG_NG_shared
BRCA1	intronic	intronic	-0.27304	0.517113	0.0499639	0.209237	Other	NA	NA	BRCA1_G_41277244_NGG	BRCA1-CG-NGG	.
BRCA1	p.D214N	nonsynonymous SNV	-0.416199	0.755497	0.000175004	0.0012733	Other	Uncertain_significance	exon9	BRCA1_C_41247893_NGG	BRCA1-CG-NGG	NGG_inner_shared;NGG_NG_shared
BRCA1	p.E732K	nonsynonymous SNV	0.464878	0.0186095	0.999999	1	Other	NA	exon10	BRCA1_C_41245354_NGG	BRCA1-CG-NGG	.
BRCA1	splicing	splicing	0.943951	0.0163808	0.999501	1	Other	NA	exon6	BRCA1_C_41256276_NGG	BRCA1-CG-NGG	.
BRCA1	p.S1178S	synonymous SNV	-0.148773	0.302891	0.196702	0.572155	Other	NA	exon10	BRCA1_G_41244014_NGG	BRCA1-CG-NGG	NGG_NG_shared
BRCA1	p.E1576K	nonsynonymous SNV	-0.0665295	0.19672	0.328763	0.730491	Other	Uncertain_significance	exon15	BRCA1_C_41223205_NGG	BRCA1-CG-NGG	NGG_NG_shared
BRCA1	p.K1104K	synonymous SNV	-0.276554	0.52359	0.0478835	0.204109	Other	Likely_benign	exon10	BRCA1_C_41244236_NGG	BRCA1-CG-NGG	.
BRCA1	p.S1861N	nonsynonymous SNV	0.203849	0.0441249	0.619755	1	Other	NA	exon23	BRCA1_C_41197705_NGG	BRCA1-CG-NGG	NGG_NG_shared
BRCA1	p.P871S	nonsynonymous SNV	0.484529	0.0183377	0.682364	1	Other	NA	exon10	BRCA1_G_41244936_NGG	BRCA1-CG-NGG	NGG_NG_shared
BRCA1	p.V1810M	nonsynonymous SNV	-0.276868	0.52417	0.0500781	0.209237	Other	NA	NA	BRCA1_C_41199697_NGG	BRCA1-CG-NGG	NGG_NG_shared
BRCA1	p.S1042S	synonymous SNV	0.259595	0.033785	0.935164	1	Other	NA	exon10	BRCA1_G_41244422_NGG	BRCA1-CG-NGG	NGG_NG_shared
BRCA1	p.P875L	nonsynonymous SNV	-0.185201	0.360557	0.141247	0.458508	Other	NA	exon10	BRCA1_G_41244924_NGG	BRCA1-CG-NGG	NGG_NG_shared
BRCA1	p.R1443Q	nonsynonymous SNV	0.201484	0.0446547	0.879805	1	Other	Uncertain_significance	exon12	BRCA1_C_41234450_NGG	BRCA1-CG-NGG	NGG_NG_shared
BRCA1	p.P529F	nonsynonymous SNV	0.152006	0.0578277	0.807109	1	Other	NA	exon10	BRCA1_G_41245962_NGG	BRCA1-CG-NGG	.
BRCA1	p.R131K	nonsynonymous SNV	0.237151	0.0374855	0.911249	1	Other	NA	exon6	BRCA1_C_41256188_NGG	BRCA1-CG-NGG	NGG_NG_shared
BRCA1	p.E1033K	nonsynonymous SNV	0.486218	0.018321	1	1	Other	Uncertain_significance	exon10	BRCA1_C_41244451_NGG	BRCA1-CG-NGG	NGG_NG_shared
BRCA1	c.*1244C>T	UTR3	-0.301281	0.568929	0.0307079	0.137859	Other	NA	NA	BRCA1_G_41196451_NGG	BRCA1-CG-NGG	.
BRCA1	c.-1343C>T:c.-1344C>T	UTR5	0.0304616	0.114002	0.536369	0.979861	Other	NA	exon1	BRCA1_G_41277456_NGG	BRCA1-CG-NGG	.
BRCA1	p.A1142T	nonsynonymous SNV	0.157483	0.0561552	0.814396	1	Other	NA	exon10	BRCA1_C_41244124_NGG	BRCA1-CG-NGG	.
BRCA1	p.D40N	nonsynonymous SNV	-0.587546	0.906944	1.63683e-80	3.28924e-79	LOF	Uncertain_significance	exon3	BRCA1_C_41267759_NGG	BRCA1-CG-NGG	.
BRCA1	p.Q1200X	stopgain	-1.52663	0.985253	0.000404906	0.0025128	LOF	Pathogenic	exon10	BRCA1_G_41243952_NGG	BRCA1-CG-NGG	NGG_inner_shared;NGG_NG_shared
BRCA1	c.*1101C>T	UTR3	0.112421	0.0717954	0.748432	1	Other	NA	NA	BRCA1_G_41196594_NGG	BRCA1-CG-NGG	NGG_NG_shared
BRCA1	c.*180C>T	UTR3	0.0656669	0.0933353	0.666447	1	Other	NA	NA	BRCA1_G_41197512_NGG	BRCA1-CG-NGG	.
BRCA1	p.E1413K	nonsynonymous SNV	0.0244615	0.117962	0.5361	0.979861	Other	NA	exon12	BRCA1_C_41234541_NGG	BRCA1-CG-NGG	.
BRCA1	c.*1304G>A	UTR3	-0.157955	0.316862	0.178328	0.537531	Other	NA	NA	BRCA1_C_41196391_NGG	BRCA1-CG-NGG	.
BRCA1	c.*130C>T	UTR3	0.348665	0.0238206	0.990452	1	Other	NA	NA	BRCA1_G_41197565_NGG	BRCA1-CG-NGG	NGG_NG_shared
BRCA1	p.F1226F	synonymous SNV	0.0756103	0.0882322	0.576306	0.997921	Other	NA	exon10	BRCA1_G_41243869_NGG	BRCA1-CG-NGG	NGG_NG_shared
BRCA1	p.D67N	nonsynonymous SNV	0.484875	0.0183342	0.686409	1	Other	Uncertain_significance	exon4	BRCA1_C_41258486_NGG	BRCA1-CG-NGG	NGG_NG_shared
BRCA1	p.S1360S	synonymous SNV	0.435232	0.0193106	0.672125	1	Other	NA	exon10	BRCA1_G_41243468_NGG	BRCA1-CG-NGG	NGG_NG_shared
BRCA1	p.N1067N	synonymous SNV	-0.0784896	0.209992	0.310482	0.727215	Other	NA	exon10	BRCA1_G_41244347_NGG	BRCA1-CG-NGG	NGG_NG_shared
BRCA1	p.D214N	nonsynonymous SNV	0.171279	0.0521919	0.830815	1	Other	Uncertain_significance	exon9	BRCA1_C_41247890_NGG	BRCA1-CG-NGG	NGG_inner_shared;NGG_NG_shared
BRCA1	p.G1062N	nonsynonymous SNV	-0.0354942	0.16561	0.390391	0.780782	Other	NA	exon10	BRCA1_C_41244363_NGG	BRCA1-CG-NGG	.
BRCA1	intronic	intronic	1.051	0.0132609	0.999416	1	Other	Pathogenic	NA	BRCA1_C_41267742_NGG	BRCA1-CG-NGG	.
BRCA1	p.E1451K	nonsynonymous SNV	0.0437582	0.105695	0.552118	0.98618	Other	Uncertain_significance	exon12	BRCA1_C_41234427_NGG	BRCA1-CG-NGG	.
BRCA1	p.Y179Y	synonymous SNV	-0.122149	0.264716	0.235468	0.649459	Other	NA	exon7	BRCA1_G_41251802_NGG	BRCA1-CG-NGG	NGG_NG_shared
BRCA1	p.K519K	synonymous SNV	0.442427	0.0191062	0.999971	1	Other	NA	exon10	BRCA1_C_41245991_NGG	BRCA1-CG-NGG	NGG_NG_shared
BRCA1	p.L413L	synonymous SNV	0.319108	0.0264089	0.977221	1	Other	Likely_benign	exon10	BRCA1_C_41246309_NGG	BRCA1-CG-NGG	.
BRCA1	c.*702C>T	UTR3	0.90958	0.0174185	0.999793	1	Other	NA	NA	BRCA1_G_41196993_NGG	BRCA1-CG-NGG	.
BRCA1	p.L1072L	synonymous SNV	0.191835	0.0469034	0.862374	1	Other	NA	exon10	BRCA1_G_41244334_NGG	BRCA1-CG-NGG	NG_inner_shared;NGG_NG_shared
BRCA1	p.T208L	nonsynonymous SNV	-0.179612	0.351337	0.148618	0.471555	Other	NA	exon9	BRCA1_G_41247908_NGG	BRCA1-CG-NGG	.
BRCA1	c.*91C>T	UTR3	0.266005	0.0328298	0.942089	1	Other	NA	NA	BRCA1_G_41197600_NGG	BRCA1-CG-NGG	.
BRCA1	intronic	intronic	-0.0832982	0.215535	0.296697	0.715464	Other	NA	NA	BRCA1_C_41277239_NGG	BRCA1-CG-NGG	.
BRCA1	c.*499C>T	UTR3	0.0639395	0.094253	0.568304	0.997921	Other	NA	NA	BRCA1_G_41197196_NGG	BRCA1-CG-NGG	.
BRCA1	NA:c.-1181G>A:c.-1182G>A	UTR5	0.150056	0.0584375	0.80317	1	Other	Likely_benign	exon1	BRCA1_C_41277293_NGG	BRCA1-CG-NGG	.
BRCA1	c.*322G>A	UTR3	0.034979	0.111108	0.607213	1	Other	NA	NA	BRCA1_C_41197372_NGG	BRCA1-CG-NGG	NGG_NG_shared
BRCA1	p.S395F	nonsynonymous SNV	-0.00293691	0.137835	0.480214	0.900668	Other	NA	exon10	BRCA1_G_41246364_NGG	BRCA1-CG-NGG	NGG_NG_shared
BRCA1	p.A433V	nonsynonymous SNV	-0.313517	0.59104	0.0247605	0.113575	Other	NA	exon10	BRCA1_G_41246249_NGG	BRCA1-CG-NGG	.
BRCA1	p.E1781K	nonsynonymous SNV	0.276451	0.0313627	0.955246	1	Other	NA	exon21	BRCA1_C_41201203_NGG	BRCA1-CG-NGG	NGG_NG_shared
BRCA1	p.Q1857Q	synonymous SNV	0.13328	0.0640051	0.776136	1	Other	NA	exon23	BRCA1_C_41197716_NGG	BRCA1-CG-NGG	.
BRCA1	p.I518I	synonymous SNV	0.674729	0.0202114	1	1	Other	Uncertain_significance	exon10	BRCA1_G_41245994_NGG	BRCA1-CG-NGG	NGG_NG_shared
BRCA1	p.V1804I	nonsynonymous SNV	0.154501	0.0570585	0.815739	1	Other	NA	exon22	BRCA1_C_41199717_NGG	BRCA1-CG-NGG	.
BRCA1	p.T1550I	nonsynonymous SNV	-0.0832831	0.215517	0.30772	0.727215	Other	Uncertain_significance	exon14	BRCA1_G_41226374_NGG	BRCA1-CG-NGG	.
BRCA1	c.*1291G>A	UTR3	-0.182607	0.356262	0.14295	0.460497	Other	NA	NA	BRCA1_C_41196402_NGG	BRCA1-CG-NGG	.
BRCA1	p.H1195Y	nonsynonymous SNV	-0.180441	0.352696	0.153561	0.480389	Other	Uncertain_significance	exon10	BRCA1_G_41243961_NGG	BRCA1-CG-NGG	NGG_inner_shared
BRCA1	p.L1404L	synonymous SNV	-0.0963377	0.231166	0.281989	0.704139	Other	NA	exon12	BRCA1_G_41234568_NGG	BRCA1-CG-NGG	NGG_inner_shared;NGG_NG_shared
BRCA1	c.*211G>A	UTR3	0.118976	0.0692374	0.756168	1	Other	NA	NA	BRCA1_C_41197482_NGG	BRCA1-CG-NGG	NGG_inner_shared;NGG_NG_shared
BRCA1	p.A1082V	nonsynonymous SNV	0.621064	0.0193557	1	1	Other	Uncertain_significance	exon10	BRCA1_G_41244303_NGG	BRCA1-CG-NGG	.
BRCA1	splicing	splicing	-0.160992	0.32157	0.177738	0.537531	Other	Pathogenic	NA	BRCA1_C_41222944_NGG	BRCA1-CG-NGG	.
BRCA1	c.*425G>A	UTR3	-0.113315	0.252845	0.258503	0.686091	Other	NA	NA	BRCA1_C_41197270_NGG	BRCA1-CG-NGG	.
BRCA1	p.C944Y	nonsynonymous SNV	0.389006	0.0212098	0.666883	1	Other	Uncertain_significance	exon10	BRCA1_C_41244717_NGG	BRCA1-CG-NGG	.
BRCA1	c.*431C>T	UTR3	0.224965	0.0397451	0.904792	1	Other	NA	NA	BRCA1_G_41197264_NGG	BRCA1-CG-NGG	NGG_NG_shared
BRCA1	p.G948K	nonsynonymous SNV	-0.0871403	0.220049	0.299246	0.71751	Other	NA	exon10	BRCA1_C_41244705_NGG	BRCA1-CG-NGG	NGG_NG_shared
BRCA1	p.S1342L	nonsynonymous SNV	0.226272	0.0394938	0.90044	1	Other	NA	exon10	BRCA1_G_41243523_NGG	BRCA1-CG-NGG	NGG_NG_shared
BRCA1	p.D825N	nonsynonymous SNV	-0.631572	0.924689	1.8403e-30	2.87632e-29	LOF	NA	exon10	BRCA1_C_41245075_NGG	BRCA1-CG-NGG	.
BRCA1	p.L165L	synonymous SNV	0.114283	0.0710581	0.747965	1	Other	Likely_benign	exon7	BRCA1_G_41251846_NGG	BRCA1-CG-NGG	NGG_NG_shared
BRCA1	p.S1097N	nonsynonymous SNV	0.149236	0.0586961	0.598882	1	Other	NA	exon10	BRCA1_C_41244258_NGG	BRCA1-CG-NGG	.
BRCA1	p.V154V	synonymous SNV	-0.456847	0.805684	9.21364e-05	0.000762383	LOF	NA	exon7	BRCA1_G_41251876_NGG	BRCA1-CG-NGG	NGG_NG_shared
BRCA1	p.G1015E	nonsynonymous SNV	-0.554096	0.888736	0	0	LOF	NA	exon10	BRCA1_C_41244504_NGG	BRCA1-CG-NGG	.
BRCA1	splicing	splicing	-0.0364597	0.166507	0.386896	0.777477	Other	Pathogenic	NA	BRCA1_C_41226347_NGG	BRCA1-CG-NGG	.
BRCA1	c.-1341C>T	UTR5	0.236844	0.0375403	0.916218	1	Other	NA	exon1	BRCA1_G_41277454_NGG	BRCA1-CG-NGG	.
BRCA1	p.Q1313X	stopgain	-0.853509	0.951559	0.000139362	0.00105019	LOF	Pathogenic	exon10	BRCA1_G_41243611_NGG	BRCA1-CG-NGG	.
BRCA1	p.K683K	synonymous SNV	-0.648441	0.929914	3.36286e-22	4.43478e-21	LOF	Likely_benign	exon10	BRCA1_C_41245499_NGG	BRCA1-CG-NGG	.
BRCA1	p.L28L	synonymous SNV	-0.145177	0.297529	0.205148	0.581023	Other	Uncertain_significance	exon3	BRCA1_G_41267795_NGG	BRCA1-CG-NGG	NGG_inner_shared;NGG_NG_shared
BRCA1	p.T775I	nonsynonymous SNV	0.399532	0.0206825	0.998237	1	Other	NA	exon10	BRCA1_G_41245224_NGG	BRCA1-CG-NGG	NGG_NG_shared
BRCA1	p.N319N	synonymous SNV	-0.56551	0.895461	1.10941e-213	3.90142e-212	LOF	Likely_benign	exon10	BRCA1_G_41246591_NGG	BRCA1-CG-NGG	NGG_NG_shared
BRCA1	p.L639L	synonymous SNV	-0.479395	0.829431	1.30964e-33	2.21067e-32	LOF	Likely_benign	exon10	BRCA1_C_41245631_NGG	BRCA1-CG-NGG	NGG_inner_shared
BRCA1	c.-1221C>T	UTR5	-0.518638	0.864089	2.43858e-282	1.28635e-280	LOF	NA	exon1	BRCA1_G_41277334_NGG	BRCA1-CG-NGG	NGG_NG_shared
BRCA1	c.*43G>A	UTR3	0.14586	0.0597752	0.604132	1	Other	NA	NA	BRCA1_C_41197652_NGG	BRCA1-CG-NGG	NGG_NG_shared
BRCA1	p.G1232D	nonsynonymous SNV	-0.273335	0.517657	0.0517649	0.214165	Other	NA	exon10	BRCA1_C_41243853_NGG	BRCA1-CG-NGG	NGG_NG_shared
BRCA1	p.H270Y	nonsynonymous SNV	0.339622	0.0245468	0.987606	1	Other	NA	exon10	BRCA1_G_41246740_NGG	BRCA1-CG-NGG	.
BRCA1	c.-1328G>A:c.-1329G>A	UTR5	0.177063	0.0506322	0.842554	1	Other	NA	exon1	BRCA1_C_41277441_NGG	BRCA1-CG-NGG	.
BRCA1	p.S1336N	nonsynonymous SNV	0.0618803	0.0953593	0.655547	1	Other	NA	exon10	BRCA1_C_41243539_NGG	BRCA1-CG-NGG	.
BRCA1	p.G1591N	nonsynonymous SNV	-0.248333	0.471663	0.0715643	0.279631	Other	NA	exon15	BRCA1_C_41223159_NGG	BRCA1-CG-NGG	.
BRCA1	p.S1320F	nonsynonymous SNV	0.153139	0.0574771	0.80285	1	Other	NA	exon10	BRCA1_G_41243589_NGG	BRCA1-CG-NGG	NGG_NG_shared
BRCA1	p.T922I	nonsynonymous SNV	0.0734951	0.0892925	0.576282	0.997921	Other	Uncertain_significance	exon10	BRCA1_G_41244783_NGG	BRCA1-CG-NGG	NGG_NG_shared
BRCA1	p.Q534X	stopgain	0.100777	0.0766017	0.728447	1	Other	Pathogenic	exon10	BRCA1_G_41245948_NGG	BRCA1-CG-NGG	NGG_NG_shared
BRCA1	p.S1363L	nonsynonymous SNV	0.295448	0.0289617	0.963255	1	Other	Uncertain_significance	exon10	BRCA1_G_41243460_NGG	BRCA1-CG-NGG	NGG_NG_shared
BRCA1	c.-1175G>A	UTR5	-0.441719	0.788118	3.3077e-05	0.00027917	Other	NA	exon1	BRCA1_C_41277287_NGG	BRCA1-CG-NGG	NGG_NG_shared
BRCA1	c.*848G>A:c.*844G>A	UTR3	-0.19797	0.382075	0.128047	0.432287	Other	NA	NA	BRCA1_C_41196847_NGG	BRCA1-CG-NGG	.
BRCA1	p.S1651F	nonsynonymous SNV	0.145975	0.0597381	0.804844	1	Other	Uncertain_significance	exon15	BRCA1_G_41222979_NGG	BRCA1-CG-NGG	NGG_NG_shared
BRCA1	p.P871P	synonymous SNV	0.48356	0.0183478	0.687766	1	Other	Likely_benign	exon10	BRCA1_C_41244935_NGG	BRCA1-CG-NGG	NGG_NG_shared
BRCA1	p.A1814V	nonsynonymous SNV	-0.257633	0.488728	0.060509	0.238643	Other	NA	exon22	BRCA1_G_41199685_NGG	BRCA1-CG-NGG	.
BRCA1	p.Y655Y	synonymous SNV	-0.467975	0.817765	6.72825e-19	8.11234e-18	LOF	NA	exon10	BRCA1_G_41245580_NGG	BRCA1-CG-NGG	NGG_NG_shared
BRCA1	c.*1351C>T	UTR3	-0.0307105	0.161227	0.415102	0.814122	Other	NA	NA	BRCA1_G_41196342_NGG	BRCA1-CG-NGG	NGG_NG_shared
BRCA1	c.*453G>A:c.*451G>A	UTR3	0.0974822	0.078025	0.719585	1	Other	NA	NA	BRCA1_C_41197242_NGG	BRCA1-CG-NGG	NGG_inner_shared
BRCA1	p.Q317X	stopgain	1.16385	0.0105366	0.999456	1	Other	Pathogenic	exon10	BRCA1_G_41246600_NGG	BRCA1-CG-NGG	NGG_NG_shared
BRCA1	p.D1390D	synonymous SNV	0.24526	0.0360821	0.634409	1	Other	NA	exon11	BRCA1_G_41242976_NGG	BRCA1-CG-NGG	.
BRCA1	p.L954L	synonymous SNV	-0.517771	0.86341	5.03586e-249	2.12513e-247	LOF	Likely_benign	exon10	BRCA1_G_41244684_NGG	BRCA1-CG-NGG	NGG_inner_shared;NGG_NG_shared
BRCA1	p.G160K	nonsynonymous SNV	-0.064133	0.194148	0.340084	0.741156	Other	NA	exon7	BRCA1_C_41251860_NGG	BRCA1-CG-NGG	NGG_NG_shared
BRCA1	p.L1252L	synonymous SNV	1.01248	0.0143371	0.999607	1	Other	Likely_benign	exon10	BRCA1_C_41243792_NGG	BRCA1-CG-NGG	NGG_inner_shared;NGG_NG_shared
BRCA1	c.-1201G>A	UTR5	-0.358183	0.66819	0.00796496	0.0409904	Other	NA	exon1	BRCA1_C_41277313_NGG	BRCA1-CG-NGG	.
BRCA1	p.E352K	nonsynonymous SNV	0.0499058	0.102066	0.63904	1	Other	Uncertain_significance	exon10	BRCA1_C_41246494_NGG	BRCA1-CG-NGG	.
BRCA1	p.G1560K	nonsynonymous SNV	0.10698	0.0739985	0.746174	1	Other	NA	exon15	BRCA1_C_41223252_NGG	BRCA1-CG-NGG	NGG_NG_shared
BRCA1	p.L246L	synonymous SNV	-0.10314	0.239671	0.274735	0.704139	Other	Likely_benign	exon10	BRCA1_C_41246810_NGG	BRCA1-CG-NGG	NGG_NG_shared
BRCA1	p.X1864X	synonymous SNV	0.291022	0.0294917	0.964087	1	Other	NA	exon23	BRCA1_C_41197696_NGG	BRCA1-CG-NGG	NGG_NG_shared
BRCA1	p.P1554L	nonsynonymous SNV	-0.417068	0.756668	0.000440846	0.00262024	Other	NA	exon14	BRCA1_G_41226362_NGG	BRCA1-CG-NGG	.
BRCA1	p.L30L	synonymous SNV	-0.262456	0.497603	0.0592081	0.235715	Other	NA	exon3	BRCA1_C_41267787_NGG	BRCA1-CG-NGG	NGG_inner_shared;NGG_NG_shared
BRCA1	c.*182G>A	UTR3	-0.609396	0.916549	7.28932e-46	1.28171e-44	LOF	NA	NA	BRCA1_C_41197513_NGG	BRCA1-CG-NGG	.
BRCA1	p.G817S	nonsynonymous SNV	-0.567561	0.896612	2.15949e-229	8.28458e-228	LOF	Uncertain_significance	exon10	BRCA1_C_41245099_NGG	BRCA1-CG-NGG	NGG_inner_shared
BRCA1	p.E1581K	nonsynonymous SNV	-0.55172	0.887265	0	0	LOF	NA	exon15	BRCA1_C_41223190_NGG	BRCA1-CG-NGG	.
BRCA1	p.P142F	nonsynonymous SNV	-0.244529	0.464709	0.0797112	0.303046	Other	NA	exon6	BRCA1_G_41256154_NGG	BRCA1-CG-NGG	NGG_NG_shared
BRCA1	p.S1569N	nonsynonymous SNV	0.644007	0.0197472	1	1	Other	NA	exon15	BRCA1_C_41223225_NGG	BRCA1-CG-NGG	.
BRCA1	p.Q380X	stopgain	-0.374815	0.694941	0.00366271	0.0195654	Other	Pathogenic	exon10	BRCA1_G_41246410_NGG	BRCA1-CG-NGG	NG_inner_shared;NGG_NG_shared
BRCA1	p.A254T	nonsynonymous SNV	-0.39733	0.729014	0.00132017	0.00723523	Other	NA	exon10	BRCA1_C_41246788_NGG	BRCA1-CG-NGG	.
BRCA1	p.A92V	nonsynonymous SNV	-0.531294	0.873569	0	0	LOF	NA	exon5	BRCA1_G_41256911_NGG	BRCA1-CG-NGG	NGG_NG_shared
BRCA1	p.K893K	synonymous SNV	0.0228896	0.119022	0.545423	0.98618	Other	Likely_benign	exon10	BRCA1_C_41244869_NGG	BRCA1-CG-NGG	.
BRCA1	c.*281G>A	UTR3	-0.169444	0.334895	0.17132	0.523891	Other	NA	NA	BRCA1_C_41197411_NGG	BRCA1-CG-NGG	NG_inner_shared;NGG_NG_shared
BRCA1	c.*1122C>T	UTR3	-0.506283	0.854057	2.03222e-116	5.71732e-115	LOF	NA	NA	BRCA1_G_41196573_NGG	BRCA1-CG-NGG	.
BRCA1	p.S1796L	nonsynonymous SNV	-0.491242	0.840766	1.15428e-46	2.11785e-45	LOF	Uncertain_significance	exon21	BRCA1_G_41201157_NGG	BRCA1-CG-NGG	NGG_NG_shared
BRCA1	p.P773F	nonsynonymous SNV	0.240218	0.0369457	0.916711	1	Other	NA	exon10	BRCA1_G_41245230_NGG	BRCA1-CG-NGG	NGG_NG_shared
BRCA1	p.T1640I	nonsynonymous SNV	0.307406	0.0276141	0.97412	1	Other	NA	exon15	BRCA1_G_41223012_NGG	BRCA1-CG-NGG	.
BRCA1	p.Q1525X	stopgain	0.165881	0.0537012	0.832129	1	Other	Pathogenic	exon14	BRCA1_G_41226450_NGG	BRCA1-CG-NGG	NGG_NG_shared
BRCA1	p.L1764L	synonymous SNV	0.819186	0.0197654	0.999774	1	Other	NA	exon20	BRCA1_G_41203122_NGG	BRCA1-CG-NGG	NGG_inner_shared
BRCA1	p.I21I	synonymous SNV	-0.237412	0.45176	0.0856206	0.319751	Other	Likely_benign	exon2	BRCA1_G_41276051_NGG	BRCA1-CG-NGG	NGG_NG_shared
BRCA1	p.Q1327X	stopgain	-0.888902	0.950891	0.000203318	0.0014196	LOF	Pathogenic	exon10	BRCA1_G_41243569_NGG	BRCA1-CG-NGG	NGG_NG_shared
BRCA1	p.E438E	synonymous SNV	0.182144	0.0493091	0.84946	1	Other	NA	exon10	BRCA1_C_41246233_NGG	BRCA1-CG-NGG	NGG_NG_shared
BRCA1	p.E1112K	nonsynonymous SNV	0.251002	0.0351346	0.631662	1	Other	NA	exon10	BRCA1_C_41244214_NGG	BRCA1-CG-NGG	.
BRCA1	p.S123F	nonsynonymous SNV	0.272875	0.0318527	0.948058	1	Other	NA	exon6	BRCA1_G_41256212_NGG	BRCA1-CG-NGG	NGG_NG_shared
BRCA1	p.S1328F	nonsynonymous SNV	0.0876036	0.0824683	0.581726	0.997921	Other	NA	exon10	BRCA1_G_41243565_NGG	BRCA1-CG-NGG	.
BRCA1	p.Q1327Q	synonymous SNV	-0.64422	0.92868	4.54193e-21	5.63734e-20	LOF	NA	exon10	BRCA1_C_41243567_NGG	BRCA1-CG-NGG	.
BRCA1	p.R78K	nonsynonymous SNV	0.105583	0.0745759	0.739212	1	Other	NA	exon5	BRCA1_C_41256953_NGG	BRCA1-CG-NGG	.
BRCA1	p.I925I	synonymous SNV	0.355814	0.0232849	0.993299	1	Other	Likely_benign	exon10	BRCA1_G_41244771_NGG	BRCA1-CG-NGG	NGG_NG_shared
BRCA1	p.Q534Q	synonymous SNV	0.0380213	0.109201	0.617532	1	Other	NA	exon10	BRCA1_C_41245944_NGG	BRCA1-CG-NGG	.
BRCA1	p.F885F	synonymous SNV	0.494027	0.0182566	1	1	Other	NA	exon10	BRCA1_G_41244893_NGG	BRCA1-CG-NGG	NGG_NG_shared
BRCA1	c.-1315G>A:c.-1317G>A	UTR5	0.163214	0.0544661	0.601822	1	Other	NA	exon1	BRCA1_C_41277428_NGG	BRCA1-CG-NGG	.
BRCA1	p.Q310X	stopgain	-0.0447596	0.174406	0.375433	0.769092	Other	Pathogenic	exon10	BRCA1_G_41246620_NGG	BRCA1-CG-NGG	.
BRCA1	c.*984G>A	UTR3	-0.0742165	0.205166	0.321974	0.727215	Other	NA	NA	BRCA1_C_41196711_NGG	BRCA1-CG-NGG	NGG_NG_shared
BRCA1	c.*1127G>A	UTR3	-0.0195442	0.151409	0.436844	0.837946	Other	NA	NA	BRCA1_C_41196568_NGG	BRCA1-CG-NGG	.
BRCA1	p.E29K	nonsynonymous SNV	-0.0965451	0.231422	0.280709	0.704139	Other	NA	exon3	BRCA1_C_41267790_NGG	BRCA1-CG-NGG	NGG_inner_shared
BRCA1	p.D1435N	nonsynonymous SNV	0.159696	0.0554956	0.822315	1	Other	NA	exon12	BRCA1_C_41234475_NGG	BRCA1-CG-NGG	NGG_NG_shared
BRCA1	p.T367I	nonsynonymous SNV	0.208467	0.043114	0.88201	1	Other	NA	exon10	BRCA1_G_41246448_NGG	BRCA1-CG-NGG	NGG_NG_shared
BRCA1	p.Q94X	stopgain	-0.234025	0.445626	0.0867938	0.321289	Other	Pathogenic	exon5	BRCA1_G_41256903_NGG	BRCA1-CG-NGG	.
BRCA1	p.P1238F	nonsynonymous SNV	-0.474492	0.824513	4.0352e-16	4.73015e-15	LOF	NA	exon10	BRCA1_G_41243835_NGG	BRCA1-CG-NGG	.
BRCA1	p.T1700I	nonsynonymous SNV	0.369492	0.0223504	0.996113	1	Other	NA	exon17	BRCA1_G_41215942_NGG	BRCA1-CG-NGG	.
BRCA1	p.V1646V	synonymous SNV	0.26843	0.0324795	0.945284	1	Other	NA	exon15	BRCA1_G_41222993_NGG	BRCA1-CG-NGG	.
BRCA1	p.S177F	nonsynonymous SNV	0.790014	0.0202591	0.999943	1	Other	NA	exon7	BRCA1_G_41251809_NGG	BRCA1-CG-NGG	NGG_NG_shared
BRCA1	p.K711K	synonymous SNV	-0.501494	0.849956	2.44252e-88	5.42496e-87	LOF	NA	exon10	BRCA1_C_41245413_NGG	BRCA1-CG-NGG	NGG_NG_shared
BRCA1	p.A942A	synonymous SNV	0.0910828	0.0808729	0.581439	0.997921	Other	NA	exon10	BRCA1_G_41244722_NGG	BRCA1-CG-NGG	.
BRCA1	p.A1308V	nonsynonymous SNV	-0.850995	0.95158	0.000125192	0.000978355	LOF	NA	exon10	BRCA1_G_41243625_NGG	BRCA1-CG-NGG	NGG_NG_shared
BRCA1	p.L786L	synonymous SNV	1.28173	0.0083443	0.999704	1	Other	Benign	exon10	BRCA1_G_41245192_NGG	BRCA1-CG-NGG	.
BRCA1	p.E1478K	nonsynonymous SNV	0.0380098	0.109209	0.616398	1	Other	NA	exon13	BRCA1_C_41228557_NGG	BRCA1-CG-NGG	NGG_NG_shared
BRCA1	c.-1365G>A:c.-1367G>A	UTR5	-0.0753741	0.206464	0.32331	0.727215	Other	NA	exon1	BRCA1_C_41277478_NGG	BRCA1-CG-NGG	.
BRCA1	p.T161I	nonsynonymous SNV	-0.222724	0.425335	0.100734	0.366464	Other	Conflicting_interpretations_of_pathogenicity	exon7	BRCA1_G_41251857_NGG	BRCA1-CG-NGG	NGG_NG_shared
BRCA1	p.I946I	synonymous SNV	0.391118	0.0210992	0.998413	1	Other	NA	exon10	BRCA1_G_41244710_NGG	BRCA1-CG-NGG	NGG_NG_shared
BRCA1	p.H1195Y	nonsynonymous SNV	1.90389	0.00295417	0.999625	1	Other	Uncertain_significance	exon10	BRCA1_G_41243966_NGG	BRCA1-CG-NGG	NGG_inner_shared
BRCA1	p.S104S	synonymous SNV	0.634211	0.019582	1	1	Other	NA	exon6	BRCA1_G_41256268_NGG	BRCA1-CG-NGG	.
BRCA1	p.Q1356X	stopgain	-1.10425	0.946271	0.000833507	0.00468986	LOF	Pathogenic	exon10	BRCA1_G_41243482_NGG	BRCA1-CG-NGG	NGG_NG_shared
BRCA1	p.Y1509Y	synonymous SNV	0.356618	0.0232267	0.992007	1	Other	NA	exon14	BRCA1_G_41226496_NGG	BRCA1-CG-NGG	.
BRCA1	p.S663S	synonymous SNV	0.45241	0.0188596	0.685887	1	Other	NA	exon10	BRCA1_G_41245559_NGG	BRCA1-CG-NGG	.
BRCA1	p.L1800F	nonsynonymous SNV	-0.509038	0.856362	5.15119e-175	1.55272e-173	LOF	NA	exon21	BRCA1_G_41201146_NGG	BRCA1-CG-NGG	.
BRCA1	c.*22G>A	UTR3	-1.99572	0.998303	0.000183446	0.0013121	LOF	NA	NA	BRCA1_C_41197671_NGG	BRCA1-CG-NGG	NGG_NG_shared
BRCA1	p.H1732Y	nonsynonymous SNV	2.94644	0.00110939	0.999811	1	Other	NA	exon19	BRCA1_G_41209152_NGG	BRCA1-CG-NGG	.
BRCA1	p.V1378V	synonymous SNV	-0.0435292	0.173214	0.374261	0.769092	Other	NA	exon11	BRCA1_G_41243010_NGG	BRCA1-CG-NGG	.
BRCA1	p.L52F	nonsynonymous SNV	0.278439	0.0310956	0.952254	1	Other	Conflicting_interpretations_of_pathogenicity	exon4	BRCA1_G_41258534_NGG	BRCA1-CG-NGG	NGG_inner_shared;NGG_NG_shared
BRCA1	intronic	intronic	-0.627175	0.923194	1.33214e-25	1.87387e-24	LOF	Likely_benign	NA	BRCA1_G_41277275_NGG	BRCA1-CG-NGG	.
BRCA1	p.M751I	nonsynonymous SNV	0.306303	0.0277334	0.970286	1	Other	Uncertain_significance	exon10	BRCA1_C_41245295_NGG	BRCA1-CG-NGG	.
BRCA1	c.*1224C>T	UTR3	-0.559922	0.892238	8.85168875543338e-311	0	LOF	NA	NA	BRCA1_G_41196471_NGG	BRCA1-CG-NGG	.
BRCA1	p.E1836K	nonsynonymous SNV	-0.352254	0.658361	0.00913463	0.0458906	Other	Uncertain_significance	exon23	BRCA1_C_41197777_NGG	BRCA1-CG-NGG	NGG_NG_shared
BRCA1	p.N1647N	synonymous SNV	0.213802	0.0419838	0.891829	1	Other	NA	exon15	BRCA1_G_41222990_NGG	BRCA1-CG-NGG	NGG_NG_shared
BRCA1	p.S753N	nonsynonymous SNV	-0.14523	0.297607	0.197949	0.572155	Other	Uncertain_significance	exon10	BRCA1_C_41245290_NGG	BRCA1-CG-NGG	.
BRCA1	p.L1317L	synonymous SNV	-0.212181	0.406686	0.110951	0.383782	Other	Likely_benign	exon10	BRCA1_C_41243593_NGG	BRCA1-CG-NGG	NGG_inner_shared;NGG_NG_shared
BRCA1	p.D369N	nonsynonymous SNV	0.405531	0.0204081	0.999299	1	Other	Benign	exon10	BRCA1_C_41246440_NGG	BRCA1-CG-NGG	NGG_NG_shared
BRCA1	p.G1055S	nonsynonymous SNV	-0.102623	0.239017	0.270462	0.702931	Other	NA	exon10	BRCA1_C_41244384_NGG	BRCA1-CG-NGG	NGG_NG_shared
BRCA1	p.R1751X	stopgain	0.354123	0.0234086	0.991542	1	Other	Pathogenic	exon19	BRCA1_G_41209095_NGG	BRCA1-CG-NGG	NGG_NG_shared
BRCA1	stopgain	stopgain	-0.153255	0.30966	0.197637	0.572155	Other	NA	NA	BRCA1_C_41199668_NGG	BRCA1-CG-NGG	NGG_inner_shared;NGG_NG_shared
BRCA1	p.R365K	nonsynonymous SNV	-0.400912	0.734192	0.00148307	0.00802381	Other	NA	exon10	BRCA1_C_41246454_NGG	BRCA1-CG-NGG	.
BRCA1	p.D1435D	synonymous SNV	0.720631	0.0206137	0.99991	1	Other	Likely_benign	exon12	BRCA1_G_41234473_NGG	BRCA1-CG-NGG	.
BRCA1	p.L392L	synonymous SNV	0.971322	0.0155516	0.999793	1	Other	NA	exon10	BRCA1_C_41246372_NGG	BRCA1-CG-NGG	.
BRCA1	p.S1056F	nonsynonymous SNV	0.173408	0.0516111	0.837081	1	Other	Uncertain_significance	exon10	BRCA1_G_41244380_NGG	BRCA1-CG-NGG	.
BRCA1	p.V1590I	nonsynonymous SNV	0.290427	0.0295643	0.960837	1	Other	NA	exon15	BRCA1_C_41223160_NGG	BRCA1-CG-NGG	NGG_inner_shared;NGG_NG_shared
BRCA1	p.L28L	synonymous SNV	-0.531252	0.873539	0	0	LOF	Uncertain_significance	exon3	BRCA1_C_41267793_NGG	BRCA1-CG-NGG	NGG_inner_shared;NGG_NG_shared
BRCA1	c.*341C>T	UTR3	-0.599744	0.912512	1.85464e-49	3.55754e-48	LOF	NA	NA	BRCA1_G_41197354_NGG	BRCA1-CG-NGG	NGG_NG_shared
BRCA1	c.G5591A	UTR3	0.0462509	0.104208	0.630882	1	Other	NA	NA	BRCA1_C_41197692_NGG	BRCA1-CG-NGG	.
BRCA1	p.E29K	nonsynonymous SNV	-0.0517947	0.181361	0.359929	0.755673	Other	NA	exon3	BRCA1_C_41267792_NGG	BRCA1-CG-NGG	NGG_inner_shared
BRCA1	p.G1567K	nonsynonymous SNV	-0.00469903	0.139219	0.470704	0.889013	Other	NA	exon15	BRCA1_C_41223231_NGG	BRCA1-CG-NGG	NGG_NG_shared
BRCA1	p.C442Y	nonsynonymous SNV	-1.5545	0.986934	0.000775098	0.00442015	LOF	NA	exon10	BRCA1_C_41246223_NGG	BRCA1-CG-NGG	NGG_NG_shared
BRCA1	c.-1191C>T:c.-1189C>T	UTR5	-0.216811	0.414838	0.102068	0.368143	Other	NA	exon1	BRCA1_G_41277302_NGG	BRCA1-CG-NGG	.
BRCA1	p.F1193F	synonymous SNV	-0.263001	0.498607	0.0565716	0.22955	Other	NA	exon10	BRCA1_G_41243969_NGG	BRCA1-CG-NGG	NGG_NG_shared
BRCA1	p.M1827I	nonsynonymous SNV	-0.194134	0.375546	0.130789	0.434592	Other	Uncertain_significance	exon23	BRCA1_C_41197804_NGG	BRCA1-CG-NGG	.
BRCA1	p.P1776P	synonymous SNV	0.0713304	0.0903916	0.679311	1	Other	Likely_benign	exon20	BRCA1_G_41203082_NGG	BRCA1-CG-NGG	.
BRCA1	p.L1229L	synonymous SNV	0.283052	0.0304906	0.956075	1	Other	Likely_benign	exon10	BRCA1_C_41243861_NGG	BRCA1-CG-NGG	NGG_NG_shared
BRCA1	p.G543N	nonsynonymous SNV	0.0369175	0.109889	0.55385	0.98618	Other	NA	exon10	BRCA1_C_41245920_NGG	BRCA1-CG-NGG	.
BRCA1	p.E1765K	nonsynonymous SNV	-0.0251875	0.1563	0.412023	0.812495	Other	NA	exon20	BRCA1_C_41203119_NGG	BRCA1-CG-NGG	.
BRCA1	c.*1010G>A	UTR3	0.382948	0.0215407	0.997313	1	Other	NA	NA	BRCA1_C_41196685_NGG	BRCA1-CG-NGG	.
BRCA1	c.*1065G>A	UTR3	-0.0225599	0.154004	0.422266	0.817413	Other	NA	NA	BRCA1_C_41196630_NGG	BRCA1-CG-NGG	NGG_NG_shared
BRCA1	p.N1272N	synonymous SNV	-0.264992	0.502276	0.0576581	0.231731	Other	NA	exon10	BRCA1_G_41243731_NGG	BRCA1-CG-NGG	.
BRCA1	p.R1726K	nonsynonymous SNV	1.07023	0.0127505	0.999503	1	Other	NA	exon18	BRCA1_C_41215366_NGG	BRCA1-CG-NGG	.
BRCA1	p.S510L	nonsynonymous SNV	-0.283959	0.537226	0.0436328	0.187888	Other	NA	exon10	BRCA1_G_41246019_NGG	BRCA1-CG-NGG	NGG_NG_shared
BRCA1	splicing	splicing	-0.983033	0.947384	0.00011707	0.000932143	LOF	NA	exon22	BRCA1_C_41199719_NGG	BRCA1-CG-NGG	.
BRCA1	p.E286K	nonsynonymous SNV	-0.0796038	0.211266	0.314137	0.727215	Other	NA	exon10	BRCA1_C_41246690_NGG	BRCA1-CG-NGG	NGG_NG_shared
BRCA1	c.-1355C>T	UTR5	0.420409	0.0198057	0.66306	1	Other	NA	exon1	BRCA1_G_41277468_NGG	BRCA1-CG-NGG	.
BRCA1	p.T478I	nonsynonymous SNV	0.27803	0.0311503	0.951717	1	Other	NA	exon10	BRCA1_G_41246115_NGG	BRCA1-CG-NGG	NGG_NG_shared
BRCA1	p.R1507K	nonsynonymous SNV	0.0104541	0.127745	0.529138	0.979861	Other	NA	exon14	BRCA1_C_41226502_NGG	BRCA1-CG-NGG	NGG_inner_shared;NGG_NG_shared
BRCA1	p.S470N	nonsynonymous SNV	-0.195106	0.377195	0.134125	0.442192	Other	NA	exon10	BRCA1_C_41246139_NGG	BRCA1-CG-NGG	.
BRCA1	p.D1156N	nonsynonymous SNV	0.187468	0.0479688	0.860508	1	Other	Uncertain_significance	exon10	BRCA1_C_41244082_NGG	BRCA1-CG-NGG	.
BRCA1	c.-1387G>A	UTR5	-0.860105	0.951485	4.26014e-06	3.82506e-05	LOF	NA	exon1	BRCA1_C_41277500_NGG	BRCA1-CG-NGG	.
BRCA1	c.*1254C>T	UTR3	-0.683076	0.938384	4.88023e-07	4.57657e-06	LOF	NA	NA	BRCA1_G_41196441_NGG	BRCA1-CG-NGG	NGG_NG_shared
BRCA1	nonsynonymous SNV	nonsynonymous SNV	-0.0387779	0.16868	0.383429	0.774196	Other	NA	NA	BRCA1_C_41199694_NGG	BRCA1-CG-NGG	NGG_inner_shared;NG_inner_shared;NGG_NG_shared
BRCA1	p.Q1538X	stopgain	-1.20986	0.953739	0.000427017	0.0025743	LOF	Pathogenic	exon14	BRCA1_G_41226411_NGG	BRCA1-CG-NGG	NGG_inner_shared
BRCA1	c.*511G>A	UTR3	0.281324	0.0307149	0.953506	1	Other	NA	NA	BRCA1_C_41197184_NGG	BRCA1-CG-NGG	.
BRCA1	p.S589S	synonymous SNV	-0.245869	0.467157	0.0745122	0.288479	Other	NA	exon10	BRCA1_G_41245781_NGG	BRCA1-CG-NGG	NGG_NG_shared
BRCA1	c.*1168G>A	UTR3	0.391187	0.0210957	0.997485	1	Other	NA	NA	BRCA1_C_41196527_NGG	BRCA1-CG-NGG	NGG_NG_shared
BRCA1	p.Q1779X	stopgain	0.167793	0.0531605	0.834604	1	Other	Pathogenic	exon21	BRCA1_G_41201209_NGG	BRCA1-CG-NGG	NGG_NG_shared
BRCA1	p.P258S	nonsynonymous SNV	0.0184949	0.122035	0.535476	0.979861	Other	NA	exon10	BRCA1_G_41246775_NGG	BRCA1-CG-NGG	.
BRCA1	p.L147L	synonymous SNV	0.890387	0.0179811	0.999898	1	Other	Likely_benign	NA	BRCA1_C_41256138_NGG	BRCA1-CG-NGG	NGG_inner_shared;NG_inner_shared;NGG_NG_shared
BRCA1	p.E902K	nonsynonymous SNV	-0.444868	0.791883	1.19413e-06	1.09548e-05	Other	NA	exon10	BRCA1_C_41244840_NGG	BRCA1-CG-NGG	.
BRCA1	p.V477I	nonsynonymous SNV	0.0872558	0.0826297	0.573549	0.997921	Other	NA	exon10	BRCA1_C_41246119_NGG	BRCA1-CG-NGG	.
BRCA1	intronic	intronic	-0.373282	0.692528	0.0040203	0.0212071	Other	NA	NA	BRCA1_G_41277236_NGG	BRCA1-CG-NGG	.
BRCA1	p.G828G	synonymous SNV	0.745466	0.020628	0.999899	1	Other	NA	exon10	BRCA1_G_41245064_NGG	BRCA1-CG-NGG	NGG_NG_shared
BRCA1	p.E730K	nonsynonymous SNV	0.288777	0.0297672	0.96106	1	Other	NA	exon10	BRCA1_C_41245360_NGG	BRCA1-CG-NGG	.
BRCA1	c.*14C>T	UTR3	0.500975	0.0182166	1	1	Other	NA	NA	BRCA1_G_41197681_NGG	BRCA1-CG-NGG	NGG_NG_shared
BRCA1	p.P334F	nonsynonymous SNV	-0.0662242	0.196391	0.332356	0.730491	Other	NA	exon10	BRCA1_G_41246546_NGG	BRCA1-CG-NGG	.
BRCA1	p.T1619I	nonsynonymous SNV	0.0349186	0.111146	0.541501	0.984972	Other	Uncertain_significance	exon15	BRCA1_G_41223075_NGG	BRCA1-CG-NGG	NGG_NG_shared
BRCA1	p.D936N	nonsynonymous SNV	-0.0506718	0.180235	0.356646	0.752523	Other	NA	exon10	BRCA1_C_41244742_NGG	BRCA1-CG-NGG	.
BRCA1	p.L1786L	synonymous SNV	0.0310496	0.113621	0.552019	0.98618	Other	Likely_benign	exon21	BRCA1_G_41201188_NGG	BRCA1-CG-NGG	.
BRCA1	p.L1705L	synonymous SNV	-0.585777	0.906091	4.46808e-101	1.17846e-99	LOF	Likely_benign	exon17	BRCA1_G_41215930_NGG	BRCA1-CG-NGG	NGG_NG_shared
BRCA1	p.E880K	nonsynonymous SNV	-0.266316	0.504717	0.0539742	0.221137	Other	NA	exon10	BRCA1_C_41244907_NGG	BRCA1-CG-NGG	NGG_NG_shared
BRCA1	p.K1207K	synonymous SNV	0.631185	0.0195302	1	1	Other	NA	exon10	BRCA1_C_41243927_NGG	BRCA1-CG-NGG	NGG_NG_shared
BRCA1	p.P811F	nonsynonymous SNV	-0.508022	0.855517	5.04849e-178	1.63882e-176	LOF	NA	exon10	BRCA1_G_41245115_NGG	BRCA1-CG-NGG	.
BRCA1	p.R1751Q	nonsynonymous SNV	-0.112259	0.251453	0.250266	0.675087	Other	Benign	exon19	BRCA1_C_41209092_NGG	BRCA1-CG-NGG	NGG_NG_shared
BRCA1	p.D1475N	nonsynonymous SNV	0.134405	0.063613	0.788708	1	Other	NA	exon13	BRCA1_C_41228566_NGG	BRCA1-CG-NGG	.
BRCA1	p.R1243K	nonsynonymous SNV	-0.0615062	0.191362	0.344233	0.741156	Other	NA	exon10	BRCA1_C_41243819_NGG	BRCA1-CG-NGG	NGG_NG_shared
BRCA1	stopgain	stopgain	0.0815229	0.0853386	0.57211	0.997921	Other	Uncertain_significance	NA	BRCA1_G_41199673_NGG	BRCA1-CG-NGG	NGG_inner_shared;NGG_NG_shared
BRCA1	p.H1618Y	nonsynonymous SNV	-0.217669	0.416356	0.103549	0.37032	Other	Uncertain_significance	exon15	BRCA1_G_41223079_NGG	BRCA1-CG-NGG	NGG_NG_shared
BRCA1	c.-1195C>T	UTR5	-0.639528	0.927251	5.12418e-31	8.31693e-30	LOF	NA	exon1	BRCA1_G_41277308_NGG	BRCA1-CG-NGG	NGG_NG_shared
BRCA1	p.F958F	synonymous SNV	0.333085	0.025107	0.98324	1	Other	Likely_benign	exon10	BRCA1_G_41244674_NGG	BRCA1-CG-NGG	NGG_NG_shared
BRCA1	p.R1495R	synonymous SNV	-0.0295831	0.16021	0.401046	0.794561	Other	NA	exon14	BRCA1_C_41226538_NGG	BRCA1-CG-NGG	.
BRCA1	p.K1254K	synonymous SNV	-0.358189	0.6682	0.00851066	0.0432711	Other	NA	exon10	BRCA1_C_41243786_NGG	BRCA1-CG-NGG	NGG_NG_shared
BRCA1	p.G671N	nonsynonymous SNV	0.0737289	0.0891747	0.687441	1	Other	NA	exon10	BRCA1_C_41245536_NGG	BRCA1-CG-NGG	.
BRCA1	c.*186G>A	UTR3	0.641786	0.0197102	1	1	Other	NA	NA	BRCA1_C_41197509_NGG	BRCA1-CG-NGG	.
BRCA1	p.T1561L	nonsynonymous SNV	-0.340656	0.63873	0.0121975	0.059853	Other	NA	exon15	BRCA1_G_41223246_NGG	BRCA1-CG-NGG	.
BRCA1	c.*211G>A	UTR3	-0.0847909	0.217279	0.308149	0.727215	Other	NA	NA	BRCA1_C_41197484_NGG	BRCA1-CG-NGG	NGG_inner_shared;NGG_NG_shared
BRCA1	p.L52F	nonsynonymous SNV	0.355916	0.0232776	0.992759	1	Other	Conflicting_interpretations_of_pathogenicity	exon4	BRCA1_G_41258529_NGG	BRCA1-CG-NGG	NGG_inner_shared;NGG_NG_shared
BRCA1	p.G817S	nonsynonymous SNV	-0.0686318	0.199	0.322858	0.727215	Other	Uncertain_significance	exon10	BRCA1_C_41245098_NGG	BRCA1-CG-NGG	NGG_inner_shared
BRCA1	p.K339K	synonymous SNV	-0.239729	0.455967	0.0844137	0.318059	Other	Likely_benign	exon10	BRCA1_C_41246530_NGG	BRCA1-CG-NGG	.
BRCA1	c.*320C>T	UTR3	-0.432443	0.776692	0.000169082	0.0012518	Other	NA	NA	BRCA1_G_41197375_NGG	BRCA1-CG-NGG	.
BRCA1	p.A322T	nonsynonymous SNV	-0.647905	0.92976	1.65981e-10	1.70839e-09	LOF	Conflicting_interpretations_of_pathogenicity	exon10	BRCA1_C_41246581_NGG	BRCA1-CG-NGG	.
BRCA1	p.S689N	nonsynonymous SNV	-0.808454	0.95125	1.32474e-05	0.000116467	LOF	NA	exon10	BRCA1_C_41245482_NGG	BRCA1-CG-NGG	.
BRCA1	p.K987K	synonymous SNV	-0.213975	0.409838	0.108621	0.378828	Other	NA	exon10	BRCA1_C_41244587_NGG	BRCA1-CG-NGG	NGG_NG_shared
BRCA1	p.N1132N	synonymous SNV	-0.135034	0.282747	0.222341	0.625519	Other	Likely_benign	exon10	BRCA1_G_41244152_NGG	BRCA1-CG-NGG	NGG_NG_shared
BRCA1	p.L1528L	synonymous SNV	0.0890748	0.0817896	0.578415	0.997921	Other	Likely_benign	exon14	BRCA1_G_41226439_NGG	BRCA1-CG-NGG	NGG_NG_shared
BRCA1	p.L1317L	synonymous SNV	0.146265	0.0596448	0.796791	1	Other	Likely_benign	exon10	BRCA1_C_41243597_NGG	BRCA1-CG-NGG	NGG_inner_shared;NGG_NG_shared
BRCA1	p.P1502F	nonsynonymous SNV	-0.431811	0.775896	0.000131753	0.0010109	Other	NA	exon14	BRCA1_G_41226519_NGG	BRCA1-CG-NGG	.
BRCA1	c.*406C>T	UTR3	0.225243	0.0396915	0.631506	1	Other	NA	NA	BRCA1_G_41197288_NGG	BRCA1-CG-NGG	.
BRCA1	c.*110G>A	UTR3	0.144279	0.0602886	0.600123	1	Other	NA	NA	BRCA1_C_41197585_NGG	BRCA1-CG-NGG	.
BRCA1	c.-1380G>A	UTR5	-0.33121	0.622384	0.0161603	0.0749413	Other	NA	exon1	BRCA1_C_41277493_NGG	BRCA1-CG-NGG	NGG_NG_shared
BRCA1	p.L611L	synonymous SNV	-0.332268	0.624229	0.0156815	0.0735289	Other	Likely_benign	exon10	BRCA1_C_41245713_NGG	BRCA1-CG-NGG	.
BRCA1	p.Q858X	stopgain	1.85085	0.00318554	0.999842	1	Other	Pathogenic	exon10	BRCA1_G_41244976_NGG	BRCA1-CG-NGG	.
BRCA1	c.*380G>A:c.*379G>A	UTR3	0.13224	0.0643702	0.780983	1	Other	NA	NA	BRCA1_C_41197315_NGG	BRCA1-CG-NGG	.
BRCA1	p.P1831L	nonsynonymous SNV	-0.104775	0.241752	0.264087	0.692202	Other	NA	exon23	BRCA1_G_41197795_NGG	BRCA1-CG-NGG	NGG_NG_shared
BRCA1	p.S1009L	nonsynonymous SNV	-0.402992	0.737166	0.000751031	0.00434158	Other	NA	exon10	BRCA1_G_41244519_NGG	BRCA1-CG-NGG	NGG_NG_shared
BRCA1	p.A407A	synonymous SNV	-0.637491	0.926612	6.66903e-23	9.07848e-22	LOF	NA	exon10	BRCA1_G_41246327_NGG	BRCA1-CG-NGG	.
BRCA1	p.H1686Y	nonsynonymous SNV	0.585236	0.0187685	1	1	Other	Uncertain_significance	exon16	BRCA1_G_41219643_NGG	BRCA1-CG-NGG	.
BRCA1	p.A1617T	nonsynonymous SNV	-0.0468565	0.176454	0.36593	0.764467	Other	NA	exon15	BRCA1_C_41223082_NGG	BRCA1-CG-NGG	.
BRCA1	p.E1410K	nonsynonymous SNV	-0.336199	0.631054	0.0150814	0.0715095	Other	NA	exon12	BRCA1_C_41234550_NGG	BRCA1-CG-NGG	.
BRCA1	intronic	intronic	-0.158246	0.317311	0.184312	0.55163	Other	NA	NA	BRCA1_C_41277198_NGG	BRCA1-CG-NGG	.
BRCA1	p.E575K	nonsynonymous SNV	-0.11691	0.257627	0.240259	0.658372	Other	Uncertain_significance	exon10	BRCA1_C_41245825_NGG	BRCA1-CG-NGG	NGG_NG_shared
BRCA1	p.S377N	nonsynonymous SNV	-0.0608022	0.190621	0.341947	0.741156	Other	Uncertain_significance	exon10	BRCA1_C_41246418_NGG	BRCA1-CG-NGG	.
BRCA1	p.S1503L	nonsynonymous SNV	-0.12859	0.273625	0.223978	0.625952	Other	NA	exon14	BRCA1_G_41226515_NGG	BRCA1-CG-NGG	NGG_NG_shared
BRCA1	c.-1252C>T	UTR5	-1.72521	0.993921	0.000205202	0.0014196	LOF	NA	exon1	BRCA1_G_41277365_NGG	BRCA1-CG-NGG	NGG_NG_shared
BRCA1	c.-1258C>T:c.-1257C>T	UTR5	-0.299079	0.564919	0.0304936	0.137859	Other	NA	exon1	BRCA1_G_41277374_NGG	BRCA1-CG-NGG	.
BRCA1	p.E733K	nonsynonymous SNV	0.244186	0.0362636	0.629826	1	Other	NA	exon10	BRCA1_C_41245351_NGG	BRCA1-CG-NGG	.
BRCA1	c.*287G>A	UTR3	-0.0462119	0.175822	0.370177	0.765759	Other	NA	NA	BRCA1_C_41197408_NGG	BRCA1-CG-NGG	NGG_NG_shared
BRCA1	c.-1215C>T:c.-1216C>T	UTR5	-0.68209	0.938181	1.07462e-13	1.13372e-12	LOF	NA	exon1	BRCA1_G_41277328_NGG	BRCA1-CG-NGG	.
BRCA1	p.R664K	nonsynonymous SNV	0.086698	0.0828892	0.703914	1	Other	NA	exon10	BRCA1_C_41245557_NGG	BRCA1-CG-NGG	NGG_NG_shared
BRCA1	p.V178I	nonsynonymous SNV	-0.0988119	0.234232	0.276821	0.704139	Other	NA	exon7	BRCA1_C_41251807_NGG	BRCA1-CG-NGG	NGG_NG_shared
BRCA1	p.L1404L	synonymous SNV	0.619166	0.0193231	1	1	Other	NA	exon12	BRCA1_C_41234566_NGG	BRCA1-CG-NGG	NGG_inner_shared;NGG_NG_shared
BRCA1	p.T69I	nonsynonymous SNV	0.73786	0.0206404	0.999994	1	Other	Uncertain_significance	exon4	BRCA1_G_41258478_NGG	BRCA1-CG-NGG	.
BRCA1	p.E1158K	nonsynonymous SNV	-0.63793	0.926751	1.9024e-14	2.05849e-13	LOF	NA	exon10	BRCA1_C_41244076_NGG	BRCA1-CG-NGG	NGG_NG_shared
BRCA1	p.S454N	nonsynonymous SNV	-1.25526	0.958764	0.000359794	0.00226616	LOF	Uncertain_significance	exon10	BRCA1_C_41246187_NGG	BRCA1-CG-NGG	.
BRCA1	p.Q905X	stopgain	1.16844	0.0104394	0.999541	1	Other	Pathogenic	exon10	BRCA1_G_41244835_NGG	BRCA1-CG-NGG	.
BRCA1	p.S1187N	nonsynonymous SNV	-0.223752	0.427168	0.0979492	0.359431	Other	Uncertain_significance	exon10	BRCA1_C_41243988_NGG	BRCA1-CG-NGG	.
BRCA1	intronic	intronic	0.745498	0.020628	0.99998	1	Other	NA	NA	BRCA1_G_41277255_NGG	BRCA1-CG-NGG	.
BRCA1	c.*1298G>A:c.*1297G>A	UTR3	0.0349572	0.111122	0.603246	1	Other	NA	NA	BRCA1_C_41196396_NGG	BRCA1-CG-NGG	.
BRCA1	c.*147C>T	UTR3	1.0268	0.0139291	0.999602	1	Other	NA	NA	BRCA1_G_41197548_NGG	BRCA1-CG-NGG	.
BRCA1	p.Q1200Q	synonymous SNV	-0.497294	0.846259	7.69941e-95	1.91126e-93	LOF	NA	exon10	BRCA1_C_41243948_NGG	BRCA1-CG-NGG	NGG_inner_shared
BRCA1	p.Q139Q	synonymous SNV	-0.541663	0.880762	0	0	LOF	NA	exon6	BRCA1_C_41256161_NGG	BRCA1-CG-NGG	NGG_NG_shared
BRCA1	p.L218L	synonymous SNV	-0.592631	0.90933	3.68381e-84	7.77284e-83	LOF	Likely_benign	exon9	BRCA1_C_41247879_NGG	BRCA1-CG-NGG	.
BRCA1	p.N1364N	synonymous SNV	0.393321	0.0209865	0.998	1	Other	Likely_benign	exon10	BRCA1_G_41243456_NGG	BRCA1-CG-NGG	NGG_NG_shared
BRCA1	p.L1844F	nonsynonymous SNV	-0.0754768	0.20658	0.323973	0.727215	Other	NA	exon23	BRCA1_G_41197757_NGG	BRCA1-CG-NGG	.
BRCA1	p.E495K	nonsynonymous SNV	0.330555	0.025332	0.984139	1	Other	NA	exon10	BRCA1_C_41246061_NGG	BRCA1-CG-NGG	NGG_NG_shared
BRCA1	c.-1243G>A	UTR5	0.903368	0.0176026	0.999627	1	Other	NA	exon1	BRCA1_C_41277352_NGG	BRCA1-CG-NGG	NGG_NG_shared
BRCA1	p.V1590I	nonsynonymous SNV	0.0303656	0.114064	0.595021	1	Other	NA	exon15	BRCA1_C_41223163_NGG	BRCA1-CG-NGG	NGG_inner_shared;NGG_NG_shared
BRCA1	p.E121K	nonsynonymous SNV	-0.674296	0.9365	1.6605e-15	1.89387e-14	LOF	NA	exon6	BRCA1_C_41256219_NGG	BRCA1-CG-NGG	.
BRCA1	p.T327I	nonsynonymous SNV	0.932911	0.0167161	0.7506	1	Other	NA	exon10	BRCA1_G_41246568_NGG	BRCA1-CG-NGG	NGG_NG_shared
BRCA1	intronic	intronic	-1.38678	0.973717	0.000468939	0.00274851	LOF	NA	NA	BRCA1_C_41277258_NGG	BRCA1-CG-NGG	.
BRCA1	p.A622A	synonymous SNV	-1.21729	0.954516	0.0004184	0.00255891	LOF	Likely_benign	exon10	BRCA1_C_41245682_NGG	BRCA1-CG-NGG	.
BRCA1	c.-1267C>T	UTR5	-1.15854	0.949149	0.000355827	0.00226616	LOF	NA	exon1	BRCA1_G_41277380_NGG	BRCA1-CG-NGG	.
BRCA1	p.Q1538X	stopgain	0.395667	0.0208693	0.669927	1	Other	Pathogenic	exon14	BRCA1_G_41226414_NGG	BRCA1-CG-NGG	NGG_inner_shared
BRCA1	p.D1818N	nonsynonymous SNV	-0.848298	0.951598	0.000111177	0.000902248	LOF	NA	exon22	BRCA1_C_41199675_NGG	BRCA1-CG-NGG	.
BRCA1	p.K679K	synonymous SNV	0.259229	0.033841	0.937002	1	Other	Likely_benign	exon10	BRCA1_C_41245511_NGG	BRCA1-CG-NGG	NGG_NG_shared
BRCA1	p.P1585L	nonsynonymous SNV	-0.651441	0.930763	2.13538e-21	2.7307e-20	LOF	NA	exon15	BRCA1_G_41223177_NGG	BRCA1-CG-NGG	NGG_NG_shared
BRCA1	p.K1278K	synonymous SNV	-0.843456	0.951619	0.000359789	0.00226616	LOF	Likely_benign	exon10	BRCA1_C_41243713_NGG	BRCA1-CG-NGG	.
BRCA1	p.P606L	nonsynonymous SNV	1.78872	0.00349065	0.999151	1	Other	NA	exon10	BRCA1_G_41245731_NGG	BRCA1-CG-NGG	NGG_NG_shared
BRCA1	c.*1299G>A	UTR3	-0.149442	0.303896	0.195906	0.572155	Other	NA	NA	BRCA1_C_41196393_NGG	BRCA1-CG-NGG	.
BRCA2	p.S417P	nonsynonymous SNV	-0.235266	0.50612	0.11504	0.350963	Other	NA	exon10	BRCA2_T_32906864_NGG	BRCA2-AT-NGG	.
BRCA2	p.E2956G	nonsynonymous SNV	-0.0467557	0.154686	0.391617	0.72721	Other	NA	exon22	BRCA2_A_32953566_NGG	BRCA2-AT-NGG	NGG_NG_shared
BRCA2	p.V2739A	nonsynonymous SNV	-0.654663	0.988557	8.71443e-05	0.000940153	LOF	NA	exon18	BRCA2_T_32937555_NGG	BRCA2-AT-NGG	.
BRCA2	p.Y71H	nonsynonymous SNV	0.151412	0.0336815	0.777366	0.948048	Other	NA	exon3	BRCA2_T_32893354_NGG	BRCA2-AT-NGG	NGG_NG_shared
BRCA2	p.M287T	nonsynonymous SNV	-0.0224586	0.12906	0.439554	0.743597	Other	NA	exon10	BRCA2_T_32906475_NGG	BRCA2-AT-NGG	NGG_NG_shared
BRCA2	p.S2806P	nonsynonymous SNV	-0.350182	0.76002	0.0177058	0.0735774	Other	NA	exon19	BRCA2_T_32944620_NGG	BRCA2-AT-NGG	.
BRCA2	p.I963V	nonsynonymous SNV	0.108294	0.0471397	0.718554	0.898192	Other	NA	exon11	BRCA2_A_32911377_NGG	BRCA2-AT-NGG	.
BRCA2	p.L2737L	synonymous SNV	-0.0929692	0.215811	0.31242	0.66855	Other	Likely_benign	exon18	BRCA2_A_32937550_NGG	BRCA2-AT-NGG	.
BRCA2	p.F2801F	synonymous SNV	-0.320987	0.70274	0.0353065	0.134741	Other	NA	exon19	BRCA2_T_32944608_NGG	BRCA2-AT-NGG	.
BRCA2	p.I2615V	nonsynonymous SNV	-0.68899	0.992359	0.000202283	0.00195657	LOF	NA	exon17	BRCA2_A_32936697_NGG	BRCA2-AT-NGG	.
BRCA2	p.E386G	nonsynonymous SNV	0.261489	0.014158	0.913735	1	Other	NA	exon10	BRCA2_A_32906772_NGG	BRCA2-AT-NGG	NGG_NG_shared
BRCA2	p.P555P	synonymous SNV	0.302216	0.0101671	0.951507	1	Other	Likely_benign	exon10	BRCA2_A_32907280_NGG	BRCA2-AT-NGG	.
BRCA2	p.K3266E	nonsynonymous SNV	1.40613	1.60282e-06	0.997605	1	Other	NA	exon27	BRCA2_A_32972446_NGG	BRCA2-AT-NGG	NGG_NG_shared
BRCA2	c.*756T>C	UTR3	-0.0476388	0.155697	0.383352	0.72168	Other	NA	NA	BRCA2_T_32973663_NGG	BRCA2-AT-NGG	NGG_NG_shared
BRCA2	p.K3163E	nonsynonymous SNV	-0.0898948	0.211205	0.325201	0.685857	Other	NA	exon25	BRCA2_A_32969052_NGG	BRCA2-AT-NGG	.
BRCA2	p.N2051S	nonsynonymous SNV	0.405505	0.00407867	0.997562	1	Other	Uncertain_significance	exon11	BRCA2_A_32914643_NGG	BRCA2-AT-NGG	.
BRCA2	c.*477A>G	UTR3	0.515611	0.00129333	1	1	Other	NA	NA	BRCA2_A_32973384_NGG	BRCA2-AT-NGG	.
BRCA2	p.S925S	synonymous SNV	-0.152623	0.320829	0.21635	0.539432	Other	Likely_benign	exon11	BRCA2_T_32911265_NGG	BRCA2-AT-NGG	.
BRCA2	p.M3248T	nonsynonymous SNV	0.0138017	0.0979897	0.527796	0.822482	Other	NA	exon27	BRCA2_T_32972393_NGG	BRCA2-AT-NGG	.
BRCA2	p.L771S	nonsynonymous SNV	-0.514787	0.946751	0	0	LOF	NA	exon11	BRCA2_T_32910804_NGG	BRCA2-AT-NGG	.
BRCA2	p.C3404R	nonsynonymous SNV	0.529493	0.00110909	1	1	Other	NA	exon27	BRCA2_T_32972860_NGG	BRCA2-AT-NGG	.
BRCA2	p.P3067P	synonymous SNV	0.16661	0.0299129	0.806555	0.967036	Other	Likely_benign	exon24	BRCA2_A_32954227_NGG	BRCA2-AT-NGG	NGG_NG_shared
BRCA2	p.V741V	synonymous SNV	-0.248881	0.538674	0.0984418	0.31201	Other	NA	exon11	BRCA2_A_32910712_NGG	BRCA2-AT-NGG	NGG_NG_shared
BRCA2	p.M794V	nonsynonymous SNV	0.386132	0.00489543	0.994799	1	Other	Uncertain_significance	exon11	BRCA2_A_32910872_NGG	BRCA2-AT-NGG	.
BRCA2	p.W1563R	nonsynonymous SNV	-0.611359	0.981229	1.09453e-25	2.19296e-24	LOF	NA	exon11	BRCA2_T_32913179_NGG	BRCA2-AT-NGG	NGG_NG_shared
BRCA2	p.D2723D	synonymous SNV	-0.122601	0.264287	0.265955	0.613995	Other	Likely_benign	exon18	BRCA2_T_32937508_NGG	BRCA2-AT-NGG	.
BRCA2	p.C148C	synonymous SNV	0.246411	0.0159696	0.90101	1	Other	NA	exon5	BRCA2_T_32900254_NGG	BRCA2-AT-NGG	NGG_NG_shared
BRCA2	p.C3287C	synonymous SNV	0.0753984	0.0608886	0.658291	0.85289	Other	NA	exon27	BRCA2_T_32972511_NGG	BRCA2-AT-NGG	NGG_NG_shared
BRCA2	p.L398P	nonsynonymous SNV	0.117956	0.0437216	0.714968	0.897308	Other	NA	exon10	BRCA2_T_32906808_NGG	BRCA2-AT-NGG	.
BRCA2	p.I3114I	synonymous SNV	0.133035	0.038873	0.750353	0.927199	Other	NA	exon25	BRCA2_T_32968908_NGG	BRCA2-AT-NGG	.
BRCA2	p.C3198C	synonymous SNV	0.172161	0.0286433	0.805067	0.967036	Other	Likely_benign	exon26	BRCA2_T_32971131_NGG	BRCA2-AT-NGG	NGG_inner_shared;NGG_NG_shared
BRCA2	p.S2018S	synonymous SNV	-0.104916	0.234462	0.284308	0.64055	Other	Likely_benign	exon11	BRCA2_T_32914546_NGG	BRCA2-AT-NGG	.
BRCA2	p.N3168N	synonymous SNV	-0.376856	0.805879	0.00786741	0.0342141	LOF	NA	exon26	BRCA2_T_32971037_NGG	BRCA2-AT-NGG	.
BRCA2	p.E2175G	nonsynonymous SNV	-0.0882934	0.208838	0.319561	0.676505	Other	Uncertain_significance	exon11	BRCA2_A_32915016_NGG	BRCA2-AT-NGG	.
BRCA2	p.T660T	synonymous SNV	-0.192687	0.406529	0.166277	0.452824	Other	Likely_benign	exon11	BRCA2_T_32910472_NGG	BRCA2-AT-NGG	NGG_NG_shared
BRCA2	p.D988G	nonsynonymous SNV	-1.18058	0.999988	0.00116148	0.00835374	LOF	Uncertain_significance	exon11	BRCA2_A_32911455_NGG	BRCA2-AT-NGG	NGG_inner_shared;NGG_NG_shared
BRCA2	p.N1501N	synonymous SNV	-0.0210741	0.127723	0.436054	0.743597	Other	Likely_benign	exon11	BRCA2_T_32912995_NGG	BRCA2-AT-NGG	NGG_NG_shared
BRCA2	p.N1833G	nonsynonymous SNV	0.0602519	0.0684842	0.567259	0.840264	Other	NA	exon11	BRCA2_A_32913989_NGG	BRCA2-AT-NGG	.
BRCA2	p.K1517K	nonsynonymous SNV	-0.0727128	0.186909	0.342968	0.694603	Other	NA	exon11	BRCA2_A_32913041_NGG	BRCA2-AT-NGG	.
BRCA2	p.R3128R	synonymous SNV	-0.214754	0.457456	0.137697	0.388181	Other	NA	exon25	BRCA2_A_32968953_NGG	BRCA2-AT-NGG	NGG_NG_shared
BRCA2	p.F2158S	nonsynonymous SNV	-0.469822	0.916324	9.74774e-08	1.51902e-06	LOF	NA	exon11	BRCA2_T_32914964_NGG	BRCA2-AT-NGG	.
BRCA2	p.Y3379Y	synonymous SNV	-0.058299	0.168369	0.371561	0.710941	Other	NA	exon27	BRCA2_T_32972789_NGG	BRCA2-AT-NGG	NGG_NG_shared
BRCA2	p.I1000V	nonsynonymous SNV	0.0320125	0.0851944	0.554905	0.838249	Other	Uncertain_significance	exon11	BRCA2_A_32911490_NGG	BRCA2-AT-NGG	.
BRCA2	p.M2831V	nonsynonymous SNV	-0.142583	0.301118	0.235232	0.568816	Other	Uncertain_significance	exon20	BRCA2_A_32945096_NGG	BRCA2-AT-NGG	.
BRCA2	c.-8A>G	UTR5	-1.49204	1	0.00177347	0.00965241	LOF	NA	NA	BRCA2_A_32890590_NGG	BRCA2-AT-NGG	NGG_NG_shared
BRCA2	p.R1512R	synonymous SNV	-0.344085	0.748645	0.0205481	0.0835326	Other	Likely_benign	exon11	BRCA2_T_32913028_NGG	BRCA2-AT-NGG	NGG_NG_shared
BRCA2	p.S158P	nonsynonymous SNV	-0.958757	0.999763	0.00186156	0.00976014	LOF	NA	exon5	BRCA2_T_32900284_NGG	BRCA2-AT-NGG	NGG_NG_shared
BRCA2	p.E2947G	nonsynonymous SNV	-0.429898	0.877794	0.000195395	0.0019231	LOF	NA	exon22	BRCA2_A_32953539_NGG	BRCA2-AT-NGG	.
BRCA2	p.I2495V	nonsynonymous SNV	-0.0421733	0.14953	0.395364	0.72721	Other	NA	exon15	BRCA2_A_32930611_NGG	BRCA2-AT-NGG	.
BRCA2	p.Y2047H	nonsynonymous SNV	-0.277183	0.605643	0.0709105	0.23594	Other	NA	exon11	BRCA2_T_32914631_NGG	BRCA2-AT-NGG	NGG_NG_shared
BRCA2	p.R2645R	synonymous SNV	-0.160361	0.336543	0.210329	0.528538	Other	Conflicting_interpretations_of_pathogenicity	exon17	BRCA2_A_32936789_NGG	BRCA2-AT-NGG	.
BRCA2	p.M840T	nonsynonymous SNV	-0.237103	0.510508	0.112523	0.346844	Other	Uncertain_significance	exon11	BRCA2_T_32911011_NGG	BRCA2-AT-NGG	.
BRCA2	p.K1690R	nonsynonymous SNV	-0.0288074	0.135357	0.418303	0.733748	Other	NA	exon11	BRCA2_A_32913560_NGG	BRCA2-AT-NGG	NGG_NG_shared
BRCA2	p.T167A	nonsynonymous SNV	0.356331	0.00640964	0.985714	1	Other	NA	exon6	BRCA2_A_32900402_NGG	BRCA2-AT-NGG	.
BRCA2	p.A843A	synonymous SNV	0.143974	0.0356942	0.764933	0.939596	Other	NA	exon11	BRCA2_A_32911018_NGG	BRCA2-AT-NGG	NGG_NG_shared
BRCA2	p.V2652A	nonsynonymous SNV	-0.253962	0.550808	0.0937755	0.298909	Other	NA	exon17	BRCA2_T_32936809_NGG	BRCA2-AT-NGG	.
BRCA2	p.L3135P	nonsynonymous SNV	0.468002	0.00216907	0.688302	0.877585	Other	NA	exon25	BRCA2_T_32968973_NGG	BRCA2-AT-NGG	.
BRCA2	p.Y989C	nonsynonymous SNV	-0.155985	0.327601	0.223333	0.549516	Other	NA	exon11	BRCA2_A_32911458_NGG	BRCA2-AT-NGG	NGG_NG_shared
BRCA2	p.L540P	nonsynonymous SNV	-0.271549	0.592471	0.0745022	0.242999	Other	NA	exon10	BRCA2_T_32907234_NGG	BRCA2-AT-NGG	.
BRCA2	p.T2338T	synonymous SNV	0.23494	0.0174917	0.88135	1	Other	NA	exon14	BRCA2_T_32929004_NGG	BRCA2-AT-NGG	NGG_NG_shared
BRCA2	p.N2644N	synonymous SNV	-0.112512	0.24695	0.281156	0.638577	Other	Likely_benign	exon17	BRCA2_T_32936786_NGG	BRCA2-AT-NGG	.
BRCA2	p.L2803P	nonsynonymous SNV	-0.507933	0.942865	4.04089e-249	2.06085e-247	LOF	NA	exon19	BRCA2_T_32944613_NGG	BRCA2-AT-NGG	NGG_NG_shared
BRCA2	p.C419R	nonsynonymous SNV	0.538583	0.00100277	1	1	Other	Uncertain_significance	exon10	BRCA2_T_32906870_NGG	BRCA2-AT-NGG	.
BRCA2	p.I2672V	nonsynonymous SNV	-0.135707	0.288077	0.245212	0.5841	Other	Conflicting_interpretations_of_pathogenicity	exon18	BRCA2_A_32937353_NGG	BRCA2-AT-NGG	.
BRCA2	p.L2736P	nonsynonymous SNV	-1.77838	1	0.00160829	0.00965241	LOF	NA	exon18	BRCA2_T_32937546_NGG	BRCA2-AT-NGG	NGG_inner_shared;NGG_NG_shared
BRCA2	p.D596G	nonsynonymous SNV	0.650547	0.000307239	0.999992	1	Other	NA	exon10	BRCA2_A_32907402_NGG	BRCA2-AT-NGG	.
BRCA2	c.-803T>C	UTR5	0.161757	0.0310685	0.604549	0.844548	Other	NA	exon1	BRCA2_T_32889795_NGG	BRCA2-AT-NGG	NGG_NG_shared
BRCA2	p.I2719V	nonsynonymous SNV	-0.0140457	0.121128	0.455474	0.755925	Other	NA	exon18	BRCA2_A_32937494_NGG	BRCA2-AT-NGG	NGG_inner_shared;NGG_NG_shared
BRCA2	p.R2394R	synonymous SNV	0.0608799	0.0681516	0.561849	0.838249	Other	Likely_benign	exon14	BRCA2_A_32929170_NGG	BRCA2-AT-NGG	.
BRCA2	p.F3057L	nonsynonymous SNV	-0.0284207	0.134966	0.416292	0.733748	Other	Uncertain_significance	exon24	BRCA2_T_32954195_NGG	BRCA2-AT-NGG	NGG_NG_shared
BRCA2	p.G2576G	synonymous SNV	-0.564151	0.968402	3.28621e-78	8.77889e-77	LOF	NA	exon16	BRCA2_A_32931989_NGG	BRCA2-AT-NGG	NGG_NG_shared
BRCA2	p.N2348S	nonsynonymous SNV	0.461966	0.00231175	1	1	Other	NA	exon14	BRCA2_A_32929031_NGG	BRCA2-AT-NGG	.
BRCA2	p.L3215P	nonsynonymous SNV	-0.265654	0.578584	0.0865747	0.277534	Other	NA	exon26	BRCA2_T_32971177_NGG	BRCA2-AT-NGG	.
BRCA2	p.T1209T	synonymous SNV	-0.000836118	0.109579	0.493922	0.787615	Other	Likely_benign	exon11	BRCA2_A_32912117_NGG	BRCA2-AT-NGG	NGG_inner_shared
BRCA2	p.A2595A	synonymous SNV	0.527666	0.00113178	1	1	Other	Likely_benign	exon16	BRCA2_T_32932046_NGG	BRCA2-AT-NGG	.
BRCA2	p.L882P	nonsynonymous SNV	-0.341605	0.743925	0.0202593	0.0829597	Other	NA	exon11	BRCA2_T_32911137_NGG	BRCA2-AT-NGG	.
BRCA2	p.E1249G	nonsynonymous SNV	-0.300672	0.659089	0.0478025	0.173661	Other	NA	exon11	BRCA2_A_32912238_NGG	BRCA2-AT-NGG	NGG_NG_shared
BRCA2	p.I1516T	nonsynonymous SNV	-0.746286	0.996195	0.000404463	0.00349083	LOF	NA	exon11	BRCA2_T_32913039_NGG	BRCA2-AT-NGG	.
BRCA2	p.S2810S	synonymous SNV	-0.0449618	0.152649	0.390056	0.72721	Other	NA	exon19	BRCA2_T_32944637_NGG	BRCA2-AT-NGG	.
BRCA2	p.I1470V	nonsynonymous SNV	-0.0522969	0.161128	0.380987	0.720103	Other	NA	exon11	BRCA2_A_32912900_NGG	BRCA2-AT-NGG	.
BRCA2	c.*685T>C	UTR3	-0.0607027	0.171347	0.363585	0.710702	Other	NA	NA	BRCA2_T_32973588_NGG	BRCA2-AT-NGG	.
BRCA2	c.*644A>G	UTR3	-0.172789	0.362669	0.187614	0.498512	Other	NA	NA	BRCA2_A_32973548_NGG	BRCA2-AT-NGG	NGG_NG_shared
BRCA2	p.S2522P	nonsynonymous SNV	-0.0918807	0.214171	0.312349	0.66855	Other	NA	exon15	BRCA2_T_32930691_NGG	BRCA2-AT-NGG	.
BRCA2	p.T544A	nonsynonymous SNV	-0.0090386	0.116623	0.470646	0.763629	Other	Uncertain_significance	exon10	BRCA2_A_32907245_NGG	BRCA2-AT-NGG	NGG_NG_shared
BRCA2	p.Y989H	nonsynonymous SNV	-0.418812	0.86483	0.00125832	0.00882395	LOF	NA	exon11	BRCA2_T_32911456_NGG	BRCA2-AT-NGG	.
BRCA2	p.V572A	nonsynonymous SNV	0.0582924	0.0695324	0.633964	0.844548	Other	NA	exon10	BRCA2_T_32907330_NGG	BRCA2-AT-NGG	NGG_inner_shared;NGG_NG_shared
BRCA2	p.Y2621C	nonsynonymous SNV	0.256876	0.0146908	0.910962	1	Other	NA	exon17	BRCA2_A_32936716_NGG	BRCA2-AT-NGG	NGG_NG_shared
BRCA2	p.A3186A	synonymous SNV	0.0475277	0.0755763	0.612694	0.844548	Other	Likely_benign	exon26	BRCA2_A_32971087_NGG	BRCA2-AT-NGG	NGG_NG_shared
BRCA2	p.L2289S	nonsynonymous SNV	-0.225182	0.482093	0.132117	0.378814	Other	NA	exon12	BRCA2_T_32918718_NGG	BRCA2-AT-NGG	.
BRCA2	p.S1970S	synonymous SNV	-0.0436449	0.151169	0.404438	0.732283	Other	Likely_benign	exon11	BRCA2_A_32914402_NGG	BRCA2-AT-NGG	NGG_NG_shared
BRCA2	p.I180V	nonsynonymous SNV	-0.165029	0.346232	0.211013	0.528538	Other	Uncertain_significance	exon7	BRCA2_A_32900655_NGG	BRCA2-AT-NGG	NGG_NG_shared
BRCA2	p.A2851A	synonymous SNV	-0.202499	0.428926	0.155023	0.426312	Other	NA	exon20	BRCA2_A_32945155_NGG	BRCA2-AT-NGG	.
BRCA2	p.S786S	synonymous SNV	-0.515097	0.946921	0	0	LOF	NA	exon11	BRCA2_T_32910850_NGG	BRCA2-AT-NGG	.
BRCA2	p.C3069R	nonsynonymous SNV	0.258479	0.0145035	0.911724	1	Other	Uncertain_significance	exon24	BRCA2_T_32954228_NGG	BRCA2-AT-NGG	.
BRCA2	p.A1587A	synonymous SNV	-0.368567	0.792322	0.010149	0.0434908	Other	NA	exon11	BRCA2_T_32913253_NGG	BRCA2-AT-NGG	NGG_NG_shared
BRCA2	p.S2782S	synonymous SNV	-0.115643	0.252239	0.276605	0.63337	Other	NA	exon19	BRCA2_T_32944553_NGG	BRCA2-AT-NGG	NGG_NG_shared
BRCA2	p.P2796P	synonymous SNV	0.0909768	0.0539428	0.677881	0.867772	Other	Likely_benign	exon19	BRCA2_T_32944591_NGG	BRCA2-AT-NGG	NGG_NG_shared
BRCA2	p.W395R	nonsynonymous SNV	0.0461611	0.0763793	0.613496	0.844548	Other	NA	exon10	BRCA2_T_32906798_NGG	BRCA2-AT-NGG	.
BRCA2	p.S278G	nonsynonymous SNV	-0.151184	0.317957	0.220399	0.547097	Other	NA	exon10	BRCA2_A_32906447_NGG	BRCA2-AT-NGG	.
BRCA2	p.I2579M	nonsynonymous SNV	0.161523	0.0311252	0.789893	0.961049	Other	NA	exon16	BRCA2_A_32931996_NGG	BRCA2-AT-NGG	NGG_NG_shared
BRCA2	p.V1779A	nonsynonymous SNV	0.0583861	0.069482	0.641278	0.844548	Other	NA	exon11	BRCA2_T_32913828_NGG	BRCA2-AT-NGG	.
BRCA2	p.R1010G	nonsynonymous SNV	0.188163	0.0252732	0.614511	0.844548	Other	NA	exon11	BRCA2_A_32911520_NGG	BRCA2-AT-NGG	.
BRCA2	p.N2189S	nonsynonymous SNV	0.0819975	0.0578446	0.677189	0.867772	Other	NA	exon11	BRCA2_A_32915057_NGG	BRCA2-AT-NGG	NGG_NG_shared
BRCA2	p.V3290A	nonsynonymous SNV	-0.424463	0.871569	0.000466662	0.00390742	LOF	NA	exon27	BRCA2_T_32972519_NGG	BRCA2-AT-NGG	NGG_inner_shared
BRCA2	p.T119T	synonymous SNV	-1.78387	1	0.00249396	0.0118425	LOF	NA	exon4	BRCA2_A_32899251_NGG	BRCA2-AT-NGG	.
BRCA2	p.R2824R	synonymous SNV	-0.383298	0.815975	0.00565713	0.0255939	LOF	Likely_benign	exon19	BRCA2_A_32944676_NGG	BRCA2-AT-NGG	NGG_NG_shared
BRCA2	p.M3234T	nonsynonymous SNV	0.282359	0.0119635	0.647215	0.848336	Other	NA	exon27	BRCA2_T_32972351_NGG	BRCA2-AT-NGG	NGG_NG_shared
BRCA2	p.Q3066R	nonsynonymous SNV	0.218528	0.0199124	0.625625	0.844548	Other	NA	exon24	BRCA2_A_32954223_NGG	BRCA2-AT-NGG	.
BRCA2	p.E2918G	nonsynonymous SNV	-1.68267	1	0.00178628	0.00965241	LOF	NA	exon21	BRCA2_A_32950927_NGG	BRCA2-AT-NGG	NGG_NG_shared
BRCA2	p.L1939S	nonsynonymous SNV	1.10078	1.01384e-05	0.998539	1	Other	NA	exon11	BRCA2_T_32914307_NGG	BRCA2-AT-NGG	.
BRCA2	p.I80V	nonsynonymous SNV	-0.0208844	0.12754	0.438024	0.743597	Other	Uncertain_significance	exon3	BRCA2_A_32893383_NGG	BRCA2-AT-NGG	.
BRCA2	p.Q397R	nonsynonymous SNV	0.183508	0.026211	0.819588	0.976692	Other	Uncertain_significance	exon10	BRCA2_A_32906805_NGG	BRCA2-AT-NGG	.
BRCA2	c.-14T>C	UTR5	0.0745067	0.0613119	0.656152	0.852086	Other	Likely_benign	NA	BRCA2_T_32890584_NGG	BRCA2-AT-NGG	NGG_NG_shared
BRCA2	p.E2635G	nonsynonymous SNV	-0.532852	0.955882	0	0	LOF	NA	exon17	BRCA2_A_32936758_NGG	BRCA2-AT-NGG	.
BRCA2	p.I2588V	nonsynonymous SNV	-0.429643	0.877508	0.000386432	0.00338732	LOF	NA	exon16	BRCA2_A_32932023_NGG	BRCA2-AT-NGG	NGG_NG_shared
BRCA2	p.I1364M	nonsynonymous SNV	-0.678711	0.991368	4.16184e-05	0.000496687	LOF	NA	exon11	BRCA2_A_32912582_NGG	BRCA2-AT-NGG	.
BRCA2	p.K100E	nonsynonymous SNV	0.545945	0.000924267	0.693181	0.881802	Other	Uncertain_significance	exon3	BRCA2_A_32893444_NGG	BRCA2-AT-NGG	.
BRCA2	p.E2275G	nonsynonymous SNV	0.270755	0.0131417	0.923923	1	Other	NA	exon11	BRCA2_A_32915314_NGG	BRCA2-AT-NGG	NGG_inner_shared;NGG_NG_shared
BRCA2	p.D1476G	nonsynonymous SNV	0.0586961	0.0693152	0.563197	0.838249	Other	Uncertain_significance	exon11	BRCA2_A_32912919_NGG	BRCA2-AT-NGG	.
BRCA2	p.L1952S	nonsynonymous SNV	0.258509	0.0145	0.913113	1	Other	NA	exon11	BRCA2_T_32914346_NGG	BRCA2-AT-NGG	.
BRCA2	p.F3159S	nonsynonymous SNV	0.391467	0.0046583	0.994806	1	Other	NA	exon25	BRCA2_T_32969044_NGG	BRCA2-AT-NGG	NGG_NG_shared
BRCA2	p.S1871G	nonsynonymous SNV	-0.442475	0.891263	4.63799e-05	0.000531002	LOF	NA	exon11	BRCA2_A_32914103_NGG	BRCA2-AT-NGG	.
BRCA2	p.L403L	synonymous SNV	-0.625664	0.984032	4.37644e-10	7.43995e-09	LOF	NA	exon10	BRCA2_A_32906824_NGG	BRCA2-AT-NGG	NGG_inner_shared;NGG_NG_shared
BRCA2	c.*144T>C	UTR3	-0.382698	0.815051	0.00617425	0.02771	LOF	NA	NA	BRCA2_T_32973051_NGG	BRCA2-AT-NGG	NGG_NG_shared
BRCA2	p.P2409P	synonymous SNV	-1.7356	1	0.00182175	0.0097123	LOF	NA	exon14	BRCA2_T_32929217_NGG	BRCA2-AT-NGG	.
BRCA2	p.D189G	nonsynonymous SNV	-2.42311	1	0.000930381	0.00714991	LOF	Uncertain_significance	exon7	BRCA2_A_32900685_NGG	BRCA2-AT-NGG	NGG_NG_shared
BRCA2	p.L366L	synonymous SNV	0.868624	5.02821e-05	0.999108	1	Other	NA	exon10	BRCA2_T_32906711_NGG	BRCA2-AT-NGG	.
BRCA2	p.L1152L	synonymous SNV	0.463282	0.00227995	1	1	Other	Likely_benign	exon11	BRCA2_A_32911948_NGG	BRCA2-AT-NGG	NGG_NG_shared
BRCA2	p.I1534V	nonsynonymous SNV	-0.278463	0.608618	0.0650398	0.224395	Other	NA	exon11	BRCA2_A_32913091_NGG	BRCA2-AT-NGG	.
BRCA2	p.K923E	nonsynonymous SNV	-0.366551	0.78893	0.0101556	0.0434908	Other	NA	exon11	BRCA2_A_32911259_NGG	BRCA2-AT-NGG	NGG_NG_shared
BRCA2	p.P493P	synonymous SNV	-0.11371	0.248963	0.278533	0.63519	Other	Likely_benign	exon10	BRCA2_A_32907094_NGG	BRCA2-AT-NGG	.
BRCA2	p.G3355G	synonymous SNV	-0.4373	0.885877	0.000220554	0.00209713	LOF	Likely_benign	exon27	BRCA2_T_32972716_NGG	BRCA2-AT-NGG	.
BRCA2	p.F2642F	synonymous SNV	-0.176054	0.369705	0.193452	0.500123	Other	NA	exon17	BRCA2_T_32936779_NGG	BRCA2-AT-NGG	.
BRCA2	p.T3288A	nonsynonymous SNV	0.611231	0.000456666	1	1	Other	NA	exon27	BRCA2_A_32972512_NGG	BRCA2-AT-NGG	.
BRCA2	p.S1617S	synonymous SNV	-0.31721	0.694837	0.0358577	0.13592	Other	NA	exon11	BRCA2_T_32913343_NGG	BRCA2-AT-NGG	NGG_NG_shared
BRCA2	p.G2057G	synonymous SNV	0.165682	0.0301305	0.79535	0.963417	Other	NA	exon11	BRCA2_A_32914663_NGG	BRCA2-AT-NGG	.
BRCA2	c.*537A>G	UTR3	0.313723	0.00923958	0.960672	1	Other	NA	NA	BRCA2_A_32973444_NGG	BRCA2-AT-NGG	.
BRCA2	c.*473T>C	UTR3	-1.16346	0.999984	0.00171089	0.00965241	LOF	NA	NA	BRCA2_T_32973377_NGG	BRCA2-AT-NGG	.
BRCA2	p.P94P	synonymous SNV	-0.0229879	0.129574	0.439946	0.743597	Other	NA	exon3	BRCA2_T_32893428_NGG	BRCA2-AT-NGG	.
BRCA2	c.-35A>G	UTR5	0.0351569	0.0831541	0.538002	0.831765	Other	NA	NA	BRCA2_A_32890563_NGG	BRCA2-AT-NGG	NGG_inner_shared
BRCA2	p.E1755G	nonsynonymous SNV	-0.584051	0.974568	1.44638e-31	3.12083e-30	LOF	NA	exon11	BRCA2_A_32913756_NGG	BRCA2-AT-NGG	.
BRCA2	p.M2775T	nonsynonymous SNV	-0.361846	0.780869	0.0141165	0.0590996	Other	Uncertain_significance	exon18	BRCA2_T_32937663_NGG	BRCA2-AT-NGG	NGG_NG_shared
BRCA2	p.I2618T	nonsynonymous SNV	0.0495188	0.0744211	0.560539	0.838249	Other	NA	exon17	BRCA2_T_32936707_NGG	BRCA2-AT-NGG	.
BRCA2	p.I481V	nonsynonymous SNV	0.516136	0.00128586	1	1	Other	Uncertain_significance	exon10	BRCA2_A_32907056_NGG	BRCA2-AT-NGG	NGG_NG_shared
BRCA2	p.V3290A	nonsynonymous SNV	0.0927254	0.0532138	0.572073	0.843494	Other	NA	exon27	BRCA2_T_32972523_NGG	BRCA2-AT-NGG	NGG_inner_shared
BRCA2	p.S3250S	synonymous SNV	0.252451	0.0152193	0.639231	0.844548	Other	Likely_benign	exon27	BRCA2_A_32972400_NGG	BRCA2-AT-NGG	NGG_NG_shared
BRCA2	p.K2570E	nonsynonymous SNV	0.0794506	0.0590012	0.666169	0.859128	Other	Uncertain_significance	exon16	BRCA2_A_32931969_NGG	BRCA2-AT-NGG	.
BRCA2	p.S183G	nonsynonymous SNV	-0.814136	0.998394	0.000370529	0.00335269	LOF	NA	exon7	BRCA2_A_32900665_NGG	BRCA2-AT-NGG	NGG_NG_shared
BRCA2	p.Q373R	nonsynonymous SNV	0.194537	0.0240422	0.831887	0.988748	Other	NA	exon10	BRCA2_A_32906733_NGG	BRCA2-AT-NGG	NGG_NG_shared
BRCA2	p.T64T	synonymous SNV	0.401683	0.00423028	0.997021	1	Other	NA	exon3	BRCA2_T_32893338_NGG	BRCA2-AT-NGG	NGG_NG_shared
BRCA2	p.A1896A	synonymous SNV	-0.173788	0.364815	0.191715	0.499639	Other	Likely_benign	exon11	BRCA2_A_32914180_NGG	BRCA2-AT-NGG	NGG_NG_shared
BRCA2	c.-973A>G	UTR5	-1.81454	1	0.00132154	0.00904124	LOF	NA	exon1	BRCA2_A_32889625_NGG	BRCA2-AT-NGG	NGG_NG_shared
BRCA2	p.V323V	synonymous SNV	0.166096	0.0300332	0.791452	0.961049	Other	Likely_benign	exon10	BRCA2_A_32906584_NGG	BRCA2-AT-NGG	NGG_NG_shared
BRCA2	p.Q3047R	nonsynonymous SNV	-0.555694	0.965387	2.45147e-131	8.08986e-130	LOF	NA	exon24	BRCA2_A_32954166_NGG	BRCA2-AT-NGG	.
BRCA2	p.E2720E	synonymous SNV	-0.549849	0.963152	1.92109e-185	7.69809e-184	LOF	NA	exon18	BRCA2_A_32937498_NGG	BRCA2-AT-NGG	.
BRCA2	p.S2988S	synonymous SNV	-0.191177	0.403122	0.176361	0.477963	Other	Likely_benign	exon23	BRCA2_T_32953897_NGG	BRCA2-AT-NGG	NGG_NG_shared
BRCA2	p.T3249A	nonsynonymous SNV	-0.0474787	0.155513	0.388697	0.72721	Other	NA	exon27	BRCA2_A_32972395_NGG	BRCA2-AT-NGG	.
BRCA2	p.A3122A	synonymous SNV	0.747056	0.000129195	0.999468	1	Other	Likely_benign	exon25	BRCA2_A_32968935_NGG	BRCA2-AT-NGG	.
BRCA2	p.E260G	nonsynonymous SNV	0.418679	0.00358972	0.99957	1	Other	NA	exon9	BRCA2_A_32905149_NGG	BRCA2-AT-NGG	.
BRCA2	p.S1992P	nonsynonymous SNV	-0.0425041	0.149897	0.393967	0.72721	Other	NA	exon11	BRCA2_T_32914465_NGG	BRCA2-AT-NGG	.
BRCA2	p.S727S	synonymous SNV	-1.12578	0.999974	0.00176466	0.00965241	LOF	Likely_benign	exon11	BRCA2_A_32910673_NGG	BRCA2-AT-NGG	NGG_NG_shared
BRCA2	p.T3211A	nonsynonymous SNV	-0.0250263	0.131574	0.41715	0.733748	Other	NA	exon26	BRCA2_A_32971164_NGG	BRCA2-AT-NGG	NGG_NG_shared
BRCA2	c.*549A>G	UTR3	-0.803823	0.998164	0.000709115	0.00576541	LOF	NA	NA	BRCA2_A_32973456_NGG	BRCA2-AT-NGG	.
BRCA2	p.V746A	nonsynonymous SNV	0.109356	0.0467513	0.718874	0.898192	Other	NA	exon11	BRCA2_T_32910729_NGG	BRCA2-AT-NGG	.
BRCA2	p.Q3299R	nonsynonymous SNV	0.235093	0.0174706	0.62222	0.844548	Other	NA	exon27	BRCA2_A_32972546_NGG	BRCA2-AT-NGG	NGG_NG_shared
BRCA2	c.*179T>C:c.*181T>C	UTR3	0.00442655	0.105271	0.508907	0.807491	Other	NA	NA	BRCA2_T_32973086_NGG	BRCA2-AT-NGG	.
BRCA2	p.G379G	synonymous SNV	0.0609867	0.0680952	0.641972	0.844548	Other	NA	exon10	BRCA2_A_32906752_NGG	BRCA2-AT-NGG	.
BRCA2	p.I2209T	nonsynonymous SNV	-0.514296	0.94648	0	0	LOF	Uncertain_significance	exon11	BRCA2_T_32915118_NGG	BRCA2-AT-NGG	.
BRCA2	p.L967L	synonymous SNV	-0.241132	0.520142	0.111622	0.345966	Other	Likely_benign	exon11	BRCA2_A_32911393_NGG	BRCA2-AT-NGG	.
BRCA2	p.D293D	synonymous SNV	-0.206253	0.437608	0.150216	0.415129	Other	NA	exon10	BRCA2_T_32906494_NGG	BRCA2-AT-NGG	NGG_NG_shared
BRCA2	c.*771T>C	UTR3	-0.399934	0.840282	0.00251205	0.0118425	LOF	NA	NA	BRCA2_T_32973677_NGG	BRCA2-AT-NGG	.
BRCA2	p.L2654L	synonymous SNV	-0.150532	0.316661	0.228984	0.556352	Other	NA	exon17	BRCA2_T_32936813_NGG	BRCA2-AT-NGG	NGG_NG_shared
BRCA2	p.R2418R	synonymous SNV	-0.165779	0.347803	0.201392	0.515894	Other	NA	exon14	BRCA2_A_32929244_NGG	BRCA2-AT-NGG	NGG_NG_shared
BRCA2	p.S239S	synonymous SNV	0.242812	0.0164331	0.894498	1	Other	NA	exon9	BRCA2_T_32905091_NGG	BRCA2-AT-NGG	.
BRCA2	p.Y2997C	nonsynonymous SNV	-0.245839	0.531402	0.104363	0.327082	Other	Uncertain_significance	exon23	BRCA2_A_32953923_NGG	BRCA2-AT-NGG	NGG_NG_shared
BRCA2	p.N1296N	synonymous SNV	-1.50348	1	0.00151203	0.00963918	LOF	NA	exon11	BRCA2_T_32912380_NGG	BRCA2-AT-NGG	.
BRCA2	p.Y3379H	nonsynonymous SNV	0.0286868	0.0874048	0.579892	0.843973	Other	NA	exon27	BRCA2_T_32972784_NGG	BRCA2-AT-NGG	NGG_inner_shared;NGG_NG_shared
BRCA2	p.F3060S	nonsynonymous SNV	-0.43091	0.878927	0.000308926	0.00288846	LOF	NA	exon24	BRCA2_T_32954206_NGG	BRCA2-AT-NGG	.
BRCA2	p.T399A	nonsynonymous SNV	-0.930464	0.999655	0.00183512	0.0097123	LOF	NA	exon10	BRCA2_A_32906810_NGG	BRCA2-AT-NGG	.
BRCA2	p.I1846T	nonsynonymous SNV	0.128467	0.0402824	0.743943	0.923346	Other	Uncertain_significance	exon11	BRCA2_T_32914029_NGG	BRCA2-AT-NGG	NGG_NG_shared
BRCA2	p.F308L	nonsynonymous SNV	-0.727379	0.995195	0.000100014	0.00103903	LOF	NA	exon10	BRCA2_T_32906536_NGG	BRCA2-AT-NGG	.
BRCA2	c.-862A>G	UTR5	-1.287	0.999997	0.00240439	0.0116281	LOF	NA	exon1	BRCA2_A_32889736_NGG	BRCA2-AT-NGG	NGG_NG_shared
BRCA2	p.L1409L	synonymous SNV	0.000296087	0.108638	0.49419	0.787615	Other	NA	exon11	BRCA2_A_32912719_NGG	BRCA2-AT-NGG	NGG_NG_shared
BRCA2	p.T1566A	nonsynonymous SNV	-1.31354	0.999998	0.00169157	0.00965241	LOF	Uncertain_significance	exon11	BRCA2_A_32913188_NGG	BRCA2-AT-NGG	NGG_NG_shared
BRCA2	p.L709P	nonsynonymous SNV	-0.00894127	0.116537	0.47403	0.763629	Other	NA	exon11	BRCA2_T_32910616_NGG	BRCA2-AT-NGG	NGG_inner_shared
BRCA2	c.*243A>G	UTR3	-1.46163	1	0.00238186	0.0116193	LOF	NA	NA	BRCA2_A_32973148_NGG	BRCA2-AT-NGG	NGG_NG_shared
BRCA2	p.D99D	synonymous SNV	-0.397231	0.836505	0.00292214	0.0134371	LOF	NA	exon3	BRCA2_T_32893443_NGG	BRCA2-AT-NGG	.
BRCA2	p.Y3225H	nonsynonymous SNV	-0.515793	0.947301	0	0	LOF	Uncertain_significance	exon27	BRCA2_T_32972323_NGG	BRCA2-AT-NGG	NGG_NG_shared
BRCA2	p.T2867A	nonsynonymous SNV	-0.0212189	0.127862	0.433095	0.743597	Other	NA	exon20	BRCA2_A_32945200_NGG	BRCA2-AT-NGG	NGG_NG_shared
BRCA2	intronic	intronic	-0.301054	0.659934	0.0485878	0.174729	Other	NA	exon20	BRCA2_A_32945236_NGG	BRCA2-AT-NGG	.
BRCA2	p.E2772G	nonsynonymous SNV	-0.247547	0.535486	0.0998075	0.314562	Other	NA	exon18	BRCA2_A_32937652_NGG	BRCA2-AT-NGG	.
BRCA2	p.Y3379H	nonsynonymous SNV	-0.139488	0.295201	0.240008	0.575405	Other	NA	exon27	BRCA2_T_32972787_NGG	BRCA2-AT-NGG	NGG_inner_shared;NGG_NG_shared
BRCA2	p.H1332H	synonymous SNV	-0.546805	0.961936	2.93577e-142	1.02935e-140	LOF	NA	exon11	BRCA2_T_32912488_NGG	BRCA2-AT-NGG	NGG_NG_shared
BRCA2	p.I1957M	nonsynonymous SNV	-0.270837	0.5908	0.0764963	0.24806	Other	Uncertain_significance	exon11	BRCA2_A_32914363_NGG	BRCA2-AT-NGG	NGG_inner_shared
BRCA2	p.T926A	nonsynonymous SNV	-0.226313	0.48478	0.122978	0.364913	Other	NA	exon11	BRCA2_A_32911268_NGG	BRCA2-AT-NGG	.
BRCA2	p.I3207T	nonsynonymous SNV	-0.177445	0.372723	0.188386	0.498512	Other	NA	exon26	BRCA2_T_32971153_NGG	BRCA2-AT-NGG	NGG_NG_shared
BRCA2	p.K172R	nonsynonymous SNV	-1.14518	0.99998	0.00244988	0.0117469	LOF	Uncertain_significance	exon6	BRCA2_A_32900417_NGG	BRCA2-AT-NGG	.
BRCA2	c.*543T>C	UTR3	0.177601	0.0274507	0.613946	0.844548	Other	NA	NA	BRCA2_T_32973450_NGG	BRCA2-AT-NGG	.
BRCA2	p.L709P	nonsynonymous SNV	0.227734	0.0185176	0.878839	1	Other	NA	exon11	BRCA2_T_32910620_NGG	BRCA2-AT-NGG	NGG_inner_shared
BRCA2	p.S206S	synonymous SNV	-0.0418483	0.14917	0.405079	0.732283	Other	NA	exon7	BRCA2_T_32900735_NGG	BRCA2-AT-NGG	NGG_NG_shared
BRCA2	p.L1103L	synonymous SNV	-1.34466	0.999999	0.0025434	0.0118904	LOF	Likely_benign	exon11	BRCA2_A_32911801_NGG	BRCA2-AT-NGG	.
BRCA2	p.F498L	nonsynonymous SNV	0.458235	0.00240395	1	1	Other	NA	exon10	BRCA2_T_32907107_NGG	BRCA2-AT-NGG	NG_inner_shared;NGG_NG_shared
BRCA2	p.Y2997H	nonsynonymous SNV	-0.0193969	0.12612	0.437087	0.743597	Other	NA	exon23	BRCA2_T_32953922_NGG	BRCA2-AT-NGG	.
BRCA2	p.C1044C	synonymous SNV	-0.108551	0.240377	0.28546	0.640571	Other	NA	exon11	BRCA2_T_32911622_NGG	BRCA2-AT-NGG	.
BRCA2	p.L74P	nonsynonymous SNV	-0.455488	0.90388	2.97289e-07	4.50755e-06	LOF	NA	exon3	BRCA2_T_32893367_NGG	BRCA2-AT-NGG	NGG_NG_shared
BRCA2	p.I1111T	nonsynonymous SNV	-0.703618	0.993587	0.000360865	0.00331877	LOF	NA	exon11	BRCA2_T_32911824_NGG	BRCA2-AT-NGG	.
BRCA2	p.V1068A	nonsynonymous SNV	0.16982	0.029172	0.802412	0.967036	Other	NA	exon11	BRCA2_T_32911693_NGG	BRCA2-AT-NGG	NGG_NG_shared
BRCA2	p.N517D	nonsynonymous SNV	-1.04027	0.99992	0.00140601	0.00939011	LOF	NA	exon10	BRCA2_A_32907164_NGG	BRCA2-AT-NGG	.
BRCA2	p.A1843A	synonymous SNV	0.0266956	0.0887545	0.574073	0.843494	Other	Likely_benign	exon11	BRCA2_A_32914021_NGG	BRCA2-AT-NGG	NGG_NG_shared
BRCA2	p.Q2580R	nonsynonymous SNV	-0.375148	0.803137	0.00782981	0.0342141	LOF	Uncertain_significance	exon16	BRCA2_A_32932000_NGG	BRCA2-AT-NGG	.
BRCA2	p.N3164S	nonsynonymous SNV	-0.860244	0.999122	0.000755925	0.0060582	LOF	Uncertain_significance	exon25	BRCA2_A_32969057_NGG	BRCA2-AT-NGG	.
BRCA2	p.L209P	nonsynonymous SNV	0.754399	0.000121591	0.999635	1	Other	NA	exon7	BRCA2_T_32900745_NGG	BRCA2-AT-NGG	.
BRCA2	p.S1494G	nonsynonymous SNV	-0.0609359	0.171639	0.354084	0.7044	Other	NA	exon11	BRCA2_A_32912972_NGG	BRCA2-AT-NGG	.
BRCA2	p.V572V	synonymous SNV	0.356309	0.00641091	0.986073	1	Other	Likely_benign	exon10	BRCA2_A_32907331_NGG	BRCA2-AT-NGG	NGG_NG_shared
BRCA2	p.V842A	nonsynonymous SNV	-0.0157442	0.122692	0.442097	0.743597	Other	NA	exon11	BRCA2_T_32911017_NGG	BRCA2-AT-NGG	.
BRCA2	p.T1150T	synonymous SNV	0.277842	0.0124102	0.933362	1	Other	NA	exon11	BRCA2_T_32911942_NGG	BRCA2-AT-NGG	.
BRCA2	p.L771L	synonymous SNV	-0.946441	0.999721	0.00146355	0.00963918	LOF	NA	exon11	BRCA2_A_32910805_NGG	BRCA2-AT-NGG	NG_inner_shared;NGG_NG_shared
BRCA2	p.F11L	nonsynonymous SNV	-0.346632	0.753437	0.0194431	0.0802029	Other	Uncertain_significance	exon2	BRCA2_T_32890628_NGG	BRCA2-AT-NGG	.
BRCA2	p.D339D	synonymous SNV	0.140063	0.0367998	0.764416	0.939596	Other	NA	exon10	BRCA2_T_32906629_NGG	BRCA2-AT-NGG	.
BRCA2	p.S1558G	nonsynonymous SNV	-0.329456	0.720067	0.0270445	0.106845	Other	NA	exon11	BRCA2_A_32913164_NGG	BRCA2-AT-NGG	.
BRCA2	p.L3100L	synonymous SNV	-0.535896	0.957273	0	0	LOF	NA	exon25	BRCA2_A_32968869_NGG	BRCA2-AT-NGG	.
BRCA2	p.N623N	synonymous SNV	0.00106268	0.108006	0.50954	0.807491	Other	NA	exon10	BRCA2_T_32907484_NGG	BRCA2-AT-NGG	NGG_inner_shared;NGG_NG_shared
BRCA2	p.E2959G	nonsynonymous SNV	0.196833	0.0236134	0.834358	0.989587	Other	NA	exon22	BRCA2_A_32953572_NGG	BRCA2-AT-NGG	NGG_inner_shared;NGG_NG_shared
BRCA2	p.L2614P	nonsynonymous SNV	-0.0404408	0.147621	0.4044	0.732283	Other	NA	exon17	BRCA2_T_32936695_NGG	BRCA2-AT-NGG	.
BRCA2	p.V159A	nonsynonymous SNV	-0.411963	0.85629	0.00164855	0.00965241	LOF	Uncertain_significance	exon6	BRCA2_T_32900379_NGG	BRCA2-AT-NGG	.
BRCA2	p.S571P	nonsynonymous SNV	0.074183	0.0614662	0.563315	0.838249	Other	NA	exon10	BRCA2_T_32907325_NGG	BRCA2-AT-NGG	NGG_NG_shared
BRCA2	p.R2927R	synonymous SNV	-0.129758	0.277102	0.260139	0.607296	Other	NA	exon22	BRCA2_A_32953480_NGG	BRCA2-AT-NGG	NGG_NG_shared
BRCA2	c.*469A>G	UTR3	0.205258	0.0221029	0.622624	0.844548	Other	NA	NA	BRCA2_A_32973374_NGG	BRCA2-AT-NGG	NGG_NG_shared
BRCA2	p.K2162K	synonymous SNV	0.324401	0.00844579	0.966774	1	Other	Likely_benign	exon11	BRCA2_A_32914976_NGG	BRCA2-AT-NGG	.
BRCA2	p.L3055P	nonsynonymous SNV	0.171413	0.028811	0.806725	0.967036	Other	NA	exon24	BRCA2_T_32954190_NGG	BRCA2-AT-NGG	NGG_NG_shared
BRCA2	p.V464A	nonsynonymous SNV	-0.281089	0.614706	0.0704533	0.23594	Other	Uncertain_significance	exon10	BRCA2_T_32907006_NGG	BRCA2-AT-NGG	.
BRCA2	p.N3329N	synonymous SNV	-0.998061	0.999859	0.00140547	0.00939011	LOF	NA	exon27	BRCA2_T_32972637_NGG	BRCA2-AT-NGG	.
BRCA2	p.V3072A	nonsynonymous SNV	-0.505607	0.94149	2.46114e-166	9.20468e-165	LOF	NA	exon24	BRCA2_T_32954241_NGG	BRCA2-AT-NGG	.
BRCA2	p.F663S	nonsynonymous SNV	0.255292	0.0148779	0.904812	1	Other	Uncertain_significance	exon11	BRCA2_T_32910480_NGG	BRCA2-AT-NGG	.
BRCA2	p.N2591S	nonsynonymous SNV	0.196073	0.0237545	0.606453	0.844548	Other	Uncertain_significance	exon16	BRCA2_A_32932032_NGG	BRCA2-AT-NGG	.
BRCA2	p.M1090V	nonsynonymous SNV	0.456381	0.00245094	1	1	Other	Uncertain_significance	exon11	BRCA2_A_32911760_NGG	BRCA2-AT-NGG	NGG_NG_shared
BRCA2	p.K1189E	nonsynonymous SNV	-0.33364	0.728421	0.0259631	0.104038	Other	NA	exon11	BRCA2_A_32912054_NGG	BRCA2-AT-NGG	.
BRCA2	p.C3404C	synonymous SNV	-0.0507015	0.159249	0.373846	0.710941	Other	NA	exon27	BRCA2_T_32972862_NGG	BRCA2-AT-NGG	.
BRCA2	p.S2806S	synonymous SNV	-0.234045	0.503203	0.122206	0.364668	Other	Likely_benign	exon19	BRCA2_A_32944625_NGG	BRCA2-AT-NGG	NGG_NG_shared
BRCA2	p.D2492D	synonymous SNV	0.0551464	0.0712482	0.620271	0.844548	Other	NA	exon15	BRCA2_T_32930605_NGG	BRCA2-AT-NGG	NGG_NG_shared
BRCA2	p.K3196E	nonsynonymous SNV	0.0753313	0.0609203	0.567665	0.840264	Other	Conflicting_interpretations_of_pathogenicity	exon26	BRCA2_A_32971116_NGG	BRCA2-AT-NGG	NGG_inner_shared;NGG_NG_shared
BRCA2	p.V572A	nonsynonymous SNV	-0.291572	0.638704	0.0615143	0.216098	Other	NA	exon10	BRCA2_T_32907334_NGG	BRCA2-AT-NGG	NGG_inner_shared;NGG_NG_shared
BRCA2	p.H2537H	synonymous SNV	-0.0354995	0.142295	0.411175	0.732283	Other	Likely_benign	exon15	BRCA2_T_32930740_NGG	BRCA2-AT-NGG	NGG_NG_shared
BRCA2	p.I729V	nonsynonymous SNV	-0.230513	0.494776	0.11972	0.362493	Other	Uncertain_significance	exon11	BRCA2_A_32910677_NGG	BRCA2-AT-NGG	.
BRCA2	p.H2754R	nonsynonymous SNV	0.0385069	0.0810323	0.54734	0.83667	Other	Uncertain_significance	exon18	BRCA2_A_32937600_NGG	BRCA2-AT-NGG	.
BRCA2	p.I2944V	nonsynonymous SNV	-0.0429217	0.150362	0.394199	0.72721	Other	NA	exon22	BRCA2_A_32953527_NGG	BRCA2-AT-NGG	.
BRCA2	p.E3096G	nonsynonymous SNV	0.202476	0.0225908	0.848178	1	Other	NA	exon25	BRCA2_A_32968856_NGG	BRCA2-AT-NGG	NGG_NG_shared
BRCA2	p.P153P	synonymous SNV	0.362155	0.00608686	0.986684	1	Other	Likely_benign	exon5	BRCA2_A_32900271_NGG	BRCA2-AT-NGG	NGG_NG_shared
BRCA2	p.G25G	synonymous SNV	0.934313	3.13298e-05	0.998849	1	Other	NA	exon3	BRCA2_A_32893221_NGG	BRCA2-AT-NGG	.
BRCA2	p.A227A	synonymous SNV	-1.00001	0.999863	0.0017894	0.00965241	LOF	Uncertain_significance	exon8	BRCA2_T_32903629_NGG	BRCA2-AT-NGG	.
BRCA2	p.T3349A	nonsynonymous SNV	0.0118459	0.099468	0.541781	0.831765	Other	Benign	exon27	BRCA2_A_32972695_NGG	BRCA2-AT-NGG	.
BRCA2	p.E2474G	nonsynonymous SNV	-1.85462	1	0.000776545	0.0061358	LOF	NA	exon14	BRCA2_A_32929411_NGG	BRCA2-AT-NGG	NGG_NG_shared
BRCA2	p.S942S	synonymous SNV	-0.180022	0.378343	0.182847	0.488464	Other	Likely_benign	exon11	BRCA2_A_32911318_NGG	BRCA2-AT-NGG	.
BRCA2	p.V484V	synonymous SNV	-0.384431	0.817713	0.0062599	0.0278714	LOF	Likely_benign	exon10	BRCA2_A_32907067_NGG	BRCA2-AT-NGG	NGG_NG_shared
BRCA2	p.I2719V	nonsynonymous SNV	-0.241437	0.520873	0.10977	0.342116	Other	NA	exon18	BRCA2_A_32937491_NGG	BRCA2-AT-NGG	NGG_inner_shared;NGG_NG_shared
BRCA2	p.V370A	nonsynonymous SNV	-0.392342	0.829506	0.00402283	0.018348	LOF	NA	exon10	BRCA2_T_32906724_NGG	BRCA2-AT-NGG	.
BRCA2	p.C3198R	nonsynonymous SNV	-0.302932	0.664078	0.047444	0.173661	Other	Benign	exon26	BRCA2_T_32971125_NGG	BRCA2-AT-NGG	NGG_NG_shared
BRCA2	p.S3396G	nonsynonymous SNV	-0.223465	0.47802	0.131456	0.378814	Other	NA	exon27	BRCA2_A_32972836_NGG	BRCA2-AT-NGG	NGG_NG_shared
BRCA2	p.N2135D	nonsynonymous SNV	-0.0383933	0.145393	0.415242	0.733748	Other	NA	exon11	BRCA2_A_32914895_NGG	BRCA2-AT-NGG	.
BRCA2	p.Y296H	nonsynonymous SNV	-0.271466	0.592276	0.0727553	0.240092	Other	NA	exon10	BRCA2_T_32906501_NGG	BRCA2-AT-NGG	.
BRCA2	p.V2407A	nonsynonymous SNV	-0.226214	0.484545	0.123589	0.364913	Other	NA	exon14	BRCA2_T_32929210_NGG	BRCA2-AT-NGG	.
BRCA2	p.S3354S	synonymous SNV	-0.0481135	0.156243	0.381231	0.720103	Other	Likely_benign	exon27	BRCA2_T_32972715_NGG	BRCA2-AT-NGG	.
BRCA2	p.I3V	nonsynonymous SNV	-0.0357225	0.142532	0.407993	0.732283	Other	Uncertain_significance	exon2	BRCA2_A_32890604_NGG	BRCA2-AT-NGG	NGG_NG_shared
BRCA2	p.E1806G	nonsynonymous SNV	-0.0120524	0.119316	0.453717	0.755925	Other	NA	exon11	BRCA2_A_32913909_NGG	BRCA2-AT-NGG	NGG_NG_shared
BRCA2	p.N517N	synonymous SNV	0.677038	0.000238747	0.999683	1	Other	Likely_benign	exon10	BRCA2_T_32907166_NGG	BRCA2-AT-NGG	.
BRCA2	c.-809T>C	UTR5	-0.0558823	0.165421	0.372668	0.710941	Other	NA	exon1	BRCA2_T_32889789_NGG	BRCA2-AT-NGG	.
BRCA2	p.L2862P	nonsynonymous SNV	-0.0584886	0.168603	0.367983	0.710941	Other	NA	exon20	BRCA2_T_32945190_NGG	BRCA2-AT-NGG	.
BRCA2	p.N1824N	synonymous SNV	-0.864158	0.999166	0.0015019	0.00963918	LOF	Likely_benign	exon11	BRCA2_T_32913964_NGG	BRCA2-AT-NGG	.
BRCA2	p.D988G	nonsynonymous SNV	-0.163127	0.342265	0.211038	0.528538	Other	Uncertain_significance	exon11	BRCA2_A_32911452_NGG	BRCA2-AT-NGG	NGG_inner_shared;NGG_NG_shared
BRCA2	p.F2356L	nonsynonymous SNV	-0.324358	0.709703	0.0307318	0.119726	Other	NA	exon14	BRCA2_T_32929056_NGG	BRCA2-AT-NGG	.
BRCA2	p.P2352P	synonymous SNV	-0.652385	0.988251	1.66751e-05	0.000217552	LOF	Likely_benign	exon14	BRCA2_T_32929046_NGG	BRCA2-AT-NGG	.
BRCA2	p.Q2433R	nonsynonymous SNV	0.633324	0.000364329	1	1	Other	NA	exon14	BRCA2_A_32929288_NGG	BRCA2-AT-NGG	NGG_NG_shared
BRCA2	p.N404N	synonymous SNV	-0.447033	0.89583	4.24973e-05	0.000496687	LOF	NA	exon10	BRCA2_T_32906827_NGG	BRCA2-AT-NGG	NGG_NG_shared
BRCA2	c.-860A>G	UTR5	0.0562965	0.0706162	0.628348	0.844548	Other	NA	exon1	BRCA2_A_32889738_NGG	BRCA2-AT-NGG	NGG_NG_shared
BRCA2	p.N2742D	nonsynonymous SNV	0.0311619	0.0857545	0.538836	0.831765	Other	NA	exon18	BRCA2_A_32937563_NGG	BRCA2-AT-NGG	.
BRCA2	p.S1093P	nonsynonymous SNV	-0.287289	0.628961	0.0603026	0.215476	Other	NA	exon11	BRCA2_T_32911767_NGG	BRCA2-AT-NGG	.
BRCA2	p.E2959G	nonsynonymous SNV	-0.0950865	0.219029	0.307748	0.666603	Other	NA	exon22	BRCA2_A_32953575_NGG	BRCA2-AT-NGG	NGG_inner_shared;NGG_NG_shared
BRCA2	p.F3325F	synonymous SNV	0.145421	0.0352934	0.594339	0.844548	Other	NA	exon27	BRCA2_T_32972623_NGG	BRCA2-AT-NGG	.
BRCA2	c.*645T>C	UTR3	0.247527	0.0158284	0.897927	1	Other	NA	NA	BRCA2_T_32973552_NGG	BRCA2-AT-NGG	.
BRCA2	c.-953A>G	UTR5	-1.76803	1	0.00213139	0.0107722	LOF	NA	exon1	BRCA2_A_32889645_NGG	BRCA2-AT-NGG	.
BRCA2	c.-906T>C	UTR5	-1.78961	1	0.00176194	0.00965241	LOF	NA	exon1	BRCA2_T_32889692_NGG	BRCA2-AT-NGG	NGG_NG_shared
BRCA2	c.-835T>C	UTR5	-0.239494	0.516225	0.115111	0.350963	Other	NA	exon1	BRCA2_T_32889763_NGG	BRCA2-AT-NGG	NGG_NG_shared
BRCA2	p.L2808P	nonsynonymous SNV	-0.561242	0.967394	4.54647e-73	1.15935e-71	LOF	Uncertain_significance	exon19	BRCA2_T_32944626_NGG	BRCA2-AT-NGG	NGG_NG_shared
BRCA2	p.L1368L	synonymous SNV	0.330095	0.00804711	0.972006	1	Other	Likely_benign	exon11	BRCA2_A_32912596_NGG	BRCA2-AT-NGG	.
BRCA2	p.V2174A	nonsynonymous SNV	0.485002	0.00180811	1	1	Other	Uncertain_significance	exon11	BRCA2_T_32915013_NGG	BRCA2-AT-NGG	.
BRCA2	p.I614T	nonsynonymous SNV	-0.164528	0.345184	0.202687	0.516853	Other	NA	exon10	BRCA2_T_32907456_NGG	BRCA2-AT-NGG	.
BRCA2	p.L452P	nonsynonymous SNV	-0.0744638	0.189274	0.337532	0.69361	Other	Uncertain_significance	exon10	BRCA2_T_32906970_NGG	BRCA2-AT-NGG	NGG_NG_shared
BRCA2	p.S3094P	nonsynonymous SNV	-1.44971	1	0.00227614	0.011201	LOF	NA	exon25	BRCA2_T_32968847_NGG	BRCA2-AT-NGG	NGG_NG_shared
BRCA2	p.C3287R	nonsynonymous SNV	0.118437	0.0435578	0.72772	0.907225	Other	NA	exon27	BRCA2_T_32972508_NGG	BRCA2-AT-NGG	.
BRCA2	p.N1201D	nonsynonymous SNV	-0.30074	0.659238	0.0479813	0.173661	Other	NA	exon11	BRCA2_A_32912093_NGG	BRCA2-AT-NGG	NGG_NG_shared
BRCA2	p.V3079A	nonsynonymous SNV	-0.485353	0.928218	6.48199e-33	1.45456e-31	LOF	NA	exon24	BRCA2_T_32954262_NGG	BRCA2-AT-NGG	.
BRCA2	p.I2840M	nonsynonymous SNV	0.216653	0.0202086	0.86578	1	Other	NA	exon20	BRCA2_A_32945125_NGG	BRCA2-AT-NGG	.
BRCA2	p.F2254F	synonymous SNV	-0.0565013	0.166172	0.367872	0.710941	Other	NA	exon11	BRCA2_T_32915253_NGG	BRCA2-AT-NGG	NGG_NG_shared
BRCA2	p.K1492K	synonymous SNV	-0.454888	0.903326	2.1036e-06	2.87833e-05	LOF	NA	exon11	BRCA2_A_32912966_NGG	BRCA2-AT-NGG	.
BRCA2	p.T2331A	nonsynonymous SNV	0.356053	0.00642539	0.987208	1	Other	Uncertain_significance	exon13	BRCA2_A_32921017_NGG	BRCA2-AT-NGG	.
BRCA2	p.Q2160R	nonsynonymous SNV	0.181355	0.0266562	0.819648	0.976692	Other	Conflicting_interpretations_of_pathogenicity	exon11	BRCA2_A_32914969_NGG	BRCA2-AT-NGG	.
BRCA2	p.I982T	nonsynonymous SNV	-0.181289	0.381123	0.179092	0.48179	Other	NA	exon11	BRCA2_T_32911437_NGG	BRCA2-AT-NGG	.
BRCA2	p.C717R	nonsynonymous SNV	-0.177387	0.372596	0.19189	0.499639	Other	NA	exon11	BRCA2_T_32910641_NGG	BRCA2-AT-NGG	NGG_NG_shared
BRCA2	p.K992K	nonsynonymous SNV	-0.286632	0.627459	0.0616322	0.216098	Other	NA	exon11	BRCA2_A_32911466_NGG	BRCA2-AT-NGG	.
BRCA2	c.*186T>C	UTR3	-0.497687	0.936584	3.9286e-106	1.10197e-104	LOF	NA	NA	BRCA2_T_32973092_NGG	BRCA2-AT-NGG	.
BRCA2	p.C2535R	nonsynonymous SNV	0.208985	0.0214651	0.852551	1	Other	Uncertain_significance	exon15	BRCA2_T_32930732_NGG	BRCA2-AT-NGG	.
BRCA2	p.S1004S	synonymous SNV	0.00631334	0.103765	0.520896	0.817331	Other	NA	exon11	BRCA2_T_32911504_NGG	BRCA2-AT-NGG	.
BRCA2	p.V1176A	nonsynonymous SNV	-0.0116028	0.11891	0.459699	0.756669	Other	NA	exon11	BRCA2_T_32912019_NGG	BRCA2-AT-NGG	.
BRCA2	c.*639T>C	UTR3	-1.01928	0.999894	0.00150888	0.00963918	LOF	NA	NA	BRCA2_T_32973546_NGG	BRCA2-AT-NGG	.
BRCA2	p.D2665G	nonsynonymous SNV	0.0379243	0.0813975	0.597319	0.844548	Other	Conflicting_interpretations_of_pathogenicity	exon18	BRCA2_A_32937333_NGG	BRCA2-AT-NGG	NGG_NG_shared
BRCA2	p.E2953G	nonsynonymous SNV	-0.274269	0.598842	0.0692222	0.233938	Other	NA	exon22	BRCA2_A_32953557_NGG	BRCA2-AT-NGG	NGG_NG_shared
BRCA2	p.C1573R	nonsynonymous SNV	-0.693331	0.992745	8.25149e-05	0.000907664	LOF	NA	exon11	BRCA2_T_32913209_NGG	BRCA2-AT-NGG	.
BRCA2	p.L61L	synonymous SNV	-0.0584175	0.168515	0.371021	0.710941	Other	Likely_benign	exon3	BRCA2_A_32893329_NGG	BRCA2-AT-NGG	NGG_NG_shared
BRCA2	p.I2718I	synonymous SNV	0.0789403	0.0592356	0.665872	0.859128	Other	Likely_benign	exon18	BRCA2_T_32937492_NGG	BRCA2-AT-NGG	NGG_NG_shared
BRCA2	p.S2386S	synonymous SNV	-0.15001	0.315625	0.2259	0.553406	Other	NA	exon14	BRCA2_T_32929146_NGG	BRCA2-AT-NGG	NGG_NG_shared
BRCA2	p.I558T	nonsynonymous SNV	1.35271	2.16815e-06	0.997948	1	Other	NA	exon10	BRCA2_T_32907285_NGG	BRCA2-AT-NGG	.
BRCA2	p.Y2624C	nonsynonymous SNV	-0.751551	0.996437	0.00038417	0.00338732	LOF	Uncertain_significance	exon17	BRCA2_A_32936722_NGG	BRCA2-AT-NGG	.
BRCA2	p.R2424G	nonsynonymous SNV	0.145036	0.0353997	0.766941	0.939596	Other	Uncertain_significance	exon14	BRCA2_A_32929260_NGG	BRCA2-AT-NGG	NGG_NG_shared
BRCA2	p.E2844G	nonsynonymous SNV	-0.47287	0.918784	6.29305e-24	1.1768e-22	LOF	NA	exon20	BRCA2_A_32945136_NGG	BRCA2-AT-NGG	NGG_NG_shared
BRCA2	p.K1531E	nonsynonymous SNV	-0.474709	0.920239	2.39998e-24	4.64272e-23	LOF	NA	exon11	BRCA2_A_32913082_NGG	BRCA2-AT-NGG	.
BRCA2	p.P69P	synonymous SNV	-0.282582	0.618154	0.0660796	0.226041	Other	NA	exon3	BRCA2_A_32893350_NGG	BRCA2-AT-NGG	NGG_NG_shared
BRCA2	p.V1839V	synonymous SNV	0.48043	0.00189949	1	1	Other	NA	exon11	BRCA2_A_32914009_NGG	BRCA2-AT-NGG	.
BRCA2	p.E182E	synonymous SNV	-0.467351	0.914283	1.24043e-14	2.17463e-13	LOF	NA	exon7	BRCA2_A_32900664_NGG	BRCA2-AT-NGG	.
BRCA2	p.N1098N	synonymous SNV	-0.995514	0.999855	0.00110706	0.00817187	LOF	NA	exon11	BRCA2_T_32911786_NGG	BRCA2-AT-NGG	NGG_NG_shared
BRCA2	p.T2255A	nonsynonymous SNV	-0.02605	0.132589	0.418537	0.733748	Other	NA	exon11	BRCA2_A_32915255_NGG	BRCA2-AT-NGG	.
BRCA2	p.D1547G	nonsynonymous SNV	0.167589	0.029685	0.796837	0.963417	Other	NA	exon11	BRCA2_A_32913132_NGG	BRCA2-AT-NGG	NGG_NG_shared
BRCA2	p.I79M	nonsynonymous SNV	0.268417	0.0133915	0.921118	1	Other	NA	exon3	BRCA2_A_32893381_NGG	BRCA2-AT-NGG	.
BRCA2	p.D1618D	synonymous SNV	-0.0562609	0.16588	0.373582	0.710941	Other	NA	exon11	BRCA2_T_32913346_NGG	BRCA2-AT-NGG	.
BRCA2	p.I1117V	nonsynonymous SNV	0.00305341	0.106379	0.518478	0.81704	Other	Uncertain_significance	exon11	BRCA2_A_32911838_NGG	BRCA2-AT-NGG	NGG_NG_shared
BRCA2	p.S390P	nonsynonymous SNV	0.287456	0.0114771	0.939916	1	Other	Uncertain_significance	exon10	BRCA2_T_32906783_NGG	BRCA2-AT-NGG	NGG_NG_shared
BRCA2	c.-928T>C	UTR5	-5.67409	1	9.56994e-07	1.3766e-05	LOF	NA	exon1	BRCA2_T_32889670_NGG	BRCA2-AT-NGG	NGG_NG_shared
BRCA2	p.S3252P	nonsynonymous SNV	0.403643	0.004152	0.997872	1	Other	Uncertain_significance	exon27	BRCA2_T_32972404_NGG	BRCA2-AT-NGG	NGG_NG_shared
BRCA2	p.C3198C	synonymous SNV	-0.202911	0.429878	0.156057	0.427064	Other	Likely_benign	exon26	BRCA2_T_32971130_NGG	BRCA2-AT-NGG	NGG_inner_shared;NGG_NG_shared
BRCA2	p.P1105P	synonymous SNV	0.291098	0.0111406	0.945145	1	Other	NA	exon11	BRCA2_T_32911807_NGG	BRCA2-AT-NGG	.
BRCA2	p.A3297A	synonymous SNV	0.297564	0.0105647	0.64282	0.844548	Other	NA	exon27	BRCA2_A_32972537_NGG	BRCA2-AT-NGG	NGG_NG_shared
BRCA2	p.Q2941R	nonsynonymous SNV	-0.0130516	0.120221	0.454419	0.755925	Other	NA	exon22	BRCA2_A_32953521_NGG	BRCA2-AT-NGG	NGG_NG_shared
BRCA2	p.S380S	synonymous SNV	0.184156	0.0260784	0.608986	0.844548	Other	NA	exon10	BRCA2_T_32906755_NGG	BRCA2-AT-NGG	NGG_NG_shared
BRCA2	p.E3071G	nonsynonymous SNV	-0.00779941	0.115532	0.474293	0.763629	Other	NA	exon24	BRCA2_A_32954238_NGG	BRCA2-AT-NGG	NGG_NG_shared
BRCA2	p.G265G	synonymous SNV	-0.0982119	0.223848	0.307618	0.666603	Other	NA	exon10	BRCA2_A_32906410_NGG	BRCA2-AT-NGG	NGG_NG_shared
BRCA2	p.Q1371R	nonsynonymous SNV	0.0525797	0.0726786	0.558676	0.838249	Other	NA	exon11	BRCA2_A_32912604_NGG	BRCA2-AT-NGG	NGG_NG_shared
BRCA2	p.R1694G	nonsynonymous SNV	0.00950807	0.101263	0.533523	0.829104	Other	Uncertain_significance	exon11	BRCA2_A_32913572_NGG	BRCA2-AT-NGG	.
BRCA2	p.Y2222H	nonsynonymous SNV	0.406917	0.0040238	0.997894	1	Other	NA	exon11	BRCA2_T_32915156_NGG	BRCA2-AT-NGG	.
BRCA2	p.E534G	nonsynonymous SNV	-0.332623	0.726403	0.0275917	0.108244	Other	NA	exon10	BRCA2_A_32907212_NGG	BRCA2-AT-NGG	NGG_NG_shared
BRCA2	p.S3231S	synonymous SNV	0.10458	0.048523	0.580702	0.843973	Other	NA	exon27	BRCA2_A_32972343_NGG	BRCA2-AT-NGG	.
BRCA2	p.A1891A	synonymous SNV	-0.335199	0.731496	0.0262874	0.10459	Other	NA	exon11	BRCA2_A_32914165_NGG	BRCA2-AT-NGG	.
BRCA2	p.T2783A	nonsynonymous SNV	0.203332	0.0224396	0.853354	1	Other	Uncertain_significance	exon19	BRCA2_A_32944554_NGG	BRCA2-AT-NGG	NGG_NG_shared
BRCA2	p.S2307S	synonymous SNV	-0.145902	0.307548	0.229086	0.556352	Other	Likely_benign	exon12	BRCA2_A_32918774_NGG	BRCA2-AT-NGG	.
BRCA2	c.-817A>G	UTR5	-0.457291	0.905527	1.15634e-08	1.85345e-07	LOF	NA	exon1	BRCA2_A_32889780_NGG	BRCA2-AT-NGG	.
BRCA2	p.T3195T	synonymous SNV	0.68101	0.000230122	1	1	Other	NA	exon26	BRCA2_T_32971118_NGG	BRCA2-AT-NGG	.
BRCA2	p.I1977V	nonsynonymous SNV	-0.364153	0.784847	0.0114773	0.0484118	Other	NA	exon11	BRCA2_A_32914421_NGG	BRCA2-AT-NGG	NGG_NG_shared
BRCA2	p.S3241P	nonsynonymous SNV	-0.0789534	0.195453	0.339352	0.694313	Other	NA	exon27	BRCA2_T_32972369_NGG	BRCA2-AT-NGG	.
BRCA2	p.S1982G	nonsynonymous SNV	-0.113058	0.247866	0.283107	0.640415	Other	NA	exon11	BRCA2_A_32914435_NGG	BRCA2-AT-NGG	NGG_NG_shared
BRCA2	p.I1111I	synonymous SNV	0.247266	0.0158613	0.630519	0.844548	Other	Likely_benign	exon11	BRCA2_T_32911825_NGG	BRCA2-AT-NGG	.
BRCA2	p.Y2363C	nonsynonymous SNV	0.030291	0.0863317	0.577365	0.843494	Other	Uncertain_significance	exon14	BRCA2_A_32929078_NGG	BRCA2-AT-NGG	.
BRCA2	p.F3155L	nonsynonymous SNV	-0.694962	0.992885	0.000119759	0.00122155	LOF	NA	exon25	BRCA2_T_32969032_NGG	BRCA2-AT-NGG	.
BRCA2	c.*91T>C	UTR3	-0.136056	0.288728	0.245718	0.5841	Other	NA	NA	BRCA2_T_32972996_NGG	BRCA2-AT-NGG	.
BRCA2	p.Q3206R	nonsynonymous SNV	0.0485139	0.075002	0.619498	0.844548	Other	NA	exon26	BRCA2_A_32971150_NGG	BRCA2-AT-NGG	.
BRCA2	p.N2486D	nonsynonymous SNV	1.05046	1.41237e-05	0.99847	1	Other	Uncertain_significance	exon15	BRCA2_A_32930585_NGG	BRCA2-AT-NGG	NGG_NG_shared
BRCA2	p.I1664I	synonymous SNV	0.702776	0.00018894	0.999951	1	Other	NA	exon11	BRCA2_T_32913483_NGG	BRCA2-AT-NGG	.
BRCA2	p.S3131P	nonsynonymous SNV	-0.319718	0.700096	0.0310867	0.120273	Other	Uncertain_significance	exon25	BRCA2_T_32968960_NGG	BRCA2-AT-NGG	.
BRCA2	p.S1178G	nonsynonymous SNV	-0.86163	0.999138	0.000438334	0.00372584	LOF	Uncertain_significance	exon11	BRCA2_A_32912024_NGG	BRCA2-AT-NGG	.
BRCA2	p.Q2300R	nonsynonymous SNV	-0.882033	0.999342	0.00110253	0.00817187	LOF	NA	exon12	BRCA2_A_32918752_NGG	BRCA2-AT-NGG	.
BRCA2	p.I3286T	nonsynonymous SNV	0.099031	0.0506653	0.704505	0.890152	Other	NA	exon27	BRCA2_T_32972507_NGG	BRCA2-AT-NGG	.
BRCA2	p.N2374D	nonsynonymous SNV	-0.275741	0.602281	0.0651985	0.224395	Other	NA	exon14	BRCA2_A_32929107_NGG	BRCA2-AT-NGG	.
BRCA2	p.Y1757H	nonsynonymous SNV	-0.302591	0.663327	0.0470975	0.173661	Other	NA	exon11	BRCA2_T_32913761_NGG	BRCA2-AT-NGG	.
BRCA2	p.L2289L	synonymous SNV	-0.528788	0.953961	0	0	LOF	NA	exon12	BRCA2_A_32918720_NGG	BRCA2-AT-NGG	NGG_NG_shared
BRCA2	p.D2965G	nonsynonymous SNV	0.0066267	0.103517	0.516691	0.816518	Other	Uncertain_significance	exon22	BRCA2_A_32953593_NGG	BRCA2-AT-NGG	NGG_NG_shared
BRCA2	p.N1835D	nonsynonymous SNV	0.420003	0.00354337	0.999399	1	Other	Conflicting_interpretations_of_pathogenicity	exon11	BRCA2_A_32913992_NGG	BRCA2-AT-NGG	NGG_inner_shared
BRCA2	p.H2038R	nonsynonymous SNV	-0.172722	0.362525	0.192374	0.499639	Other	Uncertain_significance	exon11	BRCA2_A_32914605_NGG	BRCA2-AT-NGG	NGG_NG_shared
BRCA2	p.S205G	nonsynonymous SNV	0.213137	0.0207756	0.625931	0.844548	Other	NA	exon7	BRCA2_A_32900732_NGG	BRCA2-AT-NGG	.
BRCA2	p.K2597E	nonsynonymous SNV	-0.00542721	0.113471	0.475056	0.763629	Other	NA	exon16	BRCA2_A_32932049_NGG	BRCA2-AT-NGG	.
BRCA2	p.I1298V	nonsynonymous SNV	-0.089051	0.209955	0.305216	0.666603	Other	NA	exon11	BRCA2_A_32912381_NGG	BRCA2-AT-NGG	NGG_NG_shared
BRCA2	p.E534E	synonymous SNV	0.510591	0.00136701	1	1	Other	NA	exon10	BRCA2_A_32907217_NGG	BRCA2-AT-NGG	.
BRCA2	p.Q3034R	nonsynonymous SNV	-0.799655	0.998063	0.000841427	0.00655612	LOF	Uncertain_significance	exon23	BRCA2_A_32954034_NGG	BRCA2-AT-NGG	.
BRCA2	p.A3140A	synonymous SNV	-1.0852	0.999956	0.00202568	0.0103309	LOF	NA	exon25	BRCA2_T_32968986_NGG	BRCA2-AT-NGG	.
BRCA2	p.N1212S	nonsynonymous SNV	0.125783	0.0411341	0.593184	0.844548	Other	NA	exon11	BRCA2_A_32912126_NGG	BRCA2-AT-NGG	NGG_inner_shared
BRCA2	p.S1914G	nonsynonymous SNV	-0.695775	0.992954	0.000123511	0.00123732	LOF	NA	exon11	BRCA2_A_32914232_NGG	BRCA2-AT-NGG	NGG_NG_shared
BRCA2	c.-811A>G	UTR5	0.133254	0.0388065	0.749679	0.927199	Other	NA	exon1	BRCA2_A_32889786_NGG	BRCA2-AT-NGG	NGG_NG_shared
BRCA2	p.S1946S	synonymous SNV	-0.659757	0.989216	9.98323e-05	0.00103903	LOF	NA	exon11	BRCA2_A_32914330_NGG	BRCA2-AT-NGG	.
BRCA2	p.Y2511H	nonsynonymous SNV	-0.498688	0.937223	9.94768e-118	3.10036e-116	LOF	NA	exon15	BRCA2_T_32930658_NGG	BRCA2-AT-NGG	NGG_NG_shared
BRCA2	p.F3298L	nonsynonymous SNV	0.146662	0.0349534	0.768761	0.939596	Other	NA	exon27	BRCA2_T_32972542_NGG	BRCA2-AT-NGG	NGG_NG_shared
BRCA2	p.C1200R	nonsynonymous SNV	-0.585089	0.974857	7.13138e-35	1.66696e-33	LOF	NA	exon11	BRCA2_T_32912090_NGG	BRCA2-AT-NGG	.
BRCA2	p.V2468A	nonsynonymous SNV	-0.223725	0.478636	0.13035	0.378814	Other	NA	exon14	BRCA2_T_32929391_NGG	BRCA2-AT-NGG	NGG_NG_shared
BRCA2	c.-869T>C	UTR5	-2.01219	1	0.00154746	0.00964582	LOF	NA	exon1	BRCA2_T_32889729_NGG	BRCA2-AT-NGG	NGG_NG_shared
BRCA2	p.Q1502Q	synonymous SNV	0.205709	0.0220248	0.851646	1	Other	Likely_benign	exon11	BRCA2_A_32912997_NGG	BRCA2-AT-NGG	.
BRCA2	p.K2188E	nonsynonymous SNV	0.200072	0.023021	0.845488	1	Other	Uncertain_significance	exon11	BRCA2_A_32915050_NGG	BRCA2-AT-NGG	.
BRCA2	p.N679D	nonsynonymous SNV	0.367625	0.00579606	0.988771	1	Other	Uncertain_significance	exon11	BRCA2_A_32910527_NGG	BRCA2-AT-NGG	.
BRCA2	p.K3196E	nonsynonymous SNV	-0.157555	0.330793	0.209734	0.528538	Other	Conflicting_interpretations_of_pathogenicity	exon26	BRCA2_A_32971119_NGG	BRCA2-AT-NGG	NGG_inner_shared;NGG_NG_shared
BRCA2	c.*132A>G	UTR3	0.685406	0.000221004	0.999991	1	Other	NA	NA	BRCA2_A_32973039_NGG	BRCA2-AT-NGG	.
BRCA2	p.Q2435R	nonsynonymous SNV	-0.450462	0.899161	1.89834e-06	2.66242e-05	LOF	Uncertain_significance	exon14	BRCA2_A_32929294_NGG	BRCA2-AT-NGG	NGG_NG_shared
BRCA2	p.G2578G	synonymous SNV	1.0774	1.18149e-05	0.997814	1	Other	NA	exon16	BRCA2_A_32931995_NGG	BRCA2-AT-NGG	.
BRCA2	p.T207T	synonymous SNV	-0.0275012	0.134039	0.422812	0.736047	Other	NA	exon7	BRCA2_T_32900740_NGG	BRCA2-AT-NGG	NGG_NG_shared
BRCA2	p.N1835D	nonsynonymous SNV	0.182246	0.0264712	0.820003	0.976692	Other	Conflicting_interpretations_of_pathogenicity	exon11	BRCA2_A_32913995_NGG	BRCA2-AT-NGG	NGG_inner_shared
BRCA2	p.S2773P	nonsynonymous SNV	-0.0746999	0.189595	0.345351	0.696913	Other	Uncertain_significance	exon18	BRCA2_T_32937656_NGG	BRCA2-AT-NGG	NGG_NG_shared
BRCA2	p.S2572G	nonsynonymous SNV	-0.0646647	0.176355	0.361541	0.709693	Other	NA	exon16	BRCA2_A_32931975_NGG	BRCA2-AT-NGG	.
BRCA2	p.T3204A	nonsynonymous SNV	-0.375369	0.803493	0.00754651	0.0333354	LOF	Uncertain_significance	exon26	BRCA2_A_32971143_NGG	BRCA2-AT-NGG	.
BRCA2	intronic	intronic	0.223751	0.0191091	0.871288	1	Other	NA	exon3	BRCA2_A_32893461_NGG	BRCA2-AT-NGG	.
BRCA2	p.E2850G	nonsynonymous SNV	-0.275379	0.601438	0.0710763	0.23594	Other	NA	exon20	BRCA2_A_32945154_NGG	BRCA2-AT-NGG	.
BRCA2	p.N633N	synonymous SNV	-0.54573	0.961498	5.21432e-234	2.43769e-232	LOF	NA	exon10	BRCA2_T_32907514_NGG	BRCA2-AT-NGG	NGG_NG_shared
BRCA2	p.L3136L	synonymous SNV	-0.208935	0.443844	0.147109	0.408555	Other	NA	exon25	BRCA2_T_32968976_NGG	BRCA2-AT-NGG	.
BRCA2	p.I411T	nonsynonymous SNV	-0.0242964	0.130855	0.425475	0.736702	Other	Uncertain_significance	exon10	BRCA2_T_32906847_NGG	BRCA2-AT-NGG	NGG_NG_shared
BRCA2	c.*877A>G	UTR3	-0.480711	0.924827	1.06965e-29	2.2225e-28	LOF	NA	NA	BRCA2_A_32973782_NGG	BRCA2-AT-NGG	.
BRCA2	p.H2251H	synonymous SNV	-0.308289	0.675777	0.0440084	0.165437	Other	NA	exon11	BRCA2_T_32915245_NGG	BRCA2-AT-NGG	NGG_NG_shared
BRCA2	p.V778V	synonymous SNV	0.533953	0.00105559	1	1	Other	NA	exon11	BRCA2_T_32910825_NGG	BRCA2-AT-NGG	NGG_NG_shared
BRCA2	p.L2512L	synonymous SNV	0.966978	2.49232e-05	0.998636	1	Other	NA	exon15	BRCA2_T_32930664_NGG	BRCA2-AT-NGG	.
BRCA2	p.C1853R	nonsynonymous SNV	-0.104389	0.233614	0.289434	0.644653	Other	NA	exon11	BRCA2_T_32914047_NGG	BRCA2-AT-NGG	.
BRCA2	p.F2809S	nonsynonymous SNV	-0.0668724	0.179198	0.348208	0.698944	Other	NA	exon19	BRCA2_T_32944632_NGG	BRCA2-AT-NGG	NGG_NG_shared
BRCA2	p.V1756A	nonsynonymous SNV	-0.0283259	0.13487	0.423249	0.736047	Other	NA	exon11	BRCA2_T_32913759_NGG	BRCA2-AT-NGG	NGG_NG_shared
BRCA2	c.-798A>G	UTR5	-0.974424	0.999807	0.00158378	0.00965241	LOF	NA	exon1	BRCA2_A_32889800_NGG	BRCA2-AT-NGG	NGG_NG_shared
BRCA2	p.M1594T	nonsynonymous SNV	-0.128541	0.274892	0.260888	0.607296	Other	NA	exon11	BRCA2_T_32913273_NGG	BRCA2-AT-NGG	.
BRCA2	p.T1185A	nonsynonymous SNV	0.0901921	0.0542731	0.695064	0.882197	Other	Uncertain_significance	exon11	BRCA2_A_32912045_NGG	BRCA2-AT-NGG	NGG_NG_shared
BRCA2	p.T17T	synonymous SNV	-0.224747	0.481062	0.128331	0.376931	Other	NA	exon2	BRCA2_A_32890646_NGG	BRCA2-AT-NGG	.
BRCA2	p.D1210G	nonsynonymous SNV	-0.408759	0.852152	0.00157854	0.00965241	LOF	NA	exon11	BRCA2_A_32912119_NGG	BRCA2-AT-NGG	NGG_NG_shared
BRCA2	c.*607T>C	UTR3	0.812918	7.64124e-05	0.999209	1	Other	NA	NA	BRCA2_T_32973513_NGG	BRCA2-AT-NGG	.
BRCA2	p.I2269V	nonsynonymous SNV	-0.0201804	0.126866	0.442712	0.743597	Other	NA	exon11	BRCA2_A_32915294_NGG	BRCA2-AT-NGG	NGG_NG_shared
BRCA2	p.R2888R	synonymous SNV	-0.544065	0.960811	9.82319e-253	5.51081e-251	LOF	NA	exon21	BRCA2_T_32950838_NGG	BRCA2-AT-NGG	NGG_NG_shared
BRCA2	p.F3060L	nonsynonymous SNV	0.0478625	0.0753809	0.555466	0.838249	Other	NA	exon24	BRCA2_T_32954204_NGG	BRCA2-AT-NGG	NGG_NG_shared
BRCA2	p.S2414P	nonsynonymous SNV	0.0121041	0.0992717	0.525777	0.821619	Other	NA	exon14	BRCA2_T_32929230_NGG	BRCA2-AT-NGG	.
BRCA2	p.S1001S	synonymous SNV	-0.369829	0.794428	0.0110378	0.0469108	Other	Likely_benign	exon11	BRCA2_A_32911495_NGG	BRCA2-AT-NGG	NGG_NG_shared
BRCA2	p.I488M	nonsynonymous SNV	0.0542699	0.0717336	0.622774	0.844548	Other	NA	exon10	BRCA2_A_32907079_NGG	BRCA2-AT-NGG	NGG_NG_shared
BRCA2	p.S1832P	nonsynonymous SNV	-0.0593015	0.169606	0.370761	0.710941	Other	Uncertain_significance	exon11	BRCA2_T_32913984_NGG	BRCA2-AT-NGG	NGG_NG_shared
BRCA2	p.K2524E	nonsynonymous SNV	-0.416855	0.862432	0.00131402	0.00904124	LOF	Uncertain_significance	exon15	BRCA2_A_32930699_NGG	BRCA2-AT-NGG	NGG_NG_shared
BRCA2	p.F851L	nonsynonymous SNV	0.0358431	0.0827151	0.585352	0.844548	Other	NA	exon11	BRCA2_T_32911043_NGG	BRCA2-AT-NGG	NGG_NG_shared
BRCA2	c.*62T>C	UTR3	-0.33766	0.736312	0.0237978	0.0960472	Other	NA	NA	BRCA2_T_32972969_NGG	BRCA2-AT-NGG	.
BRCA2	p.Q2945R	nonsynonymous SNV	0.295335	0.0107601	0.944309	1	Other	Uncertain_significance	exon22	BRCA2_A_32953533_NGG	BRCA2-AT-NGG	NGG_NG_shared
BRCA2	p.E2872G	nonsynonymous SNV	-0.0909472	0.212773	0.313187	0.66855	Other	NA	exon20	BRCA2_A_32945220_NGG	BRCA2-AT-NGG	.
BRCA2	p.L1686L	synonymous SNV	-0.557078	0.965898	5.88407e-116	1.73735e-114	LOF	NA	exon11	BRCA2_A_32913550_NGG	BRCA2-AT-NGG	NGG_NG_shared
BRCA2	p.Y761H	nonsynonymous SNV	0.21715	0.0201298	0.865611	1	Other	Uncertain_significance	exon11	BRCA2_T_32910771_NGG	BRCA2-AT-NGG	NGG_NG_shared
BRCA2	p.N1169S	nonsynonymous SNV	-0.139227	0.294705	0.239784	0.575405	Other	Uncertain_significance	exon11	BRCA2_A_32911994_NGG	BRCA2-AT-NGG	.
BRCA2	p.N2101N	synonymous SNV	-0.00611103	0.114062	0.473482	0.763629	Other	NA	exon11	BRCA2_T_32914795_NGG	BRCA2-AT-NGG	.
BRCA2	p.S2358P	nonsynonymous SNV	0.0541698	0.0717892	0.620667	0.844548	Other	Uncertain_significance	exon14	BRCA2_T_32929060_NGG	BRCA2-AT-NGG	.
BRCA2	p.L557L	synonymous SNV	-0.287578	0.629623	0.0626932	0.218453	Other	NA	exon10	BRCA2_A_32907286_NGG	BRCA2-AT-NGG	.
BRCA2	p.P3089P	synonymous SNV	-1.2154	0.999992	0.00192983	0.00993245	LOF	NA	exon25	BRCA2_T_32968836_NGG	BRCA2-AT-NGG	NGG_NG_shared
BRCA2	p.M1890V	nonsynonymous SNV	-0.0371698	0.144076	0.410785	0.732283	Other	Uncertain_significance	exon11	BRCA2_A_32914160_NGG	BRCA2-AT-NGG	NGG_NG_shared
BRCA2	p.R2973R	synonymous SNV	-0.221057	0.472315	0.131496	0.378814	Other	Likely_benign	exon22	BRCA2_T_32953618_NGG	BRCA2-AT-NGG	NGG_NG_shared
BRCA2	p.V3283V	synonymous SNV	-0.0742085	0.188928	0.334874	0.69361	Other	NA	exon27	BRCA2_T_32972498_NGG	BRCA2-AT-NGG	NGG_NG_shared
BRCA2	p.K2075K	synonymous SNV	-0.307015	0.673009	0.0442344	0.165437	Other	NA	exon11	BRCA2_A_32914717_NGG	BRCA2-AT-NGG	.
BRCA2	p.S353S	synonymous SNV	-0.130752	0.278916	0.250247	0.589868	Other	Likely_benign	exon10	BRCA2_A_32906674_NGG	BRCA2-AT-NGG	NGG_NG_shared
BRCA2	p.I2628M	nonsynonymous SNV	-0.649088	0.987793	1.18816e-09	1.96046e-08	LOF	Uncertain_significance	exon17	BRCA2_A_32936738_NGG	BRCA2-AT-NGG	.
BRCA2	p.S1674S	synonymous SNV	-0.0185397	0.125307	0.442031	0.743597	Other	NA	exon11	BRCA2_T_32913514_NGG	BRCA2-AT-NGG	.
BRCA2	c.-35A>G	UTR5	0.0999651	0.0502982	0.708587	0.893297	Other	NA	NA	BRCA2_A_32890559_NGG	BRCA2-AT-NGG	NGG_inner_shared
BRCA2	c.*625A>G	UTR3	0.264831	0.0137834	0.914358	1	Other	NA	NA	BRCA2_A_32973532_NGG	BRCA2-AT-NGG	.
BRCA2	p.D820D	synonymous SNV	-0.476108	0.921329	4.54048e-15	8.2168e-14	LOF	NA	exon11	BRCA2_T_32910952_NGG	BRCA2-AT-NGG	.
BRCA2	p.F1460L	nonsynonymous SNV	-1.07465	0.999949	0.00163307	0.00965241	LOF	NA	exon11	BRCA2_T_32912870_NGG	BRCA2-AT-NGG	.
BRCA2	c.*737T>C	UTR3	0.13896	0.0371178	0.602517	0.844548	Other	NA	NA	BRCA2_T_32973641_NGG	BRCA2-AT-NGG	.
BRCA2	p.Q1934Q	synonymous SNV	0.547113	0.000912396	1	1	Other	NA	exon11	BRCA2_A_32914293_NGG	BRCA2-AT-NGG	.
BRCA2	p.Q2749R	nonsynonymous SNV	-1.00008	0.999863	0.00118925	0.00844521	LOF	NA	exon18	BRCA2_A_32937585_NGG	BRCA2-AT-NGG	.
BRCA2	p.T1707A	nonsynonymous SNV	-0.177116	0.372006	0.19186	0.499639	Other	Uncertain_significance	exon11	BRCA2_A_32913608_NGG	BRCA2-AT-NGG	.
BRCA2	p.S353P	nonsynonymous SNV	-0.259549	0.564112	0.0839186	0.270565	Other	NA	exon10	BRCA2_T_32906669_NGG	BRCA2-AT-NGG	.
BRCA2	p.T1707T	synonymous SNV	-0.274916	0.600355	0.0735996	0.241458	Other	Likely_benign	exon11	BRCA2_T_32913613_NGG	BRCA2-AT-NGG	.
BRCA2	c.*57T>C	UTR3	-0.279697	0.611482	0.0684078	0.232587	Other	NA	NA	BRCA2_T_32972964_NGG	BRCA2-AT-NGG	.
BRCA2	p.I3107V	nonsynonymous SNV	-0.049761	0.158151	0.391316	0.72721	Other	Uncertain_significance	exon25	BRCA2_A_32968888_NGG	BRCA2-AT-NGG	NGG_NG_shared
BRCA2	p.N1835N	synonymous SNV	-0.685234	0.99201	5.64151e-05	0.000632977	LOF	NA	exon11	BRCA2_T_32913997_NGG	BRCA2-AT-NGG	.
BRCA2	p.C1580C	synonymous SNV	-0.124064	0.266872	0.267962	0.616094	Other	NA	exon11	BRCA2_T_32913232_NGG	BRCA2-AT-NGG	NGG_NG_shared
BRCA2	p.S163S	synonymous SNV	1.09618	1.04468e-05	0.997936	1	Other	NA	exon6	BRCA2_T_32900394_NGG	BRCA2-AT-NGG	.
BRCA2	c.-24A>G	UTR5	-0.213628	0.454814	0.146362	0.408555	Other	Likely_benign	NA	BRCA2_A_32890574_NGG	BRCA2-AT-NGG	NGG_NG_shared
BRCA2	p.E2565G	nonsynonymous SNV	-0.768764	0.997129	0.000512705	0.00422982	LOF	NA	exon16	BRCA2_A_32931955_NGG	BRCA2-AT-NGG	.
BRCA2	p.E2275G	nonsynonymous SNV	0.945011	2.90557e-05	0.998798	1	Other	NA	exon11	BRCA2_A_32915316_NGG	BRCA2-AT-NGG	NGG_inner_shared;NGG_NG_shared
BRCA2	p.Q893R	nonsynonymous SNV	-0.134298	0.285451	0.247567	0.586013	Other	Uncertain_significance	exon11	BRCA2_A_32911170_NGG	BRCA2-AT-NGG	.
BRCA2	p.I1047V	nonsynonymous SNV	-0.509233	0.94362	6.6423e-292	4.14036e-290	LOF	NA	exon11	BRCA2_A_32911629_NGG	BRCA2-AT-NGG	.
BRCA2	c.*703T>C	UTR3	0.326018	0.00833088	0.967372	1	Other	NA	NA	BRCA2_T_32973609_NGG	BRCA2-AT-NGG	.
BRCA2	p.A3121A	synonymous SNV	0.48816	0.00174734	1	1	Other	Likely_benign	exon25	BRCA2_T_32968932_NGG	BRCA2-AT-NGG	.
BRCA2	p.I2230V	nonsynonymous SNV	-1.04475	0.999924	0.00189746	0.00985626	LOF	Uncertain_significance	exon11	BRCA2_A_32915179_NGG	BRCA2-AT-NGG	.
BRCA2	p.S3275S	synonymous SNV	-0.0722049	0.186228	0.33709	0.69361	Other	NA	exon27	BRCA2_T_32972475_NGG	BRCA2-AT-NGG	NGG_NG_shared
BRCA2	p.H1932R	nonsynonymous SNV	-0.504908	0.94107	8.13982e-202	3.51265e-200	LOF	NA	exon11	BRCA2_A_32914287_NGG	BRCA2-AT-NGG	.
BRCA2	p.N623N	synonymous SNV	-0.520559	0.949838	0	0	LOF	NA	exon10	BRCA2_T_32907488_NGG	BRCA2-AT-NGG	NGG_inner_shared;NGG_NG_shared
BRCA2	p.N3329D	nonsynonymous SNV	-0.186802	0.393321	0.17949	0.48179	Other	NA	exon27	BRCA2_A_32972635_NGG	BRCA2-AT-NGG	.
BRCA2	p.N1212S	nonsynonymous SNV	0.565879	0.000742049	1	1	Other	NA	exon11	BRCA2_A_32912125_NGG	BRCA2-AT-NGG	NGG_inner_shared
BRCA2	p.N1793N	synonymous SNV	0.276676	0.0125278	0.925479	1	Other	Likely_benign	exon11	BRCA2_T_32913871_NGG	BRCA2-AT-NGG	NGG_NG_shared
BRCA2	p.I3312T	nonsynonymous SNV	-0.217499	0.463916	0.132349	0.378814	Other	NA	exon27	BRCA2_T_32972585_NGG	BRCA2-AT-NGG	.
BRCA2	p.R2625R	synonymous SNV	-0.0783848	0.194661	0.334549	0.69361	Other	NA	exon17	BRCA2_A_32936729_NGG	BRCA2-AT-NGG	.
BRCA2	p.E3403E	synonymous SNV	0.121775	0.0424394	0.591077	0.844548	Other	NA	exon27	BRCA2_A_32972859_NGG	BRCA2-AT-NGG	.
BRCA2	p.E456G	nonsynonymous SNV	-0.650774	0.988029	3.82854e-05	0.000477291	LOF	NA	exon10	BRCA2_A_32906980_NGG	BRCA2-AT-NGG	NGG_NG_shared
BRCA2	p.L809L	synonymous SNV	0.646029	0.00032113	1	1	Other	NA	exon11	BRCA2_A_32910919_NGG	BRCA2-AT-NGG	.
BRCA2	p.H1332R	nonsynonymous SNV	-1.45605	1	0.00174792	0.00965241	LOF	Uncertain_significance	exon11	BRCA2_A_32912487_NGG	BRCA2-AT-NGG	.
BRCA2	p.T3388T	synonymous SNV	-0.221858	0.474213	0.133109	0.379058	Other	Likely_benign	exon27	BRCA2_A_32972814_NGG	BRCA2-AT-NGG	.
BRCA2	p.P2767P	synonymous SNV	-0.850978	0.999008	0.00106193	0.00805054	LOF	Uncertain_significance	exon18	BRCA2_T_32937640_NGG	BRCA2-AT-NGG	.
BRCA2	p.E3393G	nonsynonymous SNV	0.283416	0.0118611	0.639722	0.844548	Other	NA	exon27	BRCA2_A_32972826_NGG	BRCA2-AT-NGG	.
BRCA2	p.I1957M	nonsynonymous SNV	-0.227601	0.487844	0.121979	0.364668	Other	Uncertain_significance	exon11	BRCA2_A_32914361_NGG	BRCA2-AT-NGG	NGG_inner_shared
BRCA2	p.Q1396R	nonsynonymous SNV	-1.36032	0.999999	0.00275164	0.0127576	LOF	Benign	exon11	BRCA2_A_32912679_NGG	BRCA2-AT-NGG	NGG_NG_shared
BRCA2	p.N1805N	synonymous SNV	-0.666448	0.990027	3.09838e-05	0.000395044	LOF	NA	exon11	BRCA2_T_32913907_NGG	BRCA2-AT-NGG	NGG_NG_shared
BRCA2	p.T1609T	synonymous SNV	-0.327461	0.716035	0.0332572	0.12779	Other	NA	exon11	BRCA2_T_32913319_NGG	BRCA2-AT-NGG	NGG_NG_shared
BRCA2	c.*594A>G	UTR3	-0.625251	0.983957	4.44416e-07	6.56099e-06	LOF	NA	NA	BRCA2_A_32973501_NGG	BRCA2-AT-NGG	.
BRCA2	p.T2564A	nonsynonymous SNV	1	1.98535e-05	0.999128	1	Other	NA	exon16	BRCA2_A_32931949_NGG	BRCA2-AT-NGG	.
BRCA2	p.N1212S	nonsynonymous SNV	-0.0934073	0.216474	0.307755	0.666603	Other	NA	exon11	BRCA2_A_32912124_NGG	BRCA2-AT-NGG	NGG_inner_shared
BRCA2	p.A2711A	synonymous SNV	-0.210825	0.448251	0.146542	0.408555	Other	NA	exon18	BRCA2_A_32937472_NGG	BRCA2-AT-NGG	.
BRCA2	p.C138C	synonymous SNV	-0.288875	0.632581	0.0615753	0.216098	Other	NA	exon4	BRCA2_T_32899308_NGG	BRCA2-AT-NGG	.
BRCA2	p.I1244V	nonsynonymous SNV	0.101081	0.0498632	0.704105	0.890152	Other	Uncertain_significance	exon11	BRCA2_A_32912222_NGG	BRCA2-AT-NGG	NGG_NG_shared
BRCA2	p.N1798N	synonymous SNV	-0.150469	0.316535	0.221965	0.548556	Other	Likely_benign	exon11	BRCA2_T_32913886_NGG	BRCA2-AT-NGG	.
BRCA2	p.T1209T	synonymous SNV	0.313164	0.00928284	0.964435	1	Other	Likely_benign	exon11	BRCA2_A_32912116_NGG	BRCA2-AT-NGG	NGG_inner_shared
BRCA2	p.M2262T	nonsynonymous SNV	-0.0730662	0.187384	0.340349	0.694313	Other	NA	exon11	BRCA2_T_32915277_NGG	BRCA2-AT-NGG	.
BRCA2	c.*369A>G	UTR3	-1.52609	1	0.00220297	0.0109369	LOF	NA	NA	BRCA2_A_32973274_NGG	BRCA2-AT-NGG	.
BRCA2	p.L2736P	nonsynonymous SNV	-0.404549	0.846578	0.00217387	0.0108888	LOF	NA	exon18	BRCA2_T_32937548_NGG	BRCA2-AT-NGG	NGG_inner_shared;NGG_NG_shared
BRCA2	p.P46P	synonymous SNV	-0.440826	0.88957	4.15806e-05	0.000496687	LOF	NA	exon3	BRCA2_T_32893284_NGG	BRCA2-AT-NGG	NGG_NG_shared
BRCA2	p.I2588M	nonsynonymous SNV	0.252066	0.0152661	0.910856	1	Other	NA	exon16	BRCA2_A_32932025_NGG	BRCA2-AT-NGG	.
BRCA2	p.F1524S	nonsynonymous SNV	-0.0620145	0.172992	0.360859	0.709693	Other	NA	exon11	BRCA2_T_32913062_NGG	BRCA2-AT-NGG	.
BRCA2	p.I1349V	nonsynonymous SNV	0.28232	0.0119673	0.938152	1	Other	Uncertain_significance	exon11	BRCA2_A_32912537_NGG	BRCA2-AT-NGG	.
BRCA2	p.F2335L	nonsynonymous SNV	-0.226112	0.484302	0.120185	0.362493	Other	NA	exon13	BRCA2_T_32921029_NGG	BRCA2-AT-NGG	.
BRCA2	p.N136S	nonsynonymous SNV	-0.301072	0.659973	0.0470244	0.173661	Other	NA	exon4	BRCA2_A_32899303_NGG	BRCA2-AT-NGG	.
BRCA2	p.N560N	synonymous SNV	-0.644228	0.987088	2.97474e-06	3.97341e-05	LOF	NA	exon10	BRCA2_T_32907295_NGG	BRCA2-AT-NGG	.
BRCA2	p.L2073L	synonymous SNV	-0.127045	0.272193	0.264503	0.613166	Other	NA	exon11	BRCA2_T_32914709_NGG	BRCA2-AT-NGG	.
BRCA2	p.L1578L	synonymous SNV	-0.170609	0.35801	0.196656	0.506074	Other	NA	exon11	BRCA2_T_32913224_NGG	BRCA2-AT-NGG	.
BRCA2	p.E690G	nonsynonymous SNV	-0.48887	0.930697	1.16697e-64	2.84639e-63	LOF	NA	exon11	BRCA2_A_32910559_NGG	BRCA2-AT-NGG	.
BRCA2	p.S2810G	nonsynonymous SNV	0.990158	2.12377e-05	0.998824	1	Other	Uncertain_significance	exon19	BRCA2_A_32944635_NGG	BRCA2-AT-NGG	.
BRCA2	p.S116S	synonymous SNV	-1.3162	0.999998	0.00154676	0.00964582	LOF	NA	exon4	BRCA2_T_32899244_NGG	BRCA2-AT-NGG	.
BRCA2	p.L459L	synonymous SNV	0.263988	0.0138769	0.914174	1	Other	NA	exon10	BRCA2_A_32906989_NGG	BRCA2-AT-NGG	.
BRCA2	c.-963A>G	UTR5	-1.61139	1	0.00172777	0.00965241	LOF	NA	exon1	BRCA2_A_32889633_NGG	BRCA2-AT-NGG	.
BRCA2	p.L782L	synonymous SNV	0.280046	0.0121903	0.932106	1	Other	Likely_benign	exon11	BRCA2_A_32910838_NGG	BRCA2-AT-NGG	NGG_inner_shared
BRCA2	p.I3418V	nonsynonymous SNV	-0.0384501	0.145454	0.399274	0.732002	Other	NA	exon27	BRCA2_A_32972902_NGG	BRCA2-AT-NGG	NGG_NG_shared
BRCA2	p.F32L	nonsynonymous SNV	-0.946131	0.99972	0.00113164	0.00824484	LOF	Uncertain_significance	exon3	BRCA2_T_32893237_NGG	BRCA2-AT-NGG	.
BRCA2	p.D2913G	nonsynonymous SNV	0.118954	0.0433827	0.732315	0.910928	Other	NA	exon21	BRCA2_A_32950910_NGG	BRCA2-AT-NGG	NGG_NG_shared
BRCA2	p.R898K	nonsynonymous SNV	-0.402007	0.830227	0.0681879	0.191145	LOF	NA	exon11	BRCA2_G_32911185_NGG	BRCA2-CG-NGG	NGG_NG_shared
BRCA2	p.G3305S	nonsynonymous SNV	-0.0457936	0.0213808	0.376058	0.479205	Other	Uncertain_significance	exon27	BRCA2_G_32972563_NGG	BRCA2-CG-NGG	.
BRCA2	p.T1209I	nonsynonymous SNV	-0.48465	0.949231	0.0394441	0.142267	LOF	NA	exon11	BRCA2_C_32912118_NGG	BRCA2-CG-NGG	NGG_NG_shared
BRCA2	p.L3352F	nonsynonymous SNV	-0.336908	0.592228	0.0947669	0.238791	Other	NA	exon27	BRCA2_C_32972704_NGG	BRCA2-CG-NGG	.
BRCA2	p.A3122T	nonsynonymous SNV	-1.12847	0.997386	2.85184e-12	6.3596e-11	LOF	Conflicting_interpretations_of_pathogenicity	exon25	BRCA2_G_32968930_NGG	BRCA2-CG-NGG	.
BRCA2	c.*871G>A	UTR3	-0.569557	0.975154	0.0192637	0.0987542	LOF	NA	NA	BRCA2_G_32973778_NGG	BRCA2-CG-NGG	.
BRCA2	p.D762N	nonsynonymous SNV	-0.115832	0.0381878	0.277078	0.414687	Other	NA	exon11	BRCA2_G_32910776_NGG	BRCA2-CG-NGG	.
BRCA2	c.-907G>A:c.-908G>A:c.-909G>A	UTR5	-0.319846	0.513476	0.108586	0.253556	Other	NA	exon1	BRCA2_G_32889689_NGG	BRCA2-CG-NGG	.
BRCA2	p.L2587L	synonymous SNV	-0.159298	0.0649828	0.23201	0.384672	Other	Likely_benign	exon16	BRCA2_C_32932020_NGG	BRCA2-CG-NGG	NGG_NG_shared
BRCA2	p.Q175Q	synonymous SNV	-0.0999475	0.0323369	0.303487	0.431406	Other	NA	exon7	BRCA2_G_32900644_NGG	BRCA2-CG-NGG	NGG_NG_shared
BRCA2	p.Q3206X	stopgain	-0.42678	0.883777	0.0563886	0.173444	LOF	NA	exon26	BRCA2_C_32971149_NGG	BRCA2-CG-NGG	.
BRCA2	p.D427N	nonsynonymous SNV	-0.896679	0.985467	0.000634475	0.0067337	LOF	NA	exon10	BRCA2_G_32906894_NGG	BRCA2-CG-NGG	.
BRCA2	p.Q2580X	stopgain	-1.84345	0.999995	0	0	LOF	Pathogenic	exon16	BRCA2_C_32931999_NGG	BRCA2-CG-NGG	NGG_NG_shared
BRCA2	p.E2863K	nonsynonymous SNV	-0.0528992	0.0222376	0.375578	0.479205	Other	NA	exon20	BRCA2_G_32945195_NGG	BRCA2-CG-NGG	NGG_inner_shared;NGG_NG_shared
BRCA2	p.T1185I	nonsynonymous SNV	-0.489009	0.951897	0.0366804	0.138639	LOF	NA	exon11	BRCA2_C_32912046_NGG	BRCA2-CG-NGG	.
BRCA2	p.S489F	nonsynonymous SNV	-0.227744	0.168603	0.174682	0.341613	Other	NA	exon10	BRCA2_C_32907081_NGG	BRCA2-CG-NGG	NGG_NG_shared
BRCA2	p.D99N	nonsynonymous SNV	-0.914362	0.986977	0.000332457	0.00423645	LOF	NA	exon3	BRCA2_G_32893441_NGG	BRCA2-CG-NGG	.
BRCA2	c.*642G>A	UTR3	-0.00111065	0.0186386	0.492924	0.574005	Other	NA	NA	BRCA2_G_32973545_NGG	BRCA2-CG-NGG	.
BRCA2	c.-884C>T:c.-883C>T	UTR5	-0.272377	0.306465	0.136103	0.298957	Other	NA	exon1	BRCA2_C_32889714_NGG	BRCA2-CG-NGG	.
BRCA2	p.Q3394X	stopgain	0.00832639	0.0185375	0.522774	0.600921	Other	NA	exon27	BRCA2_C_32972830_NGG	BRCA2-CG-NGG	NGG_NG_shared
BRCA2	p.E1780K	nonsynonymous SNV	-0.546651	0.971943	0.023813	0.1142	LOF	NA	exon11	BRCA2_G_32913827_NGG	BRCA2-CG-NGG	NGG_NG_shared
BRCA2	p.L3317L	synonymous SNV	-1.22167	0.998771	1.17851e-22	3.75441e-21	LOF	Likely_benign	exon27	BRCA2_G_32972601_NGG	BRCA2-CG-NGG	.
BRCA2	p.K3214K	synonymous SNV	-0.842945	0.980885	0.00069019	0.00699601	LOF	NA	exon26	BRCA2_G_32971175_NGG	BRCA2-CG-NGG	.
BRCA2	p.T3195I	nonsynonymous SNV	-0.509157	0.961653	0.0331631	0.13325	LOF	Uncertain_significance	exon26	BRCA2_C_32971117_NGG	BRCA2-CG-NGG	.
BRCA2	p.L2523L	synonymous SNV	-0.252579	0.2372	0.14915	0.313481	Other	Likely_benign	exon15	BRCA2_C_32930696_NGG	BRCA2-CG-NGG	NGG_inner_shared;NG_inner_shared;NGG_NG_shared
BRCA2	p.S2265L	nonsynonymous SNV	-0.546328	0.971885	0.026851	0.121005	LOF	NA	exon11	BRCA2_C_32915286_NGG	BRCA2-CG-NGG	.
BRCA2	p.D2913D	synonymous SNV	-0.195976	0.107611	0.194547	0.354155	Other	NA	exon21	BRCA2_C_32950913_NGG	BRCA2-CG-NGG	.
BRCA2	p.S3250L	nonsynonymous SNV	-0.063281	0.0237525	0.356181	0.468604	Other	NA	exon27	BRCA2_C_32972396_NGG	BRCA2-CG-NGG	NGG_inner_shared;NGG_NG_shared
BRCA2	p.S1848N	nonsynonymous SNV	-0.104438	0.0338323	0.300729	0.431271	Other	NA	exon11	BRCA2_G_32914035_NGG	BRCA2-CG-NGG	.
BRCA2	p.I1151I	synonymous SNV	-0.0439606	0.0211816	0.393895	0.488681	Other	NA	exon11	BRCA2_C_32911945_NGG	BRCA2-CG-NGG	NGG_NG_shared
BRCA2	p.A902V	nonsynonymous SNV	-0.413663	0.857855	0.0650177	0.187083	LOF	NA	exon11	BRCA2_C_32911197_NGG	BRCA2-CG-NGG	.
BRCA2	p.S727L	nonsynonymous SNV	-0.0101754	0.0188771	0.455437	0.540226	Other	NA	exon11	BRCA2_C_32910672_NGG	BRCA2-CG-NGG	NGG_NG_shared
BRCA2	p.S795L	nonsynonymous SNV	-0.188149	0.0963988	0.195651	0.354716	Other	NA	exon11	BRCA2_C_32910876_NGG	BRCA2-CG-NGG	NGG_NG_shared
BRCA2	p.E3330K	nonsynonymous SNV	-0.597729	0.977265	0.0158155	0.0892877	LOF	NA	exon27	BRCA2_G_32972638_NGG	BRCA2-CG-NGG	.
BRCA2	p.S353L	nonsynonymous SNV	-0.257192	0.252187	0.15017	0.313481	Other	NA	exon10	BRCA2_C_32906671_NGG	BRCA2-CG-NGG	NGG_NG_shared
BRCA2	p.L184L	synonymous SNV	-0.212083	0.135165	0.184023	0.344849	Other	Likely_benign	exon7	BRCA2_C_32900669_NGG	BRCA2-CG-NGG	NGG_NG_shared
BRCA2	p.S1263N	nonsynonymous SNV	-0.0772243	0.0263533	0.323742	0.448631	Other	Uncertain_significance	exon11	BRCA2_G_32912280_NGG	BRCA2-CG-NGG	.
BRCA2	p.C2535Y	nonsynonymous SNV	-0.408406	0.845956	0.0620309	0.184438	LOF	Uncertain_significance	exon15	BRCA2_G_32930731_NGG	BRCA2-CG-NGG	.
BRCA2	p.S2807L	nonsynonymous SNV	-0.504994	0.959944	0.0321756	0.13325	LOF	Uncertain_significance	exon19	BRCA2_C_32944627_NGG	BRCA2-CG-NGG	.
BRCA2	p.A2864A	synonymous SNV	-1.33186	0.999509	1.10197e-29	4.09566e-28	LOF	Likely_benign	exon20	BRCA2_C_32945197_NGG	BRCA2-CG-NGG	.
BRCA2	p.E541K	nonsynonymous SNV	-0.0848036	0.0280832	0.309128	0.434924	Other	NA	exon10	BRCA2_G_32907235_NGG	BRCA2-CG-NGG	NGG_NG_shared
BRCA2	p.C1044Y	nonsynonymous SNV	-0.334989	0.583507	0.0983731	0.241068	Other	NA	exon11	BRCA2_G_32911623_NGG	BRCA2-CG-NGG	.
BRCA2	p.Q969X	stopgain	0.193238	0.0369858	0.80281	0.813758	Other	Pathogenic	exon11	BRCA2_C_32911397_NGG	BRCA2-CG-NGG	.
BRCA2	p.S307N	nonsynonymous SNV	-1.20362	0.998575	1.57082e-17	4.37866e-16	LOF	NA	exon10	BRCA2_G_32906535_NGG	BRCA2-CG-NGG	.
BRCA2	c.-861C>T	UTR5	-0.121955	0.040901	0.276635	0.414687	Other	NA	exon1	BRCA2_C_32889737_NGG	BRCA2-CG-NGG	NGG_NG_shared
BRCA2	p.V572I	nonsynonymous SNV	-0.154399	0.0609295	0.24043	0.389352	Other	Uncertain_significance	exon10	BRCA2_G_32907329_NGG	BRCA2-CG-NGG	NGG_NG_shared
BRCA2	p.R1160K	nonsynonymous SNV	-0.201666	0.11662	0.192523	0.351907	Other	Conflicting_interpretations_of_pathogenicity	exon11	BRCA2_G_32911968_NGG	BRCA2-CG-NGG	NGG_NG_shared
BRCA2	c.-971C>T	UTR5	-0.510267	0.962086	0.0327465	0.13325	LOF	NA	exon1	BRCA2_C_32889627_NGG	BRCA2-CG-NGG	.
BRCA2	p.L1687F	nonsynonymous SNV	-0.829439	0.979886	0.00116727	0.0106245	LOF	NA	exon11	BRCA2_C_32913551_NGG	BRCA2-CG-NGG	.
BRCA2	p.D3095N	nonsynonymous SNV	-0.139842	0.050619	0.251027	0.397311	Other	NA	exon25	BRCA2_G_32968852_NGG	BRCA2-CG-NGG	.
BRCA2	p.E432E	synonymous SNV	-0.0693611	0.0248006	0.345835	0.459055	Other	NA	exon10	BRCA2_G_32906911_NGG	BRCA2-CG-NGG	NGG_NG_shared
BRCA2	p.A371T	nonsynonymous SNV	-0.577541	0.975921	0.019626	0.0994681	LOF	NA	exon10	BRCA2_G_32906723_NGG	BRCA2-CG-NGG	.
BRCA2	p.A2671V	nonsynonymous SNV	-0.686776	0.977768	0.00640962	0.046598	LOF	NA	exon18	BRCA2_C_32937351_NGG	BRCA2-CG-NGG	.
BRCA2	p.E3405K	nonsynonymous SNV	0.124608	0.0275572	0.719575	0.743249	Other	NA	exon27	BRCA2_G_32972861_NGG	BRCA2-CG-NGG	NGG_NG_shared
BRCA2	c.-796C>T	UTR5	-0.939717	0.989001	0.000364979	0.00452169	LOF	Uncertain_significance	exon1	BRCA2_C_32889802_NGG	BRCA2-CG-NGG	.
BRCA2	p.Q1886X	stopgain	-0.737154	0.977046	0.0045149	0.0353271	LOF	Pathogenic	exon11	BRCA2_C_32914147_NGG	BRCA2-CG-NGG	NGG_inner_shared
BRCA2	c.-810C>T	UTR5	0.231121	0.0388887	0.829036	0.838436	Other	NA	exon1	BRCA2_C_32889788_NGG	BRCA2-CG-NGG	NGG_NG_shared
BRCA2	c.-896G>A	UTR5	-0.0157945	0.0190988	0.444247	0.531436	Other	NA	exon1	BRCA2_G_32889700_NGG	BRCA2-CG-NGG	NGG_NG_shared
BRCA2	p.S396F	nonsynonymous SNV	-0.199599	0.11326	0.190097	0.348902	Other	NA	exon10	BRCA2_C_32906802_NGG	BRCA2-CG-NGG	.
BRCA2	intronic	intronic	-0.145062	0.0540385	0.247495	0.39699	Other	NA	exon21	BRCA2_G_32950928_NGG	BRCA2-CG-NGG	.
BRCA2	p.D3095D	synonymous SNV	0.147017	0.030893	0.753158	0.770432	Other	Likely_benign	exon25	BRCA2_C_32968854_NGG	BRCA2-CG-NGG	.
BRCA2	p.K2339K	synonymous SNV	-0.0513837	0.0220432	0.369123	0.477739	Other	NA	exon14	BRCA2_G_32929008_NGG	BRCA2-CG-NGG	NGG_inner_shared
BRCA2	p.R2949R	synonymous SNV	-0.0569549	0.0227904	0.36106	0.473626	Other	NA	exon22	BRCA2_G_32953546_NGG	BRCA2-CG-NGG	NGG_NG_shared
BRCA2	c.-975C>T	UTR5	-1.62571	0.999963	1.87935e-241	1.04774e-239	LOF	NA	exon1	BRCA2_C_32889621_NGG	BRCA2-CG-NGG	NGG_NG_shared
BRCA2	c.-832G>A	UTR5	-0.413965	0.858512	0.0645395	0.187083	LOF	NA	exon1	BRCA2_G_32889766_NGG	BRCA2-CG-NGG	.
BRCA2	p.A843V	nonsynonymous SNV	-0.529709	0.968268	0.0277044	0.122338	LOF	Uncertain_significance	exon11	BRCA2_C_32911020_NGG	BRCA2-CG-NGG	NGG_NG_shared
BRCA2	p.E3316K	nonsynonymous SNV	-1.89744	0.999997	0	0	LOF	NA	exon27	BRCA2_G_32972596_NGG	BRCA2-CG-NGG	.
BRCA2	p.V3079I	nonsynonymous SNV	-0.895739	0.985385	0.000575559	0.00626096	LOF	Benign	exon24	BRCA2_G_32954261_NGG	BRCA2-CG-NGG	NGG_NG_shared
BRCA2	c.*372G>A	UTR3	-0.189792	0.0986454	0.202358	0.362457	Other	NA	NA	BRCA2_G_32973279_NGG	BRCA2-CG-NGG	NGG_NG_shared
BRCA2	p.E2720K	nonsynonymous SNV	-0.335577	0.586184	0.0977508	0.240867	Other	Uncertain_significance	exon18	BRCA2_G_32937497_NGG	BRCA2-CG-NGG	.
BRCA2	p.C148Y	nonsynonymous SNV	-0.55451	0.973238	0.0234928	0.113889	LOF	NA	exon5	BRCA2_G_32900255_NGG	BRCA2-CG-NGG	NGG_NG_shared
BRCA2	p.S3389F	nonsynonymous SNV	-0.0449347	0.0212864	0.379456	0.482157	Other	Conflicting_interpretations_of_pathogenicity	exon27	BRCA2_C_32972816_NGG	BRCA2-CG-NGG	NGG_NG_shared
BRCA2	p.A2851V	nonsynonymous SNV	-0.0412359	0.0209013	0.386747	0.484187	Other	Uncertain_significance	exon20	BRCA2_C_32945157_NGG	BRCA2-CG-NGG	.
BRCA2	splicing	splicing	-1.14132	0.997641	1.09e-06	1.94456e-05	LOF	NA	exon8	BRCA2_G_32903627_NGG	BRCA2-CG-NGG	.
BRCA2	p.D988N	nonsynonymous SNV	0.262341	0.0377328	0.633703	0.69103	Other	NA	exon11	BRCA2_G_32911454_NGG	BRCA2-CG-NGG	.
BRCA2	p.Q2870Q	synonymous SNV	-0.437249	0.90094	0.0539408	0.168235	LOF	NA	exon20	BRCA2_G_32945215_NGG	BRCA2-CG-NGG	.
BRCA2	p.A1170V	nonsynonymous SNV	-0.18218	0.0886975	0.208965	0.36439	Other	Conflicting_interpretations_of_pathogenicity	exon11	BRCA2_C_32912001_NGG	BRCA2-CG-NGG	.
BRCA2	p.E532K	nonsynonymous SNV	-1.71196	0.999983	0	0	LOF	Uncertain_significance	exon10	BRCA2_G_32907209_NGG	BRCA2-CG-NGG	.
BRCA2	p.S1750F	nonsynonymous SNV	-0.139314	0.0502888	0.253549	0.398179	Other	Uncertain_significance	exon11	BRCA2_C_32913741_NGG	BRCA2-CG-NGG	NGG_NG_shared
BRCA2	p.P555S	nonsynonymous SNV	-0.491763	0.953469	0.0388827	0.142267	LOF	NA	exon10	BRCA2_C_32907278_NGG	BRCA2-CG-NGG	.
BRCA2	p.P2187F	nonsynonymous SNV	-0.325636	0.54042	0.103324	0.24643	Other	NA	exon11	BRCA2_C_32915051_NGG	BRCA2-CG-NGG	.
BRCA2	c.-927G>A	UTR5	-0.979017	0.991691	0.000233517	0.00335963	LOF	NA	exon1	BRCA2_G_32889671_NGG	BRCA2-CG-NGG	NGG_NG_shared
BRCA2	p.S2998F	nonsynonymous SNV	-0.208747	0.128923	0.181717	0.342327	Other	Uncertain_significance	exon23	BRCA2_C_32953926_NGG	BRCA2-CG-NGG	NGG_NG_shared
BRCA2	p.D1469D	synonymous SNV	-0.92526	0.987871	0.000539895	0.00601983	LOF	NA	exon11	BRCA2_C_32912899_NGG	BRCA2-CG-NGG	.
BRCA2	p.M840I	nonsynonymous SNV	-0.161997	0.0673554	0.233141	0.38505	Other	NA	exon11	BRCA2_G_32911012_NGG	BRCA2-CG-NGG	NGG_NG_shared
BRCA2	p.S206F	nonsynonymous SNV	-0.462454	0.931653	0.0458822	0.156801	LOF	NA	exon7	BRCA2_C_32900736_NGG	BRCA2-CG-NGG	NGG_NG_shared
BRCA2	p.K1515K	synonymous SNV	-0.00825993	0.0188147	0.4581	0.541334	Other	NA	exon11	BRCA2_G_32913037_NGG	BRCA2-CG-NGG	NGG_NG_shared
BRCA2	p.E1806K	nonsynonymous SNV	0.0272083	0.0187535	0.596057	0.662946	Other	NA	exon11	BRCA2_G_32913908_NGG	BRCA2-CG-NGG	NGG_NG_shared
BRCA2	p.A2513T	nonsynonymous SNV	-0.2048	0.121911	0.189803	0.348902	Other	Uncertain_significance	exon15	BRCA2_G_32930666_NGG	BRCA2-CG-NGG	.
BRCA2	p.D1476D	synonymous SNV	-0.492192	0.953706	0.0371722	0.139318	LOF	NA	exon11	BRCA2_C_32912920_NGG	BRCA2-CG-NGG	.
BRCA2	p.L2614F	nonsynonymous SNV	-0.706973	0.977419	0.00647774	0.046598	LOF	NA	exon17	BRCA2_C_32936694_NGG	BRCA2-CG-NGG	.
BRCA2	p.A2643T	nonsynonymous SNV	-0.371799	0.736582	0.0785859	0.208627	Other	NA	exon17	BRCA2_G_32936781_NGG	BRCA2-CG-NGG	NGG_NG_shared
BRCA2	p.P26L	nonsynonymous SNV	8.82e-05	0.0186177	0.504292	0.584192	Other	NA	exon3	BRCA2_C_32893222_NGG	BRCA2-CG-NGG	.
BRCA2	p.V1794I	nonsynonymous SNV	-0.0400465	0.0207848	0.383931	0.48371	Other	NA	exon11	BRCA2_G_32913872_NGG	BRCA2-CG-NGG	.
BRCA2	p.S3070F	nonsynonymous SNV	-0.134279	0.0472825	0.257126	0.400829	Other	Uncertain_significance	exon24	BRCA2_C_32954235_NGG	BRCA2-CG-NGG	NGG_NG_shared
BRCA2	p.D2723N	nonsynonymous SNV	-0.40054	0.826427	0.0682547	0.191145	LOF	Likely_pathogenic	exon18	BRCA2_G_32937506_NGG	BRCA2-CG-NGG	NGG_NG_shared
BRCA2	c.-910C>T	UTR5	-0.771855	0.977249	0.00314512	0.0264665	LOF	NA	exon1	BRCA2_C_32889688_NGG	BRCA2-CG-NGG	NGG_NG_shared
BRCA2	p.G405K	nonsynonymous SNV	-0.152066	0.059109	0.240543	0.389352	Other	NA	exon10	BRCA2_G_32906831_NGG	BRCA2-CG-NGG	NGG_inner_shared;NGG_NG_shared
BRCA2	p.Q373X	stopgain	-0.422455	0.875802	0.057223	0.173615	LOF	Pathogenic	exon10	BRCA2_C_32906732_NGG	BRCA2-CG-NGG	NGG_NG_shared
BRCA2	c.-38C>T	UTR5	-0.376937	0.754782	0.0767281	0.206941	Other	NA	NA	BRCA2_C_32890560_NGG	BRCA2-CG-NGG	NGG_NG_shared
BRCA2	p.V2739I	nonsynonymous SNV	-0.56625	0.974789	0.0183948	0.0965186	LOF	Conflicting_interpretations_of_pathogenicity	exon18	BRCA2_G_32937554_NGG	BRCA2-CG-NGG	NGG_NG_shared
BRCA2	p.D1513N	nonsynonymous SNV	-0.0508542	0.0219768	0.371231	0.478517	Other	Uncertain_significance	exon11	BRCA2_G_32913027_NGG	BRCA2-CG-NGG	.
BRCA2	p.S3250L	nonsynonymous SNV	-0.182254	0.0887895	0.209156	0.36439	Other	NA	exon27	BRCA2_C_32972399_NGG	BRCA2-CG-NGG	NGG_inner_shared;NGG_NG_shared
BRCA2	p.T17I	nonsynonymous SNV	-0.405199	0.838246	0.0644635	0.187083	LOF	Uncertain_significance	exon2	BRCA2_C_32890647_NGG	BRCA2-CG-NGG	.
BRCA2	p.M287I	nonsynonymous SNV	-0.187885	0.0960442	0.205231	0.362766	Other	Uncertain_significance	exon10	BRCA2_G_32906476_NGG	BRCA2-CG-NGG	NGG_NG_shared
BRCA2	c.*472G>A:c.*474G>A	UTR3	-0.467496	0.936307	0.0447083	0.154573	LOF	NA	NA	BRCA2_G_32973379_NGG	BRCA2-CG-NGG	.
BRCA2	p.L3136F	nonsynonymous SNV	-0.248401	0.224243	0.154142	0.313914	Other	NA	exon25	BRCA2_C_32968972_NGG	BRCA2-CG-NGG	.
BRCA2	p.Q1502X	stopgain	-0.529318	0.968166	0.0264695	0.121005	LOF	NA	exon11	BRCA2_C_32912996_NGG	BRCA2-CG-NGG	.
BRCA2	p.A1896V	nonsynonymous SNV	-0.175769	0.0811759	0.214609	0.366727	Other	Uncertain_significance	exon11	BRCA2_C_32914179_NGG	BRCA2-CG-NGG	.
BRCA2	p.Q3299X	stopgain	-0.6471	0.978221	0.010074	0.0632817	LOF	Pathogenic	exon27	BRCA2_C_32972545_NGG	BRCA2-CG-NGG	NGG_NG_shared
BRCA2	p.Q893X	stopgain	-0.500671	0.958011	0.0348087	0.135195	LOF	Pathogenic	exon11	BRCA2_C_32911168_NGG	BRCA2-CG-NGG	.
BRCA2	p.A2738V	nonsynonymous SNV	-0.108615	0.0353314	0.291457	0.424804	Other	NA	exon18	BRCA2_C_32937552_NGG	BRCA2-CG-NGG	.
BRCA2	p.L2357L	synonymous SNV	0.089712	0.0230623	0.576183	0.647299	Other	Likely_benign	exon14	BRCA2_G_32929061_NGG	BRCA2-CG-NGG	.
BRCA2	p.S2307L	nonsynonymous SNV	-0.257038	0.251675	0.143795	0.306854	Other	NA	exon12	BRCA2_C_32918773_NGG	BRCA2-CG-NGG	NG_inner_shared;NGG_NG_shared
BRCA2	p.L74L	synonymous SNV	-0.120017	0.0400121	0.270296	0.410041	Other	Likely_benign	exon3	BRCA2_G_32893368_NGG	BRCA2-CG-NGG	.
BRCA2	p.Q2433X	stopgain	-0.725598	0.977149	0.00476953	0.0366761	LOF	NA	exon14	BRCA2_C_32929287_NGG	BRCA2-CG-NGG	NGG_NG_shared
BRCA2	p.S3080F	nonsynonymous SNV	-0.764199	0.977124	0.00306574	0.0262946	LOF	NA	exon24	BRCA2_C_32954265_NGG	BRCA2-CG-NGG	NGG_NG_shared
BRCA2	p.V3072V	synonymous SNV	-0.527597	0.96771	0.030835	0.130975	LOF	Uncertain_significance	exon24	BRCA2_G_32954240_NGG	BRCA2-CG-NGG	.
BRCA2	p.A518T	nonsynonymous SNV	-0.535599	0.969699	0.0252021	0.118317	LOF	NA	exon10	BRCA2_G_32907167_NGG	BRCA2-CG-NGG	.
BRCA2	splicing	splicing	-0.219188	0.149463	0.179905	0.342327	Other	Pathogenic	NA	BRCA2_G_32950806_NGG	BRCA2-CG-NGG	.
BRCA2	p.P153L	nonsynonymous SNV	-0.436681	0.900083	0.052685	0.166649	LOF	Uncertain_significance	exon5	BRCA2_C_32900269_NGG	BRCA2-CG-NGG	NGG_NG_shared
BRCA2	p.S1106N	nonsynonymous SNV	0.121057	0.0270492	0.583315	0.653014	Other	Uncertain_significance	exon11	BRCA2_G_32911809_NGG	BRCA2-CG-NGG	.
BRCA2	p.S942L	nonsynonymous SNV	-0.277381	0.325939	0.133345	0.294415	Other	NA	exon11	BRCA2_C_32911317_NGG	BRCA2-CG-NGG	NGG_NG_shared
BRCA2	p.V3290I	nonsynonymous SNV	-0.361217	0.696331	0.0875732	0.224469	Other	NA	exon27	BRCA2_G_32972518_NGG	BRCA2-CG-NGG	NGG_NG_shared
BRCA2	c.*755G>A:c.*757G>A	UTR3	-0.134694	0.0475214	0.257933	0.400829	Other	NA	NA	BRCA2_G_32973662_NGG	BRCA2-CG-NGG	.
BRCA2	p.H962Y	nonsynonymous SNV	0.16342	0.0333153	0.775003	0.789378	Other	Uncertain_significance	exon11	BRCA2_C_32911376_NGG	BRCA2-CG-NGG	.
BRCA2	p.A624T	nonsynonymous SNV	-0.118134	0.0391754	0.276465	0.414687	Other	NA	exon10	BRCA2_G_32907485_NGG	BRCA2-CG-NGG	NGG_NG_shared
BRCA2	c.*233C>T	UTR3	-0.214012	0.138909	0.179682	0.342327	Other	NA	NA	BRCA2_C_32973140_NGG	BRCA2-CG-NGG	.
BRCA2	c.-881C>T:c.-880C>T	UTR5	-0.984468	0.992018	5.26429e-05	0.000903029	LOF	NA	exon1	BRCA2_C_32889715_NGG	BRCA2-CG-NGG	.
BRCA2	c.*129C>T:c.*131C>T	UTR3	0.0936413	0.0235041	0.695684	0.729177	Other	NA	NA	BRCA2_C_32973035_NGG	BRCA2-CG-NGG	.
BRCA2	p.R2888H	nonsynonymous SNV	-0.93068	0.988303	0.000506915	0.00594959	LOF	Uncertain_significance	exon21	BRCA2_G_32950837_NGG	BRCA2-CG-NGG	NGG_NG_shared
BRCA2	p.S137F	nonsynonymous SNV	-0.351524	0.656503	0.0898399	0.228963	Other	NA	exon4	BRCA2_C_32899306_NGG	BRCA2-CG-NGG	NGG_NG_shared
BRCA2	c.*879C>T	UTR3	-0.13453	0.0474266	0.256183	0.400829	Other	NA	NA	BRCA2_C_32973786_NGG	BRCA2-CG-NGG	NGG_NG_shared
BRCA2	p.A1825T	nonsynonymous SNV	-0.147202	0.0555273	0.240048	0.389352	Other	NA	exon11	BRCA2_G_32913965_NGG	BRCA2-CG-NGG	.
BRCA2	c.-880C>T	UTR5	-0.458615	0.927811	0.0494451	0.158651	LOF	NA	exon1	BRCA2_C_32889717_NGG	BRCA2-CG-NGG	.
BRCA2	p.G2353S	nonsynonymous SNV	-1.18887	0.998393	9.77181e-13	2.42124e-11	LOF	NA	exon14	BRCA2_G_32929047_NGG	BRCA2-CG-NGG	.
BRCA2	c.-912C>T:c.-910C>T	UTR5	-0.686262	0.977777	0.0066384	0.0469957	LOF	NA	exon1	BRCA2_C_32889685_NGG	BRCA2-CG-NGG	.
BRCA2	p.F2866F	synonymous SNV	-0.855817	0.981924	0.000886915	0.00859922	LOF	NA	exon20	BRCA2_C_32945203_NGG	BRCA2-CG-NGG	NGG_NG_shared
BRCA2	c.*59G>A	UTR3	-0.453456	0.922212	0.0476629	0.156801	LOF	NA	NA	BRCA2_G_32972965_NGG	BRCA2-CG-NGG	NGG_NG_shared
BRCA2	p.G405K	nonsynonymous SNV	-0.338997	0.601658	0.0969522	0.240316	Other	NA	exon10	BRCA2_G_32906828_NGG	BRCA2-CG-NGG	NGG_inner_shared;NGG_NG_shared
BRCA2	p.V2652M	nonsynonymous SNV	-0.177191	0.0827811	0.221234	0.37309	Other	Uncertain_significance	exon17	BRCA2_G_32936807_NGG	BRCA2-CG-NGG	.
BRCA2	p.E2210K	nonsynonymous SNV	-0.354539	0.669167	0.0853645	0.22012	Other	NA	exon11	BRCA2_G_32915120_NGG	BRCA2-CG-NGG	.
BRCA2	p.A1891T	nonsynonymous SNV	-0.551359	0.972746	0.0248409	0.117862	LOF	Uncertain_significance	exon11	BRCA2_G_32914162_NGG	BRCA2-CG-NGG	.
BRCA2	c.-802C>T	UTR5	0.00575175	0.0185507	0.507706	0.586624	Other	Conflicting_interpretations_of_pathogenicity	exon1	BRCA2_C_32889793_NGG	BRCA2-CG-NGG	NGG_inner_shared;NGG_NG_shared
BRCA2	p.S2018N	nonsynonymous SNV	-2.38197	1	0	0	LOF	NA	exon11	BRCA2_G_32914545_NGG	BRCA2-CG-NGG	.
BRCA2	p.T119I	nonsynonymous SNV	-1.19534	0.998476	1.04269e-12	2.44757e-11	LOF	NA	exon4	BRCA2_C_32899250_NGG	BRCA2-CG-NGG	NGG_NG_shared
BRCA2	p.S2309N	nonsynonymous SNV	-1.2666	0.999152	8.40838e-22	2.50009e-20	LOF	NA	exon12	BRCA2_G_32918779_NGG	BRCA2-CG-NGG	.
BRCA2	p.A3297V	nonsynonymous SNV	0.584578	0.00997661	0.696315	0.729177	Other	NA	exon27	BRCA2_C_32972540_NGG	BRCA2-CG-NGG	NGG_NG_shared
BRCA2	c.-962C>T	UTR5	-0.517893	0.964807	0.0306332	0.130975	LOF	NA	exon1	BRCA2_C_32889636_NGG	BRCA2-CG-NGG	NGG_NG_shared
BRCA2	p.D932N	nonsynonymous SNV	0.0415337	0.0192675	0.616975	0.680428	Other	NA	exon11	BRCA2_G_32911284_NGG	BRCA2-CG-NGG	NGG_NG_shared
BRCA2	p.D1618N	nonsynonymous SNV	-0.188572	0.0969715	0.205038	0.362766	Other	NA	exon11	BRCA2_G_32913342_NGG	BRCA2-CG-NGG	NGG_NG_shared
BRCA2	p.R2112K	nonsynonymous SNV	-0.098315	0.0318217	0.300163	0.431271	Other	NA	exon11	BRCA2_G_32914827_NGG	BRCA2-CG-NGG	NGG_NG_shared
BRCA2	p.S1001L	nonsynonymous SNV	-0.44011	0.905137	0.052262	0.166492	LOF	NA	exon11	BRCA2_C_32911494_NGG	BRCA2-CG-NGG	.
BRCA2	p.G2044G	synonymous SNV	-1.37963	0.999673	1.93078e-66	9.56809e-65	LOF	Likely_benign	exon11	BRCA2_C_32914624_NGG	BRCA2-CG-NGG	.
BRCA2	c.*245C>T	UTR3	-0.351904	0.658114	0.0916238	0.232183	Other	NA	NA	BRCA2_C_32973152_NGG	BRCA2-CG-NGG	NGG_inner_shared;NGG_NG_shared
BRCA2	p.A573T	nonsynonymous SNV	-0.439965	0.904929	0.0530951	0.166764	LOF	NA	exon10	BRCA2_G_32907332_NGG	BRCA2-CG-NGG	.
BRCA2	p.A1843V	nonsynonymous SNV	-0.677723	0.977916	0.00787405	0.0522074	LOF	NA	exon11	BRCA2_C_32914020_NGG	BRCA2-CG-NGG	.
BRCA2	splicing	splicing	-0.522059	0.966125	0.0324823	0.13325	LOF	NA	exon11	BRCA2_G_32915333_NGG	BRCA2-CG-NGG	.
BRCA2	p.H2116H	synonymous SNV	-0.0980024	0.0317247	0.303725	0.431406	Other	NA	exon11	BRCA2_C_32914840_NGG	BRCA2-CG-NGG	.
BRCA2	p.R2617K	nonsynonymous SNV	-0.568068	0.974993	0.02105	0.105487	LOF	NA	exon17	BRCA2_G_32936704_NGG	BRCA2-CG-NGG	NGG_NG_shared
BRCA2	p.E1665K	nonsynonymous SNV	-0.188842	0.0973398	0.205659	0.362766	Other	NA	exon11	BRCA2_G_32913485_NGG	BRCA2-CG-NGG	.
BRCA2	p.V95I	nonsynonymous SNV	-0.0507474	0.0219635	0.369552	0.477739	Other	Uncertain_significance	exon3	BRCA2_G_32893429_NGG	BRCA2-CG-NGG	.
BRCA2	p.Q2163X	stopgain	-0.113443	0.0372031	0.284937	0.423606	Other	Pathogenic	exon11	BRCA2_C_32914979_NGG	BRCA2-CG-NGG	NGG_NG_shared
BRCA2	p.H2623H	synonymous SNV	-0.593942	0.977069	0.0173479	0.0932191	LOF	NA	exon17	BRCA2_C_32936723_NGG	BRCA2-CG-NGG	.
BRCA2	p.E182K	nonsynonymous SNV	-0.0296196	0.0199052	0.417147	0.504973	Other	NA	exon7	BRCA2_G_32900663_NGG	BRCA2-CG-NGG	.
BRCA2	c.-976G>A	UTR5	-0.729703	0.977105	0.00552229	0.0417447	LOF	NA	exon1	BRCA2_G_32889619_NGG	BRCA2-CG-NGG	.
BRCA2	p.E1550K	nonsynonymous SNV	-0.6157	0.977913	0.0143724	0.0843435	LOF	NA	exon11	BRCA2_G_32913140_NGG	BRCA2-CG-NGG	.
BRCA2	c.*146G>A	UTR3	-0.220489	0.152235	0.180828	0.342327	Other	NA	NA	BRCA2_G_32973053_NGG	BRCA2-CG-NGG	.
BRCA2	c.-954C>T	UTR5	-0.0655536	0.0241295	0.353697	0.467395	Other	NA	exon1	BRCA2_C_32889644_NGG	BRCA2-CG-NGG	NGG_NG_shared
BRCA2	p.E866K	nonsynonymous SNV	-1.29307	0.99932	5.49468e-23	1.8851e-21	LOF	Uncertain_significance	exon11	BRCA2_G_32911088_NGG	BRCA2-CG-NGG	.
BRCA2	c.*476C>T	UTR3	-0.530635	0.968505	0.0299143	0.129532	LOF	NA	NA	BRCA2_C_32973383_NGG	BRCA2-CG-NGG	NGG_NG_shared
BRCA2	p.T544I	nonsynonymous SNV	-0.106774	0.0346571	0.293176	0.425465	Other	Conflicting_interpretations_of_pathogenicity	exon10	BRCA2_C_32907246_NGG	BRCA2-CG-NGG	NGG_NG_shared
BRCA2	p.G2596K	nonsynonymous SNV	-0.197671	0.110216	0.188448	0.348902	Other	NA	exon16	BRCA2_G_32932047_NGG	BRCA2-CG-NGG	.
BRCA2	p.S2779F	nonsynonymous SNV	-0.432153	0.892952	0.0563686	0.173444	LOF	NA	exon19	BRCA2_C_32944543_NGG	BRCA2-CG-NGG	NGG_NG_shared
BRCA2	p.S1385L	nonsynonymous SNV	-0.513954	0.963454	0.0335809	0.133724	LOF	NA	exon11	BRCA2_C_32912646_NGG	BRCA2-CG-NGG	.
BRCA2	p.A2525T	nonsynonymous SNV	-0.587891	0.976705	0.0165298	0.0899059	LOF	Uncertain_significance	exon15	BRCA2_G_32930702_NGG	BRCA2-CG-NGG	.
BRCA2	c.*188G>A	UTR3	-0.84809	0.981292	0.00114514	0.0106245	LOF	NA	NA	BRCA2_G_32973095_NGG	BRCA2-CG-NGG	NGG_NG_shared
BRCA2	p.Q1371X	stopgain	-0.61254	0.977829	0.0146972	0.0851295	LOF	Pathogenic	exon11	BRCA2_C_32912602_NGG	BRCA2-CG-NGG	.
BRCA2	p.M2262I	nonsynonymous SNV	-0.0452204	0.0213176	0.386862	0.484187	Other	NA	exon11	BRCA2_G_32915278_NGG	BRCA2-CG-NGG	.
BRCA2	c.*163C>T	UTR3	-1.63612	0.999966	6.30892e-260	4.01968e-258	LOF	NA	NA	BRCA2_C_32973070_NGG	BRCA2-CG-NGG	.
BRCA2	p.L482F	nonsynonymous SNV	0.0903121	0.0231286	0.696444	0.729177	Other	Uncertain_significance	exon10	BRCA2_C_32907055_NGG	BRCA2-CG-NGG	NGG_NG_shared
BRCA2	p.V778I	nonsynonymous SNV	-1.33218	0.99951	9.08908e-49	4.05373e-47	LOF	Conflicting_interpretations_of_pathogenicity	exon11	BRCA2_G_32910824_NGG	BRCA2-CG-NGG	.
BRCA2	p.G561K	nonsynonymous SNV	-0.28954	0.376169	0.124647	0.282195	Other	NA	exon10	BRCA2_G_32907296_NGG	BRCA2-CG-NGG	.
BRCA2	p.D820N	nonsynonymous SNV	-0.107568	0.0349452	0.28787	0.424804	Other	NA	exon11	BRCA2_G_32910950_NGG	BRCA2-CG-NGG	.
BRCA2	p.N2189N	synonymous SNV	-0.239929	0.19975	0.163469	0.322598	Other	Likely_benign	exon11	BRCA2_C_32915059_NGG	BRCA2-CG-NGG	NGG_NG_shared
BRCA2	p.G3134S	nonsynonymous SNV	-0.358626	0.685942	0.0853827	0.22012	Other	NA	exon25	BRCA2_G_32968969_NGG	BRCA2-CG-NGG	.
BRCA2	p.L709L	synonymous SNV	-0.845995	0.981125	0.000914453	0.00867758	LOF	Benign	exon11	BRCA2_G_32910619_NGG	BRCA2-CG-NGG	NGG_inner_shared
BRCA2	p.A2770T	nonsynonymous SNV	-0.252224	0.236078	0.143475	0.306854	Other	Likely_benign	exon18	BRCA2_G_32937647_NGG	BRCA2-CG-NGG	.
BRCA2	splicing	splicing	0.0205402	0.0186157	0.534668	0.611441	Other	NA	exon6	BRCA2_G_32900380_NGG	BRCA2-CG-NGG	.
BRCA2	splicing	splicing	-0.373337	0.742125	0.0783216	0.208627	Other	NA	exon13	BRCA2_G_32921033_NGG	BRCA2-CG-NGG	.
BRCA2	p.C3069Y	nonsynonymous SNV	0.466714	0.0166813	0.674395	0.723029	Other	Uncertain_significance	exon24	BRCA2_G_32954232_NGG	BRCA2-CG-NGG	NGG_NG_shared
BRCA2	c.*178G>A	UTR3	-1.18903	0.998395	3.35362e-11	7.12246e-10	LOF	NA	NA	BRCA2_G_32973085_NGG	BRCA2-CG-NGG	NGG_NG_shared
BRCA2	p.E2029K	nonsynonymous SNV	-0.109007	0.0354775	0.2887	0.424804	Other	NA	exon11	BRCA2_G_32914577_NGG	BRCA2-CG-NGG	.
BRCA2	p.E2175K	nonsynonymous SNV	-0.299863	0.421523	0.11511	0.264847	Other	NA	exon11	BRCA2_G_32915015_NGG	BRCA2-CG-NGG	NGG_NG_shared
BRCA2	c.-863G>A:c.-864G>A:c.-865G>A	UTR5	0.000933441	0.0186043	0.501436	0.582398	Other	NA	exon1	BRCA2_G_32889734_NGG	BRCA2-CG-NGG	.
BRCA2	p.H2754Y	nonsynonymous SNV	-0.386694	0.786801	0.0685723	0.191145	Other	NA	exon18	BRCA2_C_32937599_NGG	BRCA2-CG-NGG	NGG_NG_shared
BRCA2	p.K3251K	synonymous SNV	-0.543708	0.971397	0.0268598	0.121005	LOF	NA	exon27	BRCA2_G_32972403_NGG	BRCA2-CG-NGG	NGG_NG_shared
BRCA2	p.E51K	nonsynonymous SNV	-0.344186	0.62477	0.0969887	0.240316	Other	Uncertain_significance	exon3	BRCA2_G_32893297_NGG	BRCA2-CG-NGG	NGG_NG_shared
BRCA2	p.E718K	nonsynonymous SNV	-0.13906	0.0501314	0.248341	0.39699	Other	Conflicting_interpretations_of_pathogenicity	exon11	BRCA2_G_32910640_NGG	BRCA2-CG-NGG	.
BRCA2	p.D1177N	nonsynonymous SNV	-0.00328634	0.0186829	0.476191	0.555972	Other	Uncertain_significance	exon11	BRCA2_G_32912021_NGG	BRCA2-CG-NGG	.
BRCA2	c.*368C>T	UTR3	-0.460803	0.930033	0.0477998	0.156801	LOF	NA	NA	BRCA2_C_32973275_NGG	BRCA2-CG-NGG	.
BRCA2	p.E1953K	nonsynonymous SNV	-0.199044	0.112375	0.185776	0.346678	Other	NA	exon11	BRCA2_G_32914348_NGG	BRCA2-CG-NGG	.
BRCA2	p.N2135N	synonymous SNV	-0.453599	0.922374	0.0481277	0.156801	LOF	NA	exon11	BRCA2_C_32914897_NGG	BRCA2-CG-NGG	NGG_NG_shared
BRCA2	p.C3287Y	nonsynonymous SNV	-0.783167	0.97753	0.003219	0.0265865	LOF	NA	exon27	BRCA2_G_32972510_NGG	BRCA2-CG-NGG	NGG_NG_shared
BRCA2	p.Q1138Q	synonymous SNV	-0.286253	0.362216	0.131129	0.290962	Other	NA	exon11	BRCA2_G_32911906_NGG	BRCA2-CG-NGG	NGG_NG_shared
BRCA2	p.Y989Y	synonymous SNV	0.0247946	0.018696	0.59152	0.659545	Other	NA	exon11	BRCA2_C_32911459_NGG	BRCA2-CG-NGG	NGG_NG_shared
BRCA2	p.A2387T	nonsynonymous SNV	-0.762147	0.977099	0.00350372	0.028412	LOF	NA	exon14	BRCA2_G_32929149_NGG	BRCA2-CG-NGG	NGG_NG_shared
BRCA2	p.C1853Y	nonsynonymous SNV	-0.0319294	0.0200788	0.409301	0.501506	Other	NA	exon11	BRCA2_G_32914050_NGG	BRCA2-CG-NGG	.
BRCA2	p.H1932Y	nonsynonymous SNV	-0.0598022	0.0232079	0.345546	0.459055	Other	NA	exon11	BRCA2_C_32914286_NGG	BRCA2-CG-NGG	.
BRCA2	p.S278S	synonymous SNV	-0.320749	0.517684	0.107508	0.252362	Other	NA	exon10	BRCA2_C_32906449_NGG	BRCA2-CG-NGG	NGG_NG_shared
BRCA2	p.R2502C	nonsynonymous SNV	-1.14723	0.99775	5.28775e-10	1.07197e-08	LOF	Conflicting_interpretations_of_pathogenicity	exon15	BRCA2_C_32930633_NGG	BRCA2-CG-NGG	.
BRCA2	p.S1004N	nonsynonymous SNV	-0.48532	0.949655	0.0384938	0.142267	LOF	NA	exon11	BRCA2_G_32911503_NGG	BRCA2-CG-NGG	.
BRCA2	p.S1178S	synonymous SNV	-0.456029	0.925069	0.0481653	0.156801	LOF	NA	exon11	BRCA2_C_32912026_NGG	BRCA2-CG-NGG	.
BRCA2	p.P2589F	nonsynonymous SNV	-0.251808	0.234767	0.154955	0.314137	Other	NA	exon16	BRCA2_C_32932026_NGG	BRCA2-CG-NGG	.
BRCA2	p.G664K	nonsynonymous SNV	-0.156881	0.0629433	0.236259	0.387395	Other	NA	exon11	BRCA2_G_32910482_NGG	BRCA2-CG-NGG	.
BRCA2	p.R3276K	nonsynonymous SNV	-0.00853763	0.0188234	0.458799	0.541334	Other	Uncertain_significance	exon27	BRCA2_G_32972474_NGG	BRCA2-CG-NGG	.
BRCA2	p.H2038Y	nonsynonymous SNV	-0.802962	0.978308	0.00258077	0.0225691	LOF	Uncertain_significance	exon11	BRCA2_C_32914604_NGG	BRCA2-CG-NGG	.
BRCA2	c.*54G>A	UTR3	-0.396931	0.816751	0.0709171	0.194974	LOF	NA	NA	BRCA2_G_32972961_NGG	BRCA2-CG-NGG	NGG_NG_shared
BRCA2	c.*624C>T:c.*627C>T:c.*628C>T	UTR3	-0.073972	0.0256828	0.335634	0.452244	Other	NA	NA	BRCA2_C_32973531_NGG	BRCA2-CG-NGG	.
BRCA2	p.S2052L	nonsynonymous SNV	-0.238835	0.196759	0.162131	0.322598	Other	NA	exon11	BRCA2_C_32914647_NGG	BRCA2-CG-NGG	.
BRCA2	p.A2711V	nonsynonymous SNV	-0.710053	0.977368	0.00566504	0.0421102	LOF	NA	exon18	BRCA2_C_32937471_NGG	BRCA2-CG-NGG	NGG_NG_shared
BRCA2	p.S1674N	nonsynonymous SNV	-0.0692517	0.0247806	0.334826	0.452244	Other	NA	exon11	BRCA2_G_32913513_NGG	BRCA2-CG-NGG	.
BRCA2	p.S662F	nonsynonymous SNV	-0.184402	0.0914833	0.206247	0.362766	Other	NA	exon11	BRCA2_C_32910477_NGG	BRCA2-CG-NGG	NGG_NG_shared
BRCA2	p.S661N	nonsynonymous SNV	-0.296624	0.407073	0.1189	0.271945	Other	NA	exon11	BRCA2_G_32910474_NGG	BRCA2-CG-NGG	NGG_NG_shared
BRCA2	p.M3248I	nonsynonymous SNV	-0.0333829	0.0201941	0.403315	0.495533	Other	Uncertain_significance	exon27	BRCA2_G_32972394_NGG	BRCA2-CG-NGG	NGG_NG_shared
BRCA2	p.H1350Y	nonsynonymous SNV	-1.00503	0.993155	8.75805e-05	0.00139503	LOF	NA	exon11	BRCA2_C_32912540_NGG	BRCA2-CG-NGG	.
BRCA2	p.E2772K	nonsynonymous SNV	-0.255926	0.248002	0.149916	0.313481	Other	Uncertain_significance	exon18	BRCA2_G_32937653_NGG	BRCA2-CG-NGG	NGG_NG_shared
BRCA2	p.P3229F	nonsynonymous SNV	-0.174537	0.0798141	0.218633	0.37103	Other	NA	exon27	BRCA2_C_32972335_NGG	BRCA2-CG-NGG	NGG_NG_shared
BRCA2	p.K2741K	synonymous SNV	-0.622999	0.978064	0.0135784	0.0829585	LOF	NA	exon18	BRCA2_G_32937562_NGG	BRCA2-CG-NGG	.
BRCA2	p.S116N	nonsynonymous SNV	-0.682914	0.977833	0.00795988	0.0522074	LOF	NA	exon4	BRCA2_G_32899243_NGG	BRCA2-CG-NGG	.
BRCA2	p.F516F	synonymous SNV	-0.435784	0.898713	0.0576359	0.173687	LOF	NA	exon10	BRCA2_C_32907163_NGG	BRCA2-CG-NGG	NGG_NG_shared
BRCA2	p.H179Y	nonsynonymous SNV	-0.595674	0.977161	0.016483	0.0899059	LOF	NA	exon7	BRCA2_C_32900654_NGG	BRCA2-CG-NGG	.
BRCA2	p.R858K	nonsynonymous SNV	-0.371093	0.734009	0.0835209	0.21912	Other	NA	exon11	BRCA2_G_32911065_NGG	BRCA2-CG-NGG	.
BRCA2	p.A47T	nonsynonymous SNV	-0.2618	0.267866	0.139143	0.301251	Other	NA	exon3	BRCA2_G_32893285_NGG	BRCA2-CG-NGG	NGG_NG_shared
BRCA2	p.S2806L	nonsynonymous SNV	-0.28513	0.357509	0.128716	0.287197	Other	Conflicting_interpretations_of_pathogenicity	exon19	BRCA2_C_32944624_NGG	BRCA2-CG-NGG	.
BRCA2	p.K2339K	synonymous SNV	-0.590591	0.976875	0.0182045	0.0965186	LOF	NA	exon14	BRCA2_G_32929007_NGG	BRCA2-CG-NGG	NGG_inner_shared
BRCA2	p.T533I	nonsynonymous SNV	-0.317259	0.501429	0.105129	0.249401	Other	Uncertain_significance	exon10	BRCA2_C_32907213_NGG	BRCA2-CG-NGG	NGG_NG_shared
BRCA2	c.-924C>T:c.-923C>T	UTR5	-0.0106837	0.0188948	0.451705	0.537227	Other	NA	exon1	BRCA2_C_32889672_NGG	BRCA2-CG-NGG	.
BRCA2	p.D339N	nonsynonymous SNV	0.0478322	0.0195853	0.563797	0.636591	Other	Uncertain_significance	exon10	BRCA2_G_32906630_NGG	BRCA2-CG-NGG	NGG_NG_shared
BRCA2	c.*92G>A	UTR3	-0.335262	0.58475	0.0966085	0.240316	Other	NA	NA	BRCA2_G_32972999_NGG	BRCA2-CG-NGG	.
BRCA2	p.S3291F	nonsynonymous SNV	-0.526779	0.967487	0.0294571	0.128803	LOF	NA	exon27	BRCA2_C_32972522_NGG	BRCA2-CG-NGG	NGG_NG_shared
BRCA2	p.I2944I	synonymous SNV	-0.971691	0.991234	0.000243905	0.00339943	LOF	NA	exon22	BRCA2_C_32953531_NGG	BRCA2-CG-NGG	NGG_NG_shared
BRCA2	p.S2810N	nonsynonymous SNV	-0.457022	0.926136	0.047288	0.156801	LOF	NA	exon19	BRCA2_G_32944636_NGG	BRCA2-CG-NGG	.
BRCA2	p.E1581K	nonsynonymous SNV	-0.410901	0.851715	0.0642409	0.187083	LOF	Uncertain_significance	exon11	BRCA2_G_32913233_NGG	BRCA2-CG-NGG	NGG_NG_shared
BRCA2	p.F1870F	synonymous SNV	-0.501134	0.958226	0.0362605	0.138224	LOF	Likely_benign	exon11	BRCA2_C_32914102_NGG	BRCA2-CG-NGG	NGG_NG_shared
BRCA2	p.L3232F	nonsynonymous SNV	-0.451647	0.920123	0.0487991	0.157713	LOF	NA	exon27	BRCA2_C_32972342_NGG	BRCA2-CG-NGG	.
BRCA2	p.T3211I	nonsynonymous SNV	0.24173	0.038751	0.842191	0.849813	Other	Uncertain_significance	exon26	BRCA2_C_32971165_NGG	BRCA2-CG-NGG	NGG_NG_shared
BRCA2	p.F922F	synonymous SNV	-0.0372122	0.0205208	0.387566	0.484187	Other	NA	exon11	BRCA2_C_32911258_NGG	BRCA2-CG-NGG	NGG_NG_shared
BRCA2	p.G1376K	nonsynonymous SNV	-0.129254	0.0445219	0.265943	0.406201	Other	NA	exon11	BRCA2_G_32912617_NGG	BRCA2-CG-NGG	.
BRCA2	p.E1608E	synonymous SNV	-0.108346	0.0352315	0.291214	0.424804	Other	NA	exon11	BRCA2_G_32913316_NGG	BRCA2-CG-NGG	NGG_NG_shared
BRCA2	p.L2647L	synonymous SNV	-0.0414575	0.0209234	0.394451	0.488681	Other	Likely_benign	exon17	BRCA2_C_32936792_NGG	BRCA2-CG-NGG	NGG_NG_shared
BRCA2	p.P2257F	nonsynonymous SNV	-0.0662314	0.0242453	0.340144	0.455569	Other	NA	exon11	BRCA2_C_32915261_NGG	BRCA2-CG-NGG	NGG_NG_shared
BRCA2	p.S2072F	nonsynonymous SNV	-0.0485346	0.0216951	0.374198	0.479205	Other	NA	exon11	BRCA2_C_32914707_NGG	BRCA2-CG-NGG	NGG_NG_shared
BRCA2	p.E3130K	nonsynonymous SNV	-0.2171	0.145115	0.173921	0.341613	Other	NA	exon25	BRCA2_G_32968957_NGG	BRCA2-CG-NGG	NGG_NG_shared
BRCA2	p.E2863K	nonsynonymous SNV	-0.309591	0.465864	0.115203	0.264847	Other	NA	exon20	BRCA2_G_32945192_NGG	BRCA2-CG-NGG	NGG_inner_shared;NGG_NG_shared
BRCA2	p.E816K	nonsynonymous SNV	-1.18211	0.998302	3.27551e-08	6.08699e-07	LOF	Uncertain_significance	exon11	BRCA2_G_32910937_NGG	BRCA2-CG-NGG	.
BRCA2	p.L2604L	synonymous SNV	-0.406098	0.840442	0.067105	0.190929	LOF	Likely_benign	exon17	BRCA2_C_32936662_NGG	BRCA2-CG-NGG	NG_inner_shared;NGG_NG_shared
BRCA2	p.S2807S	synonymous SNV	-0.487763	0.951157	0.0360521	0.138224	LOF	Benign	exon19	BRCA2_G_32944628_NGG	BRCA2-CG-NGG	NGG_NG_shared
BRCA2	p.P1947F	nonsynonymous SNV	-0.177068	0.0826409	0.212359	0.36526	Other	NA	exon11	BRCA2_C_32914331_NGG	BRCA2-CG-NGG	.
BRCA2	p.A632V	nonsynonymous SNV	-0.32306	0.528441	0.105896	0.249892	Other	NA	exon10	BRCA2_C_32907510_NGG	BRCA2-CG-NGG	NGG_NG_shared
BRCA2	p.V1176I	nonsynonymous SNV	-0.364622	0.709671	0.085277	0.22012	Other	Uncertain_significance	exon11	BRCA2_G_32912017_NGG	BRCA2-CG-NGG	NGG_NG_shared
BRCA2	c.*43C>T:c.*44C>T	UTR3	-0.515915	0.964142	0.0324425	0.13325	LOF	NA	NA	BRCA2_C_32972950_NGG	BRCA2-CG-NGG	.
BRCA2	p.S1914S	synonymous SNV	0.0894412	0.0230325	0.575991	0.647299	Other	NA	exon11	BRCA2_C_32914234_NGG	BRCA2-CG-NGG	NGG_NG_shared
BRCA2	p.D2317N	nonsynonymous SNV	0.048329	0.0196127	0.553973	0.627087	Other	NA	exon13	BRCA2_G_32920975_NGG	BRCA2-CG-NGG	.
BRCA2	p.R2842C	nonsynonymous SNV	-0.0507386	0.0219624	0.365667	0.477739	Other	Uncertain_significance	exon20	BRCA2_C_32945129_NGG	BRCA2-CG-NGG	NGG_NG_shared
BRCA2	p.Q3066X	stopgain	-0.671104	0.978012	0.00990623	0.0631169	LOF	Pathogenic	exon24	BRCA2_C_32954222_NGG	BRCA2-CG-NGG	.
BRCA2	p.E1511K	nonsynonymous SNV	-0.135671	0.0480892	0.261704	0.403876	Other	Uncertain_significance	exon11	BRCA2_G_32913023_NGG	BRCA2-CG-NGG	NGG_NG_shared
BRCA2	p.S2988N	nonsynonymous SNV	-0.467706	0.936491	0.0442727	0.154573	LOF	Conflicting_interpretations_of_pathogenicity	exon23	BRCA2_G_32953894_NGG	BRCA2-CG-NGG	.
BRCA2	p.A2955V	nonsynonymous SNV	-0.905357	0.986216	0.000533145	0.00601983	LOF	NA	exon22	BRCA2_C_32953563_NGG	BRCA2-CG-NGG	NGG_NG_shared
BRCA2	p.G3355N	nonsynonymous SNV	0.0822078	0.022271	0.678773	0.725572	Other	NA	exon27	BRCA2_G_32972713_NGG	BRCA2-CG-NGG	.
BRCA2	p.K1153K	synonymous SNV	-0.0791315	0.026766	0.331204	0.450357	Other	NA	exon11	BRCA2_G_32911951_NGG	BRCA2-CG-NGG	.
BRCA2	p.T3204I	nonsynonymous SNV	-0.582251	0.976305	0.0190545	0.0987542	LOF	NA	exon26	BRCA2_C_32971144_NGG	BRCA2-CG-NGG	.
BRCA2	p.K2613K	synonymous SNV	-0.275509	0.318565	0.128788	0.287197	Other	Likely_benign	exon17	BRCA2_G_32936693_NGG	BRCA2-CG-NGG	NGG_NG_shared
BRCA2	splicing	splicing	-0.216811	0.144522	0.181461	0.342327	Other	Pathogenic	NA	BRCA2_G_32900378_NGG	BRCA2-CG-NGG	.
BRCA2	c.-968C>T	UTR5	-0.477522	0.944363	0.0427951	0.152693	LOF	NA	exon1	BRCA2_C_32889630_NGG	BRCA2-CG-NGG	NGG_NG_shared
BRCA2	c.*131C>T	UTR3	-0.0844264	0.0279913	0.323324	0.448631	Other	NA	NA	BRCA2_C_32973036_NGG	BRCA2-CG-NGG	NGG_NG_shared
BRCA2	p.L3093L	synonymous SNV	-0.239954	0.199818	0.155746	0.314311	Other	NA	exon25	BRCA2_G_32968848_NGG	BRCA2-CG-NGG	NGG_NG_shared
BRCA2	p.S708F	nonsynonymous SNV	-0.16748	0.0725013	0.221679	0.37309	Other	NA	exon11	BRCA2_C_32910615_NGG	BRCA2-CG-NGG	NGG_NG_shared
BRCA2	c.*590C>T:c.*591C>T	UTR3	-0.366142	0.715511	0.0823304	0.217274	Other	NA	NA	BRCA2_C_32973497_NGG	BRCA2-CG-NGG	.
BRCA2	p.K1565K	synonymous SNV	0.486297	0.01529	0.961969	0.966302	Other	NA	exon11	BRCA2_G_32913187_NGG	BRCA2-CG-NGG	NGG_NG_shared
BRCA2	p.C3265C	synonymous SNV	-0.186715	0.0944849	0.21145	0.36526	Other	NA	exon27	BRCA2_C_32972445_NGG	BRCA2-CG-NGG	.
BRCA2	p.S2373S	synonymous SNV	-0.39837	0.820664	0.0647013	0.187083	LOF	Likely_benign	exon14	BRCA2_C_32929109_NGG	BRCA2-CG-NGG	.
BRCA2	p.T1557I	nonsynonymous SNV	-0.13781	0.0493649	0.250629	0.397311	Other	Uncertain_significance	exon11	BRCA2_C_32913162_NGG	BRCA2-CG-NGG	.
BRCA2	p.D3378N	nonsynonymous SNV	-0.338169	0.597928	0.099324	0.242068	Other	NA	exon27	BRCA2_G_32972782_NGG	BRCA2-CG-NGG	NGG_NG_shared
BRCA2	p.A2928V	nonsynonymous SNV	-0.6678	0.978056	0.0087561	0.0565974	LOF	NA	exon22	BRCA2_C_32953482_NGG	BRCA2-CG-NGG	NGG_NG_shared
BRCA2	p.S196N	nonsynonymous SNV	-0.286573	0.363563	0.126247	0.284374	Other	Uncertain_significance	exon7	BRCA2_G_32900706_NGG	BRCA2-CG-NGG	.
BRCA2	p.Q3034X	stopgain	0.0544746	0.01998	0.639768	0.694505	Other	Pathogenic	exon23	BRCA2_C_32954033_NGG	BRCA2-CG-NGG	NGG_NG_shared
BRCA2	p.P69L	nonsynonymous SNV	-0.236049	0.189318	0.159957	0.319914	Other	NA	exon3	BRCA2_C_32893351_NGG	BRCA2-CG-NGG	.
BRCA2	c.-894C>T	UTR5	-0.171946	0.0770352	0.212932	0.36526	Other	NA	exon1	BRCA2_C_32889704_NGG	BRCA2-CG-NGG	NGG_NG_shared
BRCA2	p.P3067L	nonsynonymous SNV	-0.25759	0.253513	0.150523	0.313481	Other	NA	exon24	BRCA2_C_32954225_NGG	BRCA2-CG-NGG	.
BRCA2	c.-868G>A	UTR5	-0.544618	0.971569	0.022849	0.111985	LOF	NA	exon1	BRCA2_G_32889730_NGG	BRCA2-CG-NGG	NGG_NG_shared
BRCA2	p.Q2941X	stopgain	-0.0274258	0.0197511	0.415089	0.504973	Other	Pathogenic	exon22	BRCA2_C_32953520_NGG	BRCA2-CG-NGG	NGG_NG_shared
BRCA2	p.T2331I	nonsynonymous SNV	-0.573675	0.975568	0.0224211	0.111109	LOF	NA	exon13	BRCA2_C_32921018_NGG	BRCA2-CG-NGG	NGG_NG_shared
BRCA2	p.P389P	synonymous SNV	0.121629	0.0271305	0.73383	0.755862	Other	Likely_benign	exon10	BRCA2_G_32906782_NGG	BRCA2-CG-NGG	.
BRCA2	p.T1116I	nonsynonymous SNV	-0.687806	0.97775	0.0076507	0.0517002	LOF	NA	exon11	BRCA2_C_32911839_NGG	BRCA2-CG-NGG	.
BRCA2	p.V159M	nonsynonymous SNV	-0.157962	0.0638456	0.231411	0.384672	Other	Pathogenic	exon5	BRCA2_G_32900287_NGG	BRCA2-CG-NGG	.
BRCA2	p.E1571E	synonymous SNV	-0.166069	0.0711338	0.224041	0.374241	Other	Likely_benign	exon11	BRCA2_G_32913205_NGG	BRCA2-CG-NGG	.
BRCA2	p.A1588T	nonsynonymous SNV	-0.464896	0.933961	0.0439029	0.154573	LOF	NA	exon11	BRCA2_G_32913254_NGG	BRCA2-CG-NGG	.
BRCA2	c.-802C>T	UTR5	-0.217632	0.146211	0.181909	0.342327	Other	NA	exon1	BRCA2_C_32889796_NGG	BRCA2-CG-NGG	NGG_inner_shared;NGG_NG_shared
BRCA2	p.Q2300X	stopgain	-0.609417	0.977735	0.0163228	0.0899059	LOF	NA	exon12	BRCA2_C_32918751_NGG	BRCA2-CG-NGG	.
BRCA2	p.Q3047X	stopgain	-0.400319	0.825845	0.0697095	0.193108	LOF	Pathogenic	exon24	BRCA2_C_32954165_NGG	BRCA2-CG-NGG	.
BRCA2	p.T2255I	nonsynonymous SNV	-1.02104	0.993938	5.93929e-05	0.000981082	LOF	NA	exon11	BRCA2_C_32915256_NGG	BRCA2-CG-NGG	.
BRCA2	p.L2510L	synonymous SNV	-0.33859	0.599827	0.103298	0.24643	Other	Likely_benign	exon15	BRCA2_G_32930659_NGG	BRCA2-CG-NGG	.
BRCA2	p.V2468I	nonsynonymous SNV	0.0912706	0.0232353	0.683352	0.727236	Other	Uncertain_significance	exon14	BRCA2_G_32929392_NGG	BRCA2-CG-NGG	.
BRCA2	p.A3186V	nonsynonymous SNV	-0.0502288	0.0218994	0.368565	0.477739	Other	NA	exon26	BRCA2_C_32971090_NGG	BRCA2-CG-NGG	NGG_NG_shared
BRCA2	p.E7K	nonsynonymous SNV	-0.0367827	0.0204824	0.388667	0.484206	Other	NA	exon2	BRCA2_G_32890616_NGG	BRCA2-CG-NGG	NGG_NG_shared
BRCA2	p.S3147F	nonsynonymous SNV	-0.138123	0.049555	0.252106	0.397311	Other	NA	exon25	BRCA2_C_32969009_NGG	BRCA2-CG-NGG	NGG_NG_shared
BRCA2	p.S1971F	nonsynonymous SNV	-0.11403	0.0374415	0.289897	0.424804	Other	NA	exon11	BRCA2_C_32914401_NGG	BRCA2-CG-NGG	NGG_NG_shared
BRCA2	p.Q2160X	stopgain	-0.182468	0.0890537	0.206598	0.362766	Other	Pathogenic	exon11	BRCA2_C_32914970_NGG	BRCA2-CG-NGG	NGG_NG_shared
BRCA2	p.P2347L	nonsynonymous SNV	-0.136502	0.048579	0.259395	0.401702	Other	NA	exon14	BRCA2_C_32929029_NGG	BRCA2-CG-NGG	NGG_NG_shared
BRCA2	p.V208M	nonsynonymous SNV	-0.265726	0.281774	0.137635	0.29944	Other	NA	exon7	BRCA2_G_32900743_NGG	BRCA2-CG-NGG	NGG_inner_shared
BRCA2	p.D946N	nonsynonymous SNV	-0.947041	0.989546	0.00025508	0.00344745	LOF	NA	exon11	BRCA2_G_32911328_NGG	BRCA2-CG-NGG	.
BRCA2	p.F1009F	synonymous SNV	-0.602937	0.977498	0.0149023	0.0852104	LOF	NA	exon11	BRCA2_C_32911519_NGG	BRCA2-CG-NGG	.
BRCA2	splicing	splicing	-1.74708	0.999988	0	0	LOF	NA	NA	BRCA2_G_32971034_NGG	BRCA2-CG-NGG	.
BRCA2	p.V208M	nonsynonymous SNV	-0.193952	0.104584	0.19745	0.356529	Other	NA	exon7	BRCA2_G_32900741_NGG	BRCA2-CG-NGG	NGG_inner_shared
BRCA2	p.G3141R	nonsynonymous SNV	-0.263451	0.273654	0.141802	0.305526	Other	Uncertain_significance	exon25	BRCA2_G_32968987_NGG	BRCA2-CG-NGG	NGG_NG_shared
BRCA2	p.Q1396X	stopgain	-0.168821	0.0738292	0.218791	0.37103	Other	NA	exon11	BRCA2_C_32912676_NGG	BRCA2-CG-NGG	NGG_NG_shared
BRCA2	p.C1200Y	nonsynonymous SNV	-0.0762871	0.0261559	0.328194	0.450083	Other	Uncertain_significance	exon11	BRCA2_G_32912091_NGG	BRCA2-CG-NGG	.
BRCA2	p.R2787C	nonsynonymous SNV	-0.0528091	0.0222259	0.372299	0.478517	Other	Conflicting_interpretations_of_pathogenicity	exon19	BRCA2_C_32944566_NGG	BRCA2-CG-NGG	.
BRCA2	p.E1940K	nonsynonymous SNV	-0.747595	0.977015	0.00358772	0.0285737	LOF	NA	exon11	BRCA2_G_32914309_NGG	BRCA2-CG-NGG	.
BRCA2	p.M2493I	nonsynonymous SNV	0.162739	0.0332179	0.600509	0.666236	Other	Uncertain_significance	exon15	BRCA2_G_32930608_NGG	BRCA2-CG-NGG	.
BRCA2	p.L2753F	nonsynonymous SNV	-0.310751	0.47122	0.112298	0.26086	Other	NA	exon18	BRCA2_C_32937596_NGG	BRCA2-CG-NGG	.
BRCA2	p.E612K	nonsynonymous SNV	-0.488343	0.951504	0.0393681	0.142267	LOF	Uncertain_significance	exon10	BRCA2_G_32907449_NGG	BRCA2-CG-NGG	.
BRCA2	p.D381N	nonsynonymous SNV	-0.141921	0.0519459	0.252104	0.397311	Other	Conflicting_interpretations_of_pathogenicity	exon10	BRCA2_G_32906754_NGG	BRCA2-CG-NGG	NGG_NG_shared
BRCA2	p.Q1934X	stopgain	-0.619137	0.977992	0.0142443	0.0843435	LOF	Pathogenic	exon11	BRCA2_C_32914291_NGG	BRCA2-CG-NGG	NGG_NG_shared
BRCA2	c.-903C>T	UTR5	-0.46048	0.929711	0.0443809	0.154573	LOF	NA	exon1	BRCA2_C_32889695_NGG	BRCA2-CG-NGG	.
BRCA2	p.L240L	synonymous SNV	-1.0655	0.9957	6.29876e-10	1.22141e-08	LOF	NA	exon9	BRCA2_G_32905090_NGG	BRCA2-CG-NGG	NGG_NG_shared
BRCA2	p.C3198Y	nonsynonymous SNV	-0.63956	0.97822	0.0112251	0.0695333	LOF	Conflicting_interpretations_of_pathogenicity	exon26	BRCA2_G_32971126_NGG	BRCA2-CG-NGG	.
BRCA2	p.S658F	nonsynonymous SNV	-0.498054	0.956758	0.034606	0.135195	LOF	Uncertain_significance	exon11	BRCA2_C_32910465_NGG	BRCA2-CG-NGG	.
BRCA2	p.T1707I	nonsynonymous SNV	-0.93851	0.988909	0.000376394	0.00453708	LOF	Uncertain_significance	exon11	BRCA2_C_32913612_NGG	BRCA2-CG-NGG	.
BRCA2	c.*642G>A:c.*643G>A:c.*646G>A	UTR3	-0.148518	0.0564684	0.242742	0.39084	Other	NA	NA	BRCA2_G_32973550_NGG	BRCA2-CG-NGG	.
BRCA2	p.S3364F	nonsynonymous SNV	-0.502167	0.958698	0.0330989	0.13325	LOF	NA	exon27	BRCA2_C_32972741_NGG	BRCA2-CG-NGG	.
BRCA2	p.K3267K	synonymous SNV	-1.704	0.999982	0	0	LOF	Likely_benign	exon27	BRCA2_G_32972451_NGG	BRCA2-CG-NGG	.
BRCA2	p.I1516I	synonymous SNV	-0.0980396	0.0317362	0.306626	0.434143	Other	NA	exon11	BRCA2_C_32913040_NGG	BRCA2-CG-NGG	.
BRCA2	p.H2395Y	nonsynonymous SNV	-0.218979	0.149021	0.175402	0.341613	Other	NA	exon14	BRCA2_C_32929173_NGG	BRCA2-CG-NGG	.
BRCA2	p.D293N	nonsynonymous SNV	0.058636	0.0202582	0.640327	0.694505	Other	NA	exon10	BRCA2_G_32906492_NGG	BRCA2-CG-NGG	.
BRCA2	p.E45K	nonsynonymous SNV	-0.459414	0.928633	0.0478916	0.156801	LOF	NA	exon3	BRCA2_G_32893279_NGG	BRCA2-CG-NGG	NGG_NG_shared
BRCA2	p.S2590F	nonsynonymous SNV	-0.246638	0.218948	0.151204	0.313481	Other	NA	exon16	BRCA2_C_32932030_NGG	BRCA2-CG-NGG	NGG_NG_shared
BRCA2	p.P3129S	nonsynonymous SNV	0.0903452	0.0231322	0.686472	0.727236	Other	Uncertain_significance	exon25	BRCA2_C_32968951_NGG	BRCA2-CG-NGG	.
BRCA2	p.H2563Y	nonsynonymous SNV	-0.390794	0.799244	0.0712573	0.194974	Other	NA	exon16	BRCA2_C_32931948_NGG	BRCA2-CG-NGG	.
BRCA2	p.G2078K	nonsynonymous SNV	-0.12525	0.042481	0.272489	0.411966	Other	NA	exon11	BRCA2_G_32914723_NGG	BRCA2-CG-NGG	.
BRCA2	p.E1113K	nonsynonymous SNV	-0.178204	0.0839451	0.210826	0.36526	Other	NA	exon11	BRCA2_G_32911829_NGG	BRCA2-CG-NGG	.
BRCA2	splicing	splicing	-0.120161	0.0400771	0.279201	0.416467	Other	NA	exon6	BRCA2_G_32900381_NGG	BRCA2-CG-NGG	.
BRCA2	p.T2783I	nonsynonymous SNV	-0.385806	0.784028	0.0730334	0.198615	Other	NA	exon19	BRCA2_C_32944555_NGG	BRCA2-CG-NGG	.
BRCA2	p.H1332Y	nonsynonymous SNV	-0.274382	0.314176	0.136742	0.298957	Other	Uncertain_significance	exon11	BRCA2_C_32912486_NGG	BRCA2-CG-NGG	.
BRCA2	p.R2892K	nonsynonymous SNV	-0.486911	0.950641	0.0395542	0.142267	LOF	NA	exon21	BRCA2_G_32950849_NGG	BRCA2-CG-NGG	NGG_NG_shared
BRCA2	p.R2896C	nonsynonymous SNV	-0.0942568	0.030603	0.30314	0.431406	Other	Uncertain_significance	exon21	BRCA2_C_32950860_NGG	BRCA2-CG-NGG	NGG_NG_shared
BRCA2	c.-25C>T	UTR5	-0.213505	0.137914	0.176184	0.341644	Other	NA	NA	BRCA2_C_32890573_NGG	BRCA2-CG-NGG	.
BRCA2	p.P2L	nonsynonymous SNV	-0.255725	0.247345	0.147793	0.313481	Other	Uncertain_significance	exon2	BRCA2_C_32890602_NGG	BRCA2-CG-NGG	.
BRCA2	p.E456E	synonymous SNV	-0.0752438	0.0259401	0.330335	0.450357	Other	Benign	exon10	BRCA2_G_32906983_NGG	BRCA2-CG-NGG	NGG_NG_shared
BRCA2	p.Q3247Q	synonymous SNV	0.113758	0.026035	0.719919	0.743249	Other	Likely_benign	exon27	BRCA2_G_32972391_NGG	BRCA2-CG-NGG	NGG_NG_shared
BRCA2	p.W1563X	stopgain	-0.154737	0.0611991	0.233965	0.38505	Other	Pathogenic	exon11	BRCA2_G_32913180_NGG	BRCA2-CG-NGG	.
BRCA2	p.S925F	nonsynonymous SNV	-0.847156	0.981217	0.000869287	0.00859922	LOF	NA	exon11	BRCA2_C_32911266_NGG	BRCA2-CG-NGG	NGG_NG_shared
BRCA2	p.T3349I	nonsynonymous SNV	-0.236117	0.189498	0.163394	0.322598	Other	NA	exon27	BRCA2_C_32972696_NGG	BRCA2-CG-NGG	.
BRCA2	p.L3101L	synonymous SNV	-1.24147	0.998956	3.31044e-14	8.68503e-13	LOF	Uncertain_significance	exon25	BRCA2_C_32968870_NGG	BRCA2-CG-NGG	.
BRCA2	p.V1068I	nonsynonymous SNV	-0.250276	0.229985	0.152841	0.313481	Other	NA	exon11	BRCA2_G_32911694_NGG	BRCA2-CG-NGG	.
BRCA2	p.S2782N	nonsynonymous SNV	-0.498379	0.956917	0.0348597	0.135195	LOF	NA	exon19	BRCA2_G_32944552_NGG	BRCA2-CG-NGG	NGG_NG_shared
BRCA2	p.S390F	nonsynonymous SNV	-0.429335	0.888239	0.0570086	0.173615	LOF	NA	exon10	BRCA2_C_32906781_NGG	BRCA2-CG-NGG	NGG_NG_shared
BRCA2	p.V2407I	nonsynonymous SNV	-0.672317	0.977995	0.00696622	0.0485458	LOF	NA	exon14	BRCA2_G_32929209_NGG	BRCA2-CG-NGG	NGG_NG_shared
BRCA2	p.E297K	nonsynonymous SNV	-0.0115531	0.0189261	0.447003	0.533057	Other	NA	exon10	BRCA2_G_32906504_NGG	BRCA2-CG-NGG	.
BRCA2	c.*245C>T	UTR3	-0.250355	0.230231	0.156478	0.314366	Other	NA	NA	BRCA2_C_32973149_NGG	BRCA2-CG-NGG	NGG_inner_shared;NGG_NG_shared
BRCA2	p.L2523L	synonymous SNV	0.0666051	0.0208563	0.657871	0.707013	Other	Likely_benign	exon15	BRCA2_C_32930694_NGG	BRCA2-CG-NGG	NGG_inner_shared;NG_inner_shared;NGG_NG_shared
BRCA2	p.M2775I	nonsynonymous SNV	-1.33657	0.999528	2.13472e-34	8.6553e-33	LOF	NA	exon18	BRCA2_G_32937664_NGG	BRCA2-CG-NGG	NGG_NG_shared
BRCA2	p.L2654F	nonsynonymous SNV	-0.0989676	0.0320259	0.298107	0.430277	Other	NA	exon17	BRCA2_C_32936814_NGG	BRCA2-CG-NGG	NGG_NG_shared
BRCA2	p.A535A	synonymous SNV	-0.0517895	0.0220946	0.367616	0.477739	Other	NA	exon10	BRCA2_C_32907219_NGG	BRCA2-CG-NGG	.
BRCA2	p.L782L	synonymous SNV	-0.420701	0.87241	0.0588434	0.176135	LOF	Likely_benign	exon11	BRCA2_C_32910836_NGG	BRCA2-CG-NGG	NGG_inner_shared
BRCA2	p.K2594K	synonymous SNV	-0.322294	0.52488	0.102225	0.24643	Other	NA	exon16	BRCA2_G_32932043_NGG	BRCA2-CG-NGG	NGG_NG_shared
BRCA2	p.R841K	nonsynonymous SNV	-0.194314	0.105119	0.189931	0.348902	Other	Uncertain_significance	exon11	BRCA2_G_32911016_NGG	BRCA2-CG-NGG	NGG_NG_shared
BRCA2	p.S1369F	nonsynonymous SNV	-0.215207	0.141279	0.177396	0.342327	Other	Uncertain_significance	exon11	BRCA2_C_32912598_NGG	BRCA2-CG-NGG	NGG_NG_shared
BRCA2	p.A1847T	nonsynonymous SNV	-0.0865494	0.0285169	0.322377	0.448631	Other	Uncertain_significance	exon11	BRCA2_G_32914031_NGG	BRCA2-CG-NGG	.
BRCA2	c.*608G>A	UTR3	-0.32227	0.524767	0.103069	0.24643	Other	NA	NA	BRCA2_G_32973512_NGG	BRCA2-CG-NGG	.
BRCA2	p.T810I	nonsynonymous SNV	-0.244981	0.214069	0.151897	0.313481	Other	Conflicting_interpretations_of_pathogenicity	exon11	BRCA2_C_32910921_NGG	BRCA2-CG-NGG	NGG_NG_shared
BRCA2	p.E1110K	nonsynonymous SNV	-0.167552	0.0725723	0.222997	0.373897	Other	NA	exon11	BRCA2_G_32911820_NGG	BRCA2-CG-NGG	.
BRCA2	p.L2803L	synonymous SNV	-0.379895	0.764847	0.0770229	0.206941	Other	Likely_benign	exon19	BRCA2_G_32944616_NGG	BRCA2-CG-NGG	.
BRCA2	p.L403L	synonymous SNV	-0.0780628	0.026533	0.328207	0.450083	Other	NA	exon10	BRCA2_C_32906822_NGG	BRCA2-CG-NGG	NGG_inner_shared;NGG_NG_shared
BRCA2	p.L709L	synonymous SNV	-0.445808	0.912912	0.0481298	0.156801	LOF	Benign	exon11	BRCA2_C_32910617_NGG	BRCA2-CG-NGG	NGG_inner_shared
BRCA2	p.E83K	nonsynonymous SNV	-0.25299	0.238506	0.153226	0.313481	Other	NA	exon3	BRCA2_G_32893393_NGG	BRCA2-CG-NGG	NGG_NG_shared
BRCA2	p.T1557T	synonymous SNV	0.693325	0.00635835	0.993446	0.993446	Other	NA	exon11	BRCA2_C_32913163_NGG	BRCA2-CG-NGG	.
BRCA2	p.A3122V	nonsynonymous SNV	0.994176	0.00207816	0.75004	0.769007	Other	Uncertain_significance	exon25	BRCA2_C_32968931_NGG	BRCA2-CG-NGG	NGG_NG_shared
BRCA2	p.A2534V	nonsynonymous SNV	-0.989067	0.992286	0.000225069	0.00334602	LOF	Likely_benign	exon15	BRCA2_C_32930730_NGG	BRCA2-CG-NGG	.
BRCA2	p.E394K	nonsynonymous SNV	-0.944018	0.989323	0.000325641	0.00423645	LOF	NA	exon10	BRCA2_G_32906795_NGG	BRCA2-CG-NGG	.
BRCA2	p.R787K	nonsynonymous SNV	0.0460687	0.0194907	0.617878	0.680428	Other	NA	exon11	BRCA2_G_32910852_NGG	BRCA2-CG-NGG	NGG_NG_shared
BRCA2	p.Q2960X	stopgain	-0.404657	0.83691	0.0672103	0.190929	LOF	Pathogenic	exon22	BRCA2_C_32953577_NGG	BRCA2-CG-NGG	.
BRCA2	p.G1218G	synonymous SNV	-0.765624	0.977143	0.00231205	0.0206235	LOF	NA	exon11	BRCA2_C_32912146_NGG	BRCA2-CG-NGG	.
BRCA2	p.I3418I	synonymous SNV	-0.692606	0.977667	0.00720447	0.0494337	LOF	NA	exon27	BRCA2_C_32972904_NGG	BRCA2-CG-NGG	.
BRCA2	p.Q569Q	synonymous SNV	0.140762	0.0299502	0.748518	0.769007	Other	Likely_benign	exon10	BRCA2_G_32907322_NGG	BRCA2-CG-NGG	NGG_NG_shared
BRCA2	p.P2276L	nonsynonymous SNV	0.104805	0.0248562	0.700616	0.729177	Other	NA	exon11	BRCA2_C_32915318_NGG	BRCA2-CG-NGG	.
BRCA2	p.G162K	nonsynonymous SNV	0.0464163	0.019509	0.631596	0.690421	Other	NA	exon6	BRCA2_G_32900387_NGG	BRCA2-CG-NGG	NGG_NG_shared
BRCA2	p.M3234I	nonsynonymous SNV	-0.897925	0.985575	0.000649213	0.0067337	LOF	NA	exon27	BRCA2_G_32972352_NGG	BRCA2-CG-NGG	.
BRCA2	p.F3328F	synonymous SNV	0.219499	0.0387024	0.620389	0.681511	Other	NA	exon27	BRCA2_C_32972634_NGG	BRCA2-CG-NGG	.
BRCA2	p.V2102I	nonsynonymous SNV	-0.123123	0.0414514	0.265867	0.406201	Other	Conflicting_interpretations_of_pathogenicity	exon11	BRCA2_G_32914796_NGG	BRCA2-CG-NGG	.
BRCA2	p.S3284N	nonsynonymous SNV	-0.294277	0.396719	0.1246	0.282195	Other	NA	exon27	BRCA2_G_32972497_NGG	BRCA2-CG-NGG	.
BRCA2	p.T167I	nonsynonymous SNV	-0.541519	0.970967	0.0263348	0.121005	LOF	NA	exon6	BRCA2_C_32900403_NGG	BRCA2-CG-NGG	.
BRCA2	p.Q1886X	stopgain	-0.938586	0.988915	0.000187654	0.00288599	LOF	Pathogenic	exon11	BRCA2_C_32914148_NGG	BRCA2-CG-NGG	NGG_inner_shared
BRCA2	p.R2973H	nonsynonymous SNV	0.304857	0.0335289	0.643682	0.695114	Other	Conflicting_interpretations_of_pathogenicity	exon22	BRCA2_G_32953617_NGG	BRCA2-CG-NGG	NGG_NG_shared
BRCA2	p.R2645K	nonsynonymous SNV	-0.106508	0.0345617	0.29077	0.424804	Other	NA	exon17	BRCA2_G_32936788_NGG	BRCA2-CG-NGG	.
BRCA2	p.Q2749X	stopgain	-0.616829	0.97794	0.0138057	0.0832072	LOF	Pathogenic	exon18	BRCA2_C_32937584_NGG	BRCA2-CG-NGG	.
BRCA2	p.C138Y	nonsynonymous SNV	-0.192504	0.102476	0.198352	0.356714	Other	NA	exon4	BRCA2_G_32899309_NGG	BRCA2-CG-NGG	NGG_NG_shared
BRCA2	p.W31X	stopgain	-0.518036	0.964855	0.0271632	0.121148	LOF	Pathogenic	exon3	BRCA2_G_32893238_NGG	BRCA2-CG-NGG	NGG_NG_shared
BRCA2	p.T1566I	nonsynonymous SNV	-0.0647645	0.0239967	0.354214	0.467395	Other	NA	exon11	BRCA2_C_32913189_NGG	BRCA2-CG-NGG	NGG_NG_shared
BRCA2	p.V746M	nonsynonymous SNV	0.281113	0.0361279	0.875814	0.881745	Other	NA	exon11	BRCA2_G_32910728_NGG	BRCA2-CG-NGG	.
BRCA2	p.E3403K	nonsynonymous SNV	0.57372	0.0104491	0.979643	0.981845	Other	NA	exon27	BRCA2_G_32972857_NGG	BRCA2-CG-NGG	NGG_NG_shared
BRCA2	p.L400F	nonsynonymous SNV	-0.151633	0.0587786	0.240944	0.389352	Other	NA	exon10	BRCA2_C_32906811_NGG	BRCA2-CG-NGG	NGG_NG_shared
BRCA2	p.E1755E	synonymous SNV	-0.110586	0.0360769	0.293819	0.425465	Other	Likely_benign	exon11	BRCA2_G_32913757_NGG	BRCA2-CG-NGG	.
BRCA1	p.L159L	synonymous SNV	-0.276998	0.361844	4.84378e-10	1.71651e-08	Other	Likely_benign	exon7	BRCA1_A_41251862_NG	BRCA1-AT-NG	NGG_NG_shared
BRCA1	p.T1619A	nonsynonymous SNV	0.00994943	0.0487451	0.521787	0.870245	Other	NA	exon15	BRCA1_T_41223073_NG	BRCA1-AT-NG	NGG_NG_shared
BRCA1	p.K1601K	synonymous SNV	-0.0842736	0.0931712	0.302936	0.667048	Other	Likely_benign	exon15	BRCA1_T_41223128_NG	BRCA1-AT-NG	.
BRCA1	p.S1448G	nonsynonymous SNV	-0.147101	0.146613	0.165323	0.478256	Other	NA	exon12	BRCA1_T_41234436_NG	BRCA1-AT-NG	.
BRCA1	p.S157S	synonymous SNV	-0.619955	0.964285	0.0196142	0.0865359	LOF	NA	exon7	BRCA1_A_41251868_NG	BRCA1-AT-NG	.
BRCA1	p.K1208R	nonsynonymous SNV	0.0131771	0.0477214	0.544632	0.88999	Other	NA	exon10	BRCA1_T_41243925_NG	BRCA1-AT-NG	.
BRCA1	c.-1368T>C	UTR5	-0.0160603	0.0579827	0.443619	0.791571	Other	NA	exon1	BRCA1_A_41277481_NG	BRCA1-AT-NG	NGG_NG_shared
BRCA1	p.T922A	nonsynonymous SNV	-0.903141	0.997964	0.0207896	0.0865359	LOF	NA	exon10	BRCA1_T_41244784_NG	BRCA1-AT-NG	NGG_NG_shared
BRCA1	c.*997T>C	UTR3	-0.428802	0.739372	0.00899817	0.0698409	Other	NA	NA	BRCA1_A_41196695_NG	BRCA1-AT-NG	.
BRCA1	p.A675A	synonymous SNV	-0.0717895	0.0852706	0.327286	0.701593	Other	NA	exon10	BRCA1_T_41245522_NG	BRCA1-AT-NG	.
BRCA1	p.H619R	nonsynonymous SNV	-0.50034	0.866317	0.0154961	0.0865359	Other	NA	exon10	BRCA1_T_41245692_NG	BRCA1-AT-NG	.
BRCA1	c.*1146T>C	UTR3	0.151474	0.0204896	0.838805	1	Other	NA	NA	BRCA1_A_41196549_NG	BRCA1-AT-NG	.
BRCA1	p.D214G	nonsynonymous SNV	-0.0801244	0.0904605	0.306229	0.67169	Other	Uncertain_significance	exon9	BRCA1_T_41247892_NG	BRCA1-AT-NG	.
BRCA1	p.E1345G	nonsynonymous SNV	-0.108628	0.110947	0.254805	0.608439	Other	NA	exon10	BRCA1_T_41243513_NG	BRCA1-AT-NG	.
BRCA1	nonsynonymous SNV	nonsynonymous SNV	-0.275937	0.359432	7.64339e-06	0.000222246	Other	NA	exon22	BRCA1_A_41199698_NG	BRCA1-AT-NG	NGG_inner_shared;NG_inner_shared;NGG_NG_shared
BRCA1	p.T1620T	synonymous SNV	0.464024	0.00409005	0.686728	0.949694	Other	NA	exon15	BRCA1_A_41223071_NG	BRCA1-AT-NG	.
BRCA1	p.L87S	synonymous SNV	0.138487	0.0220754	0.813085	1	Other	Likely_benign	exon5	BRCA1_A_41256926_NG	BRCA1-AT-NG	.
BRCA1	c.*1357A>G	UTR3	-0.346616	0.535925	0.000723013	0.0113875	Other	NA	NA	BRCA1_T_41196338_NG	BRCA1-AT-NG	.
BRCA1	p.K1079E	nonsynonymous SNV	0.0955792	0.0284243	0.582606	0.891122	Other	NA	exon10	BRCA1_T_41244313_NG	BRCA1-AT-NG	.
BRCA1	p.N144N	synonymous SNV	0.0860425	0.0301119	0.694222	0.951277	Other	NA	exon6	BRCA1_A_41256148_NG	BRCA1-AT-NG	.
BRCA1	p.D397G	nonsynonymous SNV	-0.543659	0.915513	0.0185799	0.0865359	LOF	NA	exon10	BRCA1_T_41246358_NG	BRCA1-AT-NG	.
BRCA1	p.F1316S	nonsynonymous SNV	-0.0428267	0.0696298	0.388683	0.746082	Other	NA	exon10	BRCA1_A_41243601_NG	BRCA1-AT-NG	.
BRCA1	p.Y777C	nonsynonymous SNV	-0.131825	0.131221	0.20424	0.541142	Other	NA	exon10	BRCA1_T_41245218_NG	BRCA1-AT-NG	.
BRCA1	p.I548V	nonsynonymous SNV	0.116062	0.0251601	0.761823	0.99107	Other	Uncertain_significance	exon10	BRCA1_T_41245906_NG	BRCA1-AT-NG	.
BRCA1	p.A1412A	synonymous SNV	-0.163315	0.164924	0.13582	0.415148	Other	NA	exon12	BRCA1_A_41234542_NG	BRCA1-AT-NG	NGG_NG_shared
BRCA1	p.M1008T	nonsynonymous SNV	-0.293044	0.399459	0	0	Other	NA	exon10	BRCA1_A_41244525_NG	BRCA1-AT-NG	.
BRCA1	p.K463E	nonsynonymous SNV	0.112546	0.0256879	0.763026	0.99107	Other	Uncertain_significance	exon10	BRCA1_T_41246158_NG	BRCA1-AT-NG	.
BRCA1	p.Q1409R	nonsynonymous SNV	-0.102256	0.105972	0.262967	0.622026	Other	NA	exon12	BRCA1_T_41234552_NG	BRCA1-AT-NG	.
BRCA1	p.T1289A	nonsynonymous SNV	-0.795329	0.994625	0.0224352	0.0865359	LOF	NA	exon10	BRCA1_T_41243683_NG	BRCA1-AT-NG	.
BRCA1	p.E914G	nonsynonymous SNV	-0.361176	0.574127	0.00171657	0.0231737	Other	NA	exon10	BRCA1_T_41244807_NG	BRCA1-AT-NG	.
BRCA1	p.E1011G	synonymous SNV	0.125978	0.0237381	0.789483	1	Other	NA	exon10	BRCA1_T_41244516_NG	BRCA1-AT-NG	.
BRCA1	p.N635D	nonsynonymous SNV	0.81307	0.00205926	0.977848	1	Other	NA	exon10	BRCA1_T_41245645_NG	BRCA1-AT-NG	.
BRCA1	p.Q1785R	nonsynonymous SNV	0.568217	0.00288084	0.980267	1	Other	NA	exon21	BRCA1_T_41201190_NG	BRCA1-AT-NG	.
BRCA1	p.F1734F	synonymous SNV	-0.00989962	0.0556255	0.456719	0.799258	Other	NA	exon19	BRCA1_A_41209144_NG	BRCA1-AT-NG	.
BRCA1	p.E1836G	nonsynonymous SNV	-0.390403	0.649152	0.00470295	0.0484831	Other	NA	exon23	BRCA1_T_41197782_NG	BRCA1-AT-NG	NG_inner_shared
BRCA1	p.K935R	nonsynonymous SNV	0.400671	0.00542755	0.993416	1	Other	NA	exon10	BRCA1_T_41244744_NG	BRCA1-AT-NG	.
BRCA1	p.N1354D	synonymous SNV	0.0881693	0.0297256	0.704044	0.956151	Other	NA	exon10	BRCA1_T_41243488_NG	BRCA1-AT-NG	.
BRCA1	c.-1293A>G	UTR5	-0.402303	0.678401	0.00706507	0.0610931	Other	NA	exon1	BRCA1_T_41277406_NG	BRCA1-AT-NG	.
BRCA1	p.S768S	synonymous SNV	-0.127803	0.127449	0.212522	0.553375	Other	NA	exon10	BRCA1_A_41245242_NG	BRCA1-AT-NG	.
BRCA1	p.M751V	nonsynonymous SNV	-0.199574	0.214107	0.065839	0.218948	Other	NA	exon10	BRCA1_T_41245297_NG	BRCA1-AT-NG	NGG_NG_shared
BRCA1	c.-1212T>C	UTR5	-0.137433	0.136672	0.192481	0.522795	Other	NA	exon1	BRCA1_A_41277325_NG	BRCA1-AT-NG	.
BRCA1	p.D1220G	nonsynonymous SNV	-0.268234	0.342212	0.000142735	0.00311271	Other	NA	exon10	BRCA1_T_41243889_NG	BRCA1-AT-NG	.
BRCA1	p.F1124L	nonsynonymous SNV	-0.384313	0.633837	0.00352123	0.0399307	Other	NA	exon10	BRCA1_A_41244178_NG	BRCA1-AT-NG	.
BRCA1	p.Y101H	nonsynonymous SNV	0.0621333	0.0348862	0.558838	0.891122	Other	NA	exon5	BRCA1_A_41256885_NG	BRCA1-AT-NG	.
BRCA1	p.K1160R	nonsynonymous SNV	-0.102111	0.105861	0.264614	0.622026	Other	NA	exon10	BRCA1_T_41244069_NG	BRCA1-AT-NG	.
BRCA1	c.*112T>C	UTR3	-0.0807116	0.0908388	0.299243	0.661485	Other	NA	NA	BRCA1_A_41197583_NG	BRCA1-AT-NG	NGG_NG_shared
BRCA1	p.N630N	synonymous SNV	-0.346461	0.53552	0.00100272	0.0149616	Other	NA	exon10	BRCA1_A_41245658_NG	BRCA1-AT-NG	.
BRCA1	p.L63S	nonsynonymous SNV	-0.59061	0.950038	0.0197844	0.0865359	LOF	NA	exon4	BRCA1_A_41258495_NG	BRCA1-AT-NG	NGG_NG_shared
BRCA1	p.K175E	nonsynonymous SNV	-0.252443	0.30862	0.00381919	0.0427875	Other	Uncertain_significance	exon7	BRCA1_T_41251813_NG	BRCA1-AT-NG	.
BRCA1	p.S1434G	nonsynonymous SNV	0.0962858	0.0283037	0.576902	0.891122	Other	NA	exon12	BRCA1_T_41234478_NG	BRCA1-AT-NG	.
BRCA1	c.*500A>G	UTR3	-0.478952	0.834556	0.0154921	0.0865359	Other	NA	NA	BRCA1_T_41197195_NG	BRCA1-AT-NG	NGG_NG_shared
BRCA1	p.L983L	synonymous SNV	0.171614	0.0182813	0.882198	1	Other	NA	exon10	BRCA1_A_41244599_NG	BRCA1-AT-NG	.
BRCA1	p.D369D	synonymous SNV	-0.0458177	0.0710874	0.380112	0.745756	Other	NA	exon10	BRCA1_A_41246441_NG	BRCA1-AT-NG	NGG_NG_shared
BRCA1	p.L73L	synonymous SNV	-0.108915	0.111177	0.249691	0.604397	Other	Likely_benign	exon5	BRCA1_T_41256967_NG	BRCA1-AT-NG	NG_inner_shared
BRCA1	c.*1149T>C	UTR3	0.0600306	0.035347	0.651287	0.928256	Other	NA	NA	BRCA1_A_41196546_NG	BRCA1-AT-NG	.
BRCA1	p.V772V	synonymous SNV	-0.0267065	0.0623292	0.424541	0.772759	Other	Likely_benign	exon10	BRCA1_T_41245232_NG	BRCA1-AT-NG	NGG_NG_shared
BRCA1	p.E670G	nonsynonymous SNV	0.129336	0.0232779	0.796948	1	Other	NA	exon10	BRCA1_T_41245539_NG	BRCA1-AT-NG	.
BRCA1	p.H1822R	nonsynonymous SNV	-0.250658	0.304974	0.00384861	0.0427875	Other	NA	exon22	BRCA1_T_41199662_NG	BRCA1-AT-NG	.
BRCA1	p.L290L	synonymous SNV	-0.408475	0.693154	0.00730672	0.0610931	Other	NA	exon10	BRCA1_T_41246678_NG	BRCA1-AT-NG	.
BRCA1	p.S1336S	synonymous SNV	-0.0977009	0.102561	0.277003	0.641064	Other	NA	exon10	BRCA1_A_41243540_NG	BRCA1-AT-NG	NGG_NG_shared
BRCA1	p.T97T	synonymous SNV	-0.0877709	0.0955243	0.288372	0.650126	Other	Likely_benign	exon5	BRCA1_T_41256895_NG	BRCA1-AT-NG	.
BRCA1	intronic	intronic	-0.119259	0.119801	0.227489	0.575743	Other	NA	NA	BRCA1_A_41277230_NG	BRCA1-AT-NG	.
BRCA1	p.N383D	nonsynonymous SNV	0.398538	0.00548359	0.993757	1	Other	NA	exon10	BRCA1_T_41246401_NG	BRCA1-AT-NG	.
BRCA1	p.C27C	synonymous SNV	-0.528234	0.900159	0.0186965	0.0865359	LOF	NA	exon3	BRCA1_A_41267796_NG	BRCA1-AT-NG	NGG_inner_shared;NGG_NG_shared
BRCA1	p.I769V	nonsynonymous SNV	-0.158423	0.159175	0.143444	0.430333	Other	NA	exon10	BRCA1_T_41245243_NG	BRCA1-AT-NG	NGG_NG_shared
BRCA1	c.*873A>G	UTR3	0.334911	0.00756222	0.999954	1	Other	NA	NA	BRCA1_T_41196822_NG	BRCA1-AT-NG	.
BRCA1	p.C636C	synonymous SNV	-0.199098	0.213383	0.0635144	0.213093	Other	NA	exon10	BRCA1_A_41245640_NG	BRCA1-AT-NG	.
BRCA1	p.L1133L	synonymous SNV	-0.294894	0.403922	0	0	Other	NA	exon10	BRCA1_T_41244153_NG	BRCA1-AT-NG	NG_inner_shared
BRCA1	p.K309K	synonymous SNV	0.0486079	0.0379787	0.551486	0.88999	Other	NA	exon10	BRCA1_T_41246621_NG	BRCA1-AT-NG	NGG_NG_shared
BRCA1	p.E1112G	nonsynonymous SNV	-0.044364	0.0703747	0.38594	0.746082	Other	NA	exon10	BRCA1_T_41244213_NG	BRCA1-AT-NG	.
BRCA1	p.K520R	nonsynonymous SNV	0.133428	0.022731	0.597162	0.899312	Other	NA	exon10	BRCA1_T_41245989_NG	BRCA1-AT-NG	.
BRCA1	p.N1259S	nonsynonymous SNV	0.323338	0.00803496	0.650524	0.928256	Other	NA	exon10	BRCA1_T_41243772_NG	BRCA1-AT-NG	.
BRCA1	p.S1294G	nonsynonymous SNV	0.300032	0.00908898	1	1	Other	NA	exon10	BRCA1_T_41243668_NG	BRCA1-AT-NG	.
BRCA1	p.I171V	nonsynonymous SNV	-0.0390339	0.0678293	0.392121	0.746082	Other	Likely_benign	exon7	BRCA1_T_41251826_NG	BRCA1-AT-NG	.
BRCA1	p.Y130H	nonsynonymous SNV	-0.722546	0.988719	0.0201486	0.0865359	LOF	NA	exon6	BRCA1_A_41256192_NG	BRCA1-AT-NG	.
BRCA1	p.E1754E	synonymous SNV	-0.585989	0.947343	0.0202685	0.0865359	LOF	NA	exon19	BRCA1_T_41209084_NG	BRCA1-AT-NG	NGG_NG_shared
BRCA1	p.L702L	synonymous SNV	-0.124168	0.124135	0.216187	0.557174	Other	NA	exon10	BRCA1_A_41245443_NG	BRCA1-AT-NG	.
BRCA1	p.K325E	nonsynonymous SNV	-0.720323	0.988446	0.0235792	0.0888332	LOF	NA	exon10	BRCA1_T_41246574_NG	BRCA1-AT-NG	.
BRCA1	p.T509T	synonymous SNV	-0.445488	0.774201	0.00905345	0.0698409	Other	Likely_benign	exon10	BRCA1_T_41246021_NG	BRCA1-AT-NG	NGG_NG_shared
BRCA1	p.K351K	synonymous SNV	0.161646	0.0193385	0.857268	1	Other	NA	exon10	BRCA1_T_41246495_NG	BRCA1-AT-NG	.
BRCA1	p.R296R	nonsynonymous SNV	0.100662	0.0275702	0.586207	0.894497	Other	Uncertain_significance	exon10	BRCA1_T_41246660_NG	BRCA1-AT-NG	.
BRCA1	c.-1372A>G	UTR5	-0.997638	0.999144	0.0202822	0.0865359	LOF	NA	exon1	BRCA1_T_41277485_NG	BRCA1-AT-NG	.
BRCA1	p.L118P	nonsynonymous SNV	-0.0409215	0.0687188	0.387435	0.746082	Other	NA	exon6	BRCA1_A_41256227_NG	BRCA1-AT-NG	.
BRCA1	p.T1022A	nonsynonymous SNV	-0.2153	0.2393	0.0396127	0.14126	Other	NA	exon10	BRCA1_T_41244484_NG	BRCA1-AT-NG	.
BRCA1	p.R1645G	nonsynonymous SNV	0.069064	0.0334163	0.565575	0.891122	Other	NA	exon15	BRCA1_T_41222998_NG	BRCA1-AT-NG	.
BRCA1	p.R131R	synonymous SNV	0.19372	0.0161609	0.922276	1	Other	NA	exon6	BRCA1_T_41256187_NG	BRCA1-AT-NG	.
BRCA1	p.I1858T	nonsynonymous SNV	-0.228888	0.263051	0.0227702	0.0869407	Other	Conflicting_interpretations_of_pathogenicity	exon23	BRCA1_A_41197714_NG	BRCA1-AT-NG	NGG_NG_shared
BRCA1	p.H1618R	nonsynonymous SNV	-0.709317	0.986982	0.0208647	0.0865359	LOF	Uncertain_significance	exon15	BRCA1_T_41223078_NG	BRCA1-AT-NG	.
BRCA1	nonsynonymous SNV	nonsynonymous SNV	0.379131	0.00603154	0.668205	0.93632	Other	NA	NA	BRCA1_T_41197818_NG	BRCA1-AT-NG	NGG_inner_shared;NG_inner_shared;NGG_NG_shared
BRCA1	c.-1262A>G:c.-1264A>G	UTR5	-0.0262377	0.0621302	0.434883	0.782942	Other	NA	exon1	BRCA1_T_41277375_NG	BRCA1-AT-NG	.
BRCA1	p.K734R	nonsynonymous SNV	0.027185	0.0435575	0.541037	0.888081	Other	NA	exon10	BRCA1_T_41245347_NG	BRCA1-AT-NG	.
BRCA1	p.G183G	synonymous SNV	-0.0427739	0.0696043	0.385297	0.746082	Other	Likely_benign	exon8	BRCA1_T_41249305_NG	BRCA1-AT-NG	.
BRCA1	p.E438G	nonsynonymous SNV	0.490839	0.00368407	0.985575	1	Other	NA	exon10	BRCA1_T_41246235_NG	BRCA1-AT-NG	.
BRCA1	p.Q1747Q	synonymous SNV	-0.243636	0.290935	0.00715433	0.0610931	Other	NA	exon19	BRCA1_T_41209105_NG	BRCA1-AT-NG	.
BRCA1	p.S1245G	nonsynonymous SNV	-0.608225	0.959143	0.0212762	0.0865359	LOF	NA	exon10	BRCA1_T_41243815_NG	BRCA1-AT-NG	.
BRCA1	intronic	intronic	0.0160964	0.0468169	0.555812	0.89081	Other	NA	NA	BRCA1_A_41277218_NG	BRCA1-AT-NG	.
BRCA1	p.K1702K	synonymous SNV	0.695085	0.00225516	0.978421	1	Other	Conflicting_interpretations_of_pathogenicity	exon17	BRCA1_T_41215937_NG	BRCA1-AT-NG	.
BRCA1	p.T208A	nonsynonymous SNV	-0.0644043	0.0809433	0.342984	0.709752	Other	NA	exon9	BRCA1_T_41247911_NG	BRCA1-AT-NG	NGG_NG_shared
BRCA1	c.*1061A>G	UTR3	0.00109736	0.051685	0.505065	0.857402	Other	NA	NA	BRCA1_T_41196632_NG	BRCA1-AT-NG	.
BRCA1	c.*707A>G	UTR3	-0.332683	0.499438	0.000139428	0.00310023	Other	NA	NA	BRCA1_T_41196990_NG	BRCA1-AT-NG	.
BRCA1	p.T1677T	synonymous SNV	-0.201755	0.217457	0.0615983	0.207894	Other	Likely_benign	exon16	BRCA1_A_41219668_NG	BRCA1-AT-NG	NGG_NG_shared
BRCA1	p.T1376A	nonsynonymous SNV	0.0852072	0.0302652	0.579451	0.891122	Other	NA	exon11	BRCA1_T_41243020_NG	BRCA1-AT-NG	.
BRCA1	p.L1209L	synonymous SNV	-0.146734	0.146223	0.167363	0.479122	Other	NA	exon10	BRCA1_T_41243921_NG	BRCA1-AT-NG	NGG_NG_shared
BRCA1	p.D96G	nonsynonymous SNV	-0.118451	0.119103	0.226166	0.575085	Other	Uncertain_significance	exon5	BRCA1_T_41256899_NG	BRCA1-AT-NG	.
BRCA1	p.M128V	nonsynonymous SNV	-0.356901	0.56293	0.00179891	0.0239996	Other	Uncertain_significance	exon6	BRCA1_T_41256198_NG	BRCA1-AT-NG	.
BRCA1	p.N1745D	nonsynonymous SNV	-0.123362	0.123412	0.222471	0.569487	Other	NA	exon19	BRCA1_T_41209113_NG	BRCA1-AT-NG	.
BRCA1	p.F808F	synonymous SNV	0.34128	0.0073155	0.999228	1	Other	NA	exon10	BRCA1_A_41245124_NG	BRCA1-AT-NG	.
BRCA1	c.*1323A>G	UTR3	0.0846558	0.0303669	0.699544	0.953465	Other	Uncertain_significance	NA	BRCA1_T_41196372_NG	BRCA1-AT-NG	.
BRCA1	c.*557A>G	UTR3	0.536008	0.00315982	0.982695	1	Other	NA	NA	BRCA1_T_41197138_NG	BRCA1-AT-NG	.
BRCA1	c.-1196T>C	UTR5	-0.1173	0.118116	0.235255	0.585042	Other	NA	exon1	BRCA1_A_41277309_NG	BRCA1-AT-NG	.
BRCA1	p.M1411V	nonsynonymous SNV	0.0246294	0.0442847	0.571051	0.891122	Other	Uncertain_significance	exon12	BRCA1_T_41234547_NG	BRCA1-AT-NG	.
BRCA1	c.*568A>G	UTR3	-0.15446	0.154661	0.155367	0.458818	Other	NA	NA	BRCA1_T_41197127_NG	BRCA1-AT-NG	NGG_NG_shared
BRCA1	p.N799S	nonsynonymous SNV	-0.0466004	0.0714745	0.379884	0.745756	Other	NA	exon10	BRCA1_T_41245152_NG	BRCA1-AT-NG	.
BRCA1	p.S1374G	nonsynonymous SNV	0.252036	0.0117542	0.997133	1	Other	NA	exon11	BRCA1_T_41243026_NG	BRCA1-AT-NG	.
BRCA1	p.H1244H	synonymous SNV	-0.582911	0.945473	0.0208047	0.0865359	LOF	NA	exon10	BRCA1_A_41243816_NG	BRCA1-AT-NG	.
BRCA1	p.V1607V	synonymous SNV	-0.0393802	0.0679915	0.391493	0.746082	Other	NA	exon15	BRCA1_A_41223110_NG	BRCA1-AT-NG	.
BRCA1	splicing	splicing	-0.2645	0.334057	0.000815031	0.0126609	Other	NA	exon1	BRCA1_A_41277292_NG	BRCA1-AT-NG	.
BRCA1	p.A807A	synonymous SNV	0.0130643	0.0477567	0.539014	0.888081	Other	Likely_benign	exon10	BRCA1_T_41245127_NG	BRCA1-AT-NG	NGG_NG_shared
BRCA1	p.N1403S	nonsynonymous SNV	0.306792	0.00876861	1	1	Other	NA	exon12	BRCA1_T_41234570_NG	BRCA1-AT-NG	.
BRCA1	p.E1683G	nonsynonymous SNV	-0.126102	0.125887	0.214193	0.553375	Other	NA	exon16	BRCA1_T_41219651_NG	BRCA1-AT-NG	.
BRCA1	p.T1700T	synonymous SNV	-0.402479	0.678826	0.00574434	0.0555075	Other	NA	exon17	BRCA1_T_41215943_NG	BRCA1-AT-NG	NGG_NG_shared
BRCA1	p.N547D	nonsynonymous SNV	0.201307	0.0154974	0.93721	1	Other	NA	exon10	BRCA1_T_41245908_NG	BRCA1-AT-NG	NGG_NG_shared
BRCA1	p.L1639S	nonsynonymous SNV	-0.358063	0.565977	0.00146956	0.0203631	Other	NA	exon15	BRCA1_A_41223015_NG	BRCA1-AT-NG	.
BRCA1	p.Q1612R	nonsynonymous SNV	0.13046	0.0231261	0.594785	0.89815	Other	NA	exon15	BRCA1_T_41223096_NG	BRCA1-AT-NG	.
BRCA1	c.-1352A>G	UTR5	-0.206428	0.224787	0.0527289	0.180648	Other	NA	exon1	BRCA1_T_41277465_NG	BRCA1-AT-NG	NGG_NG_shared
BRCA1	c.*550A>G	UTR3	0.11759	0.0249346	0.763644	0.99107	Other	NA	NA	BRCA1_T_41197145_NG	BRCA1-AT-NG	NGG_NG_shared
BRCA1	p.S1042G	nonsynonymous SNV	-0.308587	0.437677	7.27493e-34	3.92846e-32	Other	NA	exon10	BRCA1_T_41244424_NG	BRCA1-AT-NG	.
BRCA1	p.L1600L	synonymous SNV	-0.23778	0.279601	0.0146285	0.0865359	Other	Likely_benign	exon15	BRCA1_A_41223132_NG	BRCA1-AT-NG	NG_inner_shared;NGG_NG_shared
BRCA1	p.L1517L	synonymous SNV	-0.681719	0.982329	0.0210876	0.0865359	LOF	NA	exon14	BRCA1_A_41226472_NG	BRCA1-AT-NG	.
BRCA1	c.*837A>G	UTR3	0.222922	0.0137653	0.630342	0.916186	Other	NA	NA	BRCA1_T_41196858_NG	BRCA1-AT-NG	.
BRCA1	p.S1466G	nonsynonymous SNV	-0.0294842	0.0635232	0.417145	0.762972	Other	NA	exon13	BRCA1_T_41228593_NG	BRCA1-AT-NG	.
BRCA1	c.*257A>G	UTR3	-0.0947763	0.100432	0.285672	0.648321	Other	NA	NA	BRCA1_T_41197438_NG	BRCA1-AT-NG	.
BRCA1	p.L666L	synonymous SNV	-0.375461	0.61123	0.0030521	0.0362793	Other	Likely_benign	exon10	BRCA1_T_41245550_NG	BRCA1-AT-NG	NG_inner_shared;NGG_NG_shared
BRCA1	p.T293T	synonymous SNV	0.227915	0.0133958	0.978873	1	Other	Likely_benign	exon10	BRCA1_A_41246669_NG	BRCA1-AT-NG	.
BRCA1	p.R1583G	nonsynonymous SNV	-0.0898543	0.0969565	0.294229	0.658417	Other	NA	exon15	BRCA1_T_41223184_NG	BRCA1-AT-NG	.
BRCA1	p.M18V	nonsynonymous SNV	-0.282424	0.374333	3.36633e-43	2.00917e-41	Other	NA	exon2	BRCA1_T_41276062_NG	BRCA1-AT-NG	.
BRCA1	p.D189G	nonsynonymous SNV	-0.347474	0.538181	0.000608651	0.00986015	Other	Uncertain_significance	exon8	BRCA1_T_41249288_NG	BRCA1-AT-NG	.
BRCA1	c.-1295A>G	UTR5	-0.0223575	0.0605105	0.434968	0.782942	Other	NA	exon1	BRCA1_T_41277408_NG	BRCA1-AT-NG	NGG_NG_shared
BRCA1	c.-1190T>C	UTR5	-1.1863	0.999914	0.0153017	0.0865359	LOF	NA	exon1	BRCA1_A_41277301_NG	BRCA1-AT-NG	NG_inner_shared
BRCA1	p.I1723V	nonsynonymous SNV	0.532635	0.00319312	0.98151	1	Other	Uncertain_significance	exon18	BRCA1_T_41215376_NG	BRCA1-AT-NG	.
BRCA1	p.L1072L	synonymous SNV	0.221541	0.0138694	0.968395	1	Other	NA	exon10	BRCA1_T_41244332_NG	BRCA1-AT-NG	NG_inner_shared;NGG_NG_shared
BRCA1	p.N1519N	synonymous SNV	-0.432752	0.747886	0.00980105	0.0733518	Other	Likely_benign	exon14	BRCA1_A_41226466_NG	BRCA1-AT-NG	.
BRCA1	p.N1168S	nonsynonymous SNV	0.239216	0.0125982	0.988669	1	Other	NA	exon10	BRCA1_T_41244045_NG	BRCA1-AT-NG	.
BRCA1	p.D1269G	nonsynonymous SNV	-0.0730143	0.0860125	0.323097	0.693923	Other	Uncertain_significance	exon10	BRCA1_T_41243742_NG	BRCA1-AT-NG	.
BRCA1	p.I518T	synonymous SNV	0.2524	0.0117312	0.995576	1	Other	NA	exon10	BRCA1_A_41245995_NG	BRCA1-AT-NG	.
BRCA1	p.R1634G	nonsynonymous SNV	0.309086	0.00866268	1	1	Other	NA	exon15	BRCA1_T_41223031_NG	BRCA1-AT-NG	.
BRCA1	c.*1243A>G	UTR3	0.550124	0.00302923	0.984126	1	Other	NA	NA	BRCA1_T_41196452_NG	BRCA1-AT-NG	NGG_NG_shared
BRCA1	p.E1373G	nonsynonymous SNV	0.0423822	0.0395092	0.617294	0.91138	Other	NA	exon11	BRCA1_T_41243028_NG	BRCA1-AT-NG	.
BRCA1	p.E1071G	nonsynonymous SNV	-0.0307274	0.0640659	0.40544	0.756878	Other	NA	exon10	BRCA1_T_41244336_NG	BRCA1-AT-NG	.
BRCA1	p.Q957R	nonsynonymous SNV	-0.691265	0.984116	0.0210364	0.0865359	LOF	NA	exon10	BRCA1_T_41244678_NG	BRCA1-AT-NG	.
BRCA1	p.S713P	nonsynonymous SNV	0.364435	0.00649455	0.997822	1	Other	NA	exon10	BRCA1_A_41245411_NG	BRCA1-AT-NG	.
BRCA1	p.E572G	nonsynonymous SNV	-0.0513146	0.073856	0.365389	0.732069	Other	NA	exon10	BRCA1_T_41245833_NG	BRCA1-AT-NG	.
BRCA1	p.D1152G	nonsynonymous SNV	0.154695	0.0201168	0.843853	1	Other	NA	exon10	BRCA1_T_41244093_NG	BRCA1-AT-NG	NG_inner_shared
BRCA1	p.Q1756R	nonsynonymous SNV	0.201492	0.0154816	0.932244	1	Other	NA	exon19	BRCA1_T_41209079_NG	BRCA1-AT-NG	.
BRCA1	p.R1726G	nonsynonymous SNV	-0.135865	0.135125	0.197719	0.530056	Other	Conflicting_interpretations_of_pathogenicity	exon18	BRCA1_T_41215364_NG	BRCA1-AT-NG	NGG_NG_shared
BRCA1	p.L1229S	nonsynonymous SNV	0.0200345	0.0456279	0.526386	0.873971	Other	NA	exon10	BRCA1_A_41243860_NG	BRCA1-AT-NG	.
BRCA1	p.S72G	nonsynonymous SNV	-0.192879	0.204113	0.0849515	0.276825	Other	NA	exon5	BRCA1_T_41256972_NG	BRCA1-AT-NG	.
BRCA1	p.S955P	nonsynonymous SNV	-0.283453	0.376727	1.43077e-26	7.0543e-25	Other	NA	exon10	BRCA1_A_41244685_NG	BRCA1-AT-NG	.
BRCA1	p.T1619T	synonymous SNV	-0.500712	0.866823	0.0163661	0.0865359	Other	NA	exon15	BRCA1_A_41223074_NG	BRCA1-AT-NG	NGG_NG_shared
BRCA1	c.-1176A>G	UTR5	0.0451987	0.038808	0.618034	0.91138	Other	NA	exon1	BRCA1_T_41277289_NG	BRCA1-AT-NG	.
BRCA1	p.E1638E	synonymous SNV	-0.151644	0.151531	0.159589	0.466426	Other	Likely_benign	exon15	BRCA1_T_41223017_NG	BRCA1-AT-NG	.
BRCA1	c.*300T>C	UTR3	0.365283	0.00646665	0.997284	1	Other	NA	NA	BRCA1_A_41197395_NG	BRCA1-AT-NG	.
BRCA1	p.E699G	nonsynonymous SNV	-0.0897605	0.0968915	0.285856	0.648321	Other	NA	exon10	BRCA1_T_41245452_NG	BRCA1-AT-NG	.
BRCA1	p.H257R	nonsynonymous SNV	0.0068405	0.0497551	0.520541	0.870245	Other	NA	exon10	BRCA1_T_41246778_NG	BRCA1-AT-NG	NGG_NG_shared
BRCA1	p.D1533D	synonymous SNV	-0.160793	0.161935	0.138981	0.423668	Other	Likely_benign	exon14	BRCA1_A_41226424_NG	BRCA1-AT-NG	.
BRCA1	p.N343S	nonsynonymous SNV	-0.53558	0.90775	0.0179419	0.0865359	LOF	NA	exon10	BRCA1_T_41246520_NG	BRCA1-AT-NG	.
BRCA1	c.*516A>G	UTR3	-0.263178	0.3312	0.000347395	0.00645813	Other	NA	NA	BRCA1_T_41197179_NG	BRCA1-AT-NG	NGG_NG_shared
BRCA1	c.-1379A>G	UTR5	-0.0980865	0.102845	0.268628	0.628091	Other	NA	exon1	BRCA1_T_41277492_NG	BRCA1-AT-NG	NGG_NG_shared
BRCA1	p.E29G	nonsynonymous SNV	-0.228028	0.261492	0.02529	0.0943383	Other	Uncertain_significance	exon3	BRCA1_T_41267791_NG	BRCA1-AT-NG	.
BRCA1	p.S1321P	nonsynonymous SNV	0.412144	0.00513951	0.991453	1	Other	NA	exon10	BRCA1_A_41243587_NG	BRCA1-AT-NG	NGG_NG_shared
BRCA1	p.N1045G	nonsynonymous SNV	0.368166	0.00637289	0.996624	1	Other	NA	exon10	BRCA1_T_41244414_NG	BRCA1-AT-NG	.
BRCA1	c.*510T>C	UTR3	-0.0161594	0.0580215	0.449882	0.793416	Other	NA	NA	BRCA1_A_41197185_NG	BRCA1-AT-NG	NGG_NG_shared
BRCA1	c.-1298A>G	UTR5	0.197581	0.0158194	0.933109	1	Other	NA	exon1	BRCA1_T_41277411_NG	BRCA1-AT-NG	.
BRCA1	p.R1347R	synonymous SNV	-0.16514	0.16712	0.130114	0.401617	Other	NA	exon10	BRCA1_T_41243507_NG	BRCA1-AT-NG	.
BRCA1	p.F43S	nonsynonymous SNV	-0.211055	0.232259	0.0490626	0.171191	Other	NA	exon3	BRCA1_A_41267749_NG	BRCA1-AT-NG	.
BRCA1	p.Q19R	nonsynonymous SNV	-0.307079	0.433904	3.24271e-45	2.29827e-43	Other	NA	exon2	BRCA1_T_41276058_NG	BRCA1-AT-NG	.
BRCA1	p.K501E	nonsynonymous SNV	-0.137068	0.136311	0.198859	0.530602	Other	NA	exon10	BRCA1_T_41246047_NG	BRCA1-AT-NG	NGG_NG_shared
BRCA1	p.Q1331R	nonsynonymous SNV	-0.0776989	0.0889156	0.318631	0.68736	Other	Uncertain_significance	exon10	BRCA1_T_41243556_NG	BRCA1-AT-NG	.
BRCA1	p.A1369A	synonymous SNV	-0.32404	0.477021	0.000221476	0.00440621	Other	Likely_benign	exon11	BRCA1_T_41243039_NG	BRCA1-AT-NG	.
BRCA1	p.K795K	synonymous SNV	0.128928	0.0233332	0.601067	0.90011	Other	NA	exon10	BRCA1_T_41245163_NG	BRCA1-AT-NG	.
BRCA1	p.I980T	nonsynonymous SNV	-0.0159378	0.0579348	0.443954	0.791571	Other	NA	exon10	BRCA1_A_41244609_NG	BRCA1-AT-NG	.
BRCA1	p.K1489R	nonsynonymous SNV	-0.076584	0.0882151	0.31894	0.68736	Other	NA	exon13	BRCA1_T_41228523_NG	BRCA1-AT-NG	.
BRCA1	c.*210T>C	UTR3	0.144891	0.0212764	0.824005	1	Other	NA	NA	BRCA1_A_41197485_NG	BRCA1-AT-NG	NGG_NG_shared
BRCA1	p.K428E	nonsynonymous SNV	0.3561	0.00677675	0.998197	1	Other	NA	exon10	BRCA1_T_41246266_NG	BRCA1-AT-NG	NGG_NG_shared
BRCA1	p.K607R	nonsynonymous SNV	-0.0881334	0.0957719	0.293681	0.658417	Other	NA	exon10	BRCA1_T_41245728_NG	BRCA1-AT-NG	.
BRCA1	p.D1813G	nonsynonymous SNV	0.104568	0.0269343	0.747178	0.982954	Other	NA	exon22	BRCA1_T_41199689_NG	BRCA1-AT-NG	.
BRCA1	c.*1247T>C	UTR3	0.317873	0.00826957	1	1	Other	NA	NA	BRCA1_A_41196447_NG	BRCA1-AT-NG	NGG_NG_shared
BRCA1	p.L95L	synonymous SNV	-0.208721	0.228463	0.0515268	0.178689	Other	NA	exon5	BRCA1_A_41256901_NG	BRCA1-AT-NG	.
BRCA1	c.*534A>G	UTR3	0.365024	0.00647515	0.997753	1	Other	NA	NA	BRCA1_T_41197161_NG	BRCA1-AT-NG	.
BRCA1	c.*1352A>G	UTR3	-0.468512	0.817127	0.0155791	0.0865359	Other	NA	NA	BRCA1_T_41196343_NG	BRCA1-AT-NG	.
BRCA1	p.E908G	nonsynonymous SNV	0.133501	0.0227214	0.800918	1	Other	NA	exon10	BRCA1_T_41244825_NG	BRCA1-AT-NG	.
BRCA1	c.*1265A>G	UTR3	-0.496854	0.861496	0.0154799	0.0865359	Other	NA	NA	BRCA1_T_41196430_NG	BRCA1-AT-NG	.
BRCA1	p.K338K	nonsynonymous SNV	-0.210016	0.230562	0.0498228	0.17331	Other	NA	exon10	BRCA1_T_41246534_NG	BRCA1-AT-NG	.
BRCA1	c.*23A>G	UTR3	0.259863	0.0112686	0.998097	1	Other	NA	NA	BRCA1_T_41197672_NG	BRCA1-AT-NG	.
BRCA1	p.G813G	synonymous SNV	0.197527	0.0158242	0.933334	1	Other	NA	exon10	BRCA1_T_41245109_NG	BRCA1-AT-NG	.
BRCA1	c.*268A>G	UTR3	0.354661	0.00682695	0.999036	1	Other	NA	NA	BRCA1_T_41197427_NG	BRCA1-AT-NG	.
BRCA1	p.E1107G	nonsynonymous SNV	0.34791	0.00706847	0.998866	1	Other	NA	exon10	BRCA1_T_41244228_NG	BRCA1-AT-NG	.
BRCA1	p.K918R	nonsynonymous SNV	-0.486088	0.845737	0.0135921	0.0865359	Other	NA	exon10	BRCA1_T_41244795_NG	BRCA1-AT-NG	.
BRCA1	p.N743S	nonsynonymous SNV	0.252992	0.0116938	0.996001	1	Other	NA	exon10	BRCA1_T_41245320_NG	BRCA1-AT-NG	.
BRCA1	p.T710T	synonymous SNV	0.667709	0.00234377	0.728745	0.969949	Other	Likely_benign	exon10	BRCA1_A_41245418_NG	BRCA1-AT-NG	.
BRCA1	p.L86L	synonymous SNV	0.400154	0.00544107	0.993326	1	Other	Likely_benign	exon5	BRCA1_T_41256928_NG	BRCA1-AT-NG	NG_inner_shared
BRCA1	p.K812R	nonsynonymous SNV	0.0752366	0.032168	0.6688	0.93632	Other	NA	exon10	BRCA1_T_41245114_NG	BRCA1-AT-NG	NGG_NG_shared
BRCA1	p.D396G	nonsynonymous SNV	-0.216169	0.240762	0.0387697	0.13869	Other	Uncertain_significance	exon10	BRCA1_T_41246361_NG	BRCA1-AT-NG	NGG_NG_shared
BRCA1	p.L1839L	synonymous SNV	-1.05786	0.999549	0.0183166	0.0865359	LOF	NA	exon23	BRCA1_A_41197771_NG	BRCA1-AT-NG	.
BRCA1	p.E624E	nonsynonymous SNV	-0.152011	0.151935	0.162793	0.472142	Other	NA	exon10	BRCA1_T_41245676_NG	BRCA1-AT-NG	.
BRCA1	p.D1621D	synonymous SNV	0.105672	0.0267577	0.744171	0.981268	Other	NA	exon15	BRCA1_A_41223068_NG	BRCA1-AT-NG	.
BRCA1	p.S681S	synonymous SNV	0.435413	0.00462077	0.989363	1	Other	NA	exon10	BRCA1_A_41245505_NG	BRCA1-AT-NG	.
BRCA1	p.D245G	nonsynonymous SNV	-0.127445	0.127118	0.211963	0.553375	Other	NA	exon10	BRCA1_T_41246814_NG	BRCA1-AT-NG	.
BRCA1	p.T161A	nonsynonymous SNV	-0.297252	0.409647	0	0	Other	NA	exon7	BRCA1_T_41251858_NG	BRCA1-AT-NG	NGG_NG_shared
BRCA1	c.*128T>C	UTR3	0.000341288	0.0519455	0.498292	0.847171	Other	NA	NA	BRCA1_A_41197563_NG	BRCA1-AT-NG	NG_inner_shared
BRCA1	p.N1052D	nonsynonymous SNV	-0.228792	0.262877	0.0214804	0.0865359	Other	Uncertain_significance	exon10	BRCA1_T_41244393_NG	BRCA1-AT-NG	.
BRCA1	p.K55E	nonsynonymous SNV	0.907562	0.0020745	0.977607	1	Other	NA	exon4	BRCA1_T_41258522_NG	BRCA1-AT-NG	.
BRCA1	p.S1797S	synonymous SNV	0.0156405	0.0469568	0.518966	0.870245	Other	NA	exon21	BRCA1_T_41201153_NG	BRCA1-AT-NG	.
BRCA1	p.T696A	nonsynonymous SNV	0.63198	0.00249235	0.977389	1	Other	Conflicting_interpretations_of_pathogenicity	exon10	BRCA1_T_41245464_NG	BRCA1-AT-NG	NG_inner_shared
BRCA1	p.R320R	synonymous SNV	-0.0678179	0.0829127	0.338602	0.709752	Other	Benign	exon10	BRCA1_T_41246588_NG	BRCA1-AT-NG	.
BRCA1	p.I783V	nonsynonymous SNV	0.0368354	0.0409338	0.554496	0.89081	Other	Conflicting_interpretations_of_pathogenicity	exon10	BRCA1_T_41245201_NG	BRCA1-AT-NG	.
BRCA1	p.I1159M	nonsynonymous SNV	0.006876	0.0497434	0.521744	0.870245	Other	NA	exon10	BRCA1_T_41244071_NG	BRCA1-AT-NG	.
BRCA1	p.I587M	nonsynonymous SNV	0.959209	0.0021435	0.97864	1	Other	NA	exon10	BRCA1_T_41245787_NG	BRCA1-AT-NG	.
BRCA1	p.D366D	synonymous SNV	-0.167216	0.169653	0.130584	0.401617	Other	Likely_benign	exon10	BRCA1_A_41246450_NG	BRCA1-AT-NG	.
BRCA1	p.G876G	nonsynonymous SNV	0.050335	0.0375664	0.638204	0.919997	Other	Uncertain_significance	exon10	BRCA1_T_41244920_NG	BRCA1-AT-NG	.
BRCA1	p.N1236D	nonsynonymous SNV	0.256604	0.0114682	0.998514	1	Other	NA	exon10	BRCA1_T_41243842_NG	BRCA1-AT-NG	.
BRCA1	p.M1783V	nonsynonymous SNV	-0.23791	0.279849	0.0132805	0.0865359	Other	Uncertain_significance	exon21	BRCA1_T_41201197_NG	BRCA1-AT-NG	NGG_NG_shared
BRCA1	p.L1800L	synonymous SNV	-0.236226	0.276651	0.0159522	0.0865359	Other	NA	exon21	BRCA1_A_41201144_NG	BRCA1-AT-NG	.
BRCA1	p.Q1299R	nonsynonymous SNV	-0.708679	0.986891	0.0226708	0.0868538	LOF	Uncertain_significance	exon10	BRCA1_T_41243652_NG	BRCA1-AT-NG	NG_inner_shared
BRCA1	c.-1347T>C	UTR5	-1.98446	1	0.00717372	0.0610931	LOF	Benign	exon1	BRCA1_A_41277460_NG	BRCA1-AT-NG	.
BRCA1	c.-1386T>C	UTR5	-0.270894	0.348098	5.89825e-05	0.00155549	Other	NA	exon1	BRCA1_A_41277499_NG	BRCA1-AT-NG	NGG_inner_shared;NGG_NG_shared
BRCA1	c.*985T>C	UTR3	-0.317843	0.46111	2.69776e-06	8.05067e-05	Other	NA	NA	BRCA1_A_41196710_NG	BRCA1-AT-NG	NGG_NG_shared
BRCA1	p.E1329G	nonsynonymous SNV	0.280705	0.0100759	1	1	Other	NA	exon10	BRCA1_T_41243562_NG	BRCA1-AT-NG	NGG_NG_shared
BRCA1	p.N244N	synonymous SNV	0.702876	0.00223341	0.977976	1	Other	NA	exon10	BRCA1_A_41246816_NG	BRCA1-AT-NG	.
BRCA1	p.W1837R	nonsynonymous SNV	-0.69146	0.98415	0.021805	0.0865359	LOF	Likely_pathogenic	exon23	BRCA1_A_41197778_NG	BRCA1-AT-NG	NGG_NG_shared
BRCA1	c.*575A>G	UTR3	0.233464	0.0129976	0.983148	1	Other	NA	NA	BRCA1_T_41197120_NG	BRCA1-AT-NG	.
BRCA1	p.Y655C	nonsynonymous SNV	-0.392798	0.655116	0.00555878	0.0552005	Other	NA	exon10	BRCA1_T_41245584_NG	BRCA1-AT-NG	.
BRCA1	p.N537D	nonsynonymous SNV	0.52734	0.00324713	0.980828	1	Other	NA	exon10	BRCA1_T_41245939_NG	BRCA1-AT-NG	NGG_NG_shared
BRCA1	c.*1325A>G	UTR3	0.140019	0.0218812	0.81666	1	Other	NA	NA	BRCA1_T_41196370_NG	BRCA1-AT-NG	.
BRCA1	p.D821D	synonymous SNV	-0.296957	0.408931	0	0	Other	NA	exon10	BRCA1_A_41245085_NG	BRCA1-AT-NG	.
BRCA1	c.*441A>G	UTR3	0.32959	0.00777557	0.652827	0.928866	Other	NA	NA	BRCA1_T_41197254_NG	BRCA1-AT-NG	NGG_NG_shared
BRCA1	p.I429T	nonsynonymous SNV	0.342823	0.00725712	0.999317	1	Other	NA	exon10	BRCA1_A_41246262_NG	BRCA1-AT-NG	.
BRCA1	p.K996R	nonsynonymous SNV	0.395295	0.00557035	0.994568	1	Other	NA	exon10	BRCA1_T_41244561_NG	BRCA1-AT-NG	.
BRCA1	c.*518T>C	UTR3	-0.745412	0.991143	0.0220752	0.0865359	LOF	NA	NA	BRCA1_A_41197177_NG	BRCA1-AT-NG	.
BRCA1	p.D1156G	nonsynonymous SNV	0.142969	0.0215126	0.819862	1	Other	NA	exon10	BRCA1_T_41244081_NG	BRCA1-AT-NG	.
BRCA1	p.E362G	nonsynonymous SNV	0.49219	0.00366568	0.984189	1	Other	NA	exon10	BRCA1_T_41246463_NG	BRCA1-AT-NG	.
BRCA1	p.N1745S	nonsynonymous SNV	-0.02597	0.0620169	0.416967	0.762972	Other	NA	exon19	BRCA1_T_41209112_NG	BRCA1-AT-NG	.
BRCA1	p.N1309S	nonsynonymous SNV	-0.22725	0.260088	0.0250572	0.0937786	Other	NA	exon10	BRCA1_T_41243622_NG	BRCA1-AT-NG	.
BRCA1	p.K1724K	synonymous SNV	0.125984	0.0237373	0.78738	1	Other	NA	exon18	BRCA1_T_41215371_NG	BRCA1-AT-NG	.
BRCA1	p.Y1429H	nonsynonymous SNV	-0.0313945	0.0643593	0.414424	0.762972	Other	NA	exon12	BRCA1_A_41234493_NG	BRCA1-AT-NG	NGG_NG_shared
BRCA1	p.L1133L	synonymous SNV	-0.0638521	0.0806296	0.341486	0.709752	Other	NA	exon10	BRCA1_T_41244149_NG	BRCA1-AT-NG	NG_inner_shared
BRCA1	p.K50K	synonymous SNV	-0.187186	0.19595	0.0889315	0.288138	Other	Likely_benign	exon4	BRCA1_T_41258535_NG	BRCA1-AT-NG	.
BRCA1	p.S267P	nonsynonymous SNV	-0.214159	0.237389	0.0422236	0.149164	Other	NA	exon10	BRCA1_A_41246749_NG	BRCA1-AT-NG	.
BRCA1	p.D1778D	synonymous SNV	0.453959	0.00426436	0.987618	1	Other	Likely_benign	exon21	BRCA1_A_41201210_NG	BRCA1-AT-NG	.
BRCA1	p.Y777Y	synonymous SNV	-0.470349	0.820285	0.0148943	0.0865359	Other	NA	exon10	BRCA1_A_41245217_NG	BRCA1-AT-NG	.
BRCA1	c.*1236A>G	UTR3	0.103157	0.027162	0.737733	0.973911	Other	NA	NA	BRCA1_T_41196459_NG	BRCA1-AT-NG	.
BRCA1	p.T1242T	synonymous SNV	-0.10838	0.110749	0.249967	0.604397	Other	Likely_benign	exon10	BRCA1_A_41243822_NG	BRCA1-AT-NG	.
BRCA1	c.-1325A>G	UTR5	0.257498	0.0114131	0.998462	1	Other	NA	exon1	BRCA1_T_41277438_NG	BRCA1-AT-NG	.
BRCA1	p.Y1463H	nonsynonymous SNV	0.0607096	0.0351975	0.65158	0.928256	Other	NA	exon13	BRCA1_A_41228602_NG	BRCA1-AT-NG	.
BRCA1	p.I1432T	nonsynonymous SNV	-0.176611	0.18158	0.108605	0.34498	Other	NA	exon12	BRCA1_A_41234483_NG	BRCA1-AT-NG	.
BRCA1	p.S1374S	synonymous SNV	-0.245188	0.293996	0.00626443	0.0587097	Other	NA	exon11	BRCA1_A_41243024_NG	BRCA1-AT-NG	.
BRCA1	p.N243N	synonymous SNV	-0.0188072	0.0590703	0.438927	0.786481	Other	NA	exon10	BRCA1_A_41246819_NG	BRCA1-AT-NG	.
BRCA1	p.E902E	synonymous SNV	-0.137385	0.136625	0.191712	0.522795	Other	NA	exon10	BRCA1_T_41244842_NG	BRCA1-AT-NG	.
BRCA1	c.*1271T>C	UTR3	-0.0764343	0.0881215	0.316935	0.685886	Other	Likely_pathogenic	NA	BRCA1_A_41196424_NG	BRCA1-AT-NG	.
BRCA1	p.N877D	nonsynonymous SNV	-0.025814	0.061951	0.418184	0.76364	Other	NA	exon10	BRCA1_T_41244918_NG	BRCA1-AT-NG	.
BRCA1	p.E1282G	nonsynonymous SNV	0.253519	0.0116606	0.996965	1	Other	NA	exon10	BRCA1_T_41243700_NG	BRCA1-AT-NG	NGG_NG_shared
BRCA1	p.Q1604R	nonsynonymous SNV	0.0927375	0.0289153	0.716901	0.960952	Other	NA	exon15	BRCA1_T_41223120_NG	BRCA1-AT-NG	.
BRCA1	c.*401T>C	UTR3	-0.137404	0.136643	0.185667	0.514784	Other	NA	NA	BRCA1_A_41197294_NG	BRCA1-AT-NG	.
BRCA1	c.*566A>G	UTR3	-0.332551	0.499096	0.000241665	0.00472496	Other	NA	NA	BRCA1_T_41197128_NG	BRCA1-AT-NG	.
BRCA1	p.K820R	nonsynonymous SNV	0.537617	0.00314422	0.982717	1	Other	NA	exon10	BRCA1_T_41245089_NG	BRCA1-AT-NG	.
BRCA1	p.Q1395R	nonsynonymous SNV	0.208112	0.0149278	0.947054	1	Other	Uncertain_significance	exon11	BRCA1_T_41242962_NG	BRCA1-AT-NG	.
[truncated: 3,822 more rows]
