# Supplementary material for: Identification of pathogenic variants in cancer genes using base editing screens with editing efficiency correction
Source: Genome Biol. 2021 Mar 10;22:80. doi: 10.1186/s13059-021-02305-2 (PMC7945310; doi:10.1186/s13059-021-02305-2)
Supplement: Supplementary file 8 — Additional file 8: Table S7. Overlap of loss-of-function variants with other studies. [file 13059_2021_2305_MOESM8_ESM.xlsx]

## Sheet: Table S7
Table S7. Overlap of loss-of-function variants with other studies.
Comparison with Findlay et al., 2018
NGG	SGE LOF	SGE not LOF	Fisher's exact test p value:0.003709
our LOF	10	10
our not LOF	14	62
Comparison with Kweon et al., 2020
NGG	oncogene LOF	oncogene not LOF	Fisher's exact test p value:0.000407749
our LOF	8	51
our not LOF	9	296
