# Supplementary material for: Identification of pathogenic variants in cancer genes using base editing screens with editing efficiency correction
Source: Genome Biol. 2021 Mar 10;22:80. doi: 10.1186/s13059-021-02305-2 (PMC7945310; doi:10.1186/s13059-021-02305-2)
Supplement: Supplementary file 9 — Additional file 9: Table S8. Overlap of LOF variants in the NGG screen and the NG screen. [file 13059_2021_2305_MOESM9_ESM.xlsx]

## Sheet: Table S8
Table S8. Overlap of LOF variants in the NGG screen and the NG screen
	NG screen LOF	NG screen non-LOF	Total	Fisher's exact test p value:0.004
NGG screen LOF	32	121	153
NG screen non-LOF	66	494	560
Total	98	615	713
