# Supplementary material for: Identification of pathogenic variants in cancer genes using base editing screens with editing efficiency correction
Source: Genome Biol. 2021 Mar 10;22:80. doi: 10.1186/s13059-021-02305-2 (PMC7945310; doi:10.1186/s13059-021-02305-2)
Supplement: Supplementary file 10 — Additional file 10: Table S9. Sequences of PCR oligos and sgRNAs used in this study. [file 13059_2021_2305_MOESM10_ESM.xlsx]

## Sheet: Table S9
Table S9. Sequences of PCR oligos and sgRNAs used in this study
Oligo ID	sequence	Information
EcoRV_for	GGAAAACGAGGACATTCTGGAAGATATCGTGCTGACCCTGACACTGTTTGAG	Plasmids construction
L111R_Bottom	GCTTATCGCTGTTCCTCTTGGGCCGGATAGACTCTTTGCTGAAGCC	Plasmids construction
L111R_Top	CCCAAGAGGAACAGCGATAAGC	Plasmids construction
D1135V_Bottom	CAGAATAGGCCACGGTGGGGCTCACGAAGCCGCCGTACTTCTTAGGG	Plasmids construction
D1135V_Top	AGCCCCACCGTGGCCTATTCTG	Plasmids construction
1218/9_Bottom	CCAGTTCGTTTCCCTTCTGCAGGAAGCGGGCAGAGGCCAGCATTCTCTTC	Plasmids construction
1218/9_Top	CTGCAGAAGGGAAACGAACTGG	Plasmids construction
A1332R_bottom	TTCCGGTCGATGGTGGTGTCAAAGTACTTGAAGGCGCGAGGGGCTCCCAGATTGGTCAG	Plasmids construction
1335/1337_top	CTTTGACACCACCATCGACCGGAAGGTGTACAGAAGCACCAAAGAGGTGCTGGACGCCA	Plasmids construction
EcoRV_Rev	CGTCGTAGGCGGTATGGACCAGGATATCGCTCTCAGGCTTGTTTCCGATC	Plasmids construction
EcoRI	AGACTTTCCTCTTCTTCTTGGGCTCGAATTCGCTGCCGTCGGCGGTTCTTTTTGAG	Plasmids construction
MAX-P2A-EGFP-F	GAATTCGAGCCCAAGAAGAAGAGGAAAGTC	Plasmids construction
MAX-P2A-EGFP-R	CAATGGTGATGGTGATGATGACCGGTTACTTGTACAGCTCGTCCATGCCG	Plasmids construction
Sub1_test1_F	GTCTCGTATGCCGTCTTCTG	Library construction
Sub1_test1_R	AGACATGTGCTCTTCCGATC	Library construction
Sub2_test2_F	AATGATACGTCGACCACCGA	Library construction
Sub2_test2_R	GTCGTGTAGGGACAGAGTGT	Library construction
Sub3_test3_F	ACACGTCTGAACTCCAGTCA	Library construction
Sub3_test3_R	GAGGACGAATTCACTGAGCG	Library construction
Sub4_test4_F	CACGCAGAAGACGACATACA	Library construction
Second_extension_F	TTCTTGGCTTTATATATCTTGTGGAAAGGACGAAACACCG	Library construction
Second_extension_R	GACTAGCCTTATTTTAACTTGCTATTTCTAGCTCTAAAAC	Library construction
Editig_onestep_reverse_index1	CAAGCAGAAGACGGCATACGAGATCGTGATgTgACTggAgTTCAgACgTgTgCTCTTCCgATCTTgTCTCAAgATCTAgTTACgCC	Integrated-genome target site library assay for outcome and efficiency mapping
Editig_onestep_reverse_index2	CAAGCAGAAGACGGCATACGAGATACATCGgTgACTggAgTTCAgACgTgTgCTCTTCCgATCTTgTCTCAAgATCTAgTTACgCC	Integrated-genome target site library assay for outcome and efficiency mapping
Editig_onestep_reverse_index3	CAAGCAGAAGACGGCATACGAGATGCCTAAgTgACTggAgTTCAgACgTgTgCTCTTCCgATCTTgTCTCAAgATCTAgTTACgCC	Integrated-genome target site library assay for outcome and efficiency mapping
Editig_onestep_reverse_index4	CAAGCAGAAGACGGCATACGAGATTGGTCAgTgACTggAgTTCAgACgTgTgCTCTTCCgATCTTgTCTCAAgATCTAgTTACgCC	Integrated-genome target site library assay for outcome and efficiency mapping
Cri_library_F	AATGATACGGCGACCACCGAGATCTACACTCTTTCCCTACACGACGCTCTTCCGATCTTCTTGTGGAAAGGACGAAACACCG	Integrated-genome target site library assay for outcome and efficiency mapping
Negative_sg1	caccgctcgtgaccaccttcagcta	negative control
Negative_sg2	aaacTAGCTGAAGGTGGTCACGAGc	negative control
BRCA1_G_41226496_NGG_sg1	caccgGGTACATGCACAGTTGCTCT	related to Figure 1B,C, Figure S1E
BRCA1_G_41226496_NGG_sg2	aaacAGAGCAACTGTGCATGTACCc	related to Figure 1B,C, Figure S1E
BRCA1_G_41226496_NGG_F	AGCTGTTGCTCCTCCACATC	related to Figure 1B,C, Figure S1E
BRCA1_G_41226496_NGG_R	TTTGGCTGCCCAGCAAGTAT	related to Figure 1B,C, Figure S1E
BRCA1_G_41243950_NGG_sg1	caccgGGCTCAGGGTTACCGAAGAG	related to Figure 1B,C, Figure S1E
BRCA1_G_41243950_NGG_sg2	aaacCTCTTCGGTAACCCTGAGCCc	related to Figure 1B,C, Figure S1E
BRCA1_G_41243950_NGG_F	GTTGGAAGCAGGGAAGCTCT	related to Figure 1B,C, Figure S1E
BRCA1_G_41243950_NGG_R	TCTGAGACACCTGATGACCTG	related to Figure 1B,C, Figure S1E
BRCA1_T_41215935_NGG_sg1	caccgAAATATTTTCTAGGAATTGC	related to Figure 1B,C, Figure S1E
BRCA1_T_41215935_NGG_sg2	aaacGCAATTCCTAGAAAATATTTc	related to Figure 1B,C, Figure S1E
BRCA1_T_41215935_NGG _F	ACCCATTTTCCTCCCGCAAT	related to Figure 1B,C, Figure S1E
BRCA1_T_41215935_NGG _R	CTGATTCTGTCACCAGGGGT	related to Figure 1B,C, Figure S1E
BRCA2_C_32911168_NGG_sg1	caccgTCTTCCAAGTAGCTAATGAA	related to Figure S1F,G
BRCA2_C_32911168_NGG_sg2	aaacTTCATTAGCTACTTGGAAGAc	related to Figure S1F,G
BRCA2_C_32911168_NGG_F	TGAGCTGTTGCCACCTGAAA	related to Figure S1F,G
BRCA2_C_32911168_NGG_R	TGTTCTCCTCTGCAAGAACAT	related to Figure S1F,G
BRCA1_G_41243569_NGG_sg1	caccgAGGCATCAGTCTGAAAGCCA	related to Figure 4G
BRCA1_G_41243569_NGG_sg2	aaacTGGCTTTCAGACTGATGCCTc	related to Figure 4G
BRCA1_G_41243569_NGG_F	CGTCCTAGCTGTGTGAAGGA	related to Figure 4G
BRCA1_G_41243569_NGG_R	CGTTGCTACCGAGTGTCTGT	related to Figure 4G
BRCA2_C_32971149_NGG_sg1	caccgGCTCAAATCATTCCTGGTAC	related to Figure 4G
BRCA2_C_32971149_NGG_sg2	aaacGTACCAGGAATGATTTGAGCc	related to Figure 4G
BRCA2_C_32971149_NGG_F	TTGCATCGGCATGTTTGACA	related to Figure 4G
BRCA2_C_32971149_NGG_F	GGAAAGTGTGCACCCAGAGT	related to Figure 4G
BRCA1_C_41246223_NGG_sg1	caccgTTACATATTAAAGCCTCATG	related to Figure 4G
BRCA1_C_41246223_NGG_sg2	aaacCATGAGGCTTTAATATGTAAc	related to Figure 4G
BRCA1_C_41246223_NGG_F	ATGGCTTAAGTTGGGGAGGC	related to Figure 4G
BRCA1_C_41246223_NGG_R	GCTGATCCCCTGTGTGAGAG	related to Figure 4G
BRCA1_C_41258494_NGG_sg1	caccgTTACATAAAGGACACTGTGA	related to Figure 4G
BRCA1_C_41258494_NGG_sg2	aaacTCACAGTGTCCTTTATGTAAc	related to Figure 4G
BRCA1_C_41258494_NGG_F	GTGGTTGCTTCCAACCTAGC	related to Figure 4G
BRCA1_C_41258494_NGG_R	TGGCTCTTAAGGGCAGTTGT	related to Figure 4G
BRCA2_C_32912996_NGG_sg1	caccgAATCAACTAGTGACCTTCCA	related to Figure 4G
BRCA2_C_32912996_NGG_sg2	aaacTGGAAGGTCACTAGTTGATTc	related to Figure 4G
BRCA2_C_32912996_NGG_F	TCAGACTGCAAGTGGGAAAA	related to Figure 4G
BRCA2_C_32912996_NGG_R	GGGGCAGCTGTGATCTCAAT	related to Figure 4G
BRCA1_C_41246187_NGG_sg1	caccgAATATTACTCTCTACTGATT	related to Figure 4G
BRCA1_C_41246187_NGG_sg2	aaacAATCAGTAGAGAGTAATATTc	related to Figure 4G
BRCA1_C_41246187_NGG_F	ATGGCTTAAGTTGGGGAGGC	related to Figure 4G
BRCA1_C_41246187_NGG_R	AGCAGAAACTGCCATGCTCA	related to Figure 4G
BRCA1_A_41277286_NGG_sg1	caccgACTACCTTTACCCAGAGCAG	related to Figure 4G
BRCA1_A_41277286_NGG_sg2	aaacCTGCTCTGGGTAAAGGTAGTc	related to Figure 4G
BRCA1_A_41277286_NGG_F	CTCCTGACCTCATGACCAGC	related to Figure 4G
BRCA1_A_41277286_NGG_R	CTGTCCCTCCCATCCTCTGA	related to Figure 4G
BRCA2_A_32973148_NGG_sg1	caccgAAAACATCTTTGGCTGAGCT	related to Figure 4G
BRCA2_A_32973148_NGG_sg2	aaacAGCTCAGCCAAAGATGTTTTc	related to Figure 4G
BRCA2_A_32973148_NGG_F	TCGTTTTGCCCGATTCCGTA	related to Figure 4G
BRCA2_A_32973148_NGG_R	ACTGTACTAAGAGACCTCATTCCA	related to Figure 4G
BRCA2_A_32936722_NGG_sg1	caccgATCACTATAGATGGATCATA	related to Figure 4G
BRCA2_A_32936722_NGG_sg2	aaacTATGATCCATCTATAGTGATc	related to Figure 4G
BRCA2_A_32936722_NGG _F	TGTTCAGGGCTCTGTGTGAC	related to Figure 4G
BRCA2_A_32936722_NGG_R	CAGAAACCTTAACCATACTGCCG	related to Figure 4G
BRCA1_T_41246045_NGG_sg1	caccgCAAATAAATTAAAGCGTAAA	related to Figure 4G
BRCA1_T_41246045_NGG_sg2	aaacTTTACGCTTTAATTTATTTGc	related to Figure 4G
BRCA1_T_41246045_NGG _F	GACCATTCTGCTCCGTTTGG	related to Figure 4G
BRCA1_T_41246045_NGG _R	GCCTCCCCAACTTAAGCCAT	related to Figure 4G
BRCA1_G_41277328_NGG_sg1	caccgACTGGGCCCCTGCGCTCAGG	related to Figure 6H
BRCA1_G_41277328_NGG_sg2	aaacCCTGAGCGCAGGGGCCCAGTc	related to Figure 6H
BRCA1_G_41277308_NGG_sg1	caccgAGGCCTTCACCCTCTGCTCT	related to Figure 6H
BRCA1_G_41277308_NGG_sg2	aaacAGAGCAGAGGGTGAAGGCCTc	related to Figure 6H
BRCA1_C_4127730(2)8__F	CCAGGGTTCACAACGCCTTA	related to Figure 6H
BRCA1_C_4127730(2)8_R	GTGAGCTCGCTGAGACTTCC	related to Figure 6H
BRCA1_T_41277289_NGG_sg1	caccgGGTAAAGGTAGTAGAGTCCC	related to Figure 6H
BRCA1_T_41277289_NGG_sg2	aaacGGGACTCTACTACCTTTACCc	related to Figure 6H
BRCA1_A_41277289_NGG_F	CTCCTGACCTCATGACCAGC	related to Figure 6H
BRCA1_A_41277289_NGG_R	CTGTCCCTCCCATCCTCTGA	related to Figure 6H
BRCA2_A_32889633_NGG_sg1	caccgCTGAAACTAGGCGGCAGAGG	related to Figure 6H
BRCA2_A_32889633_NGG_sg2	aaacCCTCTGCCGCCTAGTTTCAGc	related to Figure 6H
BRCA2_A_32889633_NGG_F	GTTGGGATGCCTGACAAGGA	related to Figure 6H
BRCA2_A_32889633_NGG_R	CAAATCTGTCCCCTCACGCT	related to Figure 6H
BRCA2_T_32889692_NGG_sg1	caccgAGACACCCGAGGCGCAGCAG	related to Figure 6H
BRCA2_T_32889692_NGG_sg2	aaacCTGCTGCGCCTCGGGTGTCTc	related to Figure 6H
BRCA2_T_32889692_NGG_F	GTTGGGATGCCTGACAAGGA	related to Figure 6H
BRCA2_T_32889692_NGG_R	TTGCTTGGCGAAAATCTGCC	related to Figure 6H
