# Supplementary material for: Identification of pathogenic variants in cancer genes using base editing screens with editing efficiency correction
Source: Genome Biol. 2021 Mar 10;22:80. doi: 10.1186/s13059-021-02305-2 (PMC7945310; doi:10.1186/s13059-021-02305-2)
Supplement: Supplementary file 11 — Additional file 11: Table S10. AIC and BIC values for Gaussian mixture models with different numbers of components. [file 13059_2021_2305_MOESM11_ESM.xlsx]

## Sheet: Table S10
Table S10. AIC and BIC values for Gaussian mixture models with different numbers of components.
Library	Index	AIC						BIC
	Number of Gaussian component	1	2	3	4	5	6	1	2	3	4	5	6
NGG	BRCA1_AT_NGG	589.873	447.013	444.096	449.379	453.06	456.377	598.055	467.469	476.827	494.383	510.339	525.929
	BRCA1_CG_NGG	683.618	603.422	607.596	613.144	615.43	618.724	691.556	623.266	639.346	656.8	670.991	686.192
	BRCA2_AT_NGG	868.541	772.692	721.097	724.302	691.528	697.914	876.994	793.825	754.909	770.794	750.699	769.765
	BRCA2_CG_NGG	419.445	330.12	327.233	361.23	327.011	331.155	427.448	350.127	359.244	405.245	383.031	399.179
NG	BRCA1_AT_NG	1011.6	877.949	888.787	883.986	886.872	893.239	1021.39	902.402	927.912	937.782	955.34	976.379
	BRCA1_CG_NG	1424.95	1355.57	1367.06	1363.1	1372.99	1376.63	1434.44	1379.31	1405.04	1415.32	1439.46	1457.34
	BRCA2_AT_NG	2569.26	2457.17	2472.35	2479.56	2484.26	2491.05	2579.63	2483.1	2513.85	2536.62	2556.87	2579.23
	BRCA2_CG_NG	1927.88	1827.45	1847.27	1838.39	1828.06	1834.9	1937.66	1853.9	1886.39	1892.18	1896.51	1918.02
