# Supplementary material for: Identification of pathogenic variants in cancer genes using base editing screens with editing efficiency correction
Source: Genome Biol. 2021 Mar 10;22:80. doi: 10.1186/s13059-021-02305-2 (PMC7945310; doi:10.1186/s13059-021-02305-2)
Supplement: Supplementary file 12 — Additional file 12: Table S11. AUC values for different classification models with different parameters. [file 13059_2021_2305_MOESM12_ESM.xlsx]

## Sheet: Table S11
Table S11. AUC values for different classification models with different parameters.
Library	Model name	Number of Gaussian Kernels for each library		Probability that a variant belonging to any of the distribution with negative means
				>=0.7	>=0.75	>=0.8	>=0.85	>=0.9
NGG	GMM_AIC-best	BRCA1_AT_ NGG:	3	0.61	0.62	0.62	0.65	0.63
		BRCA1_CG_NGG:	2
		BRCA2_AT_ NGG:	5
		BRCA2_CG_NGG:	5
	GMM_2n	All:	2	0.58	0.61	0.6	0.6	0.58
	GMM_3n	All:	3	0.6	0.63	0.63	0.62	0.58
	GMM_4n	All:	4	0.61	0.66	0.66	0.65	0.62
	GMM_5n	All:	5	0.62	0.63	0.65	0.64	0.64
NG	GMM_AIC-best	BRCA1_AT_ NGG:	2	0.55	0.54	0.53	0.53	0.52
		BRCA1_CG_NGG:	2
		BRCA2_AT_ NGG:	2
		BRCA2_CG_NGG:	2
	GMM_2n	All:	2	0.55	0.54	0.53	0.53	0.52
	GMM_3n	All:	3	0.59	0.57	0.58	0.57	0.59
	GMM_4n	All:	4	0.55	0.55	0.58	0.58	0.6
	GMM_5n	All:	5	0.51	0.53	0.53	0.55	0.53
